# Supplementary material for: Programmable antisense oligomers for phage functional genomics
Source: Nature. 2025 Sep 10;646(8087):1195–203. doi: 10.1038/s41586-025-09499-6 (PMC12571901; doi:10.1038/s41586-025-09499-6)
Supplement: Supplementary file 4 — Proteomics upon phage gene knockdown. Proteomic datasets for ChmA, nvRNAP and PicA knockdowns at different time points in the phage infection cycle. Raw peptide and proteins counts. [file 41586_2025_9499_MOESM4_ESM.xlsx]

## Sheet: legend
proteingroups tab column	description
Protein IDs	NCBI protein ID (multiple)
Majority protein IDs	NCBI protein ID (major hit only)
Fasta headers	Fasta headers for proteins
Number of proteins	Number of detected proteins
Peptides 125_10min	Peptides RNAP KD with JVPNA-125 time course
Peptides 125_2p5min
Peptides 125_5min
Peptides 125_7p5min
Peptides 72_10min	Peptides ChmA KD with JVPNA-72 time course
Peptides 72_2p5min
Peptides 72_5min
Peptides 72_7p5min
Peptides 79_10min	Peptides Ctrl. With JVPNA-79 time course
Peptides 79_2p5min
Peptides 79_5min
Peptides 79_7p5min
Peptides 964_10min	Peptides PicA KD with JVPNA-964 time course
Peptides 964_2p5min
Peptides 964_5min
Peptides 964_7p5min
Razor + unique peptides 125_10min	Razor + unique peptides RNAP KD with JVPNA-125 time course
Razor + unique peptides 125_2p5min
Razor + unique peptides 125_5min
Razor + unique peptides 125_7p5min
Razor + unique peptides 72_10min	Razor + unique peptides ChmA KD with JVPNA-72 time course
Razor + unique peptides 72_2p5min
Razor + unique peptides 72_5min
Razor + unique peptides 72_7p5min
Razor + unique peptides 79_10min	Razor + unique peptides Ctrl. With JVPNA-79 time course
Razor + unique peptides 79_2p5min
Razor + unique peptides 79_5min
Razor + unique peptides 79_7p5min
Razor + unique peptides 964_10min	Razor + unique peptides PicA KD with JVPNA-964 time course
Razor + unique peptides 964_2p5min
Razor + unique peptides 964_5min
Razor + unique peptides 964_7p5min
Unique peptides 125_10min	Unique peptides RNAP KD with JVPNA-125 time course
Unique peptides 125_2p5min
Unique peptides 125_5min
Unique peptides 125_7p5min
Unique peptides 72_10min	Unique peptides ChmA KD with JVPNA-72 time course
Unique peptides 72_2p5min
Unique peptides 72_5min
Unique peptides 72_7p5min
Unique peptides 79_10min	Unique peptides Ctrl. With JVPNA-79 time course
Unique peptides 79_2p5min
Unique peptides 79_5min
Unique peptides 79_7p5min
Unique peptides 964_10min	Unique peptides PicA KD with JVPNA-964 time course
Unique peptides 964_2p5min
Unique peptides 964_5min
Unique peptides 964_7p5min
Mol. weight [kDa]	Mol. weight [kDa]
Sequence length	Sequence length
Sequence lengths	Sequence lengths
Q-value	Q-value
Score	Score
Identification type 125_10min	Identification type RNAP KD with JVPNA-125 time course
Identification type 125_2p5min
Identification type 125_5min
Identification type 125_7p5min
Identification type 72_10min	Identification type ChmA KD with JVPNA-72 time course
Identification type 72_2p5min
Identification type 72_5min
Identification type 72_7p5min
Identification type 79_10min	Identification type Ctrl. With JVPNA-79 time course
Identification type 79_2p5min
Identification type 79_5min
Identification type 79_7p5min
Identification type 964_10min	Identification type PicA KD with JVPNA-964 time course
Identification type 964_2p5min
Identification type 964_5min
Identification type 964_7p5min
Sequence coverage 125_10min [%]	Sequence coverage RNAP KD with JVPNA-125 time course
Sequence coverage 125_2p5min [%]
Sequence coverage 125_5min [%]
Sequence coverage 125_7p5min [%]
Sequence coverage 72_10min [%]	Sequence coverage ChmA KD with JVPNA-72 time course
Sequence coverage 72_2p5min [%]
Sequence coverage 72_5min [%]
Sequence coverage 72_7p5min [%]
Sequence coverage 79_10min [%]	Sequence coverage Ctrl. With JVPNA-79 time course
Sequence coverage 79_2p5min [%]
Sequence coverage 79_5min [%]
Sequence coverage 79_7p5min [%]
Sequence coverage 964_10min [%]	Sequence coverage PicA KD with JVPNA-964 time course
Sequence coverage 964_2p5min [%]
Sequence coverage 964_5min [%]
Sequence coverage 964_7p5min [%]
Intensity 125_10min	Intensity RNAP KD with JVPNA-125 time course
Intensity 125_2p5min
Intensity 125_5min
Intensity 125_7p5min
Intensity 72_10min	Intensity ChmA KD with JVPNA-72 time course
Intensity 72_2p5min
Intensity 72_5min
Intensity 72_7p5min
Intensity 79_10min	Intensity Ctrl. With JVPNA-79 time course
Intensity 79_2p5min
Intensity 79_5min
Intensity 79_7p5min
Intensity 964_10min	Intensity PicA KD with JVPNA-964 time course
Intensity 964_2p5min
Intensity 964_5min
Intensity 964_7p5min
iBAQ 125_10min	iBAQ RNAP KD with JVPNA-125 time course
iBAQ 125_2p5min
iBAQ 125_5min
iBAQ 125_7p5min
iBAQ 72_10min	iBAQ ChmA KD with JVPNA-72 time course
iBAQ 72_2p5min
iBAQ 72_5min
iBAQ 72_7p5min
iBAQ 79_10min	iBAQ Ctrl. With JVPNA-79 time course
iBAQ 79_2p5min
iBAQ 79_5min
iBAQ 79_7p5min
iBAQ 964_10min	iBAQ PicA KD with JVPNA-964 time course
iBAQ 964_2p5min
iBAQ 964_5min
iBAQ 964_7p5min
LFQ intensity 125_10min	LFQ RNAP KD with JVPNA-125 time course
LFQ intensity 125_2p5min
LFQ intensity 125_5min
LFQ intensity 125_7p5min
LFQ intensity 72_10min	LFQ ChmA KD with JVPNA-72 time course
LFQ intensity 72_2p5min
LFQ intensity 72_5min
LFQ intensity 72_7p5min
LFQ intensity 79_10min	LFQ Ctrl. With JVPNA-79 time course
LFQ intensity 79_2p5min
LFQ intensity 79_5min
LFQ intensity 79_7p5min
LFQ intensity 964_10min	LFQ PicA KD with JVPNA-964 time course
LFQ intensity 964_2p5min
LFQ intensity 964_5min
LFQ intensity 964_7p5min
MS/MS count 125_10min	MS/MS RNAP KD with JVPNA-125 time course
MS/MS count 125_2p5min
MS/MS count 125_5min
MS/MS count 125_7p5min
MS/MS count 72_10min	MS/MS ChmA KD with JVPNA-72 time course
MS/MS count 72_2p5min
MS/MS count 72_5min
MS/MS count 72_7p5min
MS/MS count 79_10min	MS/MSCtrl. With JVPNA-79 time course
MS/MS count 79_2p5min
MS/MS count 79_5min
MS/MS count 79_7p5min
MS/MS count 964_10min	MS/MS PicA KD with JVPNA-964 time course
MS/MS count 964_2p5min
MS/MS count 964_5min
MS/MS count 964_7p5min

## Sheet: proteingroups
Protein IDs	Majority protein IDs	Fasta headers	Number of proteins	Peptides 125_10min	Peptides 125_2p5min	Peptides 125_5min	Peptides 125_7p5min	Peptides 72_10min	Peptides 72_2p5min	Peptides 72_5min	Peptides 72_7p5min	Peptides 79_10min	Peptides 79_2p5min	Peptides 79_5min	Peptides 79_7p5min	Peptides 964_10min	Peptides 964_2p5min	Peptides 964_5min	Peptides 964_7p5min	Razor + unique peptides 125_10min	Razor + unique peptides 125_2p5min	Razor + unique peptides 125_5min	Razor + unique peptides 125_7p5min	Razor + unique peptides 72_10min	Razor + unique peptides 72_2p5min	Razor + unique peptides 72_5min	Razor + unique peptides 72_7p5min	Razor + unique peptides 79_10min	Razor + unique peptides 79_2p5min	Razor + unique peptides 79_5min	Razor + unique peptides 79_7p5min	Razor + unique peptides 964_10min	Razor + unique peptides 964_2p5min	Razor + unique peptides 964_5min	Razor + unique peptides 964_7p5min	Unique peptides 125_10min	Unique peptides 125_2p5min	Unique peptides 125_5min	Unique peptides 125_7p5min	Unique peptides 72_10min	Unique peptides 72_2p5min	Unique peptides 72_5min	Unique peptides 72_7p5min	Unique peptides 79_10min	Unique peptides 79_2p5min	Unique peptides 79_5min	Unique peptides 79_7p5min	Unique peptides 964_10min	Unique peptides 964_2p5min
lcl|NC_002516.2_prot_NP_253075.1_4386	lcl|NC_002516.2_prot_NP_253075.1_4386	lcl|NC_002516.2_prot_NP_253075.1_4386 [gene=groEL] [locus_tag=PA4385] [db_xref=GeneID:881348] [protein=molecular chaperone GroEL] [protein_id=NP_253075.1] [location=complement(4915481..4917124)] [gbkey=CDS]	1	62	64	61	61	62	64	64	63	64	63	63	64	60	64	61	58	62	64	61	61	62	64	64	63	64	63	63	64	60	64	61	58	62	64	61	61	62	64	64	63	64	63	63	64	60	64
lcl|NC_002516.2_prot_NP_252967.1_4277;lcl|NC_002516.2_prot_NP_252955.1_4265	lcl|NC_002516.2_prot_NP_252967.1_4277;lcl|NC_002516.2_prot_NP_252955.1_4265	lcl|NC_002516.2_prot_NP_252967.1_4277 [gene=tufB] [locus_tag=PA4277] [db_xref=GeneID:881697] [protein=elongation factor Tu] [protein_id=NP_252967.1] [location=complement(4784316..4785509)] [gbkey=CDS];lcl|NC_002516.2_prot_NP_252955.1_4265 [gene=tufA] [locu	2	34	32	33	34	34	35	37	37	34	33	36	35	34	35	35	32	34	32	33	34	34	35	37	37	34	33	36	35	34	35	35	32	34	32	33	34	34	35	37	37	34	33	36	35	34	35
lcl|NC_002516.2_prot_NP_252956.1_4266	lcl|NC_002516.2_prot_NP_252956.1_4266	lcl|NC_002516.2_prot_NP_252956.1_4266 [gene=fusA1] [locus_tag=PA4266] [db_xref=GeneID:881744] [protein=elongation factor G] [protein_id=NP_252956.1] [location=complement(4769035..4771155)] [gbkey=CDS]	1	69	66	67	68	69	69	71	71	71	67	72	70	63	71	66	63	69	66	67	68	69	69	71	71	71	67	72	70	63	71	66	63	57	54	56	56	57	58	59	60	60	56	60	59	53	59
lcl|NC_002516.2_prot_NP_252960.1_4270	lcl|NC_002516.2_prot_NP_252960.1_4270	lcl|NC_002516.2_prot_NP_252960.1_4270 [gene=rpoB] [locus_tag=PA4270] [db_xref=GeneID:881699] [protein=DNA-directed RNA polymerase subunit beta] [protein_id=NP_252960.1] [location=complement(4776544..4780617)] [gbkey=CDS]	1	119	118	125	120	124	125	121	128	126	124	128	128	115	125	120	116	119	118	125	120	124	125	121	128	126	124	128	128	115	125	120	116	119	118	125	120	124	125	121	128	126	124	128	128	115	125
lcl|NC_002516.2_prot_NP_250468.1_1779	lcl|NC_002516.2_prot_NP_250468.1_1779	lcl|NC_002516.2_prot_NP_250468.1_1779 [gene=oprF] [locus_tag=PA1777] [db_xref=GeneID:878442] [protein=outer membrane porin F] [protein_id=NP_250468.1] [location=1921174..1922226] [gbkey=CDS]	1	29	29	29	28	31	31	29	32	30	32	30	30	27	29	26	27	29	29	29	28	31	31	29	32	30	32	30	30	27	29	26	27	29	29	29	28	31	31	29	32	30	32	30	30	27	29
lcl|NC_002516.2_prot_NP_251852.1_3160	lcl|NC_002516.2_prot_NP_251852.1_3160	lcl|NC_002516.2_prot_NP_251852.1_3160 [gene=rpsA] [locus_tag=PA3162] [db_xref=GeneID:882562] [protein=30S ribosomal protein S1] [protein_id=NP_251852.1] [location=complement(3548110..3549789)] [gbkey=CDS]	1	47	48	48	47	51	49	53	52	49	48	52	49	45	52	47	45	47	48	48	47	51	49	53	52	49	48	52	49	45	52	47	45	47	48	48	47	51	49	53	52	49	48	52	49	45	52
lcl|NC_002516.2_prot_NP_252959.1_4269	lcl|NC_002516.2_prot_NP_252959.1_4269	lcl|NC_002516.2_prot_NP_252959.1_4269 [gene=rpoC] [locus_tag=PA4269] [db_xref=GeneID:881710] [protein=DNA-directed RNA polymerase subunit beta] [protein_id=NP_252959.1] [location=complement(4772279..4776478)] [gbkey=CDS]	1	106	106	107	106	110	113	117	113	110	107	116	114	103	109	103	101	106	106	107	106	110	113	117	113	110	107	116	114	103	109	103	101	106	106	107	106	110	113	117	113	110	107	116	114	103	109
lcl|NC_002516.2_prot_NP_254243.1_5558	lcl|NC_002516.2_prot_NP_254243.1_5558	lcl|NC_002516.2_prot_NP_254243.1_5558 [gene=atpA] [locus_tag=PA5556] [db_xref=GeneID:877752] [protein=ATP synthase subunit alpha] [protein_id=NP_254243.1] [location=complement(6250596..6252140)] [gbkey=CDS]	1	41	40	41	41	42	43	40	42	44	42	43	43	37	41	40	42	41	40	41	41	42	43	40	42	44	42	43	43	37	41	40	42	41	40	41	41	42	43	40	42	44	42	43	43	37	41
lcl|NC_002516.2_prot_NP_252950.1_4260	lcl|NC_002516.2_prot_NP_252950.1_4260	lcl|NC_002516.2_prot_NP_252950.1_4260 [gene=rplB] [locus_tag=PA4260] [db_xref=GeneID:881749] [protein=50S ribosomal protein L2] [protein_id=NP_252950.1] [location=complement(4764880..4765701)] [gbkey=CDS]	1	25	25	25	26	25	24	26	27	26	25	27	25	24	28	24	25	25	25	25	26	25	24	26	27	26	25	27	25	24	28	24	25	25	25	25	26	25	24	26	27	26	25	27	25	24	28
lcl|NC_002516.2_prot_NP_253449.1_4764	lcl|NC_002516.2_prot_NP_253449.1_4764	lcl|NC_002516.2_prot_NP_253449.1_4764 [gene=dnaK] [locus_tag=PA4761] [db_xref=GeneID:881765] [protein=molecular chaperone DnaK] [protein_id=NP_253449.1] [location=complement(5347198..5349111)] [gbkey=CDS]	1	63	56	62	62	64	66	59	62	63	64	64	63	58	59	57	56	63	56	62	62	64	66	59	62	63	64	64	63	58	59	57	56	63	56	62	62	64	66	59	62	63	64	64	63	58	59
lcl|NC_002516.2_prot_NP_252929.1_4239	lcl|NC_002516.2_prot_NP_252929.1_4239	lcl|NC_002516.2_prot_NP_252929.1_4239 [gene=rpsD] [locus_tag=PA4239] [db_xref=GeneID:881814] [protein=30S ribosomal protein S4] [protein_id=NP_252929.1] [location=complement(4755447..4756067)] [gbkey=CDS]	1	23	25	25	23	23	23	27	25	26	24	27	27	22	23	22	23	23	25	25	23	23	23	27	25	26	24	27	27	22	23	22	23	23	25	25	23	23	23	27	25	26	24	27	27	22	23
lcl|NC_002516.2_prot_NP_252345.1_3654	lcl|NC_002516.2_prot_NP_252345.1_3654	lcl|NC_002516.2_prot_NP_252345.1_3654 [gene=tsf] [locus_tag=PA3655] [db_xref=GeneID:880592] [protein=elongation factor Ts] [protein_id=NP_252345.1] [location=complement(4093167..4094036)] [gbkey=CDS]	1	36	34	36	37	37	39	37	39	38	37	39	37	35	37	34	32	36	34	36	37	37	39	37	39	38	37	39	37	35	37	34	32	36	34	36	37	37	39	37	39	38	37	39	37	35	37
lcl|NC_002516.2_prot_NP_252346.1_3655	lcl|NC_002516.2_prot_NP_252346.1_3655	lcl|NC_002516.2_prot_NP_252346.1_3655 [gene=rpsB] [locus_tag=PA3656] [db_xref=GeneID:880593] [protein=30S ribosomal protein S2] [protein_id=NP_252346.1] [location=complement(4094167..4094907)] [gbkey=CDS]	1	26	26	27	26	27	26	27	27	26	28	28	28	25	25	24	24	26	26	27	26	27	26	27	27	26	28	28	28	25	25	24	24	26	26	27	26	27	26	27	27	26	28	28	28	25	25
lcl|NC_002516.2_prot_NP_252947.1_4257	lcl|NC_002516.2_prot_NP_252947.1_4257	lcl|NC_002516.2_prot_NP_252947.1_4257 [gene=rpsC] [locus_tag=PA4257] [db_xref=GeneID:881761] [protein=30S ribosomal protein S3] [protein_id=NP_252947.1] [location=complement(4763544..4764230)] [gbkey=CDS]	1	30	30	30	30	32	32	29	33	33	29	32	32	28	32	27	28	30	30	30	30	32	32	29	33	33	29	32	32	28	32	27	28	30	30	30	30	32	32	29	33	33	29	32	32	28	32
lcl|NC_002516.2_prot_NP_252957.1_4267	lcl|NC_002516.2_prot_NP_252957.1_4267	lcl|NC_002516.2_prot_NP_252957.1_4267 [gene=rpsG] [locus_tag=PA4267] [db_xref=GeneID:881745] [protein=30S ribosomal protein S7] [protein_id=NP_252957.1] [location=complement(4771186..4771656)] [gbkey=CDS]	1	21	22	21	21	21	21	22	23	24	21	23	21	21	23	22	22	21	22	21	21	21	21	22	23	24	21	23	21	21	23	22	22	21	22	21	21	21	21	22	23	24	21	23	21	21	23
lcl|NC_002516.2_prot_NP_254241.1_5556	lcl|NC_002516.2_prot_NP_254241.1_5556	lcl|NC_002516.2_prot_NP_254241.1_5556 [gene=atpD] [locus_tag=PA5554] [db_xref=GeneID:878083] [protein=ATP synthase subunit beta] [protein_id=NP_254241.1] [location=complement(6248278..6249654)] [gbkey=CDS]	1	40	41	38	40	42	42	42	42	41	40	43	42	35	40	37	34	40	41	38	40	42	42	42	42	41	40	43	42	35	40	37	34	40	41	38	40	42	42	42	42	41	40	43	42	35	40
lcl|NC_002516.2_prot_NP_250491.1_1803	lcl|NC_002516.2_prot_NP_250491.1_1803	lcl|NC_002516.2_prot_NP_250491.1_1803 [gene=tig] [locus_tag=PA1800] [db_xref=GeneID:877637] [protein=trigger factor] [protein_id=NP_250491.1] [location=1952665..1953975] [gbkey=CDS]	1	37	40	37	37	39	42	39	41	39	39	40	38	35	38	36	37	37	40	37	37	39	42	39	41	39	39	40	38	35	38	36	37	37	40	37	37	39	42	39	41	39	39	40	38	35	38
lcl|NC_002516.2_prot_NP_253702.1_5017	lcl|NC_002516.2_prot_NP_253702.1_5017	lcl|NC_002516.2_prot_NP_253702.1_5017 [gene=aceE] [locus_tag=PA5015] [db_xref=GeneID:881326] [protein=pyruvate dehydrogenase subunit E1] [protein_id=NP_253702.1] [location=5636156..5638804] [gbkey=CDS]	1	67	67	70	68	72	72	67	74	69	66	70	71	66	70	68	66	67	67	70	68	72	72	67	74	69	66	70	71	66	70	68	66	67	67	70	68	72	72	67	74	69	66	70	71	66	70
lcl|NC_002516.2_prot_NP_251543.1_2852	lcl|NC_002516.2_prot_NP_251543.1_2852	lcl|NC_002516.2_prot_NP_251543.1_2852 [gene=oprI] [locus_tag=PA2853] [db_xref=GeneID:879851] [protein=outer membrane lipoprotein OprI] [protein_id=NP_251543.1] [location=3206915..3207166] [gbkey=CDS]	1	5	5	5	5	5	5	5	5	5	4	5	5	5	5	5	5	5	5	5	5	5	5	5	5	5	4	5	5	5	5	5	5	5	5	5	5	5	5	5	5	5	4	5	5	5	5
lcl|NC_002516.2_prot_NP_250279.1_1589	lcl|NC_002516.2_prot_NP_250279.1_1589	lcl|NC_002516.2_prot_NP_250279.1_1589 [gene=sucC] [locus_tag=PA1588] [db_xref=GeneID:882016] [protein=succinyl-CoA ligase subunit beta] [protein_id=NP_250279.1] [location=1730181..1731347] [gbkey=CDS]	1	32	33	33	34	35	35	38	37	34	36	38	34	30	35	32	30	32	33	33	34	35	35	38	37	34	36	38	34	30	35	32	30	32	33	33	34	35	35	38	37	34	36	38	34	30	35
lcl|NC_002516.2_prot_NP_252963.1_4273	lcl|NC_002516.2_prot_NP_252963.1_4273	lcl|NC_002516.2_prot_NP_252963.1_4273 [gene=rplA] [locus_tag=PA4273] [db_xref=GeneID:881704] [protein=50S ribosomal protein L1] [protein_id=NP_252963.1] [location=complement(4781985..4782680)] [gbkey=CDS]	1	25	25	25	25	25	26	25	26	26	25	26	25	25	25	25	25	25	25	25	25	25	26	25	26	26	25	26	25	25	25	25	25	25	25	25	25	25	26	25	26	26	25	26	25	25	25
lcl|NC_002516.2_prot_NP_252937.1_4247	lcl|NC_002516.2_prot_NP_252937.1_4247	lcl|NC_002516.2_prot_NP_252937.1_4247 [gene=rplR] [locus_tag=PA4247] [db_xref=GeneID:881795] [protein=50S ribosomal protein L18] [protein_id=NP_252937.1] [location=complement(4759574..4759924)] [gbkey=CDS]	1	13	13	12	13	14	13	12	13	13	14	13	13	11	13	13	13	13	13	12	13	14	13	12	13	13	14	13	13	11	13	13	13	13	13	12	13	14	13	12	13	13	14	13	13	11	13
lcl|NC_002516.2_prot_NP_252941.1_4251	lcl|NC_002516.2_prot_NP_252941.1_4251	lcl|NC_002516.2_prot_NP_252941.1_4251 [gene=rplE] [locus_tag=PA4251] [db_xref=GeneID:881779] [protein=50S ribosomal protein L5] [protein_id=NP_252941.1] [location=complement(4761381..4761920)] [gbkey=CDS]	1	21	21	21	21	22	21	24	23	21	20	21	21	20	22	21	21	21	21	21	21	22	21	24	23	21	20	21	21	20	22	21	21	21	21	21	21	22	21	24	23	21	20	21	21	20	22
lcl|NC_002516.2_prot_NP_252936.1_4246	lcl|NC_002516.2_prot_NP_252936.1_4246	lcl|NC_002516.2_prot_NP_252936.1_4246 [gene=rpsE] [locus_tag=PA4246] [db_xref=GeneID:881788] [protein=30S ribosomal protein S5] [protein_id=NP_252936.1] [location=complement(4759070..4759570)] [gbkey=CDS]	1	16	15	16	16	15	16	14	16	15	15	16	16	16	16	16	16	16	15	16	16	15	16	14	16	15	15	16	16	16	16	16	16	16	15	16	16	15	16	14	16	15	15	16	16	16	16
lcl|NC_002516.2_prot_NP_249783.1_1091	lcl|NC_002516.2_prot_NP_249783.1_1091	lcl|NC_002516.2_prot_NP_249783.1_1091 [gene=fliC] [locus_tag=PA1092] [db_xref=GeneID:882052] [protein=B-type flagellin] [protein_id=NP_249783.1] [location=1183058..1184524] [gbkey=CDS]	1	26	28	27	26	27	28	28	27	28	28	27	27	27	28	27	28	26	28	27	26	27	28	28	27	28	28	27	27	27	28	27	28	26	28	27	26	27	28	28	27	28	28	27	27	27	28
lcl|NC_002516.2_prot_NP_249473.1_782	lcl|NC_002516.2_prot_NP_249473.1_782	lcl|NC_002516.2_prot_NP_249473.1_782 [gene=putA] [locus_tag=PA0782] [db_xref=GeneID:878503] [protein=bifunctional proline dehydrogenase/pyrroline-5-carboxylate dehydrogenase] [protein_id=NP_249473.1] [location=851783..854965] [gbkey=CDS]	1	79	78	79	79	79	81	76	82	81	79	83	80	77	80	78	78	79	78	79	79	79	81	76	82	81	79	83	80	77	80	78	78	79	78	79	79	79	81	76	82	81	79	83	80	77	80
lcl|NC_002516.2_prot_NP_250274.1_1584	lcl|NC_002516.2_prot_NP_250274.1_1584	lcl|NC_002516.2_prot_NP_250274.1_1584 [gene=sdhA] [locus_tag=PA1583] [db_xref=GeneID:881934] [protein=succinate dehydrogenase flavoprotein subunit] [protein_id=NP_250274.1] [location=1721496..1723268] [gbkey=CDS]	1	39	39	39	37	40	41	38	40	40	37	40	40	37	39	36	34	39	39	39	37	40	41	38	40	40	37	40	40	37	39	36	34	39	39	39	37	40	41	38	40	40	37	40	40	37	39
lcl|NC_002516.2_prot_NP_250278.1_1588	lcl|NC_002516.2_prot_NP_250278.1_1588	lcl|NC_002516.2_prot_NP_250278.1_1588 [gene=lpdG] [locus_tag=PA1587] [db_xref=GeneID:882090] [protein=2-oxoglutarate dehydrogenase complex dihydrolipoyl dehydrogenase] [protein_id=NP_250278.1] [location=1728416..1729852] [gbkey=CDS]	1	30	30	28	30	33	35	34	36	32	33	35	32	29	32	26	26	30	30	28	30	33	35	34	36	32	33	35	32	29	32	26	26	30	30	28	30	33	35	34	36	32	33	35	32	29	32
lcl|NC_002516.2_prot_NP_252952.1_4262	lcl|NC_002516.2_prot_NP_252952.1_4262	lcl|NC_002516.2_prot_NP_252952.1_4262 [gene=rplD] [locus_tag=PA4262] [db_xref=GeneID:881754] [protein=50S ribosomal protein L4] [protein_id=NP_252952.1] [location=complement(4766009..4766611)] [gbkey=CDS]	1	17	16	15	17	15	19	18	19	16	18	18	17	16	17	14	15	17	16	15	17	15	19	18	19	16	18	18	17	16	17	14	15	17	16	15	17	15	19	18	19	16	18	18	17	16	17
lcl|NC_002516.2_prot_NP_250495.1_1807	lcl|NC_002516.2_prot_NP_250495.1_1807	lcl|NC_002516.2_prot_NP_250495.1_1807 [gene=hupB] [locus_tag=PA1804] [db_xref=GeneID:878308] [protein=DNA-binding protein HU] [protein_id=NP_250495.1] [location=1958759..1959031] [gbkey=CDS]	1	6	6	6	6	6	7	6	6	6	6	6	6	6	7	6	6	6	6	6	6	6	7	6	6	6	6	6	6	6	7	6	6	6	6	6	6	6	7	6	6	6	6	6	6	6	7
lcl|NC_002516.2_prot_NP_252953.1_4263	lcl|NC_002516.2_prot_NP_252953.1_4263	lcl|NC_002516.2_prot_NP_252953.1_4263 [gene=rplC] [locus_tag=PA4263] [db_xref=GeneID:881728] [protein=50S ribosomal protein L3] [protein_id=NP_252953.1] [location=complement(4766625..4767260)] [gbkey=CDS]	1	22	20	22	24	23	23	24	24	23	22	24	24	21	26	22	19	22	20	22	24	23	23	24	24	23	22	24	24	21	26	22	19	22	20	22	24	23	23	24	24	23	22	24	24	21	26
lcl|NC_002516.2_prot_NP_250287.1_1597	lcl|NC_002516.2_prot_NP_250287.1_1597	lcl|NC_002516.2_prot_NP_250287.1_1597 [gene=htpG] [locus_tag=PA1596] [db_xref=GeneID:881933] [protein=chaperone protein HtpG] [protein_id=NP_250287.1] [location=1737536..1739440] [gbkey=CDS]	1	65	63	65	63	71	73	67	71	70	75	70	73	60	68	59	58	65	63	65	63	71	73	67	71	70	75	70	73	60	68	59	58	65	63	65	63	71	73	67	71	70	75	70	73	60	68
lcl|NC_002516.2_prot_NP_252938.1_4248	lcl|NC_002516.2_prot_NP_252938.1_4248	lcl|NC_002516.2_prot_NP_252938.1_4248 [gene=rplF] [locus_tag=PA4248] [db_xref=GeneID:881796] [protein=50S ribosomal protein L6] [protein_id=NP_252938.1] [location=complement(4759935..4760468)] [gbkey=CDS]	1	17	17	17	16	17	17	18	19	18	17	19	16	16	18	16	16	17	17	17	16	17	17	18	19	18	17	19	16	16	18	16	16	17	17	17	16	17	17	18	19	18	17	19	16	16	18
lcl|NC_002516.2_prot_NP_254003.1_5319	lcl|NC_002516.2_prot_NP_254003.1_5319	lcl|NC_002516.2_prot_NP_254003.1_5319 [gene=rpmB] [locus_tag=PA5316] [db_xref=GeneID:880891] [protein=50S ribosomal protein L28] [protein_id=NP_254003.1] [location=complement(5985883..5986119)] [gbkey=CDS]	1	6	8	7	7	9	8	10	9	9	6	10	9	5	8	6	6	6	8	7	7	9	8	10	9	9	6	10	9	5	8	6	6	6	8	7	7	9	8	10	9	9	6	10	9	5	8
lcl|NC_002516.2_prot_NP_252934.1_4244	lcl|NC_002516.2_prot_NP_252934.1_4244	lcl|NC_002516.2_prot_NP_252934.1_4244 [gene=rplO] [locus_tag=PA4244] [db_xref=GeneID:881805] [protein=50S ribosomal protein L15] [protein_id=NP_252934.1] [location=complement(4758453..4758887)] [gbkey=CDS]	1	11	12	13	13	14	13	14	14	14	11	13	12	11	15	12	10	11	12	13	13	14	13	14	14	14	11	13	12	11	15	12	10	11	12	13	13	14	13	14	14	14	11	13	12	11	15
lcl|NC_002516.2_prot_NP_253123.1_4434	lcl|NC_002516.2_prot_NP_253123.1_4434	lcl|NC_002516.2_prot_NP_253123.1_4434 [gene=rplM] [locus_tag=PA4433] [db_xref=GeneID:881275] [protein=50S ribosomal protein L13] [protein_id=NP_253123.1] [location=complement(4965516..4965944)] [gbkey=CDS]	1	13	13	13	13	14	14	11	14	13	14	13	13	12	13	13	13	13	13	13	13	14	14	11	14	13	14	13	13	12	13	13	13	13	13	13	13	14	14	11	14	13	14	13	13	12	13
lcl|NC_002516.2_prot_NP_250478.1_1789	lcl|NC_002516.2_prot_NP_250478.1_1789	lcl|NC_002516.2_prot_NP_250478.1_1789 [gene=acnB] [locus_tag=PA1787] [db_xref=GeneID:879984] [protein=aconitate hydratase B] [protein_id=NP_250478.1] [location=complement(1935035..1937644)] [gbkey=CDS]	1	65	60	62	64	65	65	65	63	66	66	63	63	59	64	60	59	65	60	62	64	65	65	65	63	66	66	63	63	59	64	60	59	65	60	62	64	65	65	65	63	66	66	63	63	59	64
lcl|NC_002516.2_prot_NP_253258.1_4568	lcl|NC_002516.2_prot_NP_253258.1_4568	lcl|NC_002516.2_prot_NP_253258.1_4568 [gene=rplU] [locus_tag=PA4568] [db_xref=GeneID:881148] [protein=50S ribosomal protein L21] [protein_id=NP_253258.1] [location=complement(5116313..5116624)] [gbkey=CDS]	1	14	14	14	13	15	16	15	17	15	16	15	15	12	14	12	12	14	14	14	13	15	16	15	17	15	16	15	15	12	14	12	12	14	14	14	13	15	16	15	17	15	16	15	15	12	14
lcl|NC_002516.2_prot_NP_252928.1_4238	lcl|NC_002516.2_prot_NP_252928.1_4238	lcl|NC_002516.2_prot_NP_252928.1_4238 [gene=rpoA] [locus_tag=PA4238] [db_xref=GeneID:881813] [protein=DNA-directed RNA polymerase subunit alpha] [protein_id=NP_252928.1] [location=complement(4754423..4755424)] [gbkey=CDS]	1	36	33	35	36	34	37	35	34	34	35	35	35	35	36	34	34	36	33	35	36	34	37	35	34	34	35	35	35	35	36	34	34	36	33	35	36	34	37	35	34	34	35	35	35	35	36
lcl|NC_002516.2_prot_NP_251314.1_2622	lcl|NC_002516.2_prot_NP_251314.1_2622	lcl|NC_002516.2_prot_NP_251314.1_2622 [gene=idh] [locus_tag=PA2624] [db_xref=GeneID:882330] [protein=isocitrate dehydrogenase] [protein_id=NP_251314.1] [location=2967161..2969386] [gbkey=CDS]	1	54	54	57	58	60	60	57	60	60	56	58	58	51	59	50	50	54	54	57	58	60	60	57	60	60	56	58	58	51	59	50	50	54	54	57	58	60	60	57	60	60	56	58	58	51	59
lcl|NC_002516.2_prot_NP_250276.1_1586	lcl|NC_002516.2_prot_NP_250276.1_1586	lcl|NC_002516.2_prot_NP_250276.1_1586 [gene=sucA] [locus_tag=PA1585] [db_xref=GeneID:881879] [protein=2-oxoglutarate dehydrogenase subunit E1] [protein_id=NP_250276.1] [location=1724244..1727075] [gbkey=CDS]	1	62	58	60	62	66	66	65	66	65	65	65	65	55	62	57	56	62	58	60	62	66	66	65	66	65	65	65	65	55	62	57	56	62	58	60	62	66	66	65	66	65	65	65	65	55	62
lcl|NC_002516.2_prot_NP_252943.1_4253	lcl|NC_002516.2_prot_NP_252943.1_4253	lcl|NC_002516.2_prot_NP_252943.1_4253 [gene=rplN] [locus_tag=PA4253] [db_xref=GeneID:881811] [protein=50S ribosomal protein L14] [protein_id=NP_252943.1] [location=complement(4762267..4762635)] [gbkey=CDS]	1	17	16	18	17	18	18	17	18	18	18	18	18	16	18	16	16	17	16	18	17	18	18	17	18	18	18	18	18	16	18	16	16	17	16	18	17	18	18	17	18	18	18	18	18	16	18
lcl|NC_002516.2_prot_NP_253428.1_4743	lcl|NC_002516.2_prot_NP_253428.1_4743	lcl|NC_002516.2_prot_NP_253428.1_4743 [gene=pnp] [locus_tag=PA4740] [db_xref=GeneID:881671] [protein=polynucleotide phosphorylase] [protein_id=NP_253428.1] [location=complement(5323374..5325479)] [gbkey=CDS]	1	49	47	50	50	51	53	55	54	54	52	53	54	44	52	48	44	49	47	50	50	51	53	55	54	54	52	53	54	44	52	48	44	49	47	50	50	51	53	55	54	54	52	53	54	44	52
lcl|NC_002516.2_prot_NP_250280.1_1590	lcl|NC_002516.2_prot_NP_250280.1_1590	lcl|NC_002516.2_prot_NP_250280.1_1590 [gene=sucD] [locus_tag=PA1589] [db_xref=GeneID:882039] [protein=succinyl-CoA ligase subunit alpha] [protein_id=NP_250280.1] [location=1731347..1732234] [gbkey=CDS]	1	25	24	26	25	27	27	26	26	26	26	27	27	25	24	25	25	25	24	26	25	27	27	26	26	26	26	27	27	25	24	25	25	25	24	26	25	27	27	26	26	26	26	27	27	25	24
lcl|NC_002516.2_prot_NP_253360.1_4672	lcl|NC_002516.2_prot_NP_253360.1_4672	lcl|NC_002516.2_prot_NP_253360.1_4672 [locus_tag=PA4671] [db_xref=GeneID:881395] [protein=50S ribosomal protein L25/general stress protein Ctc] [protein_id=NP_253360.1] [location=5239466..5240080] [gbkey=CDS]	1	15	15	15	15	19	19	15	18	16	17	18	15	14	15	14	14	15	15	15	15	19	19	15	18	16	17	18	15	14	15	14	14	15	15	15	15	19	19	15	18	16	17	18	15	14	15
lcl|NC_002516.2_prot_NP_252219.1_3527	lcl|NC_002516.2_prot_NP_252219.1_3527	lcl|NC_002516.2_prot_NP_252219.1_3527 [locus_tag=PA3529] [db_xref=GeneID:879942] [protein=peroxidase] [protein_id=NP_252219.1] [location=complement(3948991..3949593)] [gbkey=CDS]	1	15	16	17	16	17	18	18	18	18	17	18	18	15	17	16	15	15	16	17	16	17	18	18	18	18	17	18	18	15	17	16	15	15	16	17	16	17	18	18	18	18	17	18	18	15	17
lcl|NC_002516.2_prot_NP_252930.1_4240	lcl|NC_002516.2_prot_NP_252930.1_4240	lcl|NC_002516.2_prot_NP_252930.1_4240 [gene=rpsK] [locus_tag=PA4240] [db_xref=GeneID:881817] [protein=30S ribosomal protein S11] [protein_id=NP_252930.1] [location=complement(4756084..4756473)] [gbkey=CDS]	1	8	8	8	9	9	9	9	9	8	9	8	8	8	8	8	7	8	8	8	9	9	9	9	9	8	9	8	8	8	8	8	7	8	8	8	9	9	9	9	9	8	9	8	8	8	8
lcl|NC_002516.2_prot_NP_252931.1_4241	lcl|NC_002516.2_prot_NP_252931.1_4241	lcl|NC_002516.2_prot_NP_252931.1_4241 [gene=rpsM] [locus_tag=PA4241] [db_xref=GeneID:881818] [protein=30S ribosomal protein S13] [protein_id=NP_252931.1] [location=complement(4756492..4756848)] [gbkey=CDS]	1	14	15	16	15	15	15	14	15	16	15	15	15	15	15	15	14	14	15	16	15	15	15	14	15	16	15	15	15	15	15	15	14	14	15	16	15	15	15	14	15	16	15	15	15	15	15
lcl|NC_002516.2_prot_NP_252431.1_3742	lcl|NC_002516.2_prot_NP_252431.1_3742	lcl|NC_002516.2_prot_NP_252431.1_3742 [gene=rplS] [locus_tag=PA3742] [db_xref=GeneID:880339] [protein=50S ribosomal protein L19] [protein_id=NP_252431.1] [location=complement(4195008..4195358)] [gbkey=CDS]	1	14	14	15	15	14	14	15	15	15	13	15	15	14	15	14	14	14	14	15	15	14	14	15	15	15	13	15	15	14	15	14	14	14	14	15	15	14	14	15	15	15	13	15	15	14	15
lcl|NC_002516.2_prot_NP_252962.1_4272	lcl|NC_002516.2_prot_NP_252962.1_4272	lcl|NC_002516.2_prot_NP_252962.1_4272 [gene=rplJ] [locus_tag=PA4272] [db_xref=GeneID:881702] [protein=50S ribosomal protein L10] [protein_id=NP_252962.1] [location=complement(4781286..4781786)] [gbkey=CDS]	1	19	19	19	19	19	20	17	19	19	20	19	20	19	20	17	17	19	19	19	19	19	20	17	19	19	20	19	20	19	20	17	17	19	19	19	19	19	20	17	19	19	20	19	20	19	20
lcl|NC_002516.2_prot_NP_253432.1_4747	lcl|NC_002516.2_prot_NP_253432.1_4747	lcl|NC_002516.2_prot_NP_253432.1_4747 [gene=infB] [locus_tag=PA4744] [db_xref=GeneID:881695] [protein=translation initiation factor IF-2] [protein_id=NP_253432.1] [location=complement(5327427..5329949)] [gbkey=CDS]	1	71	68	67	68	71	72	66	75	71	70	71	70	62	71	64	59	71	68	67	68	71	72	66	75	71	70	71	70	62	71	64	59	71	68	67	68	71	72	66	75	71	70	71	70	62	71
lcl|NC_002516.2_prot_NP_251691.1_3000	lcl|NC_002516.2_prot_NP_251691.1_3000	lcl|NC_002516.2_prot_NP_251691.1_3000 [locus_tag=PA3001] [db_xref=GeneID:880414] [protein=glyceraldehyde-3-phosphate dehydrogenase] [protein_id=NP_251691.1] [location=complement(3359269..3360654)] [gbkey=CDS]	1	31	30	30	31	30	30	28	31	30	31	29	30	29	31	30	30	31	30	30	31	30	30	28	31	30	31	29	30	29	31	30	30	31	30	30	31	30	30	28	31	30	31	29	30	29	31
lcl|NC_002516.2_prot_NP_252964.1_4274	lcl|NC_002516.2_prot_NP_252964.1_4274	lcl|NC_002516.2_prot_NP_252964.1_4274 [gene=rplK] [locus_tag=PA4274] [db_xref=GeneID:881705] [protein=50S ribosomal protein L11] [protein_id=NP_252964.1] [location=complement(4782680..4783111)] [gbkey=CDS]	1	11	11	11	11	11	11	10	11	11	11	11	11	11	11	11	11	11	11	11	11	11	11	10	11	11	11	11	11	11	11	11	11	11	11	11	11	11	11	10	11	11	11	11	11	11	11
lcl|NC_002516.2_prot_NP_252958.1_4268	lcl|NC_002516.2_prot_NP_252958.1_4268	lcl|NC_002516.2_prot_NP_252958.1_4268 [gene=rpsL] [locus_tag=PA4268] [db_xref=GeneID:881709] [protein=30S ribosomal protein S12] [protein_id=NP_252958.1] [location=complement(4771756..4772127)] [gbkey=CDS]	1	11	12	12	12	12	12	12	12	12	12	12	12	12	12	12	12	11	12	12	12	12	12	12	12	12	12	12	12	12	12	12	12	11	12	12	12	12	12	12	12	12	12	12	12	12	12
lcl|NC_002516.2_prot_NP_252942.1_4252	lcl|NC_002516.2_prot_NP_252942.1_4252	lcl|NC_002516.2_prot_NP_252942.1_4252 [gene=rplX] [locus_tag=PA4252] [db_xref=GeneID:881810] [protein=50S ribosomal protein L24] [protein_id=NP_252942.1] [location=complement(4761940..4762254)] [gbkey=CDS]	1	15	15	15	15	15	15	15	15	15	15	15	15	15	15	15	15	15	15	15	15	15	15	15	15	15	15	15	15	15	15	15	15	15	15	15	15	15	15	15	15	15	15	15	15	15	15
lcl|NC_004629.1_prot_NP_803620.1_65	lcl|NC_004629.1_prot_NP_803620.1_65	lcl|NC_004629.1_prot_NP_803620.1_65 [locus_tag=PHIKZ054] [db_xref=GeneID:1258245] [protein=nuclear shell protein] [protein_id=NP_803620.1] [location=45648..47528] [gbkey=CDS]	1	37	5	25	35	22	2	32	14	38	10	35	34	38	8	25	31	37	5	25	35	22	2	32	14	38	10	35	34	38	8	25	31	37	5	25	35	22	2	32	14	38	10	35	34	38	8
lcl|NC_002516.2_prot_NP_252951.1_4261	lcl|NC_002516.2_prot_NP_252951.1_4261	lcl|NC_002516.2_prot_NP_252951.1_4261 [gene=rplW] [locus_tag=PA4261] [db_xref=GeneID:881753] [protein=50S ribosomal protein L23] [protein_id=NP_252951.1] [location=complement(4765713..4766012)] [gbkey=CDS]	1	9	9	10	9	9	9	11	10	11	9	11	10	9	10	9	9	9	9	10	9	9	9	11	10	11	9	11	10	9	10	9	9	9	9	10	9	9	9	11	10	11	9	11	10	9	10
lcl|NC_002516.2_prot_NP_248829.1_140	lcl|NC_002516.2_prot_NP_248829.1_140	lcl|NC_002516.2_prot_NP_248829.1_140 [gene=ahpC] [locus_tag=PA0139] [db_xref=GeneID:879431] [protein=alkyl hydroperoxide reductase] [protein_id=NP_248829.1] [location=158199..158762] [gbkey=CDS]	1	14	13	14	15	15	15	13	14	14	15	13	14	15	13	14	15	14	13	14	15	15	15	13	14	14	15	13	14	15	13	14	15	14	13	14	15	15	15	13	14	14	15	13	14	15	13
lcl|NC_002516.2_prot_NP_249847.1_1155	lcl|NC_002516.2_prot_NP_249847.1_1155	lcl|NC_002516.2_prot_NP_249847.1_1155 [gene=nrdA] [locus_tag=PA1156] [db_xref=GeneID:877716] [protein=ribonucleotide-diphosphate reductase subunit alpha] [protein_id=NP_249847.1] [location=complement(1251418..1254309)] [gbkey=CDS]	1	61	60	64	66	68	67	67	68	64	66	61	67	58	65	55	54	61	60	64	66	68	67	67	68	64	66	61	67	58	65	55	54	61	60	64	66	68	67	67	68	64	66	61	67	58	65
lcl|NC_002516.2_prot_NP_251666.1_2975	lcl|NC_002516.2_prot_NP_251666.1_2975	lcl|NC_002516.2_prot_NP_251666.1_2975 [gene=rne] [locus_tag=PA2976] [db_xref=GeneID:880516] [protein=ribonuclease E] [protein_id=NP_251666.1] [location=3332881..3336054] [gbkey=CDS]	1	43	46	49	47	51	51	50	53	52	49	53	49	44	53	46	44	43	46	49	47	51	51	50	53	52	49	53	49	44	53	46	44	43	46	49	47	51	51	50	53	52	49	53	49	44	53
lcl|NC_002516.2_prot_NP_249664.1_974	lcl|NC_002516.2_prot_NP_249664.1_974	lcl|NC_002516.2_prot_NP_249664.1_974 [gene=oprL] [locus_tag=PA0973] [db_xref=GeneID:882991] [protein=peptidoglycan associated lipoprotein OprL] [protein_id=NP_249664.1] [location=1057400..1057906] [gbkey=CDS]	1	11	9	10	11	9	10	9	10	9	9	9	10	11	10	10	10	11	9	10	11	9	10	9	10	9	9	9	10	11	10	10	10	11	9	10	11	9	10	9	10	9	9	9	10	11	10
lcl|NC_002516.2_prot_NP_251313.1_2621;REV__lcl|NC_002516.2_prot_NP_252778.1_4088	lcl|NC_002516.2_prot_NP_251313.1_2621	lcl|NC_002516.2_prot_NP_251313.1_2621 [gene=icd] [locus_tag=PA2623] [db_xref=GeneID:882329] [protein=isocitrate dehydrogenase] [protein_id=NP_251313.1] [location=complement(2965546..2966802)] [gbkey=CDS]	2	38	37	38	38	37	36	38	38	39	38	39	37	36	37	38	36	38	37	38	38	37	36	38	38	39	38	39	37	36	37	38	36	38	37	38	38	37	36	38	38	39	38	39	37	36	37
lcl|NC_002516.2_prot_NP_253806.1_5120	lcl|NC_002516.2_prot_NP_253806.1_5120	lcl|NC_002516.2_prot_NP_253806.1_5120 [gene=glnA] [locus_tag=PA5119] [db_xref=GeneID:877688] [protein=glutamine synthetase] [protein_id=NP_253806.1] [location=5766484..5767893] [gbkey=CDS]	1	31	36	33	33	39	35	33	38	35	36	37	38	30	32	31	35	31	36	33	33	39	35	33	38	35	36	37	38	30	32	31	35	31	36	33	33	39	35	33	38	35	36	37	38	30	32
lcl|NC_002516.2_prot_NP_249270.1_581	lcl|NC_002516.2_prot_NP_249270.1_581	lcl|NC_002516.2_prot_NP_249270.1_581 [gene=rpsU] [locus_tag=PA0579] [db_xref=GeneID:880307] [protein=30S ribosomal protein S21] [protein_id=NP_249270.1] [location=complement(638900..639115)] [gbkey=CDS]	1	8	8	8	8	8	8	8	8	8	8	8	8	8	8	7	7	8	8	8	8	8	8	8	8	8	8	8	8	8	8	7	7	8	8	8	8	8	8	8	8	8	8	8	8	8	8
lcl|NC_004629.1_prot_NP_803686.1_150	lcl|NC_004629.1_prot_NP_803686.1_150	lcl|NC_004629.1_prot_NP_803686.1_150 [locus_tag=PHIKZ120] [db_xref=GeneID:1258403] [protein=major head protein] [protein_id=NP_803686.1] [location=118268..120511] [gbkey=CDS]	1	36	36	38	38	42	46	42	42	42	44	42	43	34	42	36	32	36	36	38	38	42	46	42	42	42	44	42	43	34	42	36	32	36	36	38	38	42	46	42	42	42	44	42	43	34	42
lcl|NC_002516.2_prot_NP_253622.1_4937	lcl|NC_002516.2_prot_NP_253622.1_4937	lcl|NC_002516.2_prot_NP_253622.1_4937 [gene=rpsF] [locus_tag=PA4935] [db_xref=GeneID:877646] [protein=30S ribosomal protein S6] [protein_id=NP_253622.1] [location=complement(5537319..5537738)] [gbkey=CDS]	1	16	16	16	16	16	16	16	16	16	16	16	16	16	16	16	16	16	16	16	16	16	16	16	16	16	16	16	16	16	16	16	16	16	16	16	16	16	16	16	16	16	16	16	16	16	16
lcl|NC_002516.2_prot_NP_252948.1_4258	lcl|NC_002516.2_prot_NP_252948.1_4258	lcl|NC_002516.2_prot_NP_252948.1_4258 [gene=rplV] [locus_tag=PA4258] [db_xref=GeneID:881762] [protein=50S ribosomal protein L22] [protein_id=NP_252948.1] [location=complement(4764243..4764575)] [gbkey=CDS]	1	14	14	15	14	15	15	13	15	15	14	14	15	14	15	14	14	14	14	15	14	15	15	13	15	15	14	14	15	14	15	14	14	14	14	15	14	15	15	13	15	15	14	14	15	14	15
lcl|NC_002516.2_prot_NP_252944.1_4254	lcl|NC_002516.2_prot_NP_252944.1_4254	lcl|NC_002516.2_prot_NP_252944.1_4254 [gene=rpsQ] [locus_tag=PA4254] [db_xref=GeneID:881770] [protein=30S ribosomal protein S17] [protein_id=NP_252944.1] [location=complement(4762659..4762925)] [gbkey=CDS]	1	9	9	9	9	10	9	11	10	9	8	10	9	8	11	10	8	9	9	9	9	10	9	11	10	9	8	10	9	8	11	10	8	9	9	9	9	10	9	11	10	9	8	10	9	8	11
lcl|NC_002516.2_prot_NP_248760.1_71	lcl|NC_002516.2_prot_NP_248760.1_71	lcl|NC_002516.2_prot_NP_248760.1_71 [locus_tag=PA0070] [db_xref=GeneID:879190] [protein=hypothetical protein] [protein_id=NP_248760.1] [location=complement(82404..83318)] [gbkey=CDS]	1	16	17	18	17	20	19	20	19	19	17	18	19	17	20	19	18	16	17	18	17	20	19	20	19	19	17	18	19	17	20	19	18	16	17	18	17	20	19	20	19	19	17	18	19	17	20
lcl|NC_002516.2_prot_NP_251450.1_2759	lcl|NC_002516.2_prot_NP_251450.1_2759	lcl|NC_002516.2_prot_NP_251450.1_2759 [locus_tag=PA2760] [db_xref=GeneID:882719] [protein=hypothetical protein] [protein_id=NP_251450.1] [location=3120073..3121350] [gbkey=CDS]	1	22	22	23	23	22	23	25	23	23	23	23	23	22	24	23	22	22	22	23	23	22	23	25	23	23	23	23	23	22	24	23	22	22	22	23	23	22	23	25	23	23	23	23	23	22	24
lcl|NC_002516.2_prot_NP_253257.1_4567	lcl|NC_002516.2_prot_NP_253257.1_4567	lcl|NC_002516.2_prot_NP_253257.1_4567 [gene=rpmA] [locus_tag=PA4567] [db_xref=GeneID:880878] [protein=50S ribosomal protein L27] [protein_id=NP_253257.1] [location=complement(5116032..5116289)] [gbkey=CDS]	1	8	8	8	8	8	8	8	8	8	8	8	8	8	8	8	8	8	8	8	8	8	8	8	8	8	8	8	8	8	8	8	8	8	8	8	8	8	8	8	8	8	8	8	8	8	8
lcl|NC_002516.2_prot_NP_252949.1_4259	lcl|NC_002516.2_prot_NP_252949.1_4259	lcl|NC_002516.2_prot_NP_252949.1_4259 [gene=rpsS] [locus_tag=PA4259] [db_xref=GeneID:881748] [protein=30S ribosomal protein S19] [protein_id=NP_252949.1] [location=complement(4764588..4764863)] [gbkey=CDS]	1	12	11	11	9	13	12	11	13	12	12	12	12	10	13	10	11	12	11	11	9	13	12	11	13	12	12	12	12	10	13	10	11	12	11	11	9	13	12	11	13	12	12	12	12	10	13
lcl|NC_002516.2_prot_NP_251642.1_2951	lcl|NC_002516.2_prot_NP_251642.1_2951	lcl|NC_002516.2_prot_NP_251642.1_2951 [gene=etfB] [locus_tag=PA2952] [db_xref=GeneID:880158] [protein=electron transfer flavoprotein subunit beta] [protein_id=NP_251642.1] [location=complement(3311721..3312470)] [gbkey=CDS]	1	21	22	21	22	20	22	18	22	21	21	22	22	20	22	18	18	21	22	21	22	20	22	18	22	21	21	22	22	20	22	18	18	21	22	21	22	20	22	18	22	21	21	22	22	20	22
lcl|NC_002516.2_prot_NP_252940.1_4250	lcl|NC_002516.2_prot_NP_252940.1_4250	lcl|NC_002516.2_prot_NP_252940.1_4250 [gene=rpsN] [locus_tag=PA4250] [db_xref=GeneID:881778] [protein=30S ribosomal protein S14] [protein_id=NP_252940.1] [location=complement(4761062..4761367)] [gbkey=CDS]	1	7	7	8	7	8	8	8	8	8	7	9	6	6	7	7	6	7	7	8	7	8	8	8	8	8	7	9	6	6	7	7	6	7	7	8	7	8	8	8	8	8	7	9	6	6	7
lcl|NC_002516.2_prot_NP_253444.1_4759	lcl|NC_002516.2_prot_NP_253444.1_4759	lcl|NC_002516.2_prot_NP_253444.1_4759 [gene=carB] [locus_tag=PA4756] [db_xref=GeneID:881743] [protein=carbamoyl phosphate synthase large subunit] [protein_id=NP_253444.1] [location=complement(5339864..5343085)] [gbkey=CDS]	1	68	66	66	65	68	68	65	73	66	69	68	69	66	63	64	64	68	66	66	65	68	68	65	73	66	69	68	69	66	63	64	64	68	66	66	65	68	68	65	73	66	69	68	69	66	63
lcl|NC_002516.2_prot_NP_252927.1_4237	lcl|NC_002516.2_prot_NP_252927.1_4237	lcl|NC_002516.2_prot_NP_252927.1_4237 [gene=rplQ] [locus_tag=PA4237] [db_xref=GeneID:881767] [protein=50S ribosomal protein L17] [protein_id=NP_252927.1] [location=complement(4753990..4754379)] [gbkey=CDS]	1	11	12	13	11	12	12	13	13	13	10	13	13	10	12	12	11	11	12	13	11	12	12	13	13	13	10	13	13	10	12	12	11	11	12	13	11	12	12	13	13	13	10	13	13	10	12
lcl|NC_002516.2_prot_NP_251758.1_3067	lcl|NC_002516.2_prot_NP_251758.1_3067	lcl|NC_002516.2_prot_NP_251758.1_3067 [gene=gdhB] [locus_tag=PA3068] [db_xref=GeneID:878664] [protein=NAD-specific glutamate dehydrogenase] [protein_id=NP_251758.1] [location=complement(3436578..3441440)] [gbkey=CDS]	1	87	90	98	90	101	100	101	106	104	98	103	102	84	90	90	90	87	90	98	90	101	100	101	106	104	98	103	102	84	90	90	90	87	90	98	90	101	100	101	106	104	98	103	102	84	90
lcl|NC_002516.2_prot_NP_249654.1_964	lcl|NC_002516.2_prot_NP_249654.1_964	lcl|NC_002516.2_prot_NP_249654.1_964 [gene=aspS] [locus_tag=PA0963] [db_xref=GeneID:881917] [protein=aspartate--tRNA ligase] [protein_id=NP_249654.1] [location=1048459..1050234] [gbkey=CDS]	1	42	45	44	43	44	45	42	45	41	43	42	42	44	43	41	43	42	45	44	43	44	45	42	45	41	43	42	42	44	43	41	43	42	45	44	43	44	45	42	45	41	43	42	42	44	43
lcl|NC_002516.2_prot_NP_253005.1_4316	lcl|NC_002516.2_prot_NP_253005.1_4316	lcl|NC_002516.2_prot_NP_253005.1_4316 [gene=mvaT] [locus_tag=PA4315] [db_xref=GeneID:881542] [protein=transcriptional regulator MvaT] [protein_id=NP_253005.1] [location=4843812..4844186] [gbkey=CDS]	1	15	14	14	14	15	15	14	15	15	15	14	15	15	14	15	15	15	14	14	14	15	15	14	15	15	15	14	15	15	14	15	15	15	14	14	14	15	15	14	15	15	15	14	15	15	14
lcl|NC_002516.2_prot_NP_248968.1_277	lcl|NC_002516.2_prot_NP_248968.1_277	lcl|NC_002516.2_prot_NP_248968.1_277 [locus_tag=PA0277] [db_xref=GeneID:883050] [protein=hypothetical protein] [protein_id=NP_248968.1] [location=complement(311451..312209)] [gbkey=CDS]	1	10	12	10	11	12	12	12	12	12	12	12	12	11	11	12	10	10	12	10	11	12	12	12	12	12	12	12	12	11	11	12	10	10	12	10	11	12	12	12	12	12	12	12	12	11	11
lcl|NC_002516.2_prot_NP_253621.1_4936	lcl|NC_002516.2_prot_NP_253621.1_4936	lcl|NC_002516.2_prot_NP_253621.1_4936 [gene=rpsR] [locus_tag=PA4934] [db_xref=GeneID:878035] [protein=30S ribosomal protein S18] [protein_id=NP_253621.1] [location=complement(5537059..5537289)] [gbkey=CDS]	1	10	14	13	11	12	10	13	13	14	12	14	13	11	12	12	11	10	14	13	11	12	10	13	13	14	12	14	13	11	12	12	11	10	14	13	11	12	10	13	13	14	12	14	13	11	12
lcl|NC_002516.2_prot_NP_253535.1_4851	lcl|NC_002516.2_prot_NP_253535.1_4851	lcl|NC_002516.2_prot_NP_253535.1_4851 [gene=accC] [locus_tag=PA4848] [db_xref=GeneID:879558] [protein=acetyl-CoA carboxylase biotin carboxylase subunit] [protein_id=NP_253535.1] [location=5442792..5444141] [gbkey=CDS]	1	30	30	30	30	31	31	31	30	31	30	30	30	29	28	30	26	30	30	30	30	31	31	31	30	31	30	30	30	29	28	30	26	30	30	30	30	31	31	31	30	31	30	30	30	29	28
lcl|NC_002516.2_prot_NP_253703.1_5018	lcl|NC_002516.2_prot_NP_253703.1_5018	lcl|NC_002516.2_prot_NP_253703.1_5018 [gene=aceF] [locus_tag=PA5016] [db_xref=GeneID:881297] [protein=dihydrolipoamide acetyltransferase] [protein_id=NP_253703.1] [location=5638949..5640592] [gbkey=CDS]	1	38	33	38	40	39	41	35	42	41	44	39	40	34	38	35	35	38	33	38	40	39	41	35	42	41	44	39	40	34	38	35	35	38	33	38	40	39	41	35	42	41	44	39	40	34	38
lcl|NC_002516.2_prot_NP_252946.1_4256	lcl|NC_002516.2_prot_NP_252946.1_4256	lcl|NC_002516.2_prot_NP_252946.1_4256 [gene=rplP] [locus_tag=PA4256] [db_xref=GeneID:881758] [protein=50S ribosomal protein L16] [protein_id=NP_252946.1] [location=complement(4763119..4763532)] [gbkey=CDS]	1	12	16	17	12	14	14	14	14	16	13	17	17	11	14	11	11	12	16	17	12	14	14	14	14	16	13	17	17	11	14	11	11	12	16	17	12	14	14	14	14	16	13	17	17	11	14
lcl|NC_002516.2_prot_NP_249869.1_1177	lcl|NC_002516.2_prot_NP_249869.1_1177	lcl|NC_002516.2_prot_NP_249869.1_1177 [gene=oprH] [locus_tag=PA1178] [db_xref=GeneID:878005] [protein=PhoP/Q and low Mg2+ inducible outer membrane protein H1] [protein_id=NP_249869.1] [location=1277006..1277608] [gbkey=CDS]	1	16	17	18	16	16	16	17	17	18	15	18	18	16	15	18	18	16	17	18	16	16	16	17	17	18	15	18	18	16	15	18	18	16	17	18	16	16	16	17	17	18	15	18	18	16	15
lcl|NC_002516.2_prot_NP_253232.1_4542	lcl|NC_002516.2_prot_NP_253232.1_4542	lcl|NC_002516.2_prot_NP_253232.1_4542 [gene=clpB] [locus_tag=PA4542] [db_xref=GeneID:879457] [protein=chaperone protein ClpB] [protein_id=NP_253232.1] [location=complement(5087408..5089972)] [gbkey=CDS]	1	81	80	82	83	82	83	83	85	84	85	81	84	78	85	83	77	81	80	82	83	82	83	83	85	84	85	81	84	78	85	83	77	77	76	79	80	78	80	79	81	80	81	77	80	75	81
lcl|NC_002516.2_prot_NP_252459.1_3770	lcl|NC_002516.2_prot_NP_252459.1_3770	lcl|NC_002516.2_prot_NP_252459.1_3770 [gene=guaB] [locus_tag=PA3770] [db_xref=GeneID:880535] [protein=inosine 5-monophosphate dehydrogenase] [protein_id=NP_252459.1] [location=complement(4227317..4228786)] [gbkey=CDS]	1	35	34	35	37	34	35	29	36	36	34	34	36	33	37	35	34	35	34	35	37	34	35	29	36	36	34	34	36	33	37	35	34	35	34	35	37	34	35	29	36	36	34	34	36	33	37
lcl|NC_002516.2_prot_NP_250461.1_1772	lcl|NC_002516.2_prot_NP_250461.1_1772	lcl|NC_002516.2_prot_NP_250461.1_1772 [gene=ppsA] [locus_tag=PA1770] [db_xref=GeneID:878597] [protein=phosphoenolpyruvate synthase] [protein_id=NP_250461.1] [location=1914037..1916412] [gbkey=CDS]	1	55	53	53	53	56	55	56	58	55	53	52	53	49	54	48	47	55	53	53	53	56	55	56	58	55	53	52	53	49	54	48	47	55	53	53	53	56	55	56	58	55	53	52	53	49	54
lcl|NC_002516.2_prot_NP_249649.1_959	lcl|NC_002516.2_prot_NP_249649.1_959	lcl|NC_002516.2_prot_NP_249649.1_959 [gene=oprD] [locus_tag=PA0958] [db_xref=GeneID:881970] [protein=porin D] [protein_id=NP_249649.1] [location=complement(1043983..1045314)] [gbkey=CDS]	1	24	22	22	23	22	24	21	24	23	24	23	22	22	24	23	22	24	22	22	23	22	24	21	24	23	24	23	22	22	24	23	22	24	22	22	23	22	24	21	24	23	24	23	22	22	24
lcl|NC_002516.2_prot_NP_253285.1_4595	lcl|NC_002516.2_prot_NP_253285.1_4595	lcl|NC_002516.2_prot_NP_253285.1_4595 [locus_tag=PA4595] [db_xref=GeneID:881059] [protein=ABC transporter ATP-binding protein] [protein_id=NP_253285.1] [location=complement(5146907..5148571)] [gbkey=CDS]	1	41	38	39	39	40	40	45	43	42	40	42	41	35	41	37	34	41	38	39	39	40	40	45	43	42	40	42	41	35	41	37	34	41	38	39	39	40	40	45	43	42	40	42	41	35	41
lcl|NC_002516.2_prot_NP_252939.1_4249	lcl|NC_002516.2_prot_NP_252939.1_4249	lcl|NC_002516.2_prot_NP_252939.1_4249 [gene=rpsH] [locus_tag=PA4249] [db_xref=GeneID:881738] [protein=30S ribosomal protein S8] [protein_id=NP_252939.1] [location=complement(4760480..4760872)] [gbkey=CDS]	1	10	11	11	11	11	11	10	11	11	10	11	11	9	10	10	11	10	11	11	11	11	11	10	11	11	10	11	11	9	10	10	11	10	11	11	11	11	11	10	11	11	10	11	11	9	10
lcl|NC_002516.2_prot_NP_254242.1_5557	lcl|NC_002516.2_prot_NP_254242.1_5557	lcl|NC_002516.2_prot_NP_254242.1_5557 [gene=atpG] [locus_tag=PA5555] [db_xref=GeneID:877751] [protein=ATP synthase subunit gamma] [protein_id=NP_254242.1] [location=complement(6249685..6250545)] [gbkey=CDS]	1	19	20	21	20	21	21	21	21	21	20	20	20	19	19	19	17	19	20	21	20	21	21	21	21	21	20	20	20	19	19	19	17	19	20	21	20	21	21	21	21	21	20	20	20	19	19
lcl|NC_002516.2_prot_NP_252496.1_3807	lcl|NC_002516.2_prot_NP_252496.1_3807	lcl|NC_002516.2_prot_NP_252496.1_3807 [gene=ndk] [locus_tag=PA3807] [db_xref=GeneID:879892] [protein=nucleoside diphosphate kinase] [protein_id=NP_252496.1] [location=complement(4266470..4266901)] [gbkey=CDS]	1	14	14	14	14	14	15	14	14	14	14	14	14	13	14	13	13	14	14	14	14	14	15	14	14	14	14	14	14	13	14	13	13	14	14	14	14	14	15	14	14	14	14	14	14	13	14
lcl|NC_002516.2_prot_NP_250277.1_1587	lcl|NC_002516.2_prot_NP_250277.1_1587	lcl|NC_002516.2_prot_NP_250277.1_1587 [gene=sucB] [locus_tag=PA1586] [db_xref=GeneID:881930] [protein=2-oxoglutarate dehydrogenase complex dihydrolipoyllysine-residue succinyltransferase] [protein_id=NP_250277.1] [location=1727118..1728347] [gbkey=CDS]	1	26	23	26	26	27	29	25	28	24	27	29	27	24	24	21	24	26	23	26	26	27	29	25	28	24	27	29	27	24	24	21	24	26	23	26	26	27	29	25	28	24	27	29	27	24	24
lcl|NC_002516.2_prot_NP_253292.1_4602	lcl|NC_002516.2_prot_NP_253292.1_4602	lcl|NC_002516.2_prot_NP_253292.1_4602 [gene=glyA3] [locus_tag=PA4602] [db_xref=GeneID:881085] [protein=serine hydroxymethyltransferase] [protein_id=NP_253292.1] [location=5160738..5161991] [gbkey=CDS]	1	20	21	20	21	23	23	21	24	22	21	24	24	19	20	18	18	20	21	20	21	23	23	21	24	22	21	24	24	19	20	18	18	17	18	17	18	20	20	18	21	19	18	21	21	16	17
lcl|NC_002516.2_prot_NP_251641.1_2950	lcl|NC_002516.2_prot_NP_251641.1_2950	lcl|NC_002516.2_prot_NP_251641.1_2950 [gene=etfA] [locus_tag=PA2951] [db_xref=GeneID:882932] [protein=electron transfer flavoprotein subunit alpha] [protein_id=NP_251641.1] [location=complement(3310792..3311721)] [gbkey=CDS]	1	18	17	17	18	22	21	21	21	20	20	20	18	16	18	16	14	18	17	17	18	22	21	21	21	20	20	20	18	16	18	16	14	18	17	17	18	22	21	21	21	20	20	20	18	16	18
lcl|NC_002516.2_prot_NP_252390.1_3699	lcl|NC_002516.2_prot_NP_252390.1_3699	lcl|NC_002516.2_prot_NP_252390.1_3699 [gene=lysS] [locus_tag=PA3700] [db_xref=GeneID:880383] [protein=lysine--tRNA ligase] [protein_id=NP_252390.1] [location=complement(4140884..4142389)] [gbkey=CDS]	1	46	41	41	44	46	46	45	49	42	47	43	44	42	43	41	41	46	41	41	44	46	46	45	49	42	47	43	44	42	43	41	41	46	41	41	44	46	46	45	49	42	47	43	44	42	43
lcl|NC_002516.2_prot_NP_253879.1_5194;REV__lcl|NC_002516.2_prot_NP_250049.1_1357	lcl|NC_002516.2_prot_NP_253879.1_5194	lcl|NC_002516.2_prot_NP_253879.1_5194 [gene=pckA] [locus_tag=PA5192] [db_xref=GeneID:879312] [protein=phosphoenolpyruvate carboxykinase] [protein_id=NP_253879.1] [location=complement(5844468..5846009)] [gbkey=CDS]	2	36	38	36	37	36	37	37	38	38	36	38	38	38	40	39	37	36	38	36	37	36	37	37	38	38	36	38	38	38	40	39	37	36	38	36	37	36	37	37	38	38	36	38	38	38	40
lcl|NC_002516.2_prot_NP_249123.1_433	lcl|NC_002516.2_prot_NP_249123.1_433	lcl|NC_002516.2_prot_NP_249123.1_433 [gene=sahH] [locus_tag=PA0432] [db_xref=GeneID:877746] [protein=adenosylhomocysteinase] [protein_id=NP_249123.1] [location=complement(482706..484115)] [gbkey=CDS]	1	38	37	39	39	39	40	40	40	36	37	39	39	36	39	36	33	38	37	39	39	39	40	40	40	36	37	39	39	36	39	36	33	38	37	39	39	39	40	40	40	36	37	39	39	36	39
lcl|NC_002516.2_prot_NP_253122.1_4433	lcl|NC_002516.2_prot_NP_253122.1_4433	lcl|NC_002516.2_prot_NP_253122.1_4433 [gene=rpsI] [locus_tag=PA4432] [db_xref=GeneID:881274] [protein=30S ribosomal protein S9] [protein_id=NP_253122.1] [location=complement(4965109..4965501)] [gbkey=CDS]	1	8	8	9	8	9	9	8	9	8	9	8	9	9	8	8	7	8	8	9	8	9	9	8	9	8	9	8	9	9	8	8	7	8	8	9	8	9	9	8	9	8	9	8	9	9	8
lcl|NC_002516.2_prot_NP_253433.1_4748	lcl|NC_002516.2_prot_NP_253433.1_4748	lcl|NC_002516.2_prot_NP_253433.1_4748 [gene=nusA] [locus_tag=PA4745] [db_xref=GeneID:881696] [protein=transcription elongation factor NusA] [protein_id=NP_253433.1] [location=complement(5329977..5331458)] [gbkey=CDS]	1	33	35	34	33	34	37	37	36	33	36	38	34	32	37	35	29	33	35	34	33	34	37	37	36	33	36	38	34	32	37	35	29	33	35	34	33	34	37	37	36	33	36	38	34	32	37
lcl|NC_002516.2_prot_NP_253215.1_4526	lcl|NC_002516.2_prot_NP_253215.1_4526	lcl|NC_002516.2_prot_NP_253215.1_4526 [gene=pilA] [locus_tag=PA4525] [db_xref=GeneID:878423] [protein=type 4 fimbrial protein PilA] [protein_id=NP_253215.1] [location=complement(5069082..5069531)] [gbkey=CDS]	1	7	7	7	7	8	7	7	8	7	7	8	7	7	7	7	6	7	7	7	7	8	7	7	8	7	7	8	7	7	7	7	6	7	7	7	7	8	7	7	8	7	7	8	7	7	7
lcl|NC_002516.2_prot_NP_252503.1_3814	lcl|NC_002516.2_prot_NP_252503.1_3814	lcl|NC_002516.2_prot_NP_252503.1_3814 [gene=iscS] [locus_tag=PA3814] [db_xref=GeneID:879918] [protein=cysteine desulfurase] [protein_id=NP_252503.1] [location=complement(4270921..4272135)] [gbkey=CDS]	1	30	29	30	30	33	35	31	32	31	33	29	32	26	31	29	29	30	29	30	30	33	35	31	32	31	33	29	32	26	31	29	29	30	29	30	30	33	35	31	32	31	33	29	32	26	31
lcl|NC_002516.2_prot_NP_253093.1_4404	lcl|NC_002516.2_prot_NP_253093.1_4404	lcl|NC_002516.2_prot_NP_253093.1_4404 [gene=secA] [locus_tag=PA4403] [db_xref=GeneID:881307] [protein=preprotein translocase subunit SecA] [protein_id=NP_253093.1] [location=complement(4933866..4936616)] [gbkey=CDS]	1	55	50	57	56	57	61	58	61	59	61	60	58	45	56	47	47	55	50	57	56	57	61	58	61	59	61	60	58	45	56	47	47	55	50	57	56	57	61	58	61	59	61	60	58	45	56
lcl|NC_002516.2_prot_NP_253382.1_4696	lcl|NC_002516.2_prot_NP_253382.1_4696	lcl|NC_002516.2_prot_NP_253382.1_4696 [gene=ilvC] [locus_tag=PA4694] [db_xref=GeneID:881483] [protein=ketol-acid reductoisomerase] [protein_id=NP_253382.1] [location=complement(5272455..5273471)] [gbkey=CDS]	1	19	19	20	20	22	24	23	22	23	21	24	21	20	21	19	18	19	19	20	20	22	24	23	22	23	21	24	21	20	21	19	18	19	19	20	20	22	24	23	22	23	21	24	21	20	21
lcl|NC_002516.2_prot_NP_249267.1_578	lcl|NC_002516.2_prot_NP_249267.1_578	lcl|NC_002516.2_prot_NP_249267.1_578 [gene=rpoD] [locus_tag=PA0576] [db_xref=GeneID:882038] [protein=RNA polymerase sigma factor RpoD] [protein_id=NP_249267.1] [location=complement(634371..636224)] [gbkey=CDS]	1	42	41	42	41	45	40	43	45	44	40	44	45	39	43	39	37	42	41	42	41	45	40	43	45	44	40	44	45	39	43	39	37	42	41	42	41	45	40	43	45	44	40	44	45	39	43
lcl|NC_002516.2_prot_NP_251829.1_3138	lcl|NC_002516.2_prot_NP_251829.1_3138	lcl|NC_002516.2_prot_NP_251829.1_3138 [locus_tag=PA3139] [db_xref=GeneID:882671] [protein=aspartate aminotransferase] [protein_id=NP_251829.1] [location=3522748..3523944] [gbkey=CDS]	1	32	29	32	32	34	33	34	33	33	31	32	32	29	32	26	29	32	29	32	32	34	33	34	33	33	31	32	32	29	32	26	29	32	29	32	32	34	33	34	33	33	31	32	32	29	32
lcl|NC_002516.2_prot_NP_249239.1_550	lcl|NC_002516.2_prot_NP_249239.1_550	lcl|NC_002516.2_prot_NP_249239.1_550 [gene=tktA] [locus_tag=PA0548] [db_xref=GeneID:878523] [protein=transketolase] [protein_id=NP_249239.1] [location=606160..608157] [gbkey=CDS]	1	33	35	37	36	39	36	38	39	39	37	39	39	33	39	33	32	33	35	37	36	39	36	38	39	39	37	39	39	33	39	33	32	33	35	37	36	39	36	38	39	39	37	39	39	33	39
lcl|NC_002516.2_prot_NP_253625.1_4940	lcl|NC_002516.2_prot_NP_253625.1_4940	lcl|NC_002516.2_prot_NP_253625.1_4940 [gene=purA] [locus_tag=PA4938] [db_xref=GeneID:877657] [protein=adenylosuccinate synthetase] [protein_id=NP_253625.1] [location=complement(5542073..5543365)] [gbkey=CDS]	1	28	31	29	32	34	33	34	33	33	34	32	33	29	31	27	30	28	31	29	32	34	33	34	33	33	34	32	33	29	31	27	30	28	31	29	32	34	33	34	33	33	34	32	33	29	31
lcl|NC_002516.2_prot_NP_252325.1_3634	lcl|NC_002516.2_prot_NP_252325.1_3634	lcl|NC_002516.2_prot_NP_252325.1_3634 [gene=eno] [locus_tag=PA3635] [db_xref=GeneID:880453] [protein=enolase] [protein_id=NP_252325.1] [location=complement(4068677..4069966)] [gbkey=CDS]	1	27	28	29	29	27	28	26	28	27	27	29	28	26	28	29	29	27	28	29	29	27	28	26	28	27	27	29	28	26	28	29	29	26	27	28	28	26	27	25	27	26	26	28	27	25	27
lcl|NC_002516.2_prot_NP_249237.1_548	lcl|NC_002516.2_prot_NP_249237.1_548	lcl|NC_002516.2_prot_NP_249237.1_548 [gene=metK] [locus_tag=PA0546] [db_xref=GeneID:878379] [protein=S-adenosylmethionine synthetase] [protein_id=NP_249237.1] [location=complement(603706..604896)] [gbkey=CDS]	1	20	24	23	24	25	24	26	25	24	25	25	25	21	23	23	21	20	24	23	24	25	24	26	25	24	25	25	25	21	23	23	21	20	24	23	24	25	24	26	25	24	25	25	25	21	23
lcl|NC_002516.2_prot_NP_253733.1_5048	lcl|NC_002516.2_prot_NP_253733.1_5048	lcl|NC_002516.2_prot_NP_253733.1_5048 [locus_tag=PA5046] [db_xref=GeneID:881142] [protein=malic enzyme] [protein_id=NP_253733.1] [location=complement(5683471..5684739)] [gbkey=CDS]	1	35	33	35	34	34	36	29	35	34	36	31	34	30	33	31	31	35	33	35	34	34	36	29	35	34	36	31	34	30	33	31	31	35	33	35	34	34	36	29	35	34	36	31	34	30	33
lcl|NC_002516.2_prot_NP_253429.1_4744	lcl|NC_002516.2_prot_NP_253429.1_4744	lcl|NC_002516.2_prot_NP_253429.1_4744 [gene=rpsO] [locus_tag=PA4741] [db_xref=GeneID:881675] [protein=30S ribosomal protein S15] [protein_id=NP_253429.1] [location=complement(5325653..5325922)] [gbkey=CDS]	1	10	13	12	9	14	12	12	14	13	11	15	15	10	12	10	9	10	13	12	9	14	12	12	14	13	11	15	15	10	12	10	9	10	13	12	9	14	12	12	14	13	11	15	15	10	12
lcl|NC_002516.2_prot_NP_251433.1_2737	lcl|NC_002516.2_prot_NP_251433.1_2737	lcl|NC_002516.2_prot_NP_251433.1_2737 [gene=infC] [locus_tag=PA2743] [db_xref=GeneID:879427] [protein=translation initiation factor IF-3] [protein_id=NP_251433.1] [location=complement(3104279..3104830)] [gbkey=CDS]	1	15	15	15	15	15	15	15	15	15	15	15	15	13	15	15	15	15	15	15	15	15	15	15	15	15	15	15	15	13	15	15	15	15	15	15	15	15	15	15	15	15	15	15	15	13	15
lcl|NC_002516.2_prot_NP_253926.1_5241	lcl|NC_002516.2_prot_NP_253926.1_5241	lcl|NC_002516.2_prot_NP_253926.1_5241 [gene=rho] [locus_tag=PA5239] [db_xref=GeneID:880855] [protein=transcription termination factor Rho] [protein_id=NP_253926.1] [location=complement(5898865..5900124)] [gbkey=CDS]	1	40	42	43	41	45	45	43	45	44	43	43	44	38	41	35	35	40	42	43	41	45	45	43	45	44	43	43	44	38	41	35	35	40	42	43	41	45	45	43	45	44	43	43	44	38	41
lcl|NC_002516.2_prot_NP_252954.1_4264	lcl|NC_002516.2_prot_NP_252954.1_4264	lcl|NC_002516.2_prot_NP_252954.1_4264 [gene=rpsJ] [locus_tag=PA4264] [db_xref=GeneID:881717] [protein=30S ribosomal protein S10] [protein_id=NP_252954.1] [location=complement(4767343..4767654)] [gbkey=CDS]	1	12	12	14	10	14	14	14	15	14	12	14	14	12	13	11	11	12	12	14	10	14	14	14	15	14	12	14	14	12	13	11	11	12	12	14	10	14	14	14	15	14	12	14	14	12	13
lcl|NC_002516.2_prot_NP_249594.1_903	lcl|NC_002516.2_prot_NP_249594.1_903	lcl|NC_002516.2_prot_NP_249594.1_903 [gene=alaS] [locus_tag=PA0903] [db_xref=GeneID:878299] [protein=alanine--tRNA ligase] [protein_id=NP_249594.1] [location=986818..989442] [gbkey=CDS]	1	51	53	56	57	59	57	61	60	58	56	57	55	49	56	47	51	51	53	56	57	59	57	61	60	58	56	57	55	49	56	47	51	51	53	56	57	59	57	61	60	58	56	57	55	49	56
lcl|NC_002516.2_prot_NP_249007.1_317	lcl|NC_002516.2_prot_NP_249007.1_317	lcl|NC_002516.2_prot_NP_249007.1_317 [gene=serA] [locus_tag=PA0316] [db_xref=GeneID:878305] [protein=D-3-phosphoglycerate dehydrogenase] [protein_id=NP_249007.1] [location=complement(355248..356477)] [gbkey=CDS]	1	25	27	27	27	28	27	28	27	28	28	26	27	25	27	24	24	25	27	27	27	28	27	28	27	28	28	26	27	25	27	24	24	25	27	27	27	28	27	28	27	28	28	26	27	25	27
lcl|NC_002516.2_prot_NP_253804.1_5118	lcl|NC_002516.2_prot_NP_253804.1_5118	lcl|NC_002516.2_prot_NP_253804.1_5118 [gene=typA] [locus_tag=PA5117] [db_xref=GeneID:879601] [protein=regulatory protein TypA] [protein_id=NP_253804.1] [location=complement(5762659..5764476)] [gbkey=CDS]	1	30	28	29	29	34	33	33	34	32	34	32	33	27	29	25	30	30	28	29	29	34	33	33	34	32	34	32	33	27	29	25	30	30	28	29	29	34	33	33	34	32	34	32	33	27	29
lcl|NC_002516.2_prot_NP_250271.1_1581	lcl|NC_002516.2_prot_NP_250271.1_1581	lcl|NC_002516.2_prot_NP_250271.1_1581 [gene=gltA] [locus_tag=PA1580] [db_xref=GeneID:882117] [protein=citrate synthase] [protein_id=NP_250271.1] [location=complement(1719109..1720395)] [gbkey=CDS]	1	26	29	30	27	32	32	27	33	31	31	30	29	27	26	27	27	26	29	30	27	32	32	27	33	31	31	30	29	27	26	27	27	26	29	30	27	32	32	27	33	31	31	30	29	27	26
lcl|NC_002516.2_prot_NP_253741.1_5056	lcl|NC_002516.2_prot_NP_253741.1_5056	lcl|NC_002516.2_prot_NP_253741.1_5056 [gene=hslU] [locus_tag=PA5054] [db_xref=GeneID:881050] [protein=ATP-dependent protease ATP-binding subunit HslU] [protein_id=NP_253741.1] [location=5693138..5694481] [gbkey=CDS]	1	37	40	40	38	41	41	42	42	42	38	43	42	35	43	38	37	37	40	40	38	41	41	42	42	42	38	43	42	35	43	38	37	37	40	40	38	41	41	42	42	42	38	43	42	35	43
lcl|NC_002516.2_prot_NP_249556.1_865	lcl|NC_002516.2_prot_NP_249556.1_865	lcl|NC_002516.2_prot_NP_249556.1_865 [gene=hpd] [locus_tag=PA0865] [db_xref=GeneID:882225] [protein=4-hydroxyphenylpyruvate dioxygenase] [protein_id=NP_249556.1] [location=945834..946907] [gbkey=CDS]	1	23	22	23	25	23	26	24	26	24	24	23	23	21	22	22	20	23	22	23	25	23	26	24	26	24	24	23	23	21	22	22	20	23	22	23	25	23	26	24	26	24	24	23	23	21	22
lcl|NC_002516.2_prot_NP_252434.1_3745	lcl|NC_002516.2_prot_NP_252434.1_3745	lcl|NC_002516.2_prot_NP_252434.1_3745 [gene=rpsP] [locus_tag=PA3745] [db_xref=GeneID:880510] [protein=30S ribosomal protein S16] [protein_id=NP_252434.1] [location=complement(4196708..4196959)] [gbkey=CDS]	1	6	6	6	6	6	6	6	6	6	6	6	6	5	6	6	5	6	6	6	6	6	6	6	6	6	6	6	6	5	6	6	5	6	6	6	6	6	6	6	6	6	6	6	6	5	6
lcl|NC_002516.2_prot_NP_252452.1_3763	lcl|NC_002516.2_prot_NP_252452.1_3763	lcl|NC_002516.2_prot_NP_252452.1_3763 [gene=purL] [locus_tag=PA3763] [db_xref=GeneID:879752] [protein=phosphoribosylformylglycinamidine synthase] [protein_id=NP_252452.1] [location=complement(4215544..4219440)] [gbkey=CDS]	1	64	63	65	61	64	69	71	71	66	69	68	68	63	66	65	59	64	63	65	61	64	69	71	71	66	69	68	68	63	66	65	59	64	63	65	61	64	69	71	71	66	69	68	68	63	66
lcl|NC_002516.2_prot_NP_253888.1_5203	lcl|NC_002516.2_prot_NP_253888.1_5203	lcl|NC_002516.2_prot_NP_253888.1_5203 [locus_tag=PA5201] [db_xref=GeneID:878507] [protein=hypothetical protein] [protein_id=NP_253888.1] [location=5853585..5855924] [gbkey=CDS]	1	50	51	54	50	52	54	52	54	51	49	54	49	47	55	50	48	50	51	54	50	52	54	52	54	51	49	54	49	47	55	50	48	50	51	54	50	52	54	52	54	51	49	54	49	47	55
lcl|NC_002516.2_prot_NP_252327.1_3636	lcl|NC_002516.2_prot_NP_252327.1_3636	lcl|NC_002516.2_prot_NP_252327.1_3636 [gene=pyrG] [locus_tag=PA3637] [db_xref=GeneID:880546] [protein=CTP synthetase] [protein_id=NP_252327.1] [location=complement(4070860..4072488)] [gbkey=CDS]	1	37	35	34	37	37	39	40	40	38	36	41	39	31	36	32	31	37	35	34	37	37	39	40	40	38	36	41	39	31	36	32	31	37	35	34	37	37	39	40	40	38	36	41	39	31	36
lcl|NC_002516.2_prot_NP_251434.1_2738	lcl|NC_002516.2_prot_NP_251434.1_2738	lcl|NC_002516.2_prot_NP_251434.1_2738 [gene=thrS] [locus_tag=PA2744] [db_xref=GeneID:882972] [protein=threonine--tRNA ligase] [protein_id=NP_251434.1] [location=complement(3104830..3106752)] [gbkey=CDS]	1	45	40	43	45	45	45	43	47	44	47	42	45	41	45	38	37	45	40	43	45	45	45	43	47	44	47	42	45	41	45	38	37	45	40	43	45	45	45	43	47	44	47	42	45	41	45
lcl|NC_002516.2_prot_NP_252418.1_3728	lcl|NC_002516.2_prot_NP_252418.1_3728	lcl|NC_002516.2_prot_NP_252418.1_3728 [locus_tag=PA3729] [db_xref=GeneID:880398] [protein=hypothetical protein] [protein_id=NP_252418.1] [location=complement(4179276..4181342)] [gbkey=CDS]	1	50	48	50	49	48	52	48	51	52	52	49	51	51	53	48	50	50	48	50	49	48	52	48	51	52	52	49	51	51	53	48	50	50	48	50	49	48	52	48	51	52	52	49	51	51	53
lcl|NC_002516.2_prot_NP_252458.1_3769	lcl|NC_002516.2_prot_NP_252458.1_3769	lcl|NC_002516.2_prot_NP_252458.1_3769 [gene=guaA] [locus_tag=PA3769] [db_xref=GeneID:880552] [protein=GMP synthase] [protein_id=NP_252458.1] [location=complement(4225660..4227237)] [gbkey=CDS]	1	32	34	33	34	33	33	33	35	34	36	35	34	32	36	32	32	32	34	33	34	33	33	33	35	34	36	35	34	32	36	32	32	32	34	33	34	33	33	33	35	34	36	35	34	32	36
lcl|NC_002516.2_prot_NP_253060.1_4371	lcl|NC_002516.2_prot_NP_253060.1_4371	lcl|NC_002516.2_prot_NP_253060.1_4371 [gene=icmP] [locus_tag=PA4370] [db_xref=GeneID:881386] [protein=insulin-cleaving metalloproteinase outer membrane protein] [protein_id=NP_253060.1] [location=4898193..4899533] [gbkey=CDS]	1	32	32	33	30	34	34	31	34	31	33	32	33	29	33	27	27	32	32	33	30	34	34	31	34	31	33	32	33	29	33	27	27	32	32	33	30	34	34	31	34	31	33	32	33	29	33
lcl|NC_002516.2_prot_NP_251640.1_2949	lcl|NC_002516.2_prot_NP_251640.1_2949	lcl|NC_002516.2_prot_NP_251640.1_2949 [locus_tag=PA2950] [db_xref=GeneID:882931] [protein=reductase] [protein_id=NP_251640.1] [location=complement(3309411..3310607)] [gbkey=CDS]	1	30	30	31	29	32	31	29	33	31	31	31	33	28	31	29	29	30	30	31	29	32	31	29	33	31	31	31	33	28	31	29	29	30	30	31	29	32	31	29	33	31	31	31	33	28	31
lcl|NC_002516.2_prot_NP_250485.1_1796	lcl|NC_002516.2_prot_NP_250485.1_1796	lcl|NC_002516.2_prot_NP_250485.1_1796 [gene=glnS] [locus_tag=PA1794] [db_xref=GeneID:878828] [protein=glutamine--tRNA ligase] [protein_id=NP_250485.1] [location=1943067..1944737] [gbkey=CDS]	1	45	45	47	46	45	47	39	46	45	46	47	47	41	46	43	40	45	45	47	46	45	47	39	46	45	46	47	47	41	46	43	40	45	45	47	46	45	47	39	46	45	46	47	47	41	46
lcl|NC_002516.2_prot_NP_253171.1_4482	lcl|NC_002516.2_prot_NP_253171.1_4482	lcl|NC_002516.2_prot_NP_253171.1_4482 [gene=mreB] [locus_tag=PA4481] [db_xref=GeneID:881165] [protein=rod shape-determining protein MreB] [protein_id=NP_253171.1] [location=complement(5012394..5013431)] [gbkey=CDS]	1	27	24	25	25	29	30	26	29	26	26	27	28	23	27	24	25	27	24	25	25	29	30	26	29	26	26	27	28	23	27	24	25	27	24	25	25	29	30	26	29	26	26	27	28	23	27
lcl|NC_002516.2_prot_NP_248982.1_291	lcl|NC_002516.2_prot_NP_248982.1_291	lcl|NC_002516.2_prot_NP_248982.1_291 [gene=oprE] [locus_tag=PA0291] [db_xref=GeneID:879473] [protein=anaerobically-induced outer membrane porin OprE] [protein_id=NP_248982.1] [location=327284..328666] [gbkey=CDS]	1	24	27	27	26	26	27	25	28	28	26	27	27	25	27	26	25	24	27	27	26	26	27	25	28	28	26	27	27	25	27	26	25	24	27	27	26	26	27	25	28	28	26	27	27	25	27
lcl|NC_002516.2_prot_NP_248780.1_91	lcl|NC_002516.2_prot_NP_248780.1_91	lcl|NC_002516.2_prot_NP_248780.1_91 [gene=clpV1] [locus_tag=PA0090] [db_xref=GeneID:879553,PseudoCap:PA0090] [protein=secretion protein ClpV1] [protein_id=NP_248780.1] [location=108221..110929] [gbkey=CDS]	1	52	53	52	49	62	58	57	60	60	61	59	59	47	56	47	47	50	51	50	47	60	56	55	58	58	59	57	57	46	54	46	46	50	51	50	47	60	56	55	58	58	59	57	57	46	54
lcl|NC_002516.2_prot_NP_251332.1_2640	lcl|NC_002516.2_prot_NP_251332.1_2640	lcl|NC_002516.2_prot_NP_251332.1_2640 [gene=nuoG] [locus_tag=PA2642] [db_xref=GeneID:882349] [protein=NADH-quinone oxidoreductase subunit G] [protein_id=NP_251332.1] [location=2987721..2990438] [gbkey=CDS]	1	48	45	45	50	51	51	52	54	47	51	50	50	41	44	40	40	48	45	45	50	51	51	52	54	47	51	50	50	41	44	40	40	48	45	45	50	51	51	52	54	47	51	50	50	41	44
lcl|NC_002516.2_prot_NP_252523.1_3834	lcl|NC_002516.2_prot_NP_252523.1_3834	lcl|NC_002516.2_prot_NP_252523.1_3834 [gene=valS] [locus_tag=PA3834] [db_xref=GeneID:879905] [protein=valine--tRNA ligase] [protein_id=NP_252523.1] [location=4291356..4294208] [gbkey=CDS]	1	51	46	48	52	54	52	56	52	52	52	53	52	44	50	45	43	51	46	48	52	54	52	56	52	52	52	53	52	44	50	45	43	51	46	48	52	54	52	56	52	52	52	53	52	44	50
lcl|NC_002516.2_prot_NP_252510.1_3821	lcl|NC_002516.2_prot_NP_252510.1_3821	lcl|NC_002516.2_prot_NP_252510.1_3821 [gene=secD] [locus_tag=PA3821] [db_xref=GeneID:878279] [protein=preprotein translocase subunit SecD] [protein_id=NP_252510.1] [location=complement(4277085..4278947)] [gbkey=CDS]	1	36	37	33	38	39	39	38	38	39	38	39	40	36	38	37	38	36	37	33	38	39	39	38	38	39	38	39	40	36	38	37	38	36	37	33	38	39	39	38	38	39	38	39	40	36	38
lcl|NC_002516.2_prot_NP_253019.1_4330	lcl|NC_002516.2_prot_NP_253019.1_4330	lcl|NC_002516.2_prot_NP_253019.1_4330 [gene=pykA] [locus_tag=PA4329] [db_xref=GeneID:881516] [protein=pyruvate kinase] [protein_id=NP_253019.1] [location=4856960..4858411] [gbkey=CDS]	1	36	38	37	37	38	40	39	41	39	39	39	41	38	41	36	31	36	38	37	37	38	40	39	41	39	39	39	41	38	41	36	31	36	38	37	37	38	40	39	41	39	39	39	41	38	41
lcl|NC_002516.2_prot_NP_249744.1_1052	lcl|NC_002516.2_prot_NP_249744.1_1052	lcl|NC_002516.2_prot_NP_249744.1_1052 [locus_tag=PA1053] [db_xref=GeneID:881262] [protein=hypothetical protein] [protein_id=NP_249744.1] [location=1141268..1141732] [gbkey=CDS]	1	9	9	9	9	9	9	10	9	9	8	10	9	8	9	8	7	9	9	9	9	9	9	10	9	9	8	10	9	8	9	8	7	9	9	9	9	9	9	10	9	9	8	10	9	8	9
lcl|NC_002516.2_prot_NP_253253.1_4563	lcl|NC_002516.2_prot_NP_253253.1_4563	lcl|NC_002516.2_prot_NP_253253.1_4563 [gene=rpsT] [locus_tag=PA4563] [db_xref=GeneID:879605] [protein=30S ribosomal protein S20] [protein_id=NP_253253.1] [location=5112663..5112938] [gbkey=CDS]	1	7	10	11	7	10	10	10	11	12	11	12	11	6	6	6	7	7	10	11	7	10	10	10	11	12	11	12	11	6	6	6	7	7	10	11	7	10	10	10	11	12	11	12	11	6	6
lcl|NC_002516.2_prot_NP_251858.1_3165	lcl|NC_002516.2_prot_NP_251858.1_3165	lcl|NC_002516.2_prot_NP_251858.1_3165 [gene=gyrA] [locus_tag=PA3168] [db_xref=GeneID:882800] [protein=DNA gyrase subunit A] [protein_id=NP_251858.1] [location=complement(3556427..3559198)] [gbkey=CDS]	1	45	41	45	43	47	50	44	48	46	47	48	47	41	48	39	37	45	41	45	43	47	50	44	48	46	47	48	47	41	48	39	37	45	41	45	43	47	50	44	48	46	47	48	47	41	48
lcl|NC_002516.2_prot_NP_253359.1_4671	lcl|NC_002516.2_prot_NP_253359.1_4671	lcl|NC_002516.2_prot_NP_253359.1_4671 [gene=prs] [locus_tag=PA4670] [db_xref=GeneID:881387] [protein=ribose-phosphate pyrophosphokinase] [protein_id=NP_253359.1] [location=5238408..5239349] [gbkey=CDS]	1	18	17	19	19	18	17	20	20	18	17	19	17	17	19	16	15	18	17	19	19	18	17	20	20	18	17	19	17	17	19	16	15	18	17	19	19	18	17	20	20	18	17	19	17	17	19
lcl|NC_002516.2_prot_NP_252935.1_4245	lcl|NC_002516.2_prot_NP_252935.1_4245	lcl|NC_002516.2_prot_NP_252935.1_4245 [gene=rpmD] [locus_tag=PA4245] [db_xref=GeneID:881787] [protein=50S ribosomal protein L30] [protein_id=NP_252935.1] [location=complement(4758891..4759067)] [gbkey=CDS]	1	2	2	3	3	3	3	3	3	3	3	3	3	3	3	2	2	2	2	3	3	3	3	3	3	3	3	3	3	3	3	2	2	2	2	3	3	3	3	3	3	3	3	3	3	3	3
lcl|NC_002516.2_prot_NP_253660.1_4975	lcl|NC_002516.2_prot_NP_253660.1_4975	lcl|NC_002516.2_prot_NP_253660.1_4975 [gene=thiC] [locus_tag=PA4973] [db_xref=GeneID:879702] [protein=thiamine biosynthesis protein ThiC] [protein_id=NP_253660.1] [location=complement(5581762..5583645)] [gbkey=CDS]	1	39	38	37	37	39	39	35	40	38	37	39	38	37	38	39	36	39	38	37	37	39	39	35	40	38	37	39	38	37	38	39	36	39	38	37	37	39	39	35	40	38	37	39	38	37	38
lcl|NC_002516.2_prot_NP_250494.1_1806;REV__lcl|NC_002516.2_prot_NP_250641.1_1954	lcl|NC_002516.2_prot_NP_250494.1_1806	lcl|NC_002516.2_prot_NP_250494.1_1806 [gene=lon] [locus_tag=PA1803] [db_xref=GeneID:877926] [protein=Lon protease] [protein_id=NP_250494.1] [location=1956227..1958623] [gbkey=CDS]	2	58	55	61	59	68	66	68	68	68	65	67	68	54	64	57	55	58	55	61	59	68	66	68	68	68	65	67	68	54	64	57	55	58	55	61	59	68	66	68	68	68	65	67	68	54	64
lcl|NC_002516.2_prot_NP_251849.1_3157	lcl|NC_002516.2_prot_NP_251849.1_3157	lcl|NC_002516.2_prot_NP_251849.1_3157 [gene=wbpA] [locus_tag=PA3159] [db_xref=GeneID:879921] [protein=UDP-N-acetyl-d-glucosamine 6-dehydrogenase] [protein_id=NP_251849.1] [location=complement(3543764..3545074)] [gbkey=CDS]	1	32	30	30	33	30	33	31	32	34	34	30	33	29	31	29	29	32	30	30	33	30	33	31	32	34	34	30	33	29	31	29	29	32	30	30	33	30	33	31	32	34	34	30	33	29	31
lcl|NC_002516.2_prot_NP_252676.1_3989	lcl|NC_002516.2_prot_NP_252676.1_3989	lcl|NC_002516.2_prot_NP_252676.1_3989 [gene=leuS] [locus_tag=PA3987] [db_xref=GeneID:878925] [protein=leucine--tRNA ligase] [protein_id=NP_252676.1] [location=4466925..4469546] [gbkey=CDS]	1	54	54	54	55	54	57	48	57	54	55	50	53	52	55	45	49	54	54	54	55	54	57	48	57	54	55	50	53	52	55	45	49	54	54	54	55	54	57	48	57	54	55	50	53	52	55
lcl|NC_002516.2_prot_NP_251431.1_2735	lcl|NC_002516.2_prot_NP_251431.1_2735	lcl|NC_002516.2_prot_NP_251431.1_2735 [gene=rplT] [locus_tag=PA2741] [db_xref=GeneID:882982] [protein=50S ribosomal protein L20] [protein_id=NP_251431.1] [location=complement(3103643..3103999)] [gbkey=CDS]	1	11	13	13	12	12	10	13	14	13	13	13	13	12	12	11	12	11	13	13	12	12	10	13	14	13	13	13	13	12	12	11	12	11	13	13	12	12	10	13	14	13	13	13	13	12	12
lcl|NC_002516.2_prot_NP_253861.1_5175	lcl|NC_002516.2_prot_NP_253861.1_5175	lcl|NC_002516.2_prot_NP_253861.1_5175 [locus_tag=PA5174] [db_xref=GeneID:881783] [protein=beta-ketoacyl synthase] [protein_id=NP_253861.1] [location=5826135..5828039] [gbkey=CDS]	1	31	28	34	34	33	33	34	32	33	33	33	33	30	34	29	28	31	28	34	34	33	33	34	32	33	33	33	33	30	34	29	28	31	28	34	34	33	33	34	32	33	33	33	33	30	34
lcl|NC_002516.2_prot_NP_252520.1_3831	lcl|NC_002516.2_prot_NP_252520.1_3831	lcl|NC_002516.2_prot_NP_252520.1_3831 [gene=pepA] [locus_tag=PA3831] [db_xref=GeneID:879865] [protein=leucyl aminopeptidase] [protein_id=NP_252520.1] [location=4288943..4290430] [gbkey=CDS]	1	34	36	36	39	42	39	37	40	40	40	38	35	35	39	34	31	34	36	36	39	42	39	37	40	40	40	38	35	35	39	34	31	34	36	36	39	42	39	37	40	40	40	38	35	35	39
lcl|NC_002516.2_prot_NP_064722.1_2	lcl|NC_002516.2_prot_NP_064722.1_2	lcl|NC_002516.2_prot_NP_064722.1_2 [gene=dnaN] [locus_tag=PA0002] [db_xref=GeneID:879244] [protein=DNA polymerase III subunit beta] [protein_id=NP_064722.1] [location=2056..3159] [gbkey=CDS]	1	23	21	23	23	23	24	24	24	24	24	24	24	20	23	21	20	23	21	23	23	23	24	24	24	24	24	24	24	20	23	21	20	23	21	23	23	23	24	24	24	24	24	24	24	20	23
lcl|NC_002516.2_prot_NP_248774.1_85	lcl|NC_002516.2_prot_NP_248774.1_85	lcl|NC_002516.2_prot_NP_248774.1_85 [locus_tag=PA0084] [db_xref=GeneID:879464] [protein=hypothetical protein] [protein_id=NP_248774.1] [location=101778..103274] [gbkey=CDS]	1	29	30	30	28	31	30	28	30	32	32	31	32	26	29	26	30	29	30	30	28	31	30	28	30	32	32	31	32	26	29	26	30	29	30	30	28	31	30	28	30	32	32	31	32	26	29
lcl|NC_002516.2_prot_NP_252215.1_3523	lcl|NC_002516.2_prot_NP_252215.1_3523	lcl|NC_002516.2_prot_NP_252215.1_3523 [gene=argG] [locus_tag=PA3525] [db_xref=GeneID:878872] [protein=argininosuccinate synthase] [protein_id=NP_252215.1] [location=complement(3944662..3945879)] [gbkey=CDS]	1	30	28	32	31	30	33	32	33	31	31	35	33	30	32	29	28	30	28	32	31	30	33	32	33	31	31	35	33	30	32	29	28	30	28	32	31	30	33	32	33	31	31	35	33	30	32
lcl|NC_002516.2_prot_NP_252337.1_3646	lcl|NC_002516.2_prot_NP_252337.1_3646	lcl|NC_002516.2_prot_NP_252337.1_3646 [locus_tag=PA3647] [db_xref=GeneID:880526] [protein=hypothetical protein] [protein_id=NP_252337.1] [location=complement(4084505..4085011)] [gbkey=CDS]	1	14	14	15	14	15	15	13	15	16	15	14	14	15	15	15	15	14	14	15	14	15	15	13	15	16	15	14	14	15	15	15	15	14	14	15	14	15	15	13	15	16	15	14	14	15	15
lcl|NC_002516.2_prot_NP_249846.1_1154	lcl|NC_002516.2_prot_NP_249846.1_1154	lcl|NC_002516.2_prot_NP_249846.1_1154 [gene=nrdB] [locus_tag=PA1155] [db_xref=GeneID:877692] [protein=ribonucleotide-diphosphate reductase subunit beta] [protein_id=NP_249846.1] [location=complement(1249907..1251154)] [gbkey=CDS]	1	27	27	27	27	29	31	25	28	27	31	28	28	29	28	26	23	27	27	27	27	29	31	25	28	27	31	28	28	29	28	26	23	27	27	27	27	29	31	25	28	27	31	28	28	29	28
lcl|NC_002516.2_prot_NP_252997.1_4307;lcl|NC_002516.2_prot_NP_250620.1_1935	lcl|NC_002516.2_prot_NP_252997.1_4307	lcl|NC_002516.2_prot_NP_252997.1_4307 [gene=pctC] [locus_tag=PA4307] [db_xref=GeneID:881576] [protein=chemotactic transducer PctC] [protein_id=NP_252997.1] [location=4831372..4833270] [gbkey=CDS]	2	30	28	29	31	31	32	30	32	30	29	32	30	26	31	29	29	30	28	29	31	31	32	30	32	30	29	32	30	26	31	29	29	13	12	13	13	14	14	14	14	14	13	14	13	10	13
lcl|NC_002516.2_prot_NP_249647.1_957	lcl|NC_002516.2_prot_NP_249647.1_957	lcl|NC_002516.2_prot_NP_249647.1_957 [gene=proS] [locus_tag=PA0956] [db_xref=GeneID:879563] [protein=proline--tRNA ligase] [protein_id=NP_249647.1] [location=complement(1041689..1043404)] [gbkey=CDS]	1	30	30	31	30	29	32	30	30	30	32	31	33	25	30	28	26	30	30	31	30	29	32	30	30	30	32	31	33	25	30	28	26	30	30	31	30	29	32	30	30	30	32	31	33	25	30
lcl|NC_002516.2_prot_NP_248957.1_266	lcl|NC_002516.2_prot_NP_248957.1_266	lcl|NC_002516.2_prot_NP_248957.1_266 [locus_tag=PA0266] [db_xref=GeneID:880917] [protein=5-aminovalerate aminotransferase DavT] [protein_id=NP_248957.1] [location=301218..302498] [gbkey=CDS]	1	24	23	25	24	27	26	26	26	27	26	25	26	24	24	23	23	24	23	25	24	27	26	26	26	27	26	25	26	24	24	23	23	24	23	25	24	27	26	26	26	27	26	25	26	24	24
lcl|NC_002516.2_prot_NP_251319.1_2627	lcl|NC_002516.2_prot_NP_251319.1_2627	lcl|NC_002516.2_prot_NP_251319.1_2627 [gene=purB] [locus_tag=PA2629] [db_xref=GeneID:882336] [protein=adenylosuccinate lyase] [protein_id=NP_251319.1] [location=2972699..2974069] [gbkey=CDS]	1	24	25	29	24	27	28	29	28	26	25	29	28	22	28	26	23	24	25	29	24	27	28	29	28	26	25	29	28	22	28	26	23	24	25	29	24	27	28	29	28	26	25	29	28	22	28
lcl|NC_002516.2_prot_NP_252142.1_3451	lcl|NC_002516.2_prot_NP_252142.1_3451	lcl|NC_002516.2_prot_NP_252142.1_3451 [gene=mqoA] [locus_tag=PA3452] [db_xref=GeneID:879029] [protein=malate:quinone oxidoreductase] [protein_id=NP_252142.1] [location=3856749..3858320] [gbkey=CDS]	1	28	29	28	27	27	28	30	29	28	27	28	26	28	29	29	30	28	29	28	27	27	28	30	29	28	27	28	26	28	29	29	30	28	29	28	27	27	28	30	29	28	27	28	26	28	29
lcl|NC_002516.2_prot_NP_251802.1_3111	lcl|NC_002516.2_prot_NP_251802.1_3111	lcl|NC_002516.2_prot_NP_251802.1_3111 [gene=accD] [locus_tag=PA3112] [db_xref=GeneID:877680] [protein=acetyl-CoA carboxylase carboxyltransferase subunit beta] [protein_id=NP_251802.1] [location=complement(3492701..3493573)] [gbkey=CDS]	1	16	16	19	16	18	19	19	18	18	20	18	18	16	17	17	17	16	16	19	16	18	19	19	18	18	20	18	18	16	17	17	17	16	16	19	16	18	19	19	18	18	20	18	18	16	17
lcl|NC_002516.2_prot_NP_064724.1_4	lcl|NC_002516.2_prot_NP_064724.1_4	lcl|NC_002516.2_prot_NP_064724.1_4 [gene=gyrB] [locus_tag=PA0004] [db_xref=GeneID:879230] [protein=DNA gyrase subunit B] [protein_id=NP_064724.1] [location=4275..6695] [gbkey=CDS]	1	52	49	47	48	52	52	52	51	53	51	51	51	43	51	46	44	52	49	47	48	52	52	52	51	53	51	51	51	43	51	46	44	52	49	47	48	52	52	52	51	53	51	51	51	43	51
lcl|NC_002516.2_prot_NP_253541.1_4857	lcl|NC_002516.2_prot_NP_253541.1_4857	lcl|NC_002516.2_prot_NP_253541.1_4857 [gene=purH] [locus_tag=PA4854] [db_xref=GeneID:880046] [protein=bifunctional phosphoribosylaminoimidazolecarboxamide formyltransferase/IMP cyclohydrolase] [protein_id=NP_253541.1] [location=5449046..5450653] [gbkey=CDS	1	36	32	33	39	36	40	37	38	35	39	36	36	32	37	33	31	36	32	33	39	36	40	37	38	35	39	36	36	32	37	33	31	36	32	33	39	36	40	37	38	35	39	36	36	32	37
lcl|NC_002516.2_prot_NP_250300.1_1610	lcl|NC_002516.2_prot_NP_250300.1_1610	lcl|NC_002516.2_prot_NP_250300.1_1610 [gene=fabB] [locus_tag=PA1609] [db_xref=GeneID:881925] [protein=3-oxoacyl-ACP synthase] [protein_id=NP_250300.1] [location=complement(1751674..1752891)] [gbkey=CDS]	1	22	19	21	22	22	24	23	25	25	24	21	22	20	20	19	18	22	19	21	22	22	24	23	25	25	24	21	22	20	20	19	18	22	19	21	22	22	24	23	25	25	24	21	22	20	20
lcl|NC_002516.2_prot_NP_251660.1_2969	lcl|NC_002516.2_prot_NP_251660.1_2969	lcl|NC_002516.2_prot_NP_251660.1_2969 [gene=rpmF] [locus_tag=PA2970] [db_xref=GeneID:880144] [protein=50S ribosomal protein L32] [protein_id=NP_251660.1] [location=complement(3328203..3328385)] [gbkey=CDS]	1	4	4	4	4	4	4	4	4	4	4	4	4	4	4	4	4	4	4	4	4	4	4	4	4	4	4	4	4	4	4	4	4	4	4	4	4	4	4	4	4	4	4	4	4	4	4
lcl|NC_002516.2_prot_NP_252307.1_3616	lcl|NC_002516.2_prot_NP_252307.1_3616	lcl|NC_002516.2_prot_NP_252307.1_3616 [gene=recA] [locus_tag=PA3617] [db_xref=GeneID:880173] [protein=recombinase A] [protein_id=NP_252307.1] [location=complement(4051564..4052604)] [gbkey=CDS]	1	24	22	23	24	22	25	19	22	22	25	23	23	25	22	21	23	24	22	23	24	22	25	19	22	22	25	23	23	25	22	21	23	24	22	23	24	22	25	19	22	22	25	23	23	25	22
lcl|NC_002516.2_prot_NP_253174.1_4485	lcl|NC_002516.2_prot_NP_253174.1_4485	lcl|NC_002516.2_prot_NP_253174.1_4485 [gene=gatB] [locus_tag=PA4484] [db_xref=GeneID:881181] [protein=aspartyl/glutamyl-tRNA amidotransferase subunit B] [protein_id=NP_253174.1] [location=5015535..5016980] [gbkey=CDS]	1	40	38	39	43	42	42	35	41	39	40	39	37	39	37	34	36	40	38	39	43	42	42	35	41	39	40	39	37	39	37	34	36	40	38	39	43	42	42	35	41	39	40	39	37	39	37
lcl|NC_002516.2_prot_NP_253096.1_4407	lcl|NC_002516.2_prot_NP_253096.1_4407	lcl|NC_002516.2_prot_NP_253096.1_4407 [gene=lpxC] [locus_tag=PA4406] [db_xref=GeneID:881292] [protein=UDP-3-O-[3-hydroxymyristoyl] N-acetylglucosamine deacetylase] [protein_id=NP_253096.1] [location=complement(4938276..4939187)] [gbkey=CDS]	1	19	19	19	18	18	19	19	22	17	21	20	20	19	19	19	19	19	19	19	18	18	19	19	22	17	21	20	20	19	19	19	19	19	19	19	18	18	19	19	22	17	21	20	20	19	19
lcl|NC_002516.2_prot_NP_249246.1_557	lcl|NC_002516.2_prot_NP_249246.1_557	lcl|NC_002516.2_prot_NP_249246.1_557 [gene=fda] [locus_tag=PA0555] [db_xref=GeneID:880792] [protein=fructose-1,6-bisphosphate aldolase] [protein_id=NP_249246.1] [location=613338..614402] [gbkey=CDS]	1	23	21	24	22	25	24	21	25	25	26	22	25	21	22	20	21	23	21	24	22	25	24	21	25	25	26	22	25	21	22	20	21	23	21	24	22	25	24	21	25	25	26	22	25	21	22
lcl|NC_002516.2_prot_NP_252338.1_3647	lcl|NC_002516.2_prot_NP_252338.1_3647	lcl|NC_002516.2_prot_NP_252338.1_3647 [gene=opr86] [locus_tag=PA3648] [db_xref=GeneID:880506,PseudoCap:PA3648] [protein=outer membrane protein Opr86] [protein_id=NP_252338.1] [location=complement(4085062..4087455)] [gbkey=CDS]	1	32	30	30	32	37	35	32	37	33	35	37	37	27	33	27	28	32	30	30	32	37	35	32	37	33	35	37	37	27	33	27	28	32	30	30	32	37	35	32	37	33	35	37	37	27	33
lcl|NC_002516.2_prot_NP_253619.1_4934	lcl|NC_002516.2_prot_NP_253619.1_4934	lcl|NC_002516.2_prot_NP_253619.1_4934 [gene=rplI] [locus_tag=PA4932] [db_xref=GeneID:879626] [protein=50S ribosomal protein L9] [protein_id=NP_253619.1] [location=complement(5535685..5536131)] [gbkey=CDS]	1	12	10	11	11	12	12	12	13	11	12	12	11	11	12	11	11	12	10	11	11	12	12	12	13	11	12	12	11	11	12	11	11	12	10	11	11	12	12	12	13	11	12	12	11	11	12
lcl|NC_002516.2_prot_NP_251429.1_2733	lcl|NC_002516.2_prot_NP_251429.1_2733	lcl|NC_002516.2_prot_NP_251429.1_2733 [gene=pheT] [locus_tag=PA2739] [db_xref=GeneID:882969] [protein=phenylalanine--tRNA ligase subunit beta] [protein_id=NP_251429.1] [location=complement(3100116..3102494)] [gbkey=CDS]	1	36	39	41	42	43	43	43	41	43	39	44	42	34	44	38	37	36	39	41	42	43	43	43	41	43	39	44	42	34	44	38	37	36	39	41	42	43	43	43	41	43	39	44	42	34	44
lcl|NC_002516.2_prot_NP_249116.1_426	lcl|NC_002516.2_prot_NP_249116.1_426	lcl|NC_002516.2_prot_NP_249116.1_426 [gene=mexA] [locus_tag=PA0425] [db_xref=GeneID:877855] [protein=multidrug resistance protein MexA] [protein_id=NP_249116.1] [location=472024..473175] [gbkey=CDS]	1	23	23	25	24	23	24	23	25	25	25	24	24	22	25	23	22	23	23	25	24	23	24	23	25	25	25	24	24	22	25	23	22	23	23	25	24	23	24	23	25	25	25	24	24	22	25
lcl|NC_002516.2_prot_NP_253448.1_4763	lcl|NC_002516.2_prot_NP_253448.1_4763	lcl|NC_002516.2_prot_NP_253448.1_4763 [gene=dnaJ] [locus_tag=PA4760] [db_xref=GeneID:881760] [protein=molecular chaperone DnaJ] [protein_id=NP_253448.1] [location=complement(5345949..5347082)] [gbkey=CDS]	1	31	31	31	30	30	34	29	32	31	34	32	30	29	30	30	28	31	31	31	30	30	34	29	32	31	34	32	30	29	30	30	28	31	31	31	30	30	34	29	32	31	34	32	30	29	30
lcl|NC_002516.2_prot_NP_251701.1_3010	lcl|NC_002516.2_prot_NP_251701.1_3010	lcl|NC_002516.2_prot_NP_251701.1_3010 [gene=topA] [locus_tag=PA3011] [db_xref=GeneID:880353] [protein=DNA topoisomerase I] [protein_id=NP_251701.1] [location=complement(3370100..3372706)] [gbkey=CDS]	1	65	66	65	64	66	66	62	70	68	62	68	69	60	68	62	62	65	66	65	64	66	66	62	70	68	62	68	69	60	68	62	62	65	66	65	64	66	66	62	70	68	62	68	69	60	68
lcl|NC_002516.2_prot_NP_251541.1_2850	lcl|NC_002516.2_prot_NP_251541.1_2850	lcl|NC_002516.2_prot_NP_251541.1_2850 [gene=efp] [locus_tag=PA2851] [db_xref=GeneID:882605] [protein=elongation factor P] [protein_id=NP_251541.1] [location=complement(3204514..3205080)] [gbkey=CDS]	1	10	12	11	11	12	12	12	12	12	11	12	12	9	9	10	10	10	12	11	11	12	12	12	12	12	11	12	12	9	9	10	10	10	12	11	11	12	12	12	12	12	11	12	12	9	9
lcl|NC_002516.2_prot_NP_253727.1_5042	lcl|NC_002516.2_prot_NP_253727.1_5042	lcl|NC_002516.2_prot_NP_253727.1_5042 [gene=pilQ] [locus_tag=PA5040] [db_xref=GeneID:880962] [protein=type 4 fimbrial biogenesis outer membrane protein PilQ] [protein_id=NP_253727.1] [location=complement(5675714..5677858)] [gbkey=CDS]	1	47	47	50	46	48	48	45	51	48	49	49	49	41	50	44	44	47	47	50	46	48	48	45	51	48	49	49	49	41	50	44	44	47	47	50	46	48	48	45	51	48	49	49	49	41	50
lcl|NC_002516.2_prot_NP_253439.1_4754	lcl|NC_002516.2_prot_NP_253439.1_4754	lcl|NC_002516.2_prot_NP_253439.1_4754 [gene=ftsH] [locus_tag=PA4751] [db_xref=GeneID:881716] [protein=cell division protein FtsH] [protein_id=NP_253439.1] [location=complement(5335782..5337701)] [gbkey=CDS]	1	38	37	35	39	36	39	33	39	34	40	31	39	34	36	32	31	38	37	35	39	36	39	33	39	34	40	31	39	34	36	32	31	38	37	35	39	36	39	33	39	34	40	31	39	34	36
lcl|NC_002516.2_prot_NP_064728.1_8	lcl|NC_002516.2_prot_NP_064728.1_8	lcl|NC_002516.2_prot_NP_064728.1_8 [gene=glyS] [locus_tag=PA0008] [db_xref=GeneID:878214] [protein=glycine--tRNA ligase subunit beta] [protein_id=NP_064728.1] [location=complement(10434..12488)] [gbkey=CDS]	1	37	38	39	39	39	39	39	41	38	39	40	39	36	40	34	34	37	38	39	39	39	39	39	41	38	39	40	39	36	40	34	34	37	38	39	39	39	39	39	41	38	39	40	39	36	40
lcl|NC_002516.2_prot_NP_251934.1_3240	lcl|NC_002516.2_prot_NP_251934.1_3240	lcl|NC_002516.2_prot_NP_251934.1_3240 [gene=minD] [locus_tag=PA3244] [db_xref=GeneID:882407] [protein=cell division inhibitor MinD] [protein_id=NP_251934.1] [location=3631618..3632433] [gbkey=CDS]	1	21	22	24	23	25	25	25	25	24	23	25	24	22	22	21	21	21	22	24	23	25	25	25	25	24	23	25	24	22	22	21	21	21	22	24	23	25	25	25	25	24	23	25	24	22	22
lcl|NC_002516.2_prot_NP_249119.1_429	lcl|NC_002516.2_prot_NP_249119.1_429	lcl|NC_002516.2_prot_NP_249119.1_429 [locus_tag=PA0428] [db_xref=GeneID:877822] [protein=ATP-dependent RNA helicase] [protein_id=NP_249119.1] [location=complement(477886..479805)] [gbkey=CDS]	1	35	37	41	34	40	39	39	42	42	37	41	42	37	39	38	36	35	37	41	34	40	39	39	42	42	37	41	42	37	39	38	36	35	37	41	34	40	39	39	42	42	37	41	42	37	39
lcl|NC_002516.2_prot_NP_253250.1_4560	lcl|NC_002516.2_prot_NP_253250.1_4560	lcl|NC_002516.2_prot_NP_253250.1_4560 [gene=ileS] [locus_tag=PA4560] [db_xref=GeneID:878194] [protein=isoleucine--tRNA ligase] [protein_id=NP_253250.1] [location=complement(5106951..5109782)] [gbkey=CDS]	1	38	33	41	39	41	41	50	45	42	39	45	42	31	41	33	35	38	33	41	39	41	41	50	45	42	39	45	42	31	41	33	35	38	33	41	39	41	41	50	45	42	39	45	42	31	41
lcl|NC_002516.2_prot_NP_251135.1_2445;lcl|NC_002516.2_prot_NP_253900.1_5215	lcl|NC_002516.2_prot_NP_251135.1_2445	lcl|NC_002516.2_prot_NP_251135.1_2445 [gene=gcvP2] [locus_tag=PA2445] [db_xref=GeneID:882927] [protein=glycine dehydrogenase] [protein_id=NP_251135.1] [location=complement(2743800..2746679)] [gbkey=CDS]	2	44	41	40	43	42	42	41	43	40	47	41	44	41	39	39	36	44	41	40	43	42	42	41	43	40	47	41	44	41	39	39	36	44	41	40	43	42	42	41	43	40	47	41	44	41	39
lcl|NC_002516.2_prot_NP_250496.1_1808	lcl|NC_002516.2_prot_NP_250496.1_1808	lcl|NC_002516.2_prot_NP_250496.1_1808 [gene=ppiD] [locus_tag=PA1805] [db_xref=GeneID:878369] [protein=peptidyl-prolyl cis-trans isomerase D] [protein_id=NP_250496.1] [location=1959263..1961128] [gbkey=CDS]	1	44	45	47	45	46	49	39	48	46	49	44	48	40	39	40	40	44	45	47	45	46	49	39	48	46	49	44	48	40	39	40	40	44	45	47	45	46	49	39	48	46	49	44	48	40	39
lcl|NC_002516.2_prot_NP_252244.1_3552	lcl|NC_002516.2_prot_NP_252244.1_3552	lcl|NC_002516.2_prot_NP_252244.1_3552 [gene=arnA] [locus_tag=PA3554] [db_xref=GeneID:878473] [protein=bifunctional UDP-glucuronic acid decarboxylase/UDP-4-amino-4-deoxy-L-arabinose formyltransferase] [protein_id=NP_252244.1] [location=3982021..3984009] [gb	1	39	41	43	40	48	48	45	47	47	45	46	46	36	47	39	37	39	41	43	40	48	48	45	47	47	45	46	46	36	47	39	37	39	41	43	40	48	48	45	47	47	45	46	46	36	47
lcl|NC_002516.2_prot_NP_249286.1_597	lcl|NC_002516.2_prot_NP_249286.1_597	lcl|NC_002516.2_prot_NP_249286.1_597 [gene=ostA] [locus_tag=PA0595] [db_xref=GeneID:880756] [protein=organic solvent tolerance protein OstA] [protein_id=NP_249286.1] [location=complement(653753..656527)] [gbkey=CDS]	1	48	49	47	50	49	51	51	48	51	49	50	48	45	50	43	43	48	49	47	50	49	51	51	48	51	49	50	48	45	50	43	43	48	49	47	50	49	51	51	48	51	49	50	48	45	50
lcl|NC_002516.2_prot_NP_253097.1_4408	lcl|NC_002516.2_prot_NP_253097.1_4408	lcl|NC_002516.2_prot_NP_253097.1_4408 [gene=ftsZ] [locus_tag=PA4407] [db_xref=GeneID:881296] [protein=cell division protein FtsZ] [protein_id=NP_253097.1] [location=complement(4939300..4940484)] [gbkey=CDS]	1	22	21	21	24	23	26	23	24	23	22	26	22	21	25	20	22	22	21	21	24	23	26	23	24	23	22	26	22	21	25	20	22	22	21	21	24	23	26	23	24	23	22	26	22	21	25
lcl|NC_002516.2_prot_NP_249595.1_904	lcl|NC_002516.2_prot_NP_249595.1_904	lcl|NC_002516.2_prot_NP_249595.1_904 [gene=lysC] [locus_tag=PA0904] [db_xref=GeneID:878315] [protein=aspartokinase] [protein_id=NP_249595.1] [location=989590..990828] [gbkey=CDS]	1	23	22	23	24	23	25	22	23	22	26	24	20	21	19	19	20	23	22	23	24	23	25	22	23	22	26	24	20	21	19	19	20	23	22	23	24	23	25	22	23	22	26	24	20	21	19
lcl|NC_002516.2_prot_NP_248775.1_86	lcl|NC_002516.2_prot_NP_248775.1_86	lcl|NC_002516.2_prot_NP_248775.1_86 [gene=hcp1] [locus_tag=PA0085] [db_xref=GeneID:879446,PseudoCap:PA0085] [protein=protein secretion apparatus assembly protein] [protein_id=NP_248775.1] [location=103350..103838] [gbkey=CDS]	1	11	11	11	11	14	12	10	14	13	14	12	13	10	11	10	9	11	11	11	11	14	12	10	14	13	14	12	13	10	11	10	9	11	11	11	11	14	12	10	14	13	14	12	13	10	11
lcl|NC_002516.2_prot_NP_249979.1_1287	lcl|NC_002516.2_prot_NP_249979.1_1287	lcl|NC_002516.2_prot_NP_249979.1_1287 [locus_tag=PA1288] [db_xref=GeneID:881473] [protein=hypothetical protein] [protein_id=NP_249979.1] [location=complement(1399231..1400505)] [gbkey=CDS]	1	23	20	22	22	23	24	23	23	23	22	24	23	20	22	18	17	23	20	22	22	23	24	23	23	23	22	24	23	20	22	18	17	23	20	22	22	23	24	23	23	23	22	24	23	20	22
lcl|NC_002516.2_prot_NP_253738.1_5053	lcl|NC_002516.2_prot_NP_253738.1_5053	lcl|NC_002516.2_prot_NP_253738.1_5053 [gene=argS] [locus_tag=PA5051] [db_xref=GeneID:881194] [protein=arginine--tRNA ligase] [protein_id=NP_253738.1] [location=5689964..5691727] [gbkey=CDS]	1	26	26	26	26	27	29	28	27	27	27	28	27	27	26	26	24	26	26	26	26	27	29	28	27	27	27	28	27	27	26	26	24	26	26	26	26	27	29	28	27	27	27	28	27	27	26
lcl|NC_002516.2_prot_NP_253023.1_4334	lcl|NC_002516.2_prot_NP_253023.1_4334	lcl|NC_002516.2_prot_NP_253023.1_4334 [locus_tag=PA4333] [db_xref=GeneID:881494] [protein=fumarase] [protein_id=NP_253023.1] [location=4861653..4863176] [gbkey=CDS]	1	26	27	27	28	29	29	26	28	28	29	26	27	25	25	21	20	26	27	27	28	29	29	26	28	28	29	26	27	25	25	21	20	26	27	27	28	29	29	26	28	28	29	26	27	25	25
lcl|NC_002516.2_prot_NP_253628.1_4943	lcl|NC_002516.2_prot_NP_253628.1_4943	lcl|NC_002516.2_prot_NP_253628.1_4943 [gene=hflC] [locus_tag=PA4941] [db_xref=GeneID:878721] [protein=protease subunit HflC] [protein_id=NP_253628.1] [location=complement(5544917..5545786)] [gbkey=CDS]	1	23	20	21	25	19	24	28	25	20	24	26	22	20	25	24	20	23	20	21	25	19	24	28	25	20	24	26	22	20	25	24	20	23	20	21	25	19	24	28	25	20	24	26	22	20	25
lcl|NC_002516.2_prot_NP_251681.1_2990	lcl|NC_002516.2_prot_NP_251681.1_2990	lcl|NC_002516.2_prot_NP_251681.1_2990 [gene=sth] [locus_tag=PA2991] [db_xref=GeneID:878679] [protein=soluble pyridine nucleotide transhydrogenase] [protein_id=NP_251681.1] [location=complement(3348838..3350232)] [gbkey=CDS]	1	29	28	28	26	30	28	33	31	32	29	30	31	27	30	27	26	29	28	28	26	30	28	33	31	32	29	30	31	27	30	27	26	29	28	28	26	30	28	33	31	32	29	30	31	27	30
lcl|NC_002516.2_prot_NP_252172.1_3481	lcl|NC_002516.2_prot_NP_252172.1_3481	lcl|NC_002516.2_prot_NP_252172.1_3481 [gene=metG] [locus_tag=PA3482] [db_xref=GeneID:878831] [protein=methionine--tRNA ligase] [protein_id=NP_252172.1] [location=3895324..3897357] [gbkey=CDS]	1	36	33	35	34	38	39	36	37	38	38	39	40	29	38	32	29	36	33	35	34	38	39	36	37	38	38	39	40	29	38	32	29	36	33	35	34	38	39	36	37	38	38	39	40	29	38
lcl|NC_002516.2_prot_NP_249118.1_428	lcl|NC_002516.2_prot_NP_249118.1_428	lcl|NC_002516.2_prot_NP_249118.1_428 [gene=oprM] [locus_tag=PA0427] [db_xref=GeneID:877851] [protein=outer membrane protein OprM] [protein_id=NP_249118.1] [location=476333..477790] [gbkey=CDS]	1	26	23	27	26	26	27	27	27	27	25	28	25	25	29	25	25	26	23	27	26	26	27	27	27	27	25	28	25	25	29	25	25	26	23	27	26	26	27	27	27	27	25	28	25	25	29
lcl|NC_002516.2_prot_NP_250493.1_1805	lcl|NC_002516.2_prot_NP_250493.1_1805	lcl|NC_002516.2_prot_NP_250493.1_1805 [gene=clpX] [locus_tag=PA1802] [db_xref=GeneID:878307] [protein=ATP-dependent protease ATP-binding subunit ClpX] [protein_id=NP_250493.1] [location=1954815..1956095] [gbkey=CDS]	1	28	28	30	26	29	33	27	29	28	30	28	29	26	27	23	21	28	28	30	26	29	33	27	29	28	30	28	29	26	27	23	21	28	28	30	26	29	33	27	29	28	30	28	29	26	27
lcl|NC_002516.2_prot_NP_249760.1_1068	lcl|NC_002516.2_prot_NP_249760.1_1068	lcl|NC_002516.2_prot_NP_249760.1_1068 [locus_tag=PA1069] [db_xref=GeneID:877949] [protein=hypothetical protein] [protein_id=NP_249760.1] [location=1155584..1157878] [gbkey=CDS]	1	34	35	36	39	40	43	39	42	40	40	42	40	39	38	33	34	34	35	36	39	40	43	39	42	40	40	42	40	39	38	33	34	34	35	36	39	40	43	39	42	40	40	42	40	39	38
lcl|NC_002516.2_prot_NP_249173.1_484	lcl|NC_002516.2_prot_NP_249173.1_484	lcl|NC_002516.2_prot_NP_249173.1_484 [gene=glcB] [locus_tag=PA0482] [db_xref=GeneID:879477] [protein=malate synthase G] [protein_id=NP_249173.1] [location=complement(542170..544347)] [gbkey=CDS]	1	30	31	30	32	31	32	31	33	33	32	32	30	30	30	29	27	30	31	30	32	31	32	31	33	33	32	32	30	30	30	29	27	30	31	30	32	31	32	31	33	33	32	32	30	30	30
lcl|NC_002516.2_prot_NP_252922.1_4232	lcl|NC_002516.2_prot_NP_252922.1_4232	lcl|NC_002516.2_prot_NP_252922.1_4232 [gene=ssb] [locus_tag=PA4232] [db_xref=GeneID:881822] [protein=single-stranded DNA-binding protein] [protein_id=NP_252922.1] [location=complement(4746640..4747137)] [gbkey=CDS]	1	14	13	13	14	15	14	11	13	14	14	13	14	13	13	13	13	14	13	13	14	15	14	11	13	14	14	13	14	13	13	13	13	14	13	13	14	15	14	11	13	14	14	13	14	13	13
lcl|NC_002516.2_prot_NP_249578.1_887	lcl|NC_002516.2_prot_NP_249578.1_887	lcl|NC_002516.2_prot_NP_249578.1_887 [gene=acsA] [locus_tag=PA0887] [db_xref=GeneID:879732] [protein=acetyl-CoA synthetase] [protein_id=NP_249578.1] [location=969670..971625] [gbkey=CDS]	1	30	28	28	29	29	31	30	31	30	32	32	29	27	31	25	25	30	28	28	29	29	31	30	31	30	32	32	29	27	31	25	25	29	27	27	28	28	30	28	30	29	31	30	28	26	30
lcl|NC_002516.2_prot_NP_251704.1_3013	lcl|NC_002516.2_prot_NP_251704.1_3013	lcl|NC_002516.2_prot_NP_251704.1_3013 [gene=faoA] [locus_tag=PA3014] [db_xref=GeneID:878680] [protein=fatty acid oxidation complex subunit alpha] [protein_id=NP_251704.1] [location=complement(3374460..3376607)] [gbkey=CDS]	1	37	36	36	38	43	42	40	44	42	45	43	44	34	39	34	36	37	36	36	38	43	42	40	44	42	45	43	44	34	39	34	36	37	36	36	38	43	42	40	44	42	45	43	44	34	39
lcl|NC_002516.2_prot_NP_252688.1_4000	lcl|NC_002516.2_prot_NP_252688.1_4000	lcl|NC_002516.2_prot_NP_252688.1_4000 [gene=dacC] [locus_tag=PA3999] [db_xref=GeneID:878956] [protein=D-ala-D-ala-carboxypeptidase] [protein_id=NP_252688.1] [location=complement(4478979..4480139)] [gbkey=CDS]	1	19	17	16	18	17	17	17	17	16	17	19	18	16	16	17	17	19	17	16	18	17	17	17	17	16	17	19	18	16	16	17	17	19	17	16	18	17	17	17	17	16	17	19	18	16	16
lcl|NC_002516.2_prot_NP_251324.1_2632	lcl|NC_002516.2_prot_NP_251324.1_2632	lcl|NC_002516.2_prot_NP_251324.1_2632 [gene=aceA] [locus_tag=PA2634] [db_xref=GeneID:882341] [protein=isocitrate lyase] [protein_id=NP_251324.1] [location=2977756..2979351] [gbkey=CDS]	1	27	29	33	30	26	32	31	31	30	32	31	33	26	32	25	26	27	29	33	30	26	32	31	31	30	32	31	33	26	32	25	26	27	29	33	30	26	32	31	31	30	32	31	33	26	32
lcl|NC_002516.2_prot_NP_253375.1_4687	lcl|NC_002516.2_prot_NP_253375.1_4687	lcl|NC_002516.2_prot_NP_253375.1_4687 [locus_tag=PA4686] [db_xref=GeneID:881450] [protein=hypothetical protein] [protein_id=NP_253375.1] [location=5254738..5257584] [gbkey=CDS]	1	44	45	45	44	49	52	42	49	50	53	53	51	42	49	41	42	44	45	45	44	49	52	42	49	50	53	53	51	42	49	41	42	44	45	45	44	49	52	42	49	50	53	53	51	42	49
lcl|NC_002516.2_prot_NP_253140.1_4451	lcl|NC_002516.2_prot_NP_253140.1_4451	lcl|NC_002516.2_prot_NP_253140.1_4451 [gene=murA] [locus_tag=PA4450] [db_xref=GeneID:880969] [protein=UDP-N-acetylglucosamine 1-carboxyvinyltransferase] [protein_id=NP_253140.1] [location=complement(4984205..4985470)] [gbkey=CDS]	1	28	23	24	28	27	29	27	29	28	29	29	28	25	27	23	19	28	23	24	28	27	29	27	29	28	29	29	28	25	27	23	19	28	23	24	28	27	29	27	29	28	29	29	28	25	27
lcl|NC_002516.2_prot_NP_249359.1_668	lcl|NC_002516.2_prot_NP_249359.1_668	lcl|NC_002516.2_prot_NP_249359.1_668 [gene=tyrZ] [locus_tag=PA0668] [db_xref=GeneID:880817] [protein=tyrosine--tRNA ligase] [protein_id=NP_249359.1] [location=720357..721556] [gbkey=CDS]	1	34	30	35	35	34	35	29	34	35	35	35	33	31	32	27	28	34	30	35	35	34	35	29	34	35	35	35	33	31	32	27	28	34	30	35	35	34	35	29	34	35	35	35	33	31	32
lcl|NC_002516.2_prot_NP_251657.1_2966	lcl|NC_002516.2_prot_NP_251657.1_2966	lcl|NC_002516.2_prot_NP_251657.1_2966 [gene=fabG] [locus_tag=PA2967] [db_xref=GeneID:880433] [protein=3-oxoacyl-[acyl-carrier-protein] reductase FabG] [protein_id=NP_251657.1] [location=complement(3325379..3326122)] [gbkey=CDS]	1	12	10	12	12	12	12	12	12	12	12	12	12	12	12	12	10	12	10	12	12	12	12	12	12	12	12	12	12	12	12	12	10	12	10	12	12	12	12	12	12	12	12	12	12	12	12
lcl|NC_002516.2_prot_NP_253692.1_5007	lcl|NC_002516.2_prot_NP_253692.1_5007	lcl|NC_002516.2_prot_NP_253692.1_5007 [locus_tag=PA5005] [db_xref=GeneID:881615] [protein=carbamoyl transferase] [protein_id=NP_253692.1] [location=complement(5623040..5624797)] [gbkey=CDS]	1	27	29	28	29	30	30	30	29	29	30	31	31	27	29	28	28	27	29	28	29	30	30	30	29	29	30	31	31	27	29	28	28	27	29	28	29	30	30	30	29	29	30	31	31	27	29
lcl|NC_002516.2_prot_NP_254128.1_5445	lcl|NC_002516.2_prot_NP_254128.1_5445	lcl|NC_002516.2_prot_NP_254128.1_5445 [locus_tag=PA5441] [db_xref=GeneID:877847] [protein=hypothetical protein] [protein_id=NP_254128.1] [location=complement(6125796..6127997)] [gbkey=CDS]	1	39	43	45	43	45	48	38	46	46	46	44	47	42	42	41	38	39	43	45	43	45	48	38	46	46	46	44	47	42	42	41	38	39	43	45	43	45	48	38	46	46	46	44	47	42	42
lcl|NC_002516.2_prot_NP_249117.1_427	lcl|NC_002516.2_prot_NP_249117.1_427	lcl|NC_002516.2_prot_NP_249117.1_427 [gene=mexB] [locus_tag=PA0426] [db_xref=GeneID:877852] [protein=multidrug resistance protein MexB] [protein_id=NP_249117.1] [location=473191..476331] [gbkey=CDS]	1	33	33	30	33	32	31	31	35	35	34	33	34	28	33	29	27	33	33	30	33	32	31	31	35	35	34	33	34	28	33	29	27	32	32	29	32	31	30	31	34	34	33	33	33	27	32
lcl|NC_002516.2_prot_NP_254257.1_5572	lcl|NC_002516.2_prot_NP_254257.1_5572	lcl|NC_002516.2_prot_NP_254257.1_5572 [gene=rpmH] [locus_tag=PA5570] [db_xref=GeneID:877911] [protein=50S ribosomal protein L34] [protein_id=NP_254257.1] [location=complement(6264227..6264361)] [gbkey=CDS]	1	3	3	2	3	2	3	2	2	3	3	3	2	4	3	3	4	3	3	2	3	2	3	2	2	3	3	3	2	4	3	3	4	3	3	2	3	2	3	2	2	3	3	3	2	4	3
lcl|NC_002516.2_prot_NP_251643.1_2952	lcl|NC_002516.2_prot_NP_251643.1_2952	lcl|NC_002516.2_prot_NP_251643.1_2952 [locus_tag=PA2953] [db_xref=GeneID:880159] [protein=electron transfer flavoprotein-ubiquinone oxidoreductase] [protein_id=NP_251643.1] [location=3312791..3314446] [gbkey=CDS]	1	36	33	37	35	39	39	35	38	37	38	36	39	30	35	34	31	36	33	37	35	39	39	35	38	37	38	36	39	30	35	34	31	36	33	37	35	39	39	35	38	37	38	36	39	30	35
lcl|NC_002516.2_prot_NP_253389.1_4703	lcl|NC_002516.2_prot_NP_253389.1_4703	lcl|NC_002516.2_prot_NP_253389.1_4703 [locus_tag=PA4701] [db_xref=GeneID:881512] [protein=hypothetical protein] [protein_id=NP_253389.1] [location=5280505..5282067] [gbkey=CDS]	1	28	29	29	28	30	31	32	30	31	32	31	31	26	28	24	26	28	29	29	28	30	31	32	30	31	32	31	31	26	28	24	26	28	29	29	28	30	31	32	30	31	32	31	31	26	28
lcl|NC_002516.2_prot_NP_251425.1_2729	lcl|NC_002516.2_prot_NP_251425.1_2729	lcl|NC_002516.2_prot_NP_251425.1_2729 [locus_tag=PA2735] [db_xref=GeneID:882625] [protein=restriction-modification system protein] [protein_id=NP_251425.1] [location=complement(3096130..3098508)] [gbkey=CDS]	1	43	48	46	46	51	49	51	54	50	46	51	51	42	54	44	43	43	48	46	46	51	49	51	54	50	46	51	51	42	54	44	43	43	48	46	46	51	49	51	54	50	46	51	51	42	54
lcl|NC_002516.2_prot_NP_253098.1_4409	lcl|NC_002516.2_prot_NP_253098.1_4409	lcl|NC_002516.2_prot_NP_253098.1_4409 [gene=ftsA] [locus_tag=PA4408] [db_xref=GeneID:881321] [protein=cell division protein FtsA] [protein_id=NP_253098.1] [location=complement(4940535..4941788)] [gbkey=CDS]	1	30	30	31	32	29	32	28	31	32	31	32	32	26	31	29	25	30	30	31	32	29	32	28	31	32	31	32	32	26	31	29	25	30	30	31	32	29	32	28	31	32	31	32	32	26	31
lcl|NC_002516.2_prot_NP_253940.1_5256	lcl|NC_002516.2_prot_NP_253940.1_5256	lcl|NC_002516.2_prot_NP_253940.1_5256 [gene=algP] [locus_tag=PA5253] [db_xref=GeneID:880806] [protein=alginate regulatory protein AlgP] [protein_id=NP_253940.1] [location=complement(5915043..5916101)] [gbkey=CDS]	1	19	17	18	19	18	16	17	21	21	17	18	19	19	19	18	18	16	15	16	16	16	14	15	18	18	15	16	16	16	17	16	16	16	15	16	16	16	14	15	18	18	15	16	16	16	17
lcl|NC_002516.2_prot_NP_252742.1_4054	lcl|NC_002516.2_prot_NP_252742.1_4054	lcl|NC_002516.2_prot_NP_252742.1_4054 [gene=ribE] [locus_tag=PA4053] [db_xref=GeneID:879081] [protein=6,7-dimethyl-8-ribityllumazine synthase] [protein_id=NP_252742.1] [location=complement(4534116..4534592)] [gbkey=CDS]	1	10	9	10	9	10	10	10	10	10	9	10	10	9	9	9	9	10	9	10	9	10	10	10	10	10	9	10	10	9	9	9	9	10	9	10	9	10	10	10	10	10	9	10	10	9	9
lcl|NC_002516.2_prot_NP_253765.1_5080	lcl|NC_002516.2_prot_NP_253765.1_5080	lcl|NC_002516.2_prot_NP_253765.1_5080 [locus_tag=PA5078] [db_xref=GeneID:879629] [protein=glucan biosynthesis protein G] [protein_id=NP_253765.1] [location=complement(5716848..5718425)] [gbkey=CDS]	1	30	26	30	30	29	30	27	29	30	29	28	29	25	27	26	26	30	26	30	30	29	30	27	29	30	29	28	29	25	27	26	26	30	26	30	30	29	30	27	29	30	29	28	29	25	27
lcl|NC_002516.2_prot_NP_253362.1_4674	lcl|NC_002516.2_prot_NP_253362.1_4674	lcl|NC_002516.2_prot_NP_253362.1_4674 [locus_tag=PA4673] [db_xref=GeneID:881404] [protein=GTP-dependent nucleic acid-binding protein EngD] [protein_id=NP_253362.1] [location=5240747..5241847] [gbkey=CDS]	1	19	17	19	20	20	21	20	24	21	21	21	21	17	21	20	16	19	17	19	20	20	21	20	24	21	21	21	21	17	21	20	16	19	17	19	20	20	21	20	24	21	21	21	21	17	21
lcl|NC_002516.2_prot_NP_253330.1_4642	lcl|NC_002516.2_prot_NP_253330.1_4642	lcl|NC_002516.2_prot_NP_253330.1_4642 [gene=mqoB] [locus_tag=PA4640] [db_xref=GeneID:881249] [protein=malate:quinone oxidoreductase] [protein_id=NP_253330.1] [location=5208464..5209987] [gbkey=CDS]	1	25	25	24	27	25	28	21	26	25	27	26	24	23	26	25	26	25	25	24	27	25	28	21	26	25	27	26	24	23	26	25	26	25	25	24	27	25	28	21	26	25	27	26	24	23	26
lcl|NC_002516.2_prot_NP_253447.1_4762	lcl|NC_002516.2_prot_NP_253447.1_4762	lcl|NC_002516.2_prot_NP_253447.1_4762 [gene=dapB] [locus_tag=PA4759] [db_xref=GeneID:881759] [protein=4-hydroxy-tetrahydrodipicolinate reductase] [protein_id=NP_253447.1] [location=complement(5345086..5345892)] [gbkey=CDS]	1	15	14	15	15	16	16	16	15	15	15	16	14	14	17	14	13	15	14	15	15	16	16	16	15	15	15	16	14	14	17	14	13	15	14	15	15	16	16	16	15	15	15	16	14	14	17
lcl|NC_002516.2_prot_NP_251530.1_2839	lcl|NC_002516.2_prot_NP_251530.1_2839	lcl|NC_002516.2_prot_NP_251530.1_2839 [locus_tag=PA2840] [db_xref=GeneID:882823] [protein=ATP-dependent RNA helicase] [protein_id=NP_251530.1] [location=complement(3193886..3195589)] [gbkey=CDS]	1	29	29	32	34	32	31	32	33	33	30	31	31	26	32	29	30	29	29	32	34	32	31	32	33	33	30	31	31	26	32	29	30	29	29	32	34	32	31	32	33	33	30	31	31	26	32
lcl|NC_002516.2_prot_NP_249102.1_412	lcl|NC_002516.2_prot_NP_249102.1_412	lcl|NC_002516.2_prot_NP_249102.1_412 [gene=pilJ] [locus_tag=PA0411] [db_xref=GeneID:878180] [protein=twitching motility protein PilJ] [protein_id=NP_249102.1] [location=451130..453178] [gbkey=CDS]	1	27	28	28	29	25	28	29	28	27	26	27	28	26	28	24	26	27	28	28	29	25	28	29	28	27	26	27	28	26	28	24	26	27	28	28	29	25	28	29	28	27	26	27	28	26	28
lcl|NC_002516.2_prot_NP_251952.1_3258	lcl|NC_002516.2_prot_NP_251952.1_3258	lcl|NC_002516.2_prot_NP_251952.1_3258 [locus_tag=PA3262] [db_xref=GeneID:882425] [protein=FkbP-type peptidyl-prolyl cis-trans isomerase] [protein_id=NP_251952.1] [location=complement(3649705..3650466)] [gbkey=CDS]	1	19	17	17	17	18	18	15	19	18	18	17	17	19	16	17	14	19	17	17	17	18	18	15	19	18	18	17	17	19	16	17	14	19	17	17	17	18	18	15	19	18	18	17	17	19	16
lcl|NC_002516.2_prot_NP_249470.1_779	lcl|NC_002516.2_prot_NP_249470.1_779	lcl|NC_002516.2_prot_NP_249470.1_779 [locus_tag=PA0779] [db_xref=GeneID:877837] [protein=ATP-dependent protease] [protein_id=NP_249470.1] [location=complement(845793..848192)] [gbkey=CDS]	1	35	41	39	37	44	43	42	45	43	42	45	44	36	41	35	35	35	41	39	37	44	43	42	45	43	42	45	44	36	41	35	35	35	41	39	37	44	43	42	45	43	42	45	44	36	41
lcl|NC_002516.2_prot_NP_252252.1_3560	lcl|NC_002516.2_prot_NP_252252.1_3560	lcl|NC_002516.2_prot_NP_252252.1_3560 [gene=fruI] [locus_tag=PA3562] [db_xref=GeneID:880225,PseudoCap:PA3562] [protein=PTS system fructose-specific transporter subunit FruI] [protein_id=NP_252252.1] [location=complement(3991541..3994411)] [gbkey=CDS]	1	44	40	42	42	39	44	44	44	45	45	49	45	37	40	38	36	44	40	42	42	39	44	44	44	45	45	49	45	37	40	38	36	44	40	42	42	39	44	44	44	45	45	49	45	37	40
lcl|NC_002516.2_prot_NP_249457.1_766	lcl|NC_002516.2_prot_NP_249457.1_766	lcl|NC_002516.2_prot_NP_249457.1_766 [gene=mucD] [locus_tag=PA0766] [db_xref=GeneID:879207] [protein=serine protease MucD] [protein_id=NP_249457.1] [location=833949..835373] [gbkey=CDS]	1	16	15	15	16	17	18	16	18	18	18	16	17	15	14	14	13	16	15	15	16	17	18	16	18	18	18	16	17	15	14	14	13	16	15	15	16	17	18	16	18	18	18	16	17	15	14
lcl|NC_002516.2_prot_NP_251329.1_2637	lcl|NC_002516.2_prot_NP_251329.1_2637	lcl|NC_002516.2_prot_NP_251329.1_2637 [gene=nuoD] [locus_tag=PA2639] [db_xref=GeneID:882346] [protein=NADH:-quinone oxidoreductase subunit C/D] [protein_id=NP_251329.1] [location=2983963..2985744] [gbkey=CDS]	1	31	34	37	33	36	36	37	41	42	37	38	38	28	39	32	29	31	34	37	33	36	36	37	41	42	37	38	38	28	39	32	29	31	34	37	33	36	36	37	41	42	37	38	38	28	39
lcl|NC_002516.2_prot_NP_253173.1_4484	lcl|NC_002516.2_prot_NP_253173.1_4484	lcl|NC_002516.2_prot_NP_253173.1_4484 [gene=gatA] [locus_tag=PA4483] [db_xref=GeneID:881180] [protein=aspartyl/glutamyl-tRNA amidotransferase subunit A] [protein_id=NP_253173.1] [location=5013974..5015428] [gbkey=CDS]	1	26	27	28	29	29	29	28	29	28	29	28	29	25	28	26	26	26	27	28	29	29	29	28	29	28	29	28	29	25	28	26	26	26	27	28	29	29	29	28	29	28	29	28	29	25	28
lcl|NC_002516.2_prot_NP_253736.1_5051	lcl|NC_002516.2_prot_NP_253736.1_5051	lcl|NC_002516.2_prot_NP_253736.1_5051 [gene=rpmE] [locus_tag=PA5049] [db_xref=GeneID:881149] [protein=50S ribosomal protein L31] [protein_id=NP_253736.1] [location=complement(5687105..5687320)] [gbkey=CDS]	1	5	7	5	8	6	8	6	9	6	6	6	8	5	6	6	6	5	7	5	8	6	8	6	9	6	6	6	8	5	6	6	6	5	7	5	8	6	8	6	9	6	6	6	8	5	6
lcl|NC_002516.2_prot_NP_252677.1_3990	lcl|NC_002516.2_prot_NP_252677.1_3990	lcl|NC_002516.2_prot_NP_252677.1_3990 [locus_tag=PA3988] [db_xref=GeneID:878911] [protein=hypothetical protein] [protein_id=NP_252677.1] [location=4469613..4470236] [gbkey=CDS]	1	13	11	10	12	9	10	13	12	10	10	13	10	13	12	12	12	13	11	10	12	9	10	13	12	10	10	13	10	13	12	12	12	13	11	10	12	9	10	13	12	10	10	13	10	13	12
lcl|NC_002516.2_prot_NP_251953.1_3259	lcl|NC_002516.2_prot_NP_251953.1_3259	lcl|NC_002516.2_prot_NP_251953.1_3259 [locus_tag=PA3263] [db_xref=GeneID:882426] [protein=recombination associated protein RdgC] [protein_id=NP_251953.1] [location=3651056..3651976] [gbkey=CDS]	1	24	21	22	24	24	27	25	25	22	25	22	23	22	22	19	20	24	21	22	24	24	27	25	25	22	25	22	23	22	22	19	20	24	21	22	24	24	27	25	25	22	25	22	23	22	22
lcl|NC_002516.2_prot_NP_252961.1_4271	lcl|NC_002516.2_prot_NP_252961.1_4271	lcl|NC_002516.2_prot_NP_252961.1_4271 [gene=rplL] [locus_tag=PA4271] [db_xref=GeneID:881701] [protein=50S ribosomal protein L7/L12] [protein_id=NP_252961.1] [location=complement(4780839..4781207)] [gbkey=CDS]	1	9	6	7	10	8	8	8	9	8	7	9	8	7	7	6	6	9	6	7	10	8	8	8	9	8	7	9	8	7	7	6	6	9	6	7	10	8	8	8	9	8	7	9	8	7	7
lcl|NC_002516.2_prot_NP_252435.1_3746	lcl|NC_002516.2_prot_NP_252435.1_3746	lcl|NC_002516.2_prot_NP_252435.1_3746 [gene=ffh] [locus_tag=PA3746] [db_xref=GeneID:880310] [protein=signal recognition particle protein Ffh] [protein_id=NP_252435.1] [location=complement(4197169..4198542)] [gbkey=CDS]	1	27	28	27	27	27	28	29	29	28	28	28	28	28	27	25	27	27	28	27	27	27	28	29	29	28	28	28	28	28	27	25	27	27	28	27	27	27	28	29	29	28	28	28	28	28	27
lcl|NC_002516.2_prot_NP_251885.1_3192	lcl|NC_002516.2_prot_NP_251885.1_3192	lcl|NC_002516.2_prot_NP_251885.1_3192 [gene=gapA] [locus_tag=PA3195] [db_xref=GeneID:882829] [protein=glyceraldehyde 3-phosphate dehydrogenase] [protein_id=NP_251885.1] [location=3587433..3588437] [gbkey=CDS]	1	20	20	19	20	20	20	19	20	20	20	20	20	19	21	19	19	20	20	19	20	20	20	19	20	20	20	20	20	19	21	19	19	20	20	19	20	20	20	19	20	20	20	20	20	19	21
lcl|NC_002516.2_prot_NP_249663.1_973	lcl|NC_002516.2_prot_NP_249663.1_973	lcl|NC_002516.2_prot_NP_249663.1_973 [gene=tolB] [locus_tag=PA0972] [db_xref=GeneID:881864] [protein=translocation protein TolB] [protein_id=NP_249663.1] [location=1056049..1057347] [gbkey=CDS]	1	28	26	27	29	29	27	27	26	28	28	28	27	27	29	25	25	28	26	27	29	29	27	27	26	28	28	28	27	27	29	25	25	28	26	27	29	29	27	27	26	28	28	28	27	27	29
lcl|NC_002516.2_prot_NP_252343.1_3652	lcl|NC_002516.2_prot_NP_252343.1_3652	lcl|NC_002516.2_prot_NP_252343.1_3652 [gene=frr] [locus_tag=PA3653] [db_xref=GeneID:880554] [protein=ribosome recycling factor] [protein_id=NP_252343.1] [location=complement(4091671..4092228)] [gbkey=CDS]	1	15	15	18	17	18	18	15	19	16	15	18	14	15	14	14	15	15	15	18	17	18	18	15	19	16	15	18	14	15	14	14	15	15	15	18	17	18	18	15	19	16	15	18	14	15	14
lcl|NC_002516.2_prot_NP_252965.1_4275	lcl|NC_002516.2_prot_NP_252965.1_4275	lcl|NC_002516.2_prot_NP_252965.1_4275 [gene=nusG] [locus_tag=PA4275] [db_xref=GeneID:881693] [protein=transcription antitermination protein NusG] [protein_id=NP_252965.1] [location=complement(4783228..4783761)] [gbkey=CDS]	1	12	11	12	12	12	12	12	12	12	12	12	12	11	12	11	10	12	11	12	12	12	12	12	12	12	12	12	12	11	12	11	10	12	11	12	12	12	12	12	12	12	12	12	12	11	12
lcl|NC_002516.2_prot_NP_251824.1_3133	lcl|NC_002516.2_prot_NP_251824.1_3133	lcl|NC_002516.2_prot_NP_251824.1_3133 [gene=gltX] [locus_tag=PA3134] [db_xref=GeneID:882647] [protein=glutamate--tRNA ligase] [protein_id=NP_251824.1] [location=complement(3515416..3516900)] [gbkey=CDS]	1	30	35	35	32	34	36	32	33	33	37	33	33	31	29	30	27	30	35	35	32	34	36	32	33	33	37	33	33	31	29	30	27	30	35	35	32	34	36	32	33	33	37	33	33	31	29
lcl|NC_002516.2_prot_NP_252297.1_3606	lcl|NC_002516.2_prot_NP_252297.1_3606	lcl|NC_002516.2_prot_NP_252297.1_3606 [gene=potA] [locus_tag=PA3607] [db_xref=GeneID:880429] [protein=polyamine transporter ATP-binding protein PotA] [protein_id=NP_252297.1] [location=4041079..4042170] [gbkey=CDS]	1	12	10	11	11	14	14	11	12	12	14	12	11	11	11	11	9	12	10	11	11	14	14	11	12	12	14	12	11	11	11	11	9	12	10	11	11	14	14	11	12	12	14	12	11	11	11
lcl|NC_002516.2_prot_NP_253700.1_5015	lcl|NC_002516.2_prot_NP_253700.1_5015	lcl|NC_002516.2_prot_NP_253700.1_5015 [gene=ilvE] [locus_tag=PA5013] [db_xref=GeneID:881423] [protein=branched-chain amino acid aminotransferase] [protein_id=NP_253700.1] [location=complement(5631947..5632870)] [gbkey=CDS]	1	14	14	13	15	16	15	14	16	15	14	13	14	14	15	13	12	14	14	13	15	16	15	14	16	15	14	13	14	14	15	13	12	14	14	13	15	16	15	14	16	15	14	13	14	14	15
lcl|NC_002516.2_prot_NP_253991.1_5307	lcl|NC_002516.2_prot_NP_253991.1_5307	lcl|NC_002516.2_prot_NP_253991.1_5307 [gene=dadA] [locus_tag=PA5304] [db_xref=GeneID:878057] [protein=D-amino acid dehydrogenase small subunit] [protein_id=NP_253991.1] [location=complement(5972178..5973476)] [gbkey=CDS]	1	25	20	21	25	24	23	25	23	24	26	23	25	23	25	19	20	25	20	21	25	24	23	25	23	24	26	23	25	23	25	19	20	25	20	21	25	24	23	25	23	24	26	23	25	23	25
lcl|NC_002516.2_prot_NP_254255.1_5570	lcl|NC_002516.2_prot_NP_254255.1_5570	lcl|NC_002516.2_prot_NP_254255.1_5570 [locus_tag=PA5568] [db_xref=GeneID:878127] [protein=inner membrane protein translocase subunit YidC] [protein_id=NP_254255.1] [location=complement(6261828..6263564)] [gbkey=CDS]	1	19	17	20	20	23	24	23	24	22	18	22	22	16	21	18	19	19	17	20	20	23	24	23	24	22	18	22	22	16	21	18	19	19	17	20	20	23	24	23	24	22	18	22	22	16	21
lcl|NC_002516.2_prot_NP_249197.1_508	lcl|NC_002516.2_prot_NP_249197.1_508	lcl|NC_002516.2_prot_NP_249197.1_508 [locus_tag=PA0506] [db_xref=GeneID:878586] [protein=acyl-CoA dehydrogenase] [protein_id=NP_249197.1] [location=564914..566719] [gbkey=CDS]	1	26	29	31	31	32	32	29	34	31	31	34	32	27	29	26	26	26	29	31	31	32	32	29	34	31	31	34	32	27	29	26	26	25	28	30	30	31	31	28	33	30	30	33	31	26	28
lcl|NC_002516.2_prot_NP_250482.1_1793	lcl|NC_002516.2_prot_NP_250482.1_1793	lcl|NC_002516.2_prot_NP_250482.1_1793 [locus_tag=PA1791] [db_xref=GeneID:879958] [protein=hypothetical protein] [protein_id=NP_250482.1] [location=complement(1940255..1941586)] [gbkey=CDS]	1	25	25	26	25	27	29	30	29	27	27	30	27	24	30	25	23	25	25	26	25	27	29	30	29	27	27	30	27	24	30	25	23	25	25	26	25	27	29	30	29	27	27	30	27	24	30
lcl|NC_002516.2_prot_NP_249458.1_767	lcl|NC_002516.2_prot_NP_249458.1_767	lcl|NC_002516.2_prot_NP_249458.1_767 [gene=lepA] [locus_tag=PA0767] [db_xref=GeneID:881998] [protein=elongation factor 4] [protein_id=NP_249458.1] [location=835523..837322] [gbkey=CDS]	1	31	31	35	36	38	37	37	37	38	37	36	36	29	34	26	29	31	31	35	36	38	37	37	37	38	37	36	36	29	34	26	29	31	31	35	36	38	37	37	37	38	37	36	36	29	34
lcl|NC_002516.2_prot_NP_253747.1_5062	lcl|NC_002516.2_prot_NP_253747.1_5062	lcl|NC_002516.2_prot_NP_253747.1_5062 [gene=phaF] [locus_tag=PA5060] [db_xref=GeneID:881187] [protein=polyhydroxyalkanoate synthesis protein PhaF] [protein_id=NP_253747.1] [location=complement(5700758..5701687)] [gbkey=CDS]	1	21	19	20	19	21	21	17	22	20	19	21	23	21	21	21	20	21	19	20	19	21	21	17	22	20	19	21	23	21	21	21	20	16	15	16	14	17	17	14	17	15	15	17	18	16	17
lcl|NC_002516.2_prot_NP_251798.1_3107	lcl|NC_002516.2_prot_NP_251798.1_3107	lcl|NC_002516.2_prot_NP_251798.1_3107 [gene=purF] [locus_tag=PA3108] [db_xref=GeneID:880477] [protein=amidophosphoribosyltransferase] [protein_id=NP_251798.1] [location=complement(3488409..3489914)] [gbkey=CDS]	1	26	23	26	26	28	29	27	28	29	27	28	29	21	27	23	20	26	23	26	26	28	29	27	28	29	27	28	29	21	27	23	20	26	23	26	26	28	29	27	28	29	27	28	29	21	27
lcl|NC_002516.2_prot_NP_251773.1_3082	lcl|NC_002516.2_prot_NP_251773.1_3082	lcl|NC_002516.2_prot_NP_251773.1_3082 [gene=pepN] [locus_tag=PA3083] [db_xref=GeneID:882952] [protein=aminopeptidase] [protein_id=NP_251773.1] [location=complement(3460380..3463037)] [gbkey=CDS]	1	45	42	45	49	48	49	46	49	50	49	44	48	47	48	44	42	45	42	45	49	48	49	46	49	50	49	44	48	47	48	44	42	45	42	45	49	48	49	46	49	50	49	44	48	47	48
lcl|NC_002516.2_prot_NP_253818.1_5132	lcl|NC_002516.2_prot_NP_253818.1_5132	lcl|NC_002516.2_prot_NP_253818.1_5132 [gene=pgm] [locus_tag=PA5131] [db_xref=GeneID:878134] [protein=2,3-bisphosphoglycerate-independent phosphoglycerate mutase] [protein_id=NP_253818.1] [location=5778134..5779681] [gbkey=CDS]	1	26	22	25	24	29	27	24	28	26	27	28	27	22	25	23	21	26	22	25	24	29	27	24	28	26	27	28	27	22	25	23	21	26	22	25	24	29	27	24	28	26	27	28	27	22	25
lcl|NC_002516.2_prot_NP_253179.1_4490	lcl|NC_002516.2_prot_NP_253179.1_4490	lcl|NC_002516.2_prot_NP_253179.1_4490 [locus_tag=PA4489] [db_xref=GeneID:881072] [protein=hypothetical protein] [protein_id=NP_253179.1] [location=complement(5020402..5024952)] [gbkey=CDS]	1	52	54	60	54	61	62	61	64	60	60	60	60	55	55	52	52	52	54	60	54	61	62	61	64	60	60	60	60	55	55	52	52	52	54	60	54	61	62	61	64	60	60	60	60	55	55
lcl|NC_002516.2_prot_NP_249704.1_1011	lcl|NC_002516.2_prot_NP_249704.1_1011	lcl|NC_002516.2_prot_NP_249704.1_1011 [gene=purC] [locus_tag=PA1013] [db_xref=GeneID:881642] [protein=phosphoribosylaminoimidazole-succinocarboxamide synthase] [protein_id=NP_249704.1] [location=1096063..1096773] [gbkey=CDS]	1	22	21	21	20	24	24	14	23	22	22	20	20	17	17	17	16	22	21	21	20	24	24	14	23	22	22	20	20	17	17	17	16	22	21	21	20	24	24	14	23	22	22	20	20	17	17
lcl|NC_002516.2_prot_NP_249243.1_554	lcl|NC_002516.2_prot_NP_249243.1_554	lcl|NC_002516.2_prot_NP_249243.1_554 [gene=pgk] [locus_tag=PA0552] [db_xref=GeneID:879198] [protein=phosphoglycerate kinase] [protein_id=NP_249243.1] [location=611281..612444] [gbkey=CDS]	1	17	18	19	17	20	20	21	21	21	21	21	21	16	19	18	17	17	18	19	17	20	20	21	21	21	21	21	21	16	19	18	17	17	18	19	17	20	20	21	21	21	21	21	21	16	19
lcl|NC_002516.2_prot_NP_253629.1_4944	lcl|NC_002516.2_prot_NP_253629.1_4944	lcl|NC_002516.2_prot_NP_253629.1_4944 [gene=hflK] [locus_tag=PA4942] [db_xref=GeneID:877755] [protein=protease subunit HflK] [protein_id=NP_253629.1] [location=complement(5545786..5546988)] [gbkey=CDS]	1	22	24	23	23	25	24	20	24	22	22	24	24	20	20	22	24	22	24	23	23	25	24	20	24	22	22	24	24	20	20	22	24	22	24	23	23	25	24	20	24	22	22	24	24	20	20
lcl|NC_004629.1_prot_NP_803782.1_257	lcl|NC_004629.1_prot_NP_803782.1_257	lcl|NC_004629.1_prot_NP_803782.1_257 [locus_tag=PHIKZ216] [db_xref=GeneID:1258377] [protein=PHIKZ216] [protein_id=NP_803782.1] [location=220828..221304] [gbkey=CDS]	1	11	8	11	11	11	7	10	10	10	6	11	9	11	9	9	10	11	8	11	11	11	7	10	10	10	6	11	9	11	9	9	10	11	8	11	11	11	7	10	10	10	6	11	9	11	9
lcl|NC_002516.2_prot_NP_251998.1_3305	lcl|NC_002516.2_prot_NP_251998.1_3305	lcl|NC_002516.2_prot_NP_251998.1_3305 [locus_tag=PA3308] [db_xref=GeneID:882473] [protein=RNA polymerase-associated protein RapA] [protein_id=NP_251998.1] [location=3707090..3709942] [gbkey=CDS]	1	34	35	36	33	39	38	31	41	38	38	38	39	29	37	32	32	34	35	36	33	39	38	31	41	38	38	38	39	29	37	32	32	34	35	36	33	39	38	31	41	38	38	38	39	29	37
lcl|NC_002516.2_prot_NP_251869.1_3176	lcl|NC_002516.2_prot_NP_251869.1_3176	lcl|NC_002516.2_prot_NP_251869.1_3176 [locus_tag=PA3179] [db_xref=GeneID:882705] [protein=ribosomal large subunit pseudouridine synthase B] [protein_id=NP_251869.1] [location=complement(3569106..3570266)] [gbkey=CDS]	1	16	18	18	14	18	17	21	20	19	18	20	17	13	20	17	18	16	18	18	14	18	17	21	20	19	18	20	17	13	20	17	18	16	18	18	14	18	17	21	20	19	18	20	17	13	20
lcl|NC_002516.2_prot_NP_253266.1_4576	lcl|NC_002516.2_prot_NP_253266.1_4576	lcl|NC_002516.2_prot_NP_253266.1_4576 [locus_tag=PA4576] [db_xref=GeneID:880974] [protein=ATP-dependent protease] [protein_id=NP_253266.1] [location=complement(5123053..5125506)] [gbkey=CDS]	1	34	39	39	38	44	43	42	45	45	39	42	45	38	43	37	38	34	39	39	38	44	43	42	45	45	39	42	45	38	43	37	38	34	39	39	38	44	43	42	45	45	39	42	45	38	43
lcl|NC_004629.1_prot_NP_803872.2_369	lcl|NC_004629.1_prot_NP_803872.2_369	lcl|NC_004629.1_prot_NP_803872.2_369 [locus_tag=PHIKZ_p85] [db_xref=GeneID:1258206] [protein=ribonucleotide reductase] [protein_id=NP_803872.2] [location=complement(277865..280153)] [gbkey=CDS]	1	4	0	2	1	0	2	0	0	1	1	2	1	1	1	1	1	4	0	2	1	0	2	0	0	1	1	2	1	1	1	1	1	4	0	2	1	0	2	0	0	1	1	2	1	1	1
lcl|NC_004629.1_prot_NP_803801.1_282	lcl|NC_004629.1_prot_NP_803801.1_282	lcl|NC_004629.1_prot_NP_803801.1_282 [locus_tag=PHIKZ235] [db_xref=GeneID:1258350] [protein=thymidylate synthase] [protein_id=NP_803801.1] [location=231804..233270] [gbkey=CDS]	1	23	2	8	20	27	1	18	18	27	0	22	20	24	2	7	17	23	2	8	20	27	1	18	18	27	0	22	20	24	2	7	17	23	2	8	20	27	1	18	18	27	0	22	20	24	2
lcl|NC_002516.2_prot_NP_249474.1_783	lcl|NC_002516.2_prot_NP_249474.1_783	lcl|NC_002516.2_prot_NP_249474.1_783 [gene=putP] [locus_tag=PA0783] [db_xref=GeneID:877927] [protein=sodium/proline symporter PutP] [protein_id=NP_249474.1] [location=855277..856797] [gbkey=CDS]	1	10	10	9	10	10	9	11	11	11	10	9	10	9	11	10	8	10	10	9	10	10	9	11	11	11	10	9	10	9	11	10	8	10	10	9	10	10	9	11	11	11	10	9	10	9	11
lcl|NC_002516.2_prot_NP_253833.1_5147	lcl|NC_002516.2_prot_NP_253833.1_5147	lcl|NC_002516.2_prot_NP_253833.1_5147 [locus_tag=PA5146] [db_xref=GeneID:878779] [protein=hypothetical protein] [protein_id=NP_253833.1] [location=5793705..5795957] [gbkey=CDS]	1	37	40	41	39	36	41	40	44	42	36	38	41	36	42	39	39	37	40	41	39	36	41	40	44	42	36	38	41	36	42	39	39	37	40	41	39	36	41	40	44	42	36	38	41	36	42
lcl|NC_002516.2_prot_NP_253437.1_4752	lcl|NC_002516.2_prot_NP_253437.1_4752	lcl|NC_002516.2_prot_NP_253437.1_4752 [gene=glmM] [locus_tag=PA4749] [db_xref=GeneID:881713] [protein=phosphoglucosamine mutase] [protein_id=NP_253437.1] [location=complement(5333567..5334904)] [gbkey=CDS]	1	18	18	18	18	20	21	20	21	18	18	20	17	14	17	16	14	18	18	18	18	20	21	20	21	18	18	20	17	14	17	16	14	18	18	18	18	20	21	20	21	18	18	20	17	14	17
lcl|NC_002516.2_prot_NP_252405.1_3715	lcl|NC_002516.2_prot_NP_252405.1_3715	lcl|NC_002516.2_prot_NP_252405.1_3715 [locus_tag=PA3716] [db_xref=GeneID:880385] [protein=hypothetical protein] [protein_id=NP_252405.1] [location=complement(4161973..4163679)] [gbkey=CDS]	1	24	20	26	23	25	26	23	26	25	26	25	26	24	22	23	20	24	20	26	23	25	26	23	26	25	26	25	26	24	22	23	20	24	20	26	23	25	26	23	26	25	26	25	26	24	22
lcl|NC_002516.2_prot_NP_252330.1_3639	lcl|NC_002516.2_prot_NP_252330.1_3639	lcl|NC_002516.2_prot_NP_252330.1_3639 [gene=dnaE] [locus_tag=PA3640] [db_xref=GeneID:880490] [protein=DNA polymerase III subunit alpha] [protein_id=NP_252330.1] [location=complement(4075157..4078678)] [gbkey=CDS]	1	58	56	56	62	61	64	58	61	61	65	62	61	47	63	49	50	58	56	56	62	61	64	58	61	61	65	62	61	47	63	49	50	58	56	56	62	61	64	58	61	61	65	62	61	47	63
lcl|NC_002516.2_prot_NP_251655.1_2964	lcl|NC_002516.2_prot_NP_251655.1_2964	lcl|NC_002516.2_prot_NP_251655.1_2964 [gene=fabF1] [locus_tag=PA2965] [db_xref=GeneID:879894] [protein=3-oxoacyl-ACP synthase] [protein_id=NP_251655.1] [location=complement(3323574..3324818)] [gbkey=CDS]	1	13	14	15	14	17	14	16	15	16	15	16	17	13	16	14	14	13	14	15	14	17	14	16	15	16	15	16	17	13	16	14	14	13	14	15	14	17	14	16	15	16	15	16	17	13	16
lcl|NC_002516.2_prot_NP_254009.2_5325	lcl|NC_002516.2_prot_NP_254009.2_5325	lcl|NC_002516.2_prot_NP_254009.2_5325 [gene=algC] [locus_tag=PA5322] [db_xref=GeneID:879406] [protein=phosphomannomutase] [protein_id=NP_254009.2] [location=5991168..5993774] [gbkey=CDS]	1	36	32	34	36	35	39	36	36	38	39	38	38	35	33	31	29	36	32	34	36	35	39	36	36	38	39	38	38	35	33	31	29	36	32	34	36	35	39	36	36	38	39	38	38	35	33
lcl|NC_002516.2_prot_NP_251976.1_3282	lcl|NC_002516.2_prot_NP_251976.1_3282	lcl|NC_002516.2_prot_NP_251976.1_3282 [locus_tag=PA3286] [db_xref=GeneID:882449] [protein=3-oxoacyl-ACP synthase] [protein_id=NP_251976.1] [location=complement(3678334..3679386)] [gbkey=CDS]	1	17	16	17	17	18	18	19	18	18	18	17	18	16	16	16	16	17	16	17	17	18	18	19	18	18	18	17	18	16	16	16	16	17	16	17	17	18	18	19	18	18	18	17	18	16	16
lcl|NC_002516.2_prot_NP_250275.1_1585	lcl|NC_002516.2_prot_NP_250275.1_1585	lcl|NC_002516.2_prot_NP_250275.1_1585 [gene=sdhB] [locus_tag=PA1584] [db_xref=GeneID:882034] [protein=succinate dehydrogenase iron-sulfur subunit] [protein_id=NP_250275.1] [location=1723280..1723987] [gbkey=CDS]	1	15	15	13	16	13	16	16	14	14	14	15	15	16	14	15	15	15	15	13	16	13	16	16	14	14	14	15	15	16	14	15	15	15	15	13	16	13	16	16	14	14	14	15	15	16	14
lcl|NC_002516.2_prot_NP_253542.1_4858	lcl|NC_002516.2_prot_NP_253542.1_4858	lcl|NC_002516.2_prot_NP_253542.1_4858 [gene=purD] [locus_tag=PA4855] [db_xref=GeneID:878236] [protein=phosphoribosylamine--glycine ligase] [protein_id=NP_253542.1] [location=5450757..5452046] [gbkey=CDS]	1	23	21	21	23	22	24	21	23	23	25	21	24	20	21	21	20	23	21	21	23	22	24	21	23	23	25	21	24	20	21	21	20	23	21	21	23	22	24	21	23	23	25	21	24	20	21
lcl|NC_002516.2_prot_NP_252507.1_3818	lcl|NC_002516.2_prot_NP_252507.1_3818	lcl|NC_002516.2_prot_NP_252507.1_3818 [locus_tag=PA3818] [db_xref=GeneID:879908] [protein=type III secretion system regulator SuhB] [protein_id=NP_252507.1] [location=4274502..4275317] [gbkey=CDS]	1	24	25	23	25	25	24	25	25	26	26	25	26	21	25	19	21	24	25	23	25	25	24	25	25	26	26	25	26	21	25	19	21	24	25	23	25	25	24	25	25	26	26	25	26	21	25
lcl|NC_004629.1_prot_NP_803580.1_15	lcl|NC_004629.1_prot_NP_803580.1_15	lcl|NC_004629.1_prot_NP_803580.1_15 [locus_tag=PHIKZ014] [db_xref=GeneID:1258452] [protein=PHIKZ014] [protein_id=NP_803580.1] [location=6206..7318] [gbkey=CDS]	1	27	14	27	27	29	16	21	28	28	15	21	29	26	18	18	23	27	14	27	27	29	16	21	28	28	15	21	29	26	18	18	23	27	14	27	27	29	16	21	28	28	15	21	29	26	18
lcl|NC_002516.2_prot_NP_250980.1_2292	lcl|NC_002516.2_prot_NP_250980.1_2292	lcl|NC_002516.2_prot_NP_250980.1_2292 [gene=gcd] [locus_tag=PA2290] [db_xref=GeneID:877639] [protein=glucose dehydrogenase] [protein_id=NP_250980.1] [location=complement(2518693..2521104)] [gbkey=CDS]	1	31	33	34	32	33	34	35	38	33	33	36	34	32	34	33	32	31	33	34	32	33	34	35	38	33	33	36	34	32	34	33	32	31	33	34	32	33	34	35	38	33	33	36	34	32	34
lcl|NC_002516.2_prot_NP_251989.1_3295	lcl|NC_002516.2_prot_NP_251989.1_3295	lcl|NC_002516.2_prot_NP_251989.1_3295 [gene=fadD1] [locus_tag=PA3299] [db_xref=GeneID:882462] [protein=long-chain-fatty-acid--CoA ligase] [protein_id=NP_251989.1] [location=complement(3695511..3697199)] [gbkey=CDS]	1	25	24	25	24	27	26	20	25	25	29	25	26	24	26	24	21	25	24	25	24	27	26	20	25	25	29	25	26	24	26	24	21	25	24	25	24	27	26	20	25	25	29	25	26	24	26
lcl|NC_002516.2_prot_NP_254180.1_5496	lcl|NC_002516.2_prot_NP_254180.1_5496	lcl|NC_002516.2_prot_NP_254180.1_5496 [gene=polA] [locus_tag=PA5493] [db_xref=GeneID:877794] [protein=DNA polymerase I] [protein_id=NP_254180.1] [location=complement(6183784..6186525)] [gbkey=CDS]	1	49	46	45	50	48	51	49	46	46	49	51	48	43	53	43	38	49	46	45	50	48	51	49	46	46	49	51	48	43	53	43	38	49	46	45	50	48	51	49	46	46	49	51	48	43	53
lcl|NC_002516.2_prot_NP_248757.1_68	lcl|NC_002516.2_prot_NP_248757.1_68	lcl|NC_002516.2_prot_NP_248757.1_68 [gene=prlC] [locus_tag=PA0067] [db_xref=GeneID:878482] [protein=oligopeptidase A] [protein_id=NP_248757.1] [location=78710..80755] [gbkey=CDS]	1	29	29	30	32	32	33	30	32	33	33	32	33	27	31	23	26	29	29	30	32	32	33	30	32	33	33	32	33	27	31	23	26	29	29	30	32	32	33	30	32	33	33	32	33	27	31
lcl|NC_004629.1_prot_NP_803604.1_44	lcl|NC_004629.1_prot_NP_803604.1_44	lcl|NC_004629.1_prot_NP_803604.1_44 [locus_tag=PHIKZ038] [db_xref=GeneID:1258262] [protein=PHIKZ038] [protein_id=NP_803604.1] [location=31367..31879] [gbkey=CDS]	1	16	1	9	15	17	1	11	14	18	2	14	14	15	1	8	11	16	1	9	15	17	1	11	14	18	2	14	14	15	1	8	11	16	1	9	15	17	1	11	14	18	2	14	14	15	1
lcl|NC_002516.2_prot_NP_253364.1_4676	lcl|NC_002516.2_prot_NP_253364.1_4676	lcl|NC_002516.2_prot_NP_253364.1_4676 [locus_tag=PA4675] [db_xref=GeneID:881415] [protein=TonB-dependent receptor] [protein_id=NP_253364.1] [location=5243178..5245406] [gbkey=CDS]	1	31	31	32	31	31	35	31	32	33	31	34	32	29	32	30	29	31	31	32	31	31	35	31	32	33	31	34	32	29	32	30	29	31	31	32	31	31	35	31	32	33	31	34	32	29	32
lcl|NC_002516.2_prot_NP_252489.1_3800	lcl|NC_002516.2_prot_NP_252489.1_3800	lcl|NC_002516.2_prot_NP_252489.1_3800 [locus_tag=PA3800] [db_xref=GeneID:878230] [protein=outer membrane protein assembly factor BamB] [protein_id=NP_252489.1] [location=complement(4259255..4260397)] [gbkey=CDS]	1	16	18	17	18	20	17	20	19	19	18	20	17	17	17	17	16	16	18	17	18	20	17	20	19	19	18	20	17	17	17	17	16	16	18	17	18	20	17	20	19	19	18	20	17	17	17
lcl|NC_002516.2_prot_NP_253329.1_4641	lcl|NC_002516.2_prot_NP_253329.1_4641	lcl|NC_002516.2_prot_NP_253329.1_4641 [locus_tag=PA4639] [db_xref=GeneID:881239] [protein=hypothetical protein] [protein_id=NP_253329.1] [location=complement(5207035..5207622)] [gbkey=CDS]	1	11	11	9	11	11	12	12	11	11	12	11	12	11	11	10	10	11	11	9	11	11	12	12	11	11	12	11	12	11	11	10	10	11	11	9	11	11	12	12	11	11	12	11	12	11	11
lcl|NC_002516.2_prot_NP_249702.1_1009	lcl|NC_002516.2_prot_NP_249702.1_1009	lcl|NC_002516.2_prot_NP_249702.1_1009 [locus_tag=PA1011] [db_xref=GeneID:879282] [protein=hypothetical protein] [protein_id=NP_249702.1] [location=1094147..1095337] [gbkey=CDS]	1	18	18	19	18	17	17	17	18	18	19	19	17	19	18	18	17	18	18	19	18	17	17	17	18	18	19	19	17	19	18	18	17	18	18	19	18	17	17	17	18	18	19	19	17	19	18
lcl|NC_002516.2_prot_NP_253119.1_4430	lcl|NC_002516.2_prot_NP_253119.1_4430	lcl|NC_002516.2_prot_NP_253119.1_4430 [locus_tag=PA4429] [db_xref=GeneID:881210] [protein=cytochrome C1] [protein_id=NP_253119.1] [location=complement(4962273..4963055)] [gbkey=CDS]	1	9	9	10	10	10	11	10	11	10	10	11	10	10	10	9	10	9	9	10	10	10	11	10	11	10	10	11	10	10	10	9	10	9	9	10	10	10	11	10	11	10	10	11	10	10	10
lcl|NC_002516.2_prot_NP_252425.1_3736	lcl|NC_002516.2_prot_NP_252425.1_3736	lcl|NC_002516.2_prot_NP_252425.1_3736 [gene=hom] [locus_tag=PA3736] [db_xref=GeneID:880337] [protein=homoserine dehydrogenase] [protein_id=NP_252425.1] [location=complement(4188243..4189547)] [gbkey=CDS]	1	15	17	17	16	17	18	17	18	18	17	18	18	15	18	17	17	15	17	17	16	17	18	17	18	18	17	18	18	15	18	17	17	15	17	17	16	17	18	17	18	18	17	18	18	15	18
lcl|NC_002516.2_prot_NP_250529.1_1841	lcl|NC_002516.2_prot_NP_250529.1_1841	lcl|NC_002516.2_prot_NP_250529.1_1841 [gene=cysI] [locus_tag=PA1838] [db_xref=GeneID:878581] [protein=sulfite reductase] [protein_id=NP_250529.1] [location=complement(1995148..1996806)] [gbkey=CDS]	1	31	30	31	31	32	31	31	33	35	32	31	34	30	33	29	29	31	30	31	31	32	31	31	33	35	32	31	34	30	33	29	29	31	30	31	31	32	31	31	33	35	32	31	34	30	33
lcl|NC_002516.2_prot_NP_253859.1_5173	lcl|NC_002516.2_prot_NP_253859.1_5173	lcl|NC_002516.2_prot_NP_253859.1_5173 [gene=arcB] [locus_tag=PA5172] [db_xref=GeneID:881792] [protein=ornithine carbamoyltransferase] [protein_id=NP_253859.1] [location=5823716..5824726] [gbkey=CDS]	1	19	19	19	20	24	22	19	24	23	23	19	22	16	21	16	16	19	19	19	20	24	22	19	24	23	23	19	22	16	21	16	16	19	19	19	20	24	22	19	24	23	23	19	22	16	21
lcl|NC_002516.2_prot_NP_252499.1_3810	lcl|NC_002516.2_prot_NP_252499.1_3810	lcl|NC_002516.2_prot_NP_252499.1_3810 [gene=hscA] [locus_tag=PA3810] [db_xref=GeneID:879936] [protein=chaperone protein HscA] [protein_id=NP_252499.1] [location=complement(4267717..4269576)] [gbkey=CDS]	1	31	31	36	34	32	34	33	36	35	35	34	35	28	33	29	25	31	31	36	34	32	34	33	36	35	35	34	35	28	33	29	25	31	31	36	34	32	34	33	36	35	35	34	35	28	33
lcl|NC_002516.2_prot_NP_252592.1_3904	lcl|NC_002516.2_prot_NP_252592.1_3904	lcl|NC_002516.2_prot_NP_252592.1_3904 [gene=prfC] [locus_tag=PA3903] [db_xref=GeneID:878928] [protein=peptide chain release factor 3] [protein_id=NP_252592.1] [location=4371969..4373552] [gbkey=CDS]	1	27	25	29	29	27	27	26	31	27	29	29	27	26	28	25	24	27	25	29	29	27	27	26	31	27	29	29	27	26	28	25	24	27	25	29	29	27	27	26	31	27	29	29	27	26	28
lcl|NC_004629.1_prot_NP_803853.1_342	lcl|NC_004629.1_prot_NP_803853.1_342	lcl|NC_004629.1_prot_NP_803853.1_342 [locus_tag=PHIKZ287] [db_xref=GeneID:1258190] [protein=PHIKZ287] [protein_id=NP_803853.1] [location=261572..262225] [gbkey=CDS]	1	10	1	12	10	13	2	13	12	11	5	11	11	11	6	10	11	10	1	12	10	13	2	13	12	11	5	11	11	11	6	10	11	10	1	12	10	13	2	13	12	11	5	11	11	11	6
lcl|NC_002516.2_prot_NP_253930.1_5245	lcl|NC_002516.2_prot_NP_253930.1_5245	lcl|NC_002516.2_prot_NP_253930.1_5245 [gene=hemB] [locus_tag=PA5243] [db_xref=GeneID:879701] [protein=delta-aminolevulinic acid dehydratase] [protein_id=NP_253930.1] [location=complement(5904614..5905627)] [gbkey=CDS]	1	14	14	14	14	13	14	13	13	13	14	15	14	13	13	12	13	14	14	14	14	13	14	13	13	13	14	15	14	13	13	12	13	14	14	14	14	13	14	13	13	13	14	15	14	13	13
lcl|NC_002516.2_prot_NP_253129.1_4440	lcl|NC_002516.2_prot_NP_253129.1_4440	lcl|NC_002516.2_prot_NP_253129.1_4440 [gene=trpS] [locus_tag=PA4439] [db_xref=GeneID:880958] [protein=tryptophan--tRNA ligase] [protein_id=NP_253129.1] [location=complement(4971986..4973332)] [gbkey=CDS]	1	23	21	21	23	22	25	22	26	25	24	22	26	17	21	19	16	23	21	21	23	22	25	22	26	25	24	22	26	17	21	19	16	23	21	21	23	22	25	22	26	25	24	22	26	17	21
lcl|NC_002516.2_prot_NP_254002.1_5318	lcl|NC_002516.2_prot_NP_254002.1_5318	lcl|NC_002516.2_prot_NP_254002.1_5318 [gene=rpmG] [locus_tag=PA5315] [db_xref=GeneID:877813] [protein=50S ribosomal protein L33] [protein_id=NP_254002.1] [location=complement(5985716..5985871)] [gbkey=CDS]	1	5	5	5	5	5	5	5	5	6	6	5	5	5	5	5	5	5	5	5	5	5	5	5	5	6	6	5	5	5	5	5	5	5	5	5	5	5	5	5	5	6	6	5	5	5	5
lcl|NC_002516.2_prot_NP_253929.1_5244	lcl|NC_002516.2_prot_NP_253929.1_5244	lcl|NC_002516.2_prot_NP_253929.1_5244 [gene=ppk] [locus_tag=PA5242] [db_xref=GeneID:879700] [protein=polyphosphate kinase] [protein_id=NP_253929.1] [location=complement(5902386..5904596)] [gbkey=CDS]	1	31	30	30	32	32	36	30	36	34	35	34	35	30	30	28	26	31	30	30	32	32	36	30	36	34	35	34	35	30	30	28	26	31	30	30	32	32	36	30	36	34	35	34	35	30	30
lcl|NC_002516.2_prot_NP_251689.1_2998	lcl|NC_002516.2_prot_NP_251689.1_2998	lcl|NC_002516.2_prot_NP_251689.1_2998 [gene=nqrA] [locus_tag=PA2999] [db_xref=GeneID:880558] [protein=Na(+)-translocating NADH-quinone reductase subunit A] [protein_id=NP_251689.1] [location=complement(3356162..3357499)] [gbkey=CDS]	1	26	27	29	28	29	30	30	30	30	30	29	29	21	27	25	22	26	27	29	28	29	30	30	30	30	30	29	29	21	27	25	22	26	27	29	28	29	30	30	30	30	30	29	29	21	27
lcl|NC_002516.2_prot_NP_251848.1_3156	lcl|NC_002516.2_prot_NP_251848.1_3156	lcl|NC_002516.2_prot_NP_251848.1_3156 [gene=wbpB] [locus_tag=PA3158] [db_xref=GeneID:882642] [protein=UDP-N-acetyl-2-amino-2-deoxy-D-glucuronate oxidase] [protein_id=NP_251848.1] [location=complement(3542740..3543690)] [gbkey=CDS]	1	15	13	14	15	16	16	14	15	15	15	14	15	12	14	10	11	15	13	14	15	16	16	14	15	15	15	14	15	12	14	10	11	15	13	14	15	16	16	14	15	15	15	14	15	12	14
lcl|NC_002516.2_prot_NP_253256.1_4566	lcl|NC_002516.2_prot_NP_253256.1_4566	lcl|NC_002516.2_prot_NP_253256.1_4566 [gene=obg] [locus_tag=PA4566] [db_xref=GeneID:880877] [protein=GTPase ObgE] [protein_id=NP_253256.1] [location=complement(5114670..5115890)] [gbkey=CDS]	1	18	19	19	19	19	20	19	20	20	20	20	19	17	19	18	17	18	19	19	19	19	20	19	20	20	20	20	19	17	19	18	17	18	19	19	19	19	20	19	20	20	20	20	19	17	19
lcl|NC_002516.2_prot_NP_251838.1_3146	lcl|NC_002516.2_prot_NP_251838.1_3146	lcl|NC_002516.2_prot_NP_251838.1_3146 [gene=wbpI] [locus_tag=PA3148] [db_xref=GeneID:882693] [protein=UDP-2,3-diacetamido-2,3-dideoxy-D-glucuronate 2-epimeras] [protein_id=NP_251838.1] [location=complement(3531751..3532815)] [gbkey=CDS]	1	17	19	18	18	17	19	17	19	18	17	19	18	16	17	16	15	17	19	18	18	17	19	17	19	18	17	19	18	16	17	16	15	17	19	18	18	17	19	17	19	18	17	19	18	16	17
lcl|NC_002516.2_prot_NP_252417.1_3727	lcl|NC_002516.2_prot_NP_252417.1_3727	lcl|NC_002516.2_prot_NP_252417.1_3727 [locus_tag=PA3728] [db_xref=GeneID:880349] [protein=hypothetical protein] [protein_id=NP_252417.1] [location=complement(4173886..4179126)] [gbkey=CDS]	1	53	51	54	48	63	61	62	62	66	61	68	60	51	60	61	51	53	51	54	48	63	61	62	62	66	61	68	60	51	60	61	51	53	51	54	48	63	61	62	62	66	61	68	60	51	60
lcl|NC_002516.2_prot_NP_254249.1_5564	lcl|NC_002516.2_prot_NP_254249.1_5564	lcl|NC_002516.2_prot_NP_254249.1_5564 [gene=spoOJ] [locus_tag=PA5562] [db_xref=GeneID:878129] [protein=chromosome partitioning protein] [protein_id=NP_254249.1] [location=complement(6254972..6255844)] [gbkey=CDS]	1	24	24	23	22	23	22	22	23	24	22	24	23	23	24	24	25	24	24	23	22	23	22	22	23	24	22	24	23	23	24	24	25	24	24	23	22	23	22	22	23	24	22	24	23	23	24
lcl|NC_002516.2_prot_NP_252087.1_3394	lcl|NC_002516.2_prot_NP_252087.1_3394	lcl|NC_002516.2_prot_NP_252087.1_3394 [gene=fpr] [locus_tag=PA3397] [db_xref=GeneID:879913] [protein=ferredoxin-NADP reductase] [protein_id=NP_252087.1] [location=complement(3802567..3803343)] [gbkey=CDS]	1	18	18	18	18	19	20	17	20	19	20	17	19	17	19	17	17	18	18	18	18	19	20	17	20	19	20	17	19	17	19	17	17	18	18	18	18	19	20	17	20	19	20	17	19	17	19
lcl|NC_002516.2_prot_NP_251873.1_3180	lcl|NC_002516.2_prot_NP_251873.1_3180	lcl|NC_002516.2_prot_NP_251873.1_3180 [gene=zwf] [locus_tag=PA3183] [db_xref=GeneID:882681] [protein=glucose-6-phosphate 1-dehydrogenase] [protein_id=NP_251873.1] [location=complement(3572324..3573793)] [gbkey=CDS]	1	26	26	30	28	29	32	30	31	31	27	33	30	22	28	24	22	26	26	30	28	29	32	30	31	31	27	33	30	22	28	24	22	26	26	29	28	29	31	30	31	30	27	32	30	22	28
lcl|NC_004629.1_prot_NP_803690.1_154	lcl|NC_004629.1_prot_NP_803690.1_154	lcl|NC_004629.1_prot_NP_803690.1_154 [locus_tag=PHIKZ124] [db_xref=GeneID:1258397] [protein=PHIKZ124] [protein_id=NP_803690.1] [location=123876..126041] [gbkey=CDS]	1	21	4	11	20	24	3	15	17	23	2	18	16	21	3	10	16	21	4	11	20	24	3	15	17	23	2	18	16	21	3	10	16	21	4	11	20	24	3	15	17	23	2	18	16	21	3
lcl|NC_002516.2_prot_NP_253950.1_5266	lcl|NC_002516.2_prot_NP_253950.1_5266	lcl|NC_002516.2_prot_NP_253950.1_5266 [gene=argH] [locus_tag=PA5263] [db_xref=GeneID:879636] [protein=argininosuccinate lyase] [protein_id=NP_253950.1] [location=5924596..5925990] [gbkey=CDS]	1	23	20	20	20	24	24	22	24	20	24	22	24	17	20	19	19	23	20	20	20	24	24	22	24	20	24	22	24	17	20	19	19	23	20	20	20	24	24	22	24	20	24	22	24	17	20
lcl|NC_002516.2_prot_NP_249104.1_414	lcl|NC_002516.2_prot_NP_249104.1_414	lcl|NC_002516.2_prot_NP_249104.1_414 [gene=chpA] [locus_tag=PA0413] [db_xref=GeneID:878176,PseudoCap:PA0413] [protein=chemotactic signal transduction system protein] [protein_id=NP_249104.1] [location=454126..461544] [gbkey=CDS]	1	68	71	77	74	73	75	70	74	80	76	76	77	63	81	68	64	68	71	77	74	73	75	70	74	80	76	76	77	63	81	68	64	68	71	77	74	73	75	70	74	80	76	76	77	63	81
lcl|NC_002516.2_prot_NP_253004.1_4315	lcl|NC_002516.2_prot_NP_253004.1_4315	lcl|NC_002516.2_prot_NP_253004.1_4315 [gene=purU1] [locus_tag=PA4314] [db_xref=GeneID:881557] [protein=formyltetrahydrofolate deformylase] [protein_id=NP_253004.1] [location=complement(4842701..4843552)] [gbkey=CDS]	1	14	12	15	12	13	15	14	14	15	13	14	14	11	14	11	10	14	12	15	12	13	15	14	14	15	13	14	14	11	14	11	10	14	12	15	12	13	15	14	14	15	13	14	14	11	14
lcl|NC_002516.2_prot_NP_254116.1_5432	lcl|NC_002516.2_prot_NP_254116.1_5432	lcl|NC_002516.2_prot_NP_254116.1_5432 [gene=aspA] [locus_tag=PA5429] [db_xref=GeneID:878603] [protein=aspartate ammonia-lyase] [protein_id=NP_254116.1] [location=6109260..6110684] [gbkey=CDS]	1	17	18	18	20	20	19	16	20	19	20	19	19	16	17	16	15	17	18	18	20	20	19	16	20	19	20	19	19	16	17	16	15	17	18	18	20	20	19	16	20	19	20	19	19	16	17
lcl|NC_004629.1_prot_NP_803640.1_89	lcl|NC_004629.1_prot_NP_803640.1_89	lcl|NC_004629.1_prot_NP_803640.1_89 [locus_tag=PHIKZ074] [db_xref=GeneID:1258300] [protein=RNA polymerase beta subunit] [protein_id=NP_803640.1] [location=66626..68659] [gbkey=CDS]	1	38	2	11	27	35	3	30	33	33	2	30	28	34	1	11	25	38	2	11	27	35	3	30	33	33	2	30	28	34	1	11	25	38	2	11	27	35	3	30	33	33	2	30	28	34	1
lcl|NC_002516.2_prot_NP_253350.1_4662	lcl|NC_002516.2_prot_NP_253350.1_4662	lcl|NC_002516.2_prot_NP_253350.1_4662 [gene=pagL] [locus_tag=PA4661] [db_xref=GeneID:881344] [protein=lipid A 3-O-deacylase] [protein_id=NP_253350.1] [location=complement(5229459..5229980)] [gbkey=CDS]	1	8	7	8	8	8	9	8	8	8	9	9	9	8	9	8	8	8	7	8	8	8	9	8	8	8	9	9	9	8	9	8	8	8	7	8	8	8	9	8	8	8	9	9	9	8	9
lcl|NC_002516.2_prot_NP_252491.1_3802	lcl|NC_002516.2_prot_NP_252491.1_3802	lcl|NC_002516.2_prot_NP_252491.1_3802 [gene=hisS] [locus_tag=PA3802] [db_xref=GeneID:878330] [protein=histidine--tRNA ligase] [protein_id=NP_252491.1] [location=complement(4261070..4262359)] [gbkey=CDS]	1	23	22	22	22	24	25	25	25	26	23	24	25	21	25	22	20	23	22	22	22	24	25	25	25	26	23	24	25	21	25	22	20	23	22	22	22	24	25	25	25	26	23	24	25	21	25
lcl|NC_002516.2_prot_NP_254236.1_5551	lcl|NC_002516.2_prot_NP_254236.1_5551	lcl|NC_002516.2_prot_NP_254236.1_5551 [gene=glmS] [locus_tag=PA5549] [db_xref=GeneID:877797] [protein=glucosamine--fructose-6-phosphate aminotransferase] [protein_id=NP_254236.1] [location=complement(6243111..6244946)] [gbkey=CDS]	1	25	26	27	28	28	28	23	26	29	29	28	28	23	25	22	22	25	26	27	28	28	28	23	26	29	29	28	28	23	25	22	22	25	26	27	28	28	28	23	26	29	29	28	28	23	25
lcl|NC_002516.2_prot_NP_253150.1_4461	lcl|NC_002516.2_prot_NP_253150.1_4461	lcl|NC_002516.2_prot_NP_253150.1_4461 [locus_tag=PA4460] [db_xref=GeneID:881017] [protein=hypothetical protein] [protein_id=NP_253150.1] [location=4991392..4991919] [gbkey=CDS]	1	17	14	15	16	14	16	11	16	16	15	15	15	14	13	13	12	17	14	15	16	14	16	11	16	16	15	15	15	14	13	13	12	17	14	15	16	14	16	11	16	16	15	15	15	14	13
lcl|NC_002516.2_prot_NP_248956.1_265	lcl|NC_002516.2_prot_NP_248956.1_265	lcl|NC_002516.2_prot_NP_248956.1_265 [gene=gabD] [locus_tag=PA0265] [db_xref=GeneID:881913] [protein=glutarate-semialdehyde dehydrogenase DavD] [protein_id=NP_248956.1] [location=299522..300973] [gbkey=CDS]	1	23	24	25	25	27	26	24	27	26	27	25	26	22	23	20	19	23	24	25	25	27	26	24	27	26	27	25	26	22	23	20	19	23	24	25	25	27	26	24	27	26	27	25	26	22	23
lcl|NC_002516.2_prot_NP_252933.1_4243	lcl|NC_002516.2_prot_NP_252933.1_4243	lcl|NC_002516.2_prot_NP_252933.1_4243 [gene=secY] [locus_tag=PA4243] [db_xref=GeneID:881804] [protein=preprotein translocase subunit SecY] [protein_id=NP_252933.1] [location=complement(4757124..4758452)] [gbkey=CDS]	1	8	13	14	11	15	11	13	15	15	13	13	13	12	15	14	11	8	13	14	11	15	11	13	15	15	13	13	13	12	15	14	11	8	13	14	11	15	11	13	15	15	13	13	13	12	15
lcl|NC_002516.2_prot_NP_252356.1_3665	lcl|NC_002516.2_prot_NP_252356.1_3665	lcl|NC_002516.2_prot_NP_252356.1_3665 [gene=dapD] [locus_tag=PA3666] [db_xref=GeneID:880584] [protein=2,3,4,5-tetrahydropyridine-2,6-dicarboxylate N-succinyltransferase] [protein_id=NP_252356.1] [location=4104745..4105779] [gbkey=CDS]	1	12	9	12	11	14	14	12	14	14	13	13	15	10	13	9	9	12	9	12	11	14	14	12	14	14	13	13	15	10	13	9	9	12	9	12	11	14	14	12	14	14	13	13	15	10	13
lcl|NC_002516.2_prot_NP_253821.1_5135	lcl|NC_002516.2_prot_NP_253821.1_5135	lcl|NC_002516.2_prot_NP_253821.1_5135 [locus_tag=PA5134] [db_xref=GeneID:878610] [protein=carboxyl-terminal protease] [protein_id=NP_253821.1] [location=5782278..5783588] [gbkey=CDS]	1	25	27	26	27	28	28	26	30	30	29	27	30	28	31	26	23	25	27	26	27	28	28	26	30	30	29	27	30	28	31	26	23	25	27	26	27	28	28	26	30	30	29	27	30	28	31
lcl|NC_002516.2_prot_NP_251845.1_3153	lcl|NC_002516.2_prot_NP_251845.1_3153	lcl|NC_002516.2_prot_NP_251845.1_3153 [gene=wbpE] [locus_tag=PA3155] [db_xref=GeneID:882653] [protein=UDP-2-acetamido-2-deoxy-3-oxo-D-glucuronate aminotransferase] [protein_id=NP_251845.1] [location=complement(3539128..3540207)] [gbkey=CDS]	1	18	18	19	18	19	19	21	19	19	18	21	20	18	19	16	17	18	18	19	18	19	19	21	19	19	18	21	20	18	19	16	17	18	18	19	18	19	19	21	19	19	18	21	20	18	19
lcl|NC_002516.2_prot_NP_249486.1_796	lcl|NC_002516.2_prot_NP_249486.1_796	lcl|NC_002516.2_prot_NP_249486.1_796 [gene=prpC] [locus_tag=PA0795] [db_xref=GeneID:880674] [protein=methylcitrate synthase] [protein_id=NP_249486.1] [location=complement(872986..874113)] [gbkey=CDS]	1	19	18	21	20	24	21	22	21	22	20	24	20	22	21	19	20	19	18	21	20	24	21	22	21	22	20	24	20	22	21	19	20	19	18	21	20	24	21	22	21	22	20	24	20	22	21
lcl|NC_002516.2_prot_NP_250301.1_1611	lcl|NC_002516.2_prot_NP_250301.1_1611	lcl|NC_002516.2_prot_NP_250301.1_1611 [gene=fabA] [locus_tag=PA1610] [db_xref=GeneID:881984] [protein=3-hydroxydecanoyl-ACP dehydratase] [protein_id=NP_250301.1] [location=complement(1752903..1753418)] [gbkey=CDS]	1	12	12	12	12	14	12	14	13	13	12	15	11	10	11	11	12	12	12	12	12	14	12	14	13	13	12	15	11	10	11	11	12	12	12	12	12	14	12	14	13	13	12	15	11	10	11
lcl|NC_002516.2_prot_NP_250243.1_1552;lcl|NC_002516.2_prot_NP_250246.1_1556	lcl|NC_002516.2_prot_NP_250243.1_1552	lcl|NC_002516.2_prot_NP_250243.1_1552 [gene=ccoP1] [locus_tag=PA1552] [db_xref=GeneID:883043] [protein=cytochrome C oxidase cbb3-type subunit CcoP] [protein_id=NP_250243.1] [location=complement(1689557..1690513)] [gbkey=CDS]	2	9	11	13	9	11	12	13	10	11	12	12	10	11	10	10	10	9	11	13	9	11	12	13	10	11	12	12	10	11	10	10	10	9	11	13	9	11	12	13	10	11	12	12	10	11	10
lcl|NC_002516.2_prot_NP_251331.1_2639	lcl|NC_002516.2_prot_NP_251331.1_2639	lcl|NC_002516.2_prot_NP_251331.1_2639 [gene=nuoF] [locus_tag=PA2641] [db_xref=GeneID:882348] [protein=NADH dehydrogenase I subunit F] [protein_id=NP_251331.1] [location=2986243..2987589] [gbkey=CDS]	1	27	25	28	24	25	26	28	27	27	28	26	26	23	26	23	24	27	25	28	24	25	26	28	27	27	28	26	26	23	26	23	24	27	25	28	24	25	26	28	27	27	28	26	26	23	26
lcl|NC_002516.2_prot_NP_253415.1_4730	lcl|NC_002516.2_prot_NP_253415.1_4730	lcl|NC_002516.2_prot_NP_253415.1_4730 [gene=pcnB] [locus_tag=PA4727] [db_xref=GeneID:881610] [protein=poly(A) polymerase] [protein_id=NP_253415.1] [location=5309326..5310729] [gbkey=CDS]	1	21	24	24	23	25	24	25	27	26	20	26	25	21	27	25	23	21	24	24	23	25	24	25	27	26	20	26	25	21	27	25	23	21	24	24	23	25	24	25	27	26	20	26	25	21	27
lcl|NC_002516.2_prot_NP_253624.1_4939	lcl|NC_002516.2_prot_NP_253624.1_4939	lcl|NC_002516.2_prot_NP_253624.1_4939 [gene=rnr] [locus_tag=PA4937] [db_xref=GeneID:879988] [protein=exoribonuclease R] [protein_id=NP_253624.1] [location=complement(5538696..5541410)] [gbkey=CDS]	1	41	45	43	42	46	44	42	46	50	44	46	48	43	49	38	39	41	45	43	42	46	44	42	46	50	44	46	48	43	49	38	39	41	45	43	42	46	44	42	46	50	44	46	48	43	49
lcl|NC_002516.2_prot_NP_251302.1_2610	lcl|NC_002516.2_prot_NP_251302.1_2610	lcl|NC_002516.2_prot_NP_251302.1_2610 [gene=serS] [locus_tag=PA2612] [db_xref=GeneID:882318] [protein=serine--tRNA ligase] [protein_id=NP_251302.1] [location=complement(2953416..2954696)] [gbkey=CDS]	1	20	19	20	20	23	23	23	23	23	22	22	22	18	19	17	15	20	19	20	20	23	23	23	23	23	22	22	22	18	19	17	15	20	19	20	20	23	23	23	23	23	22	22	22	18	19
lcl|NC_004629.1_prot_NP_803636.1_83	lcl|NC_004629.1_prot_NP_803636.1_83	lcl|NC_004629.1_prot_NP_803636.1_83 [locus_tag=PHIKZ070] [db_xref=GeneID:1258289] [protein=PHIKZ070] [protein_id=NP_803636.1] [location=61327..62628] [gbkey=CDS]	1	23	0	12	18	24	2	18	19	24	0	20	18	19	1	6	14	23	0	12	18	24	2	18	19	24	0	20	18	19	1	6	14	23	0	12	18	24	2	18	19	24	0	20	18	19	1
lcl|NC_002516.2_prot_NP_252696.1_4008	lcl|NC_002516.2_prot_NP_252696.1_4008	lcl|NC_002516.2_prot_NP_252696.1_4008 [gene=proA] [locus_tag=PA4007] [db_xref=GeneID:878970] [protein=gamma-glutamyl phosphate reductase] [protein_id=NP_252696.1] [location=complement(4486847..4488112)] [gbkey=CDS]	1	23	17	19	21	21	24	18	22	21	24	20	22	16	18	17	16	23	17	19	21	21	24	18	22	21	24	20	22	16	18	17	16	23	17	19	21	21	24	18	22	21	24	20	22	16	18
lcl|NC_002516.2_prot_NP_253683.1_4998	lcl|NC_002516.2_prot_NP_253683.1_4998	lcl|NC_002516.2_prot_NP_253683.1_4998 [gene=rfaE] [locus_tag=PA4996] [db_xref=GeneID:881680] [protein=bifunctional heptose 7-phosphate kinase/heptose 1-phosphate adenyltransferase] [protein_id=NP_253683.1] [location=complement(5612268..5613692)] [gbkey=CDS	1	21	23	25	23	23	25	23	23	23	24	24	24	22	24	24	22	21	23	25	23	23	25	23	23	23	24	24	24	22	24	24	22	21	23	25	23	23	25	23	23	23	24	24	24	22	24
lcl|NC_002516.2_prot_NP_253750.1_5065	lcl|NC_002516.2_prot_NP_253750.1_5065	lcl|NC_002516.2_prot_NP_253750.1_5065 [gene=ubiE] [locus_tag=PA5063] [db_xref=GeneID:879743] [protein=ubiquinone/menaquinone biosynthesis methyltransferase] [protein_id=NP_253750.1] [location=5702669..5703439] [gbkey=CDS]	1	17	17	17	17	14	18	18	17	16	17	17	16	17	17	17	17	17	17	17	17	14	18	18	17	16	17	17	16	17	17	17	17	17	17	17	17	14	18	18	17	16	17	17	16	17	17
lcl|NC_002516.2_prot_NP_251430.1_2734	lcl|NC_002516.2_prot_NP_251430.1_2734	lcl|NC_002516.2_prot_NP_251430.1_2734 [gene=pheS] [locus_tag=PA2740] [db_xref=GeneID:882970] [protein=phenylalanine--tRNA ligase subunit alpha] [protein_id=NP_251430.1] [location=complement(3102529..3103545)] [gbkey=CDS]	1	17	16	18	18	19	21	19	22	19	19	18	18	15	15	15	18	17	16	18	18	19	21	19	22	19	19	18	18	15	15	15	18	17	16	18	18	19	21	19	22	19	19	18	18	15	15
lcl|NC_002516.2_prot_NP_250486.1_1797	lcl|NC_002516.2_prot_NP_250486.1_1797	lcl|NC_002516.2_prot_NP_250486.1_1797 [gene=cysS] [locus_tag=PA1795] [db_xref=GeneID:880609] [protein=cysteine--tRNA ligase] [protein_id=NP_250486.1] [location=1944747..1946129] [gbkey=CDS]	1	27	23	24	28	26	29	25	26	26	28	24	26	25	24	21	20	27	23	24	28	26	29	25	26	26	28	24	26	25	24	21	20	27	23	24	28	26	29	25	26	26	28	24	26	25	24
lcl|NC_004629.1_prot_NP_803754.1_226	lcl|NC_004629.1_prot_NP_803754.1_226	lcl|NC_004629.1_prot_NP_803754.1_226 [locus_tag=PHIKZ188] [db_xref=GeneID:1258254] [protein=thymidylate kinase] [protein_id=NP_803754.1] [location=200956..202014] [gbkey=CDS]	1	20	1	10	16	21	1	15	18	21	1	17	18	18	0	6	13	20	1	10	16	21	1	15	18	21	1	17	18	18	0	6	13	20	1	10	16	21	1	15	18	21	1	17	18	18	0
lcl|NC_002516.2_prot_YP_003933612.1_3700	lcl|NC_002516.2_prot_YP_003933612.1_3700	lcl|NC_002516.2_prot_YP_003933612.1_3700 [gene=prfB] [locus_tag=PA3701] [db_xref=GeneID:880384] [protein=peptide chain release factor 1] [exception=ribosomal slippage] [protein_id=YP_003933612.1] [location=complement(join(4142570..4143593,4143595..4143665)	1	21	21	22	22	23	23	21	20	20	22	20	21	23	20	19	21	21	21	22	22	23	23	21	20	20	22	20	21	23	20	19	21	20	20	21	21	22	22	20	19	19	21	19	20	22	19
lcl|NC_002516.2_prot_NP_248767.1_78	lcl|NC_002516.2_prot_NP_248767.1_78	lcl|NC_002516.2_prot_NP_248767.1_78 [gene=icmF1] [locus_tag=PA0077] [db_xref=GeneID:879396,PseudoCap:PA0077] [protein=type VI secretion protein IcmF] [protein_id=NP_248767.1] [location=complement(91521..94826)] [gbkey=CDS]	1	38	42	44	42	45	43	41	44	47	44	46	48	43	45	40	44	38	42	44	42	45	43	41	44	47	44	46	48	43	45	40	44	38	42	44	42	45	43	41	44	47	44	46	48	43	45
lcl|NC_002516.2_prot_NP_253651.1_4966	lcl|NC_002516.2_prot_NP_253651.1_4966	lcl|NC_002516.2_prot_NP_253651.1_4966 [gene=parC] [locus_tag=PA4964] [db_xref=GeneID:879741] [protein=DNA topoisomerase IV subunit A] [protein_id=NP_253651.1] [location=complement(5572222..5574486)] [gbkey=CDS]	1	31	31	34	32	35	33	34	37	36	35	36	37	30	35	31	32	31	31	34	32	35	33	34	37	36	35	36	37	30	35	31	32	31	31	34	32	35	33	34	37	36	35	36	37	30	35
lcl|NC_002516.2_prot_NP_254239.1_5554	lcl|NC_002516.2_prot_NP_254239.1_5554	lcl|NC_002516.2_prot_NP_254239.1_5554 [gene=glmU] [locus_tag=PA5552] [db_xref=GeneID:877892] [protein=bifunctional glucosamine-1-phosphate acetyltransferase/N-acetylglucosamine-1-phosphate uridyltransferase] [protein_id=NP_254239.1] [location=complement(62	1	22	22	24	23	20	23	23	24	25	23	23	24	18	23	19	17	22	22	24	23	20	23	23	24	25	23	23	24	18	23	19	17	22	22	24	23	20	23	23	24	25	23	23	24	18	23
lcl|NC_002516.2_prot_NP_253138.1_4449	lcl|NC_002516.2_prot_NP_253138.1_4449	lcl|NC_002516.2_prot_NP_253138.1_4449 [gene=hisD] [locus_tag=PA4448] [db_xref=GeneID:880992] [protein=histidinol dehydrogenase] [protein_id=NP_253138.1] [location=complement(4982104..4983426)] [gbkey=CDS]	1	26	22	25	26	25	26	24	24	26	24	25	26	25	26	21	24	26	22	25	26	25	26	24	24	26	24	25	26	25	26	21	24	26	22	25	26	25	26	24	24	26	24	25	26	25	26
lcl|NC_002516.2_prot_NP_252402.1_3712	lcl|NC_002516.2_prot_NP_252402.1_3712	lcl|NC_002516.2_prot_NP_252402.1_3712 [gene=spdH] [locus_tag=PA3713] [db_xref=GeneID:880404] [protein=spermidine dehydrogenase SpdH] [protein_id=NP_252402.1] [location=4158143..4160005] [gbkey=CDS]	1	32	31	32	34	36	33	34	36	34	32	34	33	28	32	25	26	32	31	32	34	36	33	34	36	34	32	34	33	28	32	25	26	32	31	32	34	36	33	34	36	34	32	34	33	28	32
lcl|NC_002516.2_prot_NP_253079.1_4390	lcl|NC_002516.2_prot_NP_253079.1_4390	lcl|NC_002516.2_prot_NP_253079.1_4390 [gene=speA] [locus_tag=PA4389] [db_xref=GeneID:881338,PseudoCap:PA4389] [protein=3-ketoacyl-ACP reductase] [protein_id=NP_253079.1] [location=4919042..4919800] [gbkey=CDS]	1	14	15	14	13	17	16	16	16	17	15	16	16	13	17	12	13	14	15	14	13	17	16	16	16	17	15	16	16	13	17	12	13	14	15	14	13	17	16	16	16	17	15	16	16	13	17
lcl|NC_002516.2_prot_NP_252924.1_4234	lcl|NC_002516.2_prot_NP_252924.1_4234	lcl|NC_002516.2_prot_NP_252924.1_4234 [gene=uvrA] [locus_tag=PA4234] [db_xref=GeneID:881827] [protein=excinuclease ABC subunit A] [protein_id=NP_252924.1] [location=4748756..4751593] [gbkey=CDS]	1	36	41	41	41	47	43	44	49	47	44	47	50	38	47	33	34	36	41	41	41	47	43	44	49	47	44	47	50	38	47	33	34	36	41	41	41	47	43	44	49	47	44	47	50	38	47
lcl|NC_002516.2_prot_NP_252242.1_3550	lcl|NC_002516.2_prot_NP_252242.1_3550	lcl|NC_002516.2_prot_NP_252242.1_3550 [gene=arnB] [locus_tag=PA3552] [db_xref=GeneID:879143] [protein=UDP-4-amino-4-deoxy-L-arabinose--oxoglutarate aminotransferase] [protein_id=NP_252242.1] [location=3979860..3981008] [gbkey=CDS]	1	19	19	20	19	21	22	20	21	20	21	19	20	19	19	16	18	19	19	20	19	21	22	20	21	20	21	19	20	19	19	16	18	19	19	20	19	21	22	20	21	20	21	19	20	19	19
lcl|NC_002516.2_prot_NP_251857.1_3164	lcl|NC_002516.2_prot_NP_251857.1_3164	lcl|NC_002516.2_prot_NP_251857.1_3164 [gene=serC] [locus_tag=PA3167] [db_xref=GeneID:882700] [protein=3-phosphoserine/phosphohydroxythreonine aminotransferase] [protein_id=NP_251857.1] [location=complement(3555254..3556339)] [gbkey=CDS]	1	15	17	17	17	17	17	16	15	17	18	17	16	17	16	17	17	15	17	17	17	17	17	16	15	17	18	17	16	17	16	17	17	15	17	17	17	17	17	16	15	17	18	17	16	17	16
lcl|NC_002516.2_prot_NP_249008.1_318	lcl|NC_002516.2_prot_NP_249008.1_318	lcl|NC_002516.2_prot_NP_249008.1_318 [locus_tag=PA0317] [db_xref=GeneID:878323] [protein=hypothetical protein] [protein_id=NP_249008.1] [location=356681..358075] [gbkey=CDS]	1	19	20	23	20	20	23	24	22	20	22	22	19	16	22	19	19	19	20	23	20	20	23	24	22	20	22	22	19	16	22	19	19	19	20	23	20	20	23	24	22	20	22	22	19	16	22
lcl|NC_002516.2_prot_NP_253235.1_4545	lcl|NC_002516.2_prot_NP_253235.1_4545	lcl|NC_002516.2_prot_NP_253235.1_4545 [gene=comL] [locus_tag=PA4545] [db_xref=GeneID:877897] [protein=competence protein ComL] [protein_id=NP_253235.1] [location=5091961..5092986] [gbkey=CDS]	1	17	16	17	18	18	20	17	19	16	21	16	19	18	16	19	16	17	16	17	18	18	20	17	19	16	21	16	19	18	16	19	16	17	16	17	18	18	20	17	19	16	21	16	19	18	16
lcl|NC_002516.2_prot_NP_251703.1_3012	lcl|NC_002516.2_prot_NP_251703.1_3012	lcl|NC_002516.2_prot_NP_251703.1_3012 [gene=foaB] [locus_tag=PA3013] [db_xref=GeneID:880523] [protein=3-ketoacyl-CoA thiolase] [protein_id=NP_251703.1] [location=complement(3373254..3374429)] [gbkey=CDS]	1	14	13	13	13	14	15	12	14	13	14	13	13	14	13	13	13	14	13	13	13	14	15	12	14	13	14	13	13	14	13	13	13	14	13	13	13	14	15	12	14	13	14	13	13	14	13
lcl|NC_004629.1_prot_NP_803635.1_82	lcl|NC_004629.1_prot_NP_803635.1_82	lcl|NC_004629.1_prot_NP_803635.1_82 [locus_tag=PHIKZ069] [db_xref=GeneID:1258288] [protein=PHIKZ069] [protein_id=NP_803635.1] [location=59607..61280] [gbkey=CDS]	1	23	0	11	17	23	0	21	22	22	1	7	18	6	0	2	2	23	0	11	17	23	0	21	22	22	1	7	18	6	0	2	2	23	0	11	17	23	0	21	22	22	1	7	18	6	0
lcl|NC_002516.2_prot_NP_253964.1_5280	lcl|NC_002516.2_prot_NP_253964.1_5280	lcl|NC_002516.2_prot_NP_253964.1_5280 [gene=lysA] [locus_tag=PA5277] [db_xref=GeneID:877749] [protein=diaminopimelate decarboxylase] [protein_id=NP_253964.1] [location=5941487..5942734] [gbkey=CDS]	1	25	26	26	25	27	24	25	29	27	28	28	26	23	26	23	21	25	26	26	25	27	24	25	29	27	28	28	26	23	26	23	21	25	26	26	25	27	24	25	29	27	28	28	26	23	26
lcl|NC_002516.2_prot_NP_253132.1_4443	lcl|NC_002516.2_prot_NP_253132.1_4443	lcl|NC_002516.2_prot_NP_253132.1_4443 [gene=cysN] [locus_tag=PA4442] [db_xref=GeneID:880979] [protein=bifunctional sulfate adenylyltransferase subunit 1/adenylylsulfate kinase] [protein_id=NP_253132.1] [location=complement(4974694..4976595)] [gbkey=CDS]	1	28	28	31	29	29	31	30	32	31	30	29	33	26	34	26	22	28	28	31	29	29	31	30	32	31	30	29	33	26	34	26	22	28	28	31	29	29	31	30	32	31	30	29	33	26	34
lcl|NC_002516.2_prot_NP_251230.1_2537	lcl|NC_002516.2_prot_NP_251230.1_2537	lcl|NC_002516.2_prot_NP_251230.1_2537 [locus_tag=PA2540] [db_xref=GeneID:880577] [protein=hypothetical protein] [protein_id=NP_251230.1] [location=complement(2867542..2869302)] [gbkey=CDS]	1	24	27	30	28	34	37	31	35	37	36	36	33	27	35	26	26	24	27	30	28	34	37	31	35	37	36	36	33	27	35	26	26	24	27	30	28	34	37	31	35	37	36	36	33	27	35
lcl|NC_002516.2_prot_NP_249343.1_652	lcl|NC_002516.2_prot_NP_249343.1_652	lcl|NC_002516.2_prot_NP_249343.1_652 [gene=vfr] [locus_tag=PA0652] [db_xref=GeneID:880744] [protein=cAMP-regulatory protein] [protein_id=NP_249343.1] [location=complement(706028..706672)] [gbkey=CDS]	1	13	12	13	13	13	12	13	11	14	12	14	13	12	13	12	12	13	12	13	13	13	12	13	11	14	12	14	13	12	13	12	12	13	12	13	13	13	12	13	11	14	12	14	13	12	13
lcl|NC_002516.2_prot_NP_251884.1_3191	lcl|NC_002516.2_prot_NP_251884.1_3191	lcl|NC_002516.2_prot_NP_251884.1_3191 [gene=edd] [locus_tag=PA3194] [db_xref=GeneID:882909] [protein=phosphogluconate dehydratase] [protein_id=NP_251884.1] [location=complement(3585477..3587303)] [gbkey=CDS]	1	26	27	25	25	24	26	26	28	25	25	25	25	24	25	21	22	26	27	25	25	24	26	26	28	25	25	25	25	24	25	21	22	26	27	25	25	24	26	26	28	25	25	25	25	24	25
lcl|NC_004629.1_prot_NP_803659.1_113	lcl|NC_004629.1_prot_NP_803659.1_113	lcl|NC_004629.1_prot_NP_803659.1_113 [locus_tag=PHIKZ093] [db_xref=GeneID:1258381] [protein=internal head protein] [protein_id=NP_803659.1] [location=92980..94287] [gbkey=CDS]	1	11	13	13	12	16	20	15	19	16	16	18	18	14	17	16	14	11	13	13	12	16	20	15	19	16	16	18	18	14	17	16	14	11	13	13	12	16	20	15	19	16	16	18	18	14	17
lcl|NC_002516.2_prot_NP_249112.1_422	lcl|NC_002516.2_prot_NP_249112.1_422	lcl|NC_002516.2_prot_NP_249112.1_422 [locus_tag=PA0421] [db_xref=GeneID:877975] [protein=hypothetical protein] [protein_id=NP_249112.1] [location=468410..469900] [gbkey=CDS]	1	27	28	29	24	29	27	30	29	29	28	28	29	25	30	25	28	27	28	29	24	29	27	30	29	29	28	28	29	25	30	25	28	27	28	29	24	29	27	30	29	29	28	28	29	25	30
lcl|NC_002516.2_prot_NP_252329.1_3638	lcl|NC_002516.2_prot_NP_252329.1_3638	lcl|NC_002516.2_prot_NP_252329.1_3638 [gene=accA] [locus_tag=PA3639] [db_xref=GeneID:880489] [protein=acetyl-CoA carboxylase carboxyltransferase subunit alpha] [protein_id=NP_252329.1] [location=complement(4074057..4075007)] [gbkey=CDS]	1	13	16	14	14	16	15	17	15	16	15	15	15	16	14	16	15	13	16	14	14	16	15	17	15	16	15	15	15	16	14	16	15	13	16	14	14	16	15	17	15	16	15	15	15	16	14
lcl|NC_002516.2_prot_NP_253384.1_4698	lcl|NC_002516.2_prot_NP_253384.1_4698	lcl|NC_002516.2_prot_NP_253384.1_4698 [gene=ilvI] [locus_tag=PA4696] [db_xref=GeneID:881496] [protein=acetolactate synthase 3 catalytic subunit] [protein_id=NP_253384.1] [location=complement(5274008..5275732)] [gbkey=CDS]	1	24	22	23	24	27	26	22	27	27	26	24	26	24	24	23	26	24	22	23	24	27	26	22	27	27	26	24	26	24	24	23	26	24	22	23	24	27	26	22	27	27	26	24	26	24	24
lcl|NC_002516.2_prot_NP_250441.1_1752	lcl|NC_002516.2_prot_NP_250441.1_1752	lcl|NC_002516.2_prot_NP_250441.1_1752 [locus_tag=PA1750] [db_xref=GeneID:882053] [protein=phospho-2-dehydro-3-deoxyheptonate aldolase] [protein_id=NP_250441.1] [location=complement(1890739..1891815)] [gbkey=CDS]	1	18	16	16	16	17	17	15	17	17	17	16	17	15	17	17	15	18	16	16	16	17	17	15	17	17	17	16	17	15	17	17	15	18	16	16	16	17	17	15	17	17	17	16	17	15	17
lcl|NC_002516.2_prot_NP_254122.1_5438	lcl|NC_002516.2_prot_NP_254122.1_5438	lcl|NC_002516.2_prot_NP_254122.1_5438 [locus_tag=PA5435] [db_xref=GeneID:877876] [protein=pyruvate carboxylase subunit B] [protein_id=NP_254122.1] [location=complement(6116493..6118316)] [gbkey=CDS]	1	31	29	33	33	35	37	34	40	37	37	37	37	30	34	25	23	31	29	33	33	35	37	34	40	37	37	37	37	30	34	25	23	31	29	33	33	35	37	34	40	37	37	37	37	30	34
lcl|NC_002516.2_prot_NP_249759.1_1067	lcl|NC_002516.2_prot_NP_249759.1_1067	lcl|NC_002516.2_prot_NP_249759.1_1067 [locus_tag=PA1068] [db_xref=GeneID:879652] [protein=heat shock protein] [protein_id=NP_249759.1] [location=1153637..1155547] [gbkey=CDS]	1	28	31	31	30	38	39	35	36	39	37	37	38	26	38	30	28	28	31	31	30	38	39	35	36	39	37	37	38	26	38	30	28	28	31	31	30	38	39	35	36	39	37	37	38	26	38
lcl|NC_002516.2_prot_NP_253797.1_5111	lcl|NC_002516.2_prot_NP_253797.1_5111	lcl|NC_002516.2_prot_NP_253797.1_5111 [gene=fbp] [locus_tag=PA5110] [db_xref=GeneID:882240] [protein=fructose-1,6-bisphosphatase] [protein_id=NP_253797.1] [location=complement(5752464..5753474)] [gbkey=CDS]	1	16	15	14	15	17	16	13	17	16	16	14	15	14	15	12	12	16	15	14	15	17	16	13	17	16	16	14	15	14	15	12	12	16	15	14	15	17	16	13	17	16	16	14	15	14	15
lcl|NC_002516.2_prot_NP_248735.1_47	lcl|NC_002516.2_prot_NP_248735.1_47	lcl|NC_002516.2_prot_NP_248735.1_47 [locus_tag=PA0045] [db_xref=GeneID:878300] [protein=hypothetical protein] [protein_id=NP_248735.1] [location=60656..61342] [gbkey=CDS]	1	14	15	12	14	15	16	15	16	17	16	17	15	16	15	14	14	14	15	12	14	15	16	15	16	17	16	17	15	16	15	14	14	14	15	12	14	15	16	15	16	17	16	17	15	16	15
lcl|NC_004629.1_prot_NP_803663.1_117	lcl|NC_004629.1_prot_NP_803663.1_117	lcl|NC_004629.1_prot_NP_803663.1_117 [locus_tag=PHIKZ097] [db_xref=GeneID:1258446] [protein=virion structural protein] [protein_id=NP_803663.1] [location=98882..101332] [gbkey=CDS]	1	13	17	16	14	18	15	17	18	17	14	19	19	13	18	19	17	13	17	16	14	18	15	17	18	17	14	19	19	13	18	19	17	13	17	16	14	18	15	17	18	17	14	19	19	13	18
lcl|NC_002516.2_prot_NP_253999.1_5315	lcl|NC_002516.2_prot_NP_253999.1_5315	lcl|NC_002516.2_prot_NP_253999.1_5315 [locus_tag=PA5312] [db_xref=GeneID:877979] [protein=aldehyde dehydrogenase] [protein_id=NP_253999.1] [location=complement(5982097..5983590)] [gbkey=CDS]	1	25	22	25	25	29	27	25	28	28	29	28	27	22	26	22	22	25	22	25	25	29	27	25	28	28	29	28	27	22	26	22	22	25	22	25	25	29	27	25	28	28	29	28	27	22	26
lcl|NC_002516.2_prot_NP_251738.1_3047	lcl|NC_002516.2_prot_NP_251738.1_3047	lcl|NC_002516.2_prot_NP_251738.1_3047 [locus_tag=PA3048] [db_xref=GeneID:882879] [protein=ribosomal RNA large subunit methyltransferase K/L] [protein_id=NP_251738.1] [location=complement(3411763..3413940)] [gbkey=CDS]	1	26	27	32	30	27	31	31	33	30	30	30	32	22	28	20	22	26	27	32	30	27	31	31	33	30	30	30	32	22	28	20	22	26	27	32	30	27	31	31	33	30	30	30	32	22	28
lcl|NC_002516.2_prot_NP_249586.1_895	lcl|NC_002516.2_prot_NP_249586.1_895	lcl|NC_002516.2_prot_NP_249586.1_895 [gene=aruC] [locus_tag=PA0895] [db_xref=GeneID:878207] [protein=acetylornithine aminotransferase] [protein_id=NP_249586.1] [location=977910..979130] [gbkey=CDS]	1	24	23	24	23	28	31	23	29	28	26	25	27	21	22	20	19	24	23	24	23	28	31	23	29	28	26	25	27	21	22	20	19	24	23	24	23	28	31	23	29	28	26	25	27	21	22
lcl|NC_002516.2_prot_NP_251152.1_2459	lcl|NC_002516.2_prot_NP_251152.1_2459	lcl|NC_002516.2_prot_NP_251152.1_2459 [locus_tag=PA2462] [db_xref=GeneID:882914] [protein=hypothetical protein] [protein_id=NP_251152.1] [location=complement(2761921..2778804)] [gbkey=CDS]	1	90	103	107	95	90	116	98	106	100	119	104	100	83	106	85	72	90	103	107	95	90	116	98	106	100	119	104	100	83	106	85	72	55	63	60	54	52	71	56	63	58	72	59	58	44	63
lcl|NC_002516.2_prot_NP_252492.1_3803	lcl|NC_002516.2_prot_NP_252492.1_3803	lcl|NC_002516.2_prot_NP_252492.1_3803 [gene=gcpE] [locus_tag=PA3803] [db_xref=GeneID:879053] [protein=4-hydroxy-3-methylbut-2-en-1-yl diphosphate synthase (flavodoxin)] [protein_id=NP_252492.1] [location=complement(4262378..4263493)] [gbkey=CDS]	1	24	24	28	25	22	27	26	29	27	25	25	26	23	25	22	22	24	24	28	25	22	27	26	29	27	25	25	26	23	25	22	22	24	24	28	25	22	27	26	29	27	25	25	26	23	25
lcl|NC_002516.2_prot_NP_253452.1_4767	lcl|NC_002516.2_prot_NP_253452.1_4767	lcl|NC_002516.2_prot_NP_253452.1_4767 [gene=fur] [locus_tag=PA4764] [db_xref=GeneID:881780] [protein=ferric uptake regulation protein] [protein_id=NP_253452.1] [location=complement(5351675..5352079)] [gbkey=CDS]	1	7	8	8	8	8	7	7	8	8	7	7	7	7	7	6	6	7	8	8	8	8	7	7	8	8	7	7	7	7	7	6	6	7	8	8	8	8	7	7	8	8	7	7	7	7	7
lcl|NC_002516.2_prot_NP_250939.1_2251	lcl|NC_002516.2_prot_NP_250939.1_2251	lcl|NC_002516.2_prot_NP_250939.1_2251 [gene=bkdB] [locus_tag=PA2249] [db_xref=GeneID:880679] [protein=branched-chain alpha-keto acid dehydrogenase complex lipoamide acyltransferase] [protein_id=NP_250939.1] [location=2475495..2476781] [gbkey=CDS]	1	24	22	22	23	25	25	23	25	27	23	24	26	18	24	18	16	24	22	22	23	25	25	23	25	27	23	24	26	18	24	18	16	24	22	22	23	25	25	23	25	27	23	24	26	18	24
lcl|NC_002516.2_prot_NP_249285.1_596	lcl|NC_002516.2_prot_NP_249285.1_596	lcl|NC_002516.2_prot_NP_249285.1_596 [gene=surA] [locus_tag=PA0594] [db_xref=GeneID:879552] [protein=chaperone SurA] [protein_id=NP_249285.1] [location=complement(652480..653772)] [gbkey=CDS]	1	25	22	23	26	24	28	19	27	24	28	25	26	23	22	20	21	25	22	23	26	24	28	19	27	24	28	25	26	23	22	20	21	25	22	23	26	24	28	19	27	24	28	25	26	23	22
lcl|NC_002516.2_prot_NP_248830.1_141	lcl|NC_002516.2_prot_NP_248830.1_141	lcl|NC_002516.2_prot_NP_248830.1_141 [gene=ahpF] [locus_tag=PA0140] [db_xref=GeneID:879326] [protein=alkyl hydroperoxide reductase] [protein_id=NP_248830.1] [location=158907..160472] [gbkey=CDS]	1	25	26	26	25	25	25	26	25	27	26	27	26	24	25	23	24	25	26	26	25	25	25	26	25	27	26	27	26	24	25	23	24	25	26	26	25	25	25	26	25	27	26	27	26	24	25
lcl|NC_002516.2_prot_NP_248990.1_299	lcl|NC_002516.2_prot_NP_248990.1_299	lcl|NC_002516.2_prot_NP_248990.1_299 [gene=spuC] [locus_tag=PA0299] [db_xref=GeneID:878357] [protein=aminotransferase] [protein_id=NP_248990.1] [location=336951..338321] [gbkey=CDS]	1	21	19	19	19	19	20	20	20	22	21	19	21	17	18	17	19	21	19	19	19	19	20	20	20	22	21	19	21	17	18	17	19	21	19	19	19	19	20	20	20	22	21	19	21	17	18
lcl|NC_002516.2_prot_NP_249114.1_424	lcl|NC_002516.2_prot_NP_249114.1_424	lcl|NC_002516.2_prot_NP_249114.1_424 [gene=pasP] [locus_tag=PA0423] [db_xref=GeneID:877902] [protein=hypothetical protein] [protein_id=NP_249114.1] [location=470662..471237] [gbkey=CDS]	1	14	15	15	15	17	15	16	17	15	17	16	15	15	15	14	15	14	15	15	15	17	15	16	17	15	17	16	15	15	15	14	15	14	15	15	15	17	15	16	17	15	17	16	15	15	15
lcl|NC_002516.2_prot_NP_250033.1_1341;lcl|NC_002516.2_prot_NP_253769.1_5084	lcl|NC_002516.2_prot_NP_250033.1_1341	lcl|NC_002516.2_prot_NP_250033.1_1341 [locus_tag=PA1342] [db_xref=GeneID:879321] [protein=ABC transporter] [protein_id=NP_250033.1] [location=complement(1455815..1456723)] [gbkey=CDS]	2	20	19	21	18	19	16	19	19	21	16	19	18	21	15	16	19	20	19	21	18	19	16	19	19	21	16	19	18	21	15	16	19	20	19	21	18	19	16	19	19	21	16	19	18	21	15
lcl|NC_002516.2_prot_NP_249561.1_870	lcl|NC_002516.2_prot_NP_249561.1_870	lcl|NC_002516.2_prot_NP_249561.1_870 [gene=phhC] [locus_tag=PA0870] [db_xref=GeneID:880839] [protein=aromatic amino acid aminotransferase] [protein_id=NP_249561.1] [location=complement(950962..952161)] [gbkey=CDS]	1	21	17	20	19	22	23	20	23	22	23	21	24	18	22	16	16	21	17	20	19	22	23	20	23	22	23	21	24	18	22	16	16	21	17	20	19	22	23	20	23	22	23	21	24	18	22
lcl|NC_002516.2_prot_NP_252743.1_4055	lcl|NC_002516.2_prot_NP_252743.1_4055	lcl|NC_002516.2_prot_NP_252743.1_4055 [gene=ribB] [locus_tag=PA4054] [db_xref=GeneID:878914] [protein=3,4-dihydroxy-2-butanone-4-phosphate synthase] [protein_id=NP_252743.1] [location=complement(4534710..4535807)] [gbkey=CDS]	1	16	18	17	17	18	18	16	18	18	17	18	17	17	18	17	16	16	18	17	17	18	18	16	18	18	17	18	17	17	18	17	16	16	18	17	17	18	18	16	18	18	17	18	17	17	18
lcl|NC_002516.2_prot_NP_253815.1_5129	lcl|NC_002516.2_prot_NP_253815.1_5129	lcl|NC_002516.2_prot_NP_253815.1_5129 [gene=secB] [locus_tag=PA5128] [db_xref=GeneID:878569] [protein=preprotein translocase subunit SecB] [protein_id=NP_253815.1] [location=complement(5776606..5777097)] [gbkey=CDS]	1	9	9	9	9	8	9	9	9	9	9	9	9	9	9	9	9	9	9	9	9	8	9	9	9	9	9	9	9	9	9	9	9	9	9	9	9	8	9	9	9	9	9	9	9	9	9
lcl|NC_002516.2_prot_NP_249485.1_795	lcl|NC_002516.2_prot_NP_249485.1_795	lcl|NC_002516.2_prot_NP_249485.1_795 [locus_tag=PA0794] [db_xref=GeneID:882027] [protein=aconitate hydratase] [protein_id=NP_249485.1] [location=complement(870249..872855)] [gbkey=CDS]	1	38	34	38	39	35	39	30	38	37	41	40	38	32	40	33	33	38	34	38	39	35	39	30	38	37	41	40	38	32	40	33	33	38	34	38	39	35	39	30	38	37	41	40	38	32	40
lcl|NC_004629.1_prot_NP_803595.1_32	lcl|NC_004629.1_prot_NP_803595.1_32	lcl|NC_004629.1_prot_NP_803595.1_32 [locus_tag=PHIKZ029] [db_xref=GeneID:1258217] [protein=tail sheath] [protein_id=NP_803595.1] [location=20336..22423] [gbkey=CDS]	1	23	24	23	23	24	28	26	27	27	31	26	27	24	27	22	22	23	24	23	23	24	28	26	27	27	31	26	27	24	27	22	22	23	24	23	23	24	28	26	27	27	31	26	27	24	27
lcl|NC_002516.2_prot_NP_248769.1_80	lcl|NC_002516.2_prot_NP_248769.1_80	lcl|NC_002516.2_prot_NP_248769.1_80 [locus_tag=PA0079] [db_xref=GeneID:879382] [protein=hypothetical protein] [protein_id=NP_248769.1] [location=complement(96404..97738)] [gbkey=CDS]	1	20	21	24	24	25	27	24	26	26	26	24	26	23	26	22	21	20	21	24	24	25	27	24	26	26	26	24	26	23	26	22	21	20	21	24	24	25	27	24	26	26	26	24	26	23	26
lcl|NC_002516.2_prot_NP_251310.1_2618	lcl|NC_002516.2_prot_NP_251310.1_2618	lcl|NC_002516.2_prot_NP_251310.1_2618 [gene=clpA] [locus_tag=PA2620] [db_xref=GeneID:882326] [protein=ATP-binding protease component ClpA] [protein_id=NP_251310.1] [location=complement(2962303..2964579)] [gbkey=CDS]	1	30	28	27	28	30	32	29	30	30	32	30	31	26	29	26	24	30	28	27	28	30	32	29	30	30	32	30	31	26	29	26	24	30	28	27	28	30	32	29	30	30	32	30	31	26	29
lcl|NC_002516.2_prot_NP_252926.1_4236	lcl|NC_002516.2_prot_NP_252926.1_4236	lcl|NC_002516.2_prot_NP_252926.1_4236 [gene=katA] [locus_tag=PA4236] [db_xref=GeneID:881831] [protein=catalase] [protein_id=NP_252926.1] [location=complement(4752260..4753708)] [gbkey=CDS]	1	26	27	27	25	30	28	24	29	26	29	29	26	26	31	25	27	26	27	27	25	30	28	24	29	26	29	29	26	26	31	25	27	26	27	27	25	30	28	24	29	26	29	29	26	26	31
lcl|NC_002516.2_prot_NP_249629.1_938	lcl|NC_002516.2_prot_NP_249629.1_938	lcl|NC_002516.2_prot_NP_249629.1_938 [locus_tag=PA0938] [db_xref=GeneID:880291] [protein=hypothetical protein] [protein_id=NP_249629.1] [location=1028172..1029500] [gbkey=CDS]	1	20	21	24	20	22	22	26	22	22	22	22	21	21	21	24	20	20	21	24	20	22	22	26	22	22	22	22	21	21	21	24	20	20	21	24	20	22	22	26	22	22	22	22	21	21	21
lcl|NC_002516.2_prot_NP_252039.1_3346	lcl|NC_002516.2_prot_NP_252039.1_3346	lcl|NC_002516.2_prot_NP_252039.1_3346 [locus_tag=PA3349] [db_xref=GeneID:882516] [protein=chemotaxis protein] [protein_id=NP_252039.1] [location=complement(3760897..3761829)] [gbkey=CDS]	1	20	22	19	20	21	19	17	20	22	21	20	22	18	23	23	19	20	22	19	20	21	19	17	20	22	21	20	22	18	23	23	19	20	22	19	20	21	19	17	20	22	21	20	22	18	23
lcl|NC_002516.2_prot_NP_253128.1_4439	lcl|NC_002516.2_prot_NP_253128.1_4439	lcl|NC_002516.2_prot_NP_253128.1_4439 [locus_tag=PA4438] [db_xref=GeneID:880957] [protein=hypothetical protein] [protein_id=NP_253128.1] [location=complement(4970797..4971891)] [gbkey=CDS]	1	20	21	21	24	20	23	18	23	21	23	20	23	18	22	21	18	20	21	21	24	20	23	18	23	21	23	20	23	18	22	21	18	20	21	21	24	20	23	18	23	21	23	20	23	18	22
lcl|NC_002516.2_prot_NP_252666.1_3979	lcl|NC_002516.2_prot_NP_252666.1_3979	lcl|NC_002516.2_prot_NP_252666.1_3979 [gene=hemL] [locus_tag=PA3977] [db_xref=GeneID:880859] [protein=glutamate-1-semialdehyde aminotransferase] [protein_id=NP_252666.1] [location=4457362..4458645] [gbkey=CDS]	1	17	15	17	17	19	19	17	18	20	21	18	20	15	16	14	13	17	15	17	17	19	19	17	18	20	21	18	20	15	16	14	13	17	15	17	17	19	19	17	18	20	21	18	20	15	16
lcl|NC_002516.2_prot_NP_249636.1_945	lcl|NC_002516.2_prot_NP_249636.1_945	lcl|NC_002516.2_prot_NP_249636.1_945 [gene=purM] [locus_tag=PA0945] [db_xref=GeneID:879549] [protein=phosphoribosylformylglycinamidine cyclo-ligase] [protein_id=NP_249636.1] [location=complement(1032763..1033824)] [gbkey=CDS]	1	15	17	17	14	16	17	14	16	18	17	16	17	15	15	14	13	15	17	17	14	16	17	14	16	18	17	16	17	15	15	14	13	15	17	17	14	16	17	14	16	18	17	16	17	15	15
lcl|NC_002516.2_prot_NP_252424.1_3735	lcl|NC_002516.2_prot_NP_252424.1_3735	lcl|NC_002516.2_prot_NP_252424.1_3735 [gene=thrC] [locus_tag=PA3735] [db_xref=GeneID:880336] [protein=threonine synthase] [protein_id=NP_252424.1] [location=complement(4186781..4188190)] [gbkey=CDS]	1	19	18	21	18	20	22	21	22	21	21	20	22	15	19	17	15	19	18	21	18	20	22	21	22	21	21	20	22	15	19	17	15	19	18	21	18	20	22	21	22	21	21	20	22	15	19
lcl|NC_002516.2_prot_NP_253116.1_4427	lcl|NC_002516.2_prot_NP_253116.1_4427	lcl|NC_002516.2_prot_NP_253116.1_4427 [locus_tag=PA4426] [db_xref=GeneID:881225] [protein=hypothetical protein] [protein_id=NP_253116.1] [location=4960516..4961094] [gbkey=CDS]	1	9	7	8	8	8	7	8	8	8	8	8	8	6	8	7	6	9	7	8	8	8	7	8	8	8	8	8	8	6	8	7	6	9	7	8	8	8	7	8	8	8	8	8	8	6	8
lcl|NC_002516.2_prot_NP_253104.1_4415	lcl|NC_002516.2_prot_NP_253104.1_4415	lcl|NC_002516.2_prot_NP_253104.1_4415 [gene=murD] [locus_tag=PA4414] [db_xref=GeneID:881268] [protein=UDP-N-acetylmuramoyl-L-alanyl-D-glutamate synthetase] [protein_id=NP_253104.1] [location=complement(4947330..4948676)] [gbkey=CDS]	1	22	22	20	20	21	23	21	24	22	20	21	22	19	21	21	20	22	22	20	20	21	23	21	24	22	20	21	22	19	21	21	20	22	22	20	20	21	23	21	24	22	20	21	22	19	21
lcl|NC_002516.2_prot_NP_253101.1_4412	lcl|NC_002516.2_prot_NP_253101.1_4412	lcl|NC_002516.2_prot_NP_253101.1_4412 [gene=murC] [locus_tag=PA4411] [db_xref=GeneID:881283] [protein=UDP-N-acetylmuramate--L-alanine ligase] [protein_id=NP_253101.1] [location=complement(4943633..4945075)] [gbkey=CDS]	1	14	21	16	16	19	21	19	19	19	20	18	22	18	17	18	16	14	21	16	16	19	21	19	19	19	20	18	22	18	17	18	16	14	21	16	16	19	21	19	19	19	20	18	22	18	17
lcl|NC_002516.2_prot_NP_252344.1_3653	lcl|NC_002516.2_prot_NP_252344.1_3653	lcl|NC_002516.2_prot_NP_252344.1_3653 [gene=pyrH] [locus_tag=PA3654] [db_xref=GeneID:880536] [protein=uridylate kinase] [protein_id=NP_252344.1] [location=complement(4092231..4092968)] [gbkey=CDS]	1	12	13	13	13	13	13	15	14	14	12	14	14	11	12	10	9	12	13	13	13	13	13	15	14	14	12	14	14	11	12	10	9	12	13	13	13	13	13	15	14	14	12	14	14	11	12
lcl|NC_002516.2_prot_NP_252310.1_3619	lcl|NC_002516.2_prot_NP_252310.1_3619	lcl|NC_002516.2_prot_NP_252310.1_3619 [gene=mutS] [locus_tag=PA3620] [db_xref=GeneID:880229] [protein=DNA mismatch repair protein MutS] [protein_id=NP_252310.1] [location=4054525..4057092] [gbkey=CDS]	1	40	41	43	40	44	44	42	44	44	46	43	42	34	42	36	36	40	41	43	40	44	44	42	44	44	46	43	42	34	42	36	36	40	41	43	40	44	44	42	44	44	46	43	42	34	42
lcl|NC_002516.2_prot_NP_249044.1_354	lcl|NC_002516.2_prot_NP_249044.1_354	lcl|NC_002516.2_prot_NP_249044.1_354 [gene=ilvD] [locus_tag=PA0353] [db_xref=GeneID:879274] [protein=dihydroxy-acid dehydratase] [protein_id=NP_249044.1] [location=complement(396057..397895)] [gbkey=CDS]	1	26	23	25	25	27	29	23	28	27	27	25	27	21	25	20	21	26	23	25	25	27	29	23	28	27	27	25	27	21	25	20	21	26	23	25	25	27	29	23	28	27	27	25	27	21	25
lcl|NC_002516.2_prot_NP_253209.1_4520	lcl|NC_002516.2_prot_NP_253209.1_4520	lcl|NC_002516.2_prot_NP_253209.1_4520 [gene=speC] [locus_tag=PA4519] [db_xref=GeneID:881118] [protein=ornithine decarboxylase] [protein_id=NP_253209.1] [location=complement(5060115..5061278)] [gbkey=CDS]	1	20	21	21	22	21	23	23	24	23	21	22	23	20	22	19	18	20	21	21	22	21	23	23	24	23	21	22	23	20	22	19	18	20	21	21	22	21	23	23	24	23	21	22	23	20	22
lcl|NC_002516.2_prot_NP_252932.1_4242	lcl|NC_002516.2_prot_NP_252932.1_4242	lcl|NC_002516.2_prot_NP_252932.1_4242 [gene=rpmJ] [locus_tag=PA4242] [db_xref=GeneID:881839] [protein=50S ribosomal protein L36] [protein_id=NP_252932.1] [location=complement(4756979..4757095)] [gbkey=CDS]	1	1	1	1	1	1	1	1	1	1	1	1	1	1	1	1	1	1	1	1	1	1	1	1	1	1	1	1	1	1	1	1	1	1	1	1	1	1	1	1	1	1	1	1	1	1	1
lcl|NC_002516.2_prot_NP_249788.1_1096	lcl|NC_002516.2_prot_NP_249788.1_1096	lcl|NC_002516.2_prot_NP_249788.1_1096 [gene=fleQ] [locus_tag=PA1097] [db_xref=GeneID:881960] [protein=transcriptional regulator FleQ] [protein_id=NP_249788.1] [location=1187587..1189059] [gbkey=CDS]	1	24	19	26	27	25	27	23	24	21	24	24	25	24	27	23	18	24	19	26	27	25	27	23	24	21	24	24	25	24	27	23	18	24	19	26	27	25	27	23	24	21	24	24	25	24	27
lcl|NC_002516.2_prot_NP_253462.1_4777	lcl|NC_002516.2_prot_NP_253462.1_4777	lcl|NC_002516.2_prot_NP_253462.1_4777 [locus_tag=PA4774] [db_xref=GeneID:881824] [protein=hypothetical protein] [protein_id=NP_253462.1] [location=5362146..5363195] [gbkey=CDS]	1	12	10	12	12	16	17	15	16	15	15	15	14	13	15	13	13	12	10	12	12	16	17	15	16	15	15	15	14	13	15	13	13	12	10	12	12	16	17	15	16	15	15	15	14	13	15
lcl|NC_002516.2_prot_NP_252331.1_3640	lcl|NC_002516.2_prot_NP_252331.1_3640	lcl|NC_002516.2_prot_NP_252331.1_3640 [locus_tag=PA3641] [db_xref=GeneID:880497] [protein=amino acid permease] [protein_id=NP_252331.1] [location=complement(4078808..4080223)] [gbkey=CDS]	1	10	11	10	11	12	12	11	11	11	12	12	11	9	11	10	10	10	11	10	11	12	12	11	11	11	12	12	11	9	11	10	10	10	11	10	11	12	12	11	11	11	12	12	11	9	11
lcl|NC_002516.2_prot_NP_250378.1_1689	lcl|NC_002516.2_prot_NP_250378.1_1689	lcl|NC_002516.2_prot_NP_250378.1_1689 [gene=speE] [locus_tag=PA1687] [db_xref=GeneID:883061] [protein=polyamine aminopropyltransferase] [protein_id=NP_250378.1] [location=1836367..1837227] [gbkey=CDS]	1	13	14	15	13	14	16	16	15	15	15	14	11	10	14	12	12	13	14	15	13	14	16	16	15	15	15	14	11	10	14	12	12	13	14	15	13	14	16	16	15	15	15	14	11	10	14
lcl|NC_002516.2_prot_NP_064721.1_1	lcl|NC_002516.2_prot_NP_064721.1_1	lcl|NC_002516.2_prot_NP_064721.1_1 [gene=dnaA] [locus_tag=PA0001] [db_xref=GeneID:878417] [protein=chromosome replication initiator DnaA] [protein_id=NP_064721.1] [location=483..2027] [gbkey=CDS]	1	22	22	22	22	24	23	21	25	24	24	24	23	16	20	21	15	22	22	22	22	24	23	21	25	24	24	24	23	16	20	21	15	22	22	22	22	24	23	21	25	24	24	24	23	16	20
lcl|NC_002516.2_prot_NP_250220.1_1529	lcl|NC_002516.2_prot_NP_250220.1_1529	lcl|NC_002516.2_prot_NP_250220.1_1529 [gene=lig] [locus_tag=PA1529] [db_xref=GeneID:879269] [protein=NAD-dependent DNA ligase LigA] [protein_id=NP_250220.1] [location=1666025..1668409] [gbkey=CDS]	1	28	27	29	29	31	32	30	31	31	30	34	30	25	29	28	25	28	27	29	29	31	32	30	31	31	30	34	30	25	29	28	25	28	27	29	29	31	32	30	31	31	30	34	30	25	29
lcl|NC_002516.2_prot_NP_064729.1_9	lcl|NC_002516.2_prot_NP_064729.1_9	lcl|NC_002516.2_prot_NP_064729.1_9 [gene=glyQ] [locus_tag=PA0009] [db_xref=GeneID:878095] [protein=glycine--tRNA ligase subunit alpha] [protein_id=NP_064729.1] [location=complement(12488..13435)] [gbkey=CDS]	1	10	10	10	10	11	10	10	11	10	11	9	10	10	9	9	10	10	10	10	10	11	10	10	11	10	11	9	10	10	9	9	10	10	10	10	10	11	10	10	11	10	11	9	10	10	9
lcl|NC_002516.2_prot_NP_253000.1_4310	lcl|NC_002516.2_prot_NP_253000.1_4310	lcl|NC_002516.2_prot_NP_253000.1_4310 [gene=pctB] [locus_tag=PA4310] [db_xref=GeneID:881566] [protein=chemotactic transducer PctB] [protein_id=NP_253000.1] [location=4837390..4839279] [gbkey=CDS]	1	25	25	26	25	27	26	28	28	25	26	27	27	23	26	23	23	10	11	12	9	12	10	14	12	11	12	11	12	9	10	8	7	9	9	10	9	10	8	12	10	9	10	9	10	8	8
lcl|NC_002516.2_prot_NP_249524.1_833	lcl|NC_002516.2_prot_NP_249524.1_833	lcl|NC_002516.2_prot_NP_249524.1_833 [locus_tag=PA0833] [db_xref=GeneID:878406] [protein=hypothetical protein] [protein_id=NP_249524.1] [location=907594..908307] [gbkey=CDS]	1	10	10	11	11	11	13	12	11	12	13	13	14	9	12	11	11	10	10	11	11	11	13	12	11	12	13	13	14	9	12	11	11	10	10	11	11	11	13	12	11	12	13	13	14	9	12
lcl|NC_002516.2_prot_NP_250272.1_1582	lcl|NC_002516.2_prot_NP_250272.1_1582	lcl|NC_002516.2_prot_NP_250272.1_1582 [gene=sdhC] [locus_tag=PA1581] [db_xref=GeneID:881880] [protein=succinate dehydrogenase subunit C] [protein_id=NP_250272.1] [location=1720744..1721130] [gbkey=CDS]	1	6	6	6	3	6	6	6	6	6	6	6	6	4	6	5	5	6	6	6	3	6	6	6	6	6	6	6	6	4	6	5	5	6	6	6	3	6	6	6	6	6	6	6	6	4	6
lcl|NC_002516.2_prot_NP_250149.1_1457;lcl|NC_002516.2_prot_NP_248868.1_178	lcl|NC_002516.2_prot_NP_250149.1_1457	lcl|NC_002516.2_prot_NP_250149.1_1457 [locus_tag=PA1458] [db_xref=GeneID:882057] [protein=two-component sensor] [protein_id=NP_250149.1] [location=1587023..1589284] [gbkey=CDS]	2	21	26	28	24	28	27	30	27	25	25	31	27	22	29	24	26	21	26	28	24	28	27	30	27	25	25	31	27	22	29	24	26	21	26	28	24	28	27	30	27	25	25	31	27	22	29
lcl|NC_002516.2_prot_NP_253326.1_4638	lcl|NC_002516.2_prot_NP_253326.1_4638	lcl|NC_002516.2_prot_NP_253326.1_4638 [locus_tag=PA4636] [db_xref=GeneID:881223] [protein=hypothetical protein] [protein_id=NP_253326.1] [location=5204928..5206088] [gbkey=CDS]	1	21	18	21	20	23	22	18	22	23	23	21	23	19	21	16	17	21	18	21	20	23	22	18	22	23	23	21	23	19	21	16	17	21	18	21	20	23	22	18	22	23	23	21	23	19	21
lcl|NC_002516.2_prot_NP_252550.3_3860	lcl|NC_002516.2_prot_NP_252550.3_3860	lcl|NC_002516.2_prot_NP_252550.3_3860 [gene=rhl] [locus_tag=PA3861] [db_xref=GeneID:879804] [protein=ATP-dependent RNA helicase RhlB] [protein_id=NP_252550.3] [location=4321434..4322627] [gbkey=CDS]	1	16	17	17	16	18	16	18	19	19	14	18	18	14	17	15	17	16	17	17	16	18	16	18	19	19	14	18	18	14	17	15	17	16	17	17	16	18	16	18	19	19	14	18	18	14	17
lcl|NC_002516.2_prot_NP_253411.1_4725	lcl|NC_002516.2_prot_NP_253411.1_4725	lcl|NC_002516.2_prot_NP_253411.1_4725 [gene=dksA] [locus_tag=PA4723] [db_xref=GeneID:881594] [protein=suppressor protein DksA] [protein_id=NP_253411.1] [location=5302386..5302832] [gbkey=CDS]	1	9	9	10	9	10	10	8	10	11	9	9	10	9	8	6	7	9	9	10	9	10	10	8	10	11	9	9	10	9	8	6	7	9	9	10	9	10	10	8	10	11	9	9	10	9	8
lcl|NC_002516.2_prot_NP_250691.1_2004	lcl|NC_002516.2_prot_NP_250691.1_2004	lcl|NC_002516.2_prot_NP_250691.1_2004 [gene=atoB] [locus_tag=PA2001] [db_xref=GeneID:879046] [protein=acetyl-CoA acetyltransferase] [protein_id=NP_250691.1] [location=2187065..2188246] [gbkey=CDS]	1	23	20	21	22	21	22	17	22	22	21	18	21	20	23	20	19	23	20	21	22	21	22	17	22	22	21	18	21	20	23	20	19	23	20	21	22	21	22	17	22	22	21	18	21	20	23
lcl|NC_002516.2_prot_NP_251013.1_2325	lcl|NC_002516.2_prot_NP_251013.1_2325	lcl|NC_002516.2_prot_NP_251013.1_2325 [locus_tag=PA2323] [db_xref=GeneID:883046] [protein=glyceraldehyde-3-phosphate dehydrogenase] [protein_id=NP_251013.1] [location=2562447..2564072] [gbkey=CDS]	1	21	20	23	22	26	27	21	26	28	23	25	27	19	22	22	18	21	20	23	22	26	27	21	26	28	23	25	27	19	22	22	18	21	20	23	22	26	27	21	26	28	23	25	27	19	22
lcl|NC_002516.2_prot_NP_253259.1_4569	lcl|NC_002516.2_prot_NP_253259.1_4569	lcl|NC_002516.2_prot_NP_253259.1_4569 [gene=ispB] [locus_tag=PA4569] [db_xref=GeneID:880946] [protein=octaprenyl-diphosphate synthase] [protein_id=NP_253259.1] [location=5116865..5117833] [gbkey=CDS]	1	18	16	16	17	18	18	16	18	19	18	16	19	17	18	15	16	18	16	16	17	18	18	16	18	19	18	16	19	17	18	15	16	18	16	16	17	18	18	16	18	19	18	16	19	17	18
lcl|NC_004629.1_prot_NP_803634.1_81	lcl|NC_004629.1_prot_NP_803634.1_81	lcl|NC_004629.1_prot_NP_803634.1_81 [locus_tag=PHIKZ068] [db_xref=GeneID:1258285] [protein=PHIKZ068] [protein_id=NP_803634.1] [location=58025..59590] [gbkey=CDS]	1	21	2	8	12	23	0	16	17	24	1	19	20	19	0	6	11	21	2	8	12	23	0	16	17	24	1	19	20	19	0	6	11	21	2	8	12	23	0	16	17	24	1	19	20	19	0
lcl|NC_002516.2_prot_NP_250981.1_2293	lcl|NC_002516.2_prot_NP_250981.1_2293	lcl|NC_002516.2_prot_NP_250981.1_2293 [locus_tag=PA2291] [db_xref=GeneID:880793] [protein=glucose-sensitive porin] [protein_id=NP_250981.1] [location=complement(2521258..2522616)] [gbkey=CDS]	1	17	15	20	19	21	20	17	19	18	20	17	20	16	17	14	13	17	15	20	19	21	20	17	19	18	20	17	20	16	17	14	13	1	1	1	1	1	1	1	1	1	1	1	1	1	1
lcl|NC_002516.2_prot_NP_249583.1_892	lcl|NC_002516.2_prot_NP_249583.1_892	lcl|NC_002516.2_prot_NP_249583.1_892 [gene=aotP] [locus_tag=PA0892] [db_xref=GeneID:882247] [protein=arginine/ornithine ABC transporter ATP-binding protein AotP] [protein_id=NP_249583.1] [location=975613..976377] [gbkey=CDS]	1	15	14	16	15	14	17	13	17	16	16	13	16	15	15	13	10	15	14	16	15	14	17	13	17	16	16	13	16	15	15	13	10	15	14	16	15	14	17	13	17	16	16	13	16	15	15
lcl|NC_002516.2_prot_NP_249064.1_374	lcl|NC_002516.2_prot_NP_249064.1_374	lcl|NC_002516.2_prot_NP_249064.1_374 [gene=ftsY] [locus_tag=PA0373] [db_xref=GeneID:883018] [protein=signal recognition particle receptor FtsY] [protein_id=NP_249064.1] [location=417527..418894] [gbkey=CDS]	1	22	23	23	24	26	26	23	27	25	26	27	24	22	24	19	20	22	23	23	24	26	26	23	27	25	26	27	24	22	24	19	20	22	23	23	24	26	26	23	27	25	26	27	24	22	24
lcl|NC_002516.2_prot_NP_254021.1_5337;REV__lcl|NC_002516.2_prot_NP_251212.1_2519	lcl|NC_002516.2_prot_NP_254021.1_5337	lcl|NC_002516.2_prot_NP_254021.1_5337 [gene=rph] [locus_tag=PA5334] [db_xref=GeneID:878218] [protein=ribonuclease PH] [protein_id=NP_254021.1] [location=complement(6003377..6004096)] [gbkey=CDS]	2	9	9	9	9	9	9	9	9	9	9	9	9	8	9	8	8	9	9	9	9	9	9	9	9	9	9	9	9	8	9	8	8	9	9	9	9	9	9	9	9	9	9	9	9	8	9
lcl|NC_002516.2_prot_NP_250940.1_2252	lcl|NC_002516.2_prot_NP_250940.1_2252	lcl|NC_002516.2_prot_NP_250940.1_2252 [gene=lpdV] [locus_tag=PA2250] [db_xref=GeneID:878470] [protein=branched-chain alpha-keto acid dehydrogenase complex dihydrolipoyl dehydrogenase] [protein_id=NP_250940.1] [location=2476785..2478179] [gbkey=CDS]	1	27	22	29	27	29	27	31	27	29	27	28	28	21	30	21	19	27	22	29	27	29	27	31	27	29	27	28	28	21	30	21	19	27	22	29	27	29	27	31	27	29	27	28	28	21	30
lcl|NC_002516.2_prot_NP_252669.1_3982	lcl|NC_002516.2_prot_NP_252669.1_3982	lcl|NC_002516.2_prot_NP_252669.1_3982 [locus_tag=PA3980] [db_xref=GeneID:878903] [protein=(dimethylallyl)adenosine tRNA methylthiotransferase] [protein_id=NP_252669.1] [location=4459879..4461219] [gbkey=CDS]	1	21	18	21	22	21	22	19	23	22	21	20	22	16	19	19	17	21	18	21	22	21	22	19	23	22	21	20	22	16	19	19	17	21	18	21	22	21	22	19	23	22	21	20	22	16	19
lcl|NC_004629.1_prot_NP_803602.1_42	lcl|NC_004629.1_prot_NP_803602.1_42	lcl|NC_004629.1_prot_NP_803602.1_42 [locus_tag=PHIKZ036] [db_xref=GeneID:1258308] [protein=PHIKZ036] [protein_id=NP_803602.1] [location=29446..30261] [gbkey=CDS]	1	20	2	11	15	19	1	15	19	21	2	17	18	15	1	6	13	20	2	11	15	19	1	15	19	21	2	17	18	15	1	6	13	20	2	11	15	19	1	15	19	21	2	17	18	15	1
lcl|NC_002516.2_prot_NP_251663.1_2972	lcl|NC_002516.2_prot_NP_251663.1_2972	lcl|NC_002516.2_prot_NP_251663.1_2972 [locus_tag=PA2973] [db_xref=GeneID:879106] [protein=peptidase] [protein_id=NP_251663.1] [location=complement(3329690..3330670)] [gbkey=CDS]	1	11	12	13	13	12	13	13	14	13	11	14	12	9	14	12	10	11	12	13	13	12	13	13	14	13	11	14	12	9	14	12	10	11	12	13	13	12	13	13	14	13	11	14	12	9	14
lcl|NC_002516.2_prot_NP_252249.1_3557	lcl|NC_002516.2_prot_NP_252249.1_3557	lcl|NC_002516.2_prot_NP_252249.1_3557 [locus_tag=PA3559] [db_xref=GeneID:879827] [protein=nucleotide sugar dehydrogenase] [protein_id=NP_252249.1] [location=3987290..3988684] [gbkey=CDS]	1	19	21	25	22	24	26	22	25	24	25	21	23	21	22	19	18	19	21	25	22	24	26	22	25	24	25	21	23	21	22	19	18	19	21	25	22	24	26	22	25	24	25	21	23	21	22
lcl|NC_002516.2_prot_NP_252347.1_3656	lcl|NC_002516.2_prot_NP_252347.1_3656	lcl|NC_002516.2_prot_NP_252347.1_3656 [gene=map] [locus_tag=PA3657] [db_xref=GeneID:880564] [protein=methionine aminopeptidase] [protein_id=NP_252347.1] [location=4095172..4095957] [gbkey=CDS]	1	12	10	12	11	12	13	12	13	13	11	12	12	11	11	9	10	12	10	12	11	12	13	12	13	13	11	12	12	11	11	9	10	12	10	12	11	12	13	12	13	13	11	12	12	11	11
lcl|NC_002516.2_prot_NP_249765.1_1073	lcl|NC_002516.2_prot_NP_249765.1_1073	lcl|NC_002516.2_prot_NP_249765.1_1073 [gene=braC] [locus_tag=PA1074] [db_xref=GeneID:878501] [protein=branched-chain amino acid ABC transporter substrate-binding protein BraC] [protein_id=NP_249765.1] [location=complement(1161856..1162977)] [gbkey=CDS]	1	23	18	19	21	21	20	17	20	22	18	19	19	18	16	14	16	23	18	19	21	21	20	17	20	22	18	19	19	18	16	14	16	23	18	19	21	21	20	17	20	22	18	19	19	18	16
lcl|NC_002516.2_prot_NP_250698.1_2011	lcl|NC_002516.2_prot_NP_250698.1_2011	lcl|NC_002516.2_prot_NP_250698.1_2011 [gene=fahA] [locus_tag=PA2008] [db_xref=GeneID:878748] [protein=fumarylacetoacetase] [protein_id=NP_250698.1] [location=complement(2196129..2197427)] [gbkey=CDS]	1	19	21	20	18	20	20	18	19	21	20	19	21	18	20	19	20	19	21	20	18	20	20	18	19	21	20	19	21	18	20	19	20	19	21	20	18	20	20	18	19	21	20	19	21	18	20
lcl|NC_002516.2_prot_NP_250654.1_1967	lcl|NC_002516.2_prot_NP_250654.1_1967	lcl|NC_002516.2_prot_NP_250654.1_1967 [locus_tag=PA1964] [db_xref=GeneID:880663] [protein=ABC-F family ATPase] [protein_id=NP_250654.1] [location=complement(2146961..2148526)] [gbkey=CDS]	1	17	16	19	18	16	20	18	20	18	20	18	17	19	18	16	16	17	16	19	18	16	20	18	20	18	20	18	17	19	18	16	16	17	16	19	18	16	20	18	20	18	20	18	17	19	18
lcl|NC_002516.2_prot_NP_249655.1_965	lcl|NC_002516.2_prot_NP_249655.1_965	lcl|NC_002516.2_prot_NP_249655.1_965 [gene=pmpR] [locus_tag=PA0964] [db_xref=GeneID:882153,PseudoCap:PA0964] [protein=transcriptional regulator PmpR] [protein_id=NP_249655.1] [location=1050301..1051047] [gbkey=CDS]	1	5	5	5	5	4	4	4	4	5	4	4	4	5	4	4	4	5	5	5	5	4	4	4	4	5	4	4	4	5	4	4	4	5	5	5	5	4	4	4	4	5	4	4	4	5	4
lcl|NC_004629.1_prot_NP_803774.1_247	lcl|NC_004629.1_prot_NP_803774.1_247	lcl|NC_004629.1_prot_NP_803774.1_247 [locus_tag=PHIKZ208] [db_xref=GeneID:1258192] [protein=AAA family ATPase] [protein_id=NP_803774.1] [location=215789..216889] [gbkey=CDS]	1	18	0	8	17	17	1	18	15	21	0	19	18	18	0	10	16	18	0	8	17	17	1	18	15	21	0	19	18	18	0	10	16	18	0	8	17	17	1	18	15	21	0	19	18	18	0
lcl|NC_002516.2_prot_NP_252733.1_4045	lcl|NC_002516.2_prot_NP_252733.1_4045	lcl|NC_002516.2_prot_NP_252733.1_4045 [gene=dxs] [locus_tag=PA4044] [db_xref=GeneID:879037] [protein=1-deoxy-D-xylulose-5-phosphate synthase] [protein_id=NP_252733.1] [location=4526547..4528430] [gbkey=CDS]	1	26	26	26	26	25	24	23	26	27	27	25	27	21	25	23	23	26	26	26	26	25	24	23	26	27	27	25	27	21	25	23	23	26	26	26	26	25	24	23	26	27	27	25	27	21	25
lcl|NC_002516.2_prot_NP_251309.1_2617	lcl|NC_002516.2_prot_NP_251309.1_2617	lcl|NC_002516.2_prot_NP_251309.1_2617 [gene=infA] [locus_tag=PA2619] [db_xref=GeneID:882325] [protein=translation initiation factor IF-1] [protein_id=NP_251309.1] [location=2962003..2962221] [gbkey=CDS]	1	5	5	5	5	5	5	5	5	5	5	5	5	5	5	5	5	5	5	5	5	5	5	5	5	5	5	5	5	5	5	5	5	5	5	5	5	5	5	5	5	5	5	5	5	5	5
lcl|NC_002516.2_prot_NP_250937.1_2249	lcl|NC_002516.2_prot_NP_250937.1_2249	lcl|NC_002516.2_prot_NP_250937.1_2249 [gene=bkdA1] [locus_tag=PA2247] [db_xref=GeneID:877901] [protein=2-oxoisovalerate dehydrogenase subunit alpha] [protein_id=NP_250937.1] [location=2473213..2474445] [gbkey=CDS]	1	17	16	18	16	18	19	16	16	19	17	17	18	14	18	15	15	17	16	18	16	18	19	16	16	19	17	17	18	14	18	15	15	17	16	18	16	18	19	16	16	19	17	17	18	14	18
lcl|NC_002516.2_prot_NP_254100.1_5416	lcl|NC_002516.2_prot_NP_254100.1_5416	lcl|NC_002516.2_prot_NP_254100.1_5416 [gene=ltaA] [locus_tag=PA5413] [db_xref=GeneID:880064] [protein=low specificity l-threonine aldolase] [protein_id=NP_254100.1] [location=complement(6092046..6093086)] [gbkey=CDS]	1	14	14	14	14	13	12	15	14	13	14	14	13	14	15	14	13	14	14	14	14	13	12	15	14	13	14	14	13	14	15	14	13	14	14	14	14	13	12	15	14	13	14	14	13	14	15
lcl|NC_002516.2_prot_NP_253144.1_4455	lcl|NC_002516.2_prot_NP_253144.1_4455	lcl|NC_002516.2_prot_NP_253144.1_4455 [locus_tag=PA4454] [db_xref=GeneID:881007] [protein=hypothetical protein] [protein_id=NP_253144.1] [location=complement(4986811..4987284)] [gbkey=CDS]	1	7	9	9	9	10	10	9	10	10	10	9	9	9	9	8	8	7	9	9	9	10	10	9	10	10	10	9	9	9	9	8	8	7	9	9	9	10	10	9	10	10	10	9	9	9	9
lcl|NC_002516.2_prot_NP_249625.1_934	lcl|NC_002516.2_prot_NP_249625.1_934	lcl|NC_002516.2_prot_NP_249625.1_934 [gene=relA] [locus_tag=PA0934] [db_xref=GeneID:881299] [protein=GTP pyrophosphokinase] [protein_id=NP_249625.1] [location=1023053..1025296] [gbkey=CDS]	1	25	25	27	26	25	25	24	25	28	30	25	28	23	27	25	22	25	25	27	26	25	25	24	25	28	30	25	28	23	27	25	22	25	25	27	26	25	25	24	25	28	30	25	28	23	27
lcl|NC_002516.2_prot_NP_253606.1_4921	lcl|NC_002516.2_prot_NP_253606.1_4921	lcl|NC_002516.2_prot_NP_253606.1_4921 [gene=pncB1] [locus_tag=PA4919] [db_xref=GeneID:882212] [protein=nicotinate phosphoribosyltransferase] [protein_id=NP_253606.1] [location=5518483..5519682] [gbkey=CDS]	1	18	19	17	16	17	20	20	19	17	19	20	19	13	20	16	15	18	19	17	16	17	20	20	19	17	19	20	19	13	20	16	15	16	17	16	15	16	18	18	18	16	17	18	17	12	18
lcl|NC_002516.2_prot_NP_253322.1_4632	lcl|NC_002516.2_prot_NP_253322.1_4632	lcl|NC_002516.2_prot_NP_253322.1_4632 [locus_tag=PA4632] [db_xref=GeneID:881207] [protein=hypothetical protein] [protein_id=NP_253322.1] [location=complement(5199503..5200324)] [gbkey=CDS]	1	12	11	12	13	13	13	12	13	13	13	13	13	11	12	11	10	12	11	12	13	13	13	12	13	13	13	13	13	11	12	11	10	12	11	12	13	13	13	12	13	13	13	13	13	11	12
lcl|NC_004629.1_prot_NP_803728.1_195	lcl|NC_004629.1_prot_NP_803728.1_195	lcl|NC_004629.1_prot_NP_803728.1_195 [locus_tag=PHIKZ162] [db_xref=GeneID:1258269] [protein=internal head protein] [protein_id=NP_803728.1] [location=165066..166634] [gbkey=CDS]	1	6	8	9	5	11	9	8	13	11	8	10	11	4	12	7	8	6	8	9	5	11	9	8	13	11	8	10	11	4	12	7	8	6	8	9	5	11	9	8	13	11	8	10	11	4	12
lcl|NC_002516.2_prot_NP_253944.1_5260	lcl|NC_002516.2_prot_NP_253944.1_5260	lcl|NC_002516.2_prot_NP_253944.1_5260 [locus_tag=PA5257] [db_xref=GeneID:879722] [protein=hypothetical protein] [protein_id=NP_253944.1] [location=complement(5918350..5919588)] [gbkey=CDS]	1	21	23	21	23	26	23	25	26	25	22	24	25	21	26	22	21	21	23	21	23	26	23	25	26	25	22	24	25	21	26	22	21	21	23	21	23	26	23	25	26	25	22	24	25	21	26
lcl|NC_002516.2_prot_NP_251306.1_2614	lcl|NC_002516.2_prot_NP_251306.1_2614	lcl|NC_002516.2_prot_NP_251306.1_2614 [gene=trxB1] [locus_tag=PA2616] [db_xref=GeneID:882322] [protein=thioredoxin reductase] [protein_id=NP_251306.1] [location=2959468..2960418] [gbkey=CDS]	1	9	8	9	8	9	10	8	9	10	10	10	10	8	9	8	8	9	8	9	8	9	10	8	9	10	10	10	10	8	9	8	8	8	7	8	7	8	9	7	8	9	9	9	9	7	8
lcl|NC_002516.2_prot_NP_251856.1_3163	lcl|NC_002516.2_prot_NP_251856.1_3163	lcl|NC_002516.2_prot_NP_251856.1_3163 [gene=pheA] [locus_tag=PA3166] [db_xref=GeneID:882699] [protein=bifunctional chorismate mutase/prephenate dehydratase] [protein_id=NP_251856.1] [location=complement(3554157..3555254)] [gbkey=CDS]	1	18	20	17	18	20	21	15	20	18	20	19	20	17	22	15	13	18	20	17	18	20	21	15	20	18	20	19	20	17	22	15	13	18	20	17	18	20	21	15	20	18	20	19	20	17	22
lcl|NC_002516.2_prot_NP_250325.1_1635	lcl|NC_002516.2_prot_NP_250325.1_1635	lcl|NC_002516.2_prot_NP_250325.1_1635 [gene=kdpB] [locus_tag=PA1634] [db_xref=GeneID:883011] [protein=potassium-transporting ATPase subunit B] [protein_id=NP_250325.1] [location=1777751..1779823] [gbkey=CDS]	1	23	24	24	25	27	24	26	29	26	24	27	28	25	25	22	21	23	24	24	25	27	24	26	29	26	24	27	28	25	25	22	21	23	24	24	25	27	24	26	29	26	24	27	28	25	25
lcl|NC_002516.2_prot_NP_254256.1_5571	lcl|NC_002516.2_prot_NP_254256.1_5571	lcl|NC_002516.2_prot_NP_254256.1_5571 [gene=rnpA] [locus_tag=PA5569] [db_xref=GeneID:877910] [protein=ribonuclease P] [protein_id=NP_254256.1] [location=complement(6263805..6264212)] [gbkey=CDS]	1	7	7	7	7	7	7	5	7	6	7	5	7	7	7	6	5	7	7	7	7	7	7	5	7	6	7	5	7	7	7	6	5	7	7	7	7	7	7	5	7	6	7	5	7	7	7
lcl|NC_002516.2_prot_NP_250223.1_1532	lcl|NC_002516.2_prot_NP_250223.1_1532	lcl|NC_002516.2_prot_NP_250223.1_1532 [gene=dnaX] [locus_tag=PA1532] [db_xref=GeneID:883094] [protein=DNA polymerase III subunits gamma/tau] [protein_id=NP_250223.1] [location=1669989..1672034] [gbkey=CDS]	1	26	21	23	27	26	27	25	27	27	31	28	27	23	21	19	20	26	21	23	27	26	27	25	27	27	31	28	27	23	21	19	20	26	21	23	27	26	27	25	27	27	31	28	27	23	21
lcl|NC_002516.2_prot_NP_253985.1_5301	lcl|NC_002516.2_prot_NP_253985.1_5301	lcl|NC_002516.2_prot_NP_253985.1_5301 [locus_tag=PA5298] [db_xref=GeneID:878159] [protein=xanthine phosphoribosyltransferase] [protein_id=NP_253985.1] [location=5966706..5967278] [gbkey=CDS]	1	10	9	9	8	10	9	12	10	10	9	10	10	7	10	9	9	10	9	9	8	10	9	12	10	10	9	10	10	7	10	9	9	10	9	9	8	10	9	12	10	10	9	10	10	7	10
lcl|NC_002516.2_prot_NP_250028.1_1336	lcl|NC_002516.2_prot_NP_250028.1_1336	lcl|NC_002516.2_prot_NP_250028.1_1336 [gene=ansB] [locus_tag=PA1337] [db_xref=GeneID:882207] [protein=glutaminase-asparaginase] [protein_id=NP_250028.1] [location=complement(1450545..1451633)] [gbkey=CDS]	1	12	15	15	14	15	17	13	16	15	15	14	15	12	13	14	14	12	15	15	14	15	17	13	16	15	15	14	15	12	13	14	14	12	15	15	14	15	17	13	16	15	15	14	15	12	13
lcl|NC_002516.2_prot_NP_249689.1_996	lcl|NC_002516.2_prot_NP_249689.1_996	lcl|NC_002516.2_prot_NP_249689.1_996 [gene=pqsC] [locus_tag=PA0998] [db_xref=GeneID:880660] [protein=hypothetical protein] [protein_id=NP_249689.1] [location=1080853..1081899] [gbkey=CDS]	1	12	13	13	14	13	15	13	14	15	14	14	15	12	13	12	14	12	13	13	14	13	15	13	14	15	14	14	15	12	13	12	14	12	13	13	14	13	15	13	14	15	14	14	15	12	13
lcl|NC_002516.2_prot_NP_249660.1_970	lcl|NC_002516.2_prot_NP_249660.1_970	lcl|NC_002516.2_prot_NP_249660.1_970 [gene=tolQ] [locus_tag=PA0969] [db_xref=GeneID:882055] [protein=translocation protein TolQ] [protein_id=NP_249660.1] [location=1053848..1054543] [gbkey=CDS]	1	8	9	8	8	9	9	11	9	9	9	11	10	9	9	9	8	8	9	8	8	9	9	11	9	9	9	11	10	9	9	9	8	8	9	8	8	9	9	11	9	9	9	11	10	9	9
lcl|NC_002516.2_prot_NP_249147.1_457	lcl|NC_002516.2_prot_NP_249147.1_457	lcl|NC_002516.2_prot_NP_249147.1_457 [locus_tag=PA0456] [db_xref=GeneID:881394] [protein=cold-shock protein] [protein_id=NP_249147.1] [location=514775..514984] [gbkey=CDS]	1	3	2	2	3	2	2	1	2	2	2	2	2	2	2	2	2	3	2	2	3	2	2	1	2	2	2	2	2	2	2	2	2	3	2	2	3	2	2	1	2	2	2	2	2	2	2
lcl|NC_002516.2_prot_NP_250219.1_1528	lcl|NC_002516.2_prot_NP_250219.1_1528	lcl|NC_002516.2_prot_NP_250219.1_1528 [gene=zipA] [locus_tag=PA1528] [db_xref=GeneID:879535] [protein=cell division protein ZipA] [protein_id=NP_250219.1] [location=1665065..1665934] [gbkey=CDS]	1	14	15	14	15	15	15	15	16	15	15	15	16	13	15	11	10	14	15	14	15	15	15	15	16	15	15	15	16	13	15	11	10	14	15	14	15	15	15	15	16	15	15	15	16	13	15
lcl|NC_002516.2_prot_NP_251805.1_3114	lcl|NC_002516.2_prot_NP_251805.1_3114	lcl|NC_002516.2_prot_NP_251805.1_3114 [gene=fimV] [locus_tag=PA3115] [db_xref=GeneID:879911] [protein=motility protein FimV] [protein_id=NP_251805.1] [location=complement(3495446..3498205)] [gbkey=CDS]	1	20	22	22	21	22	23	20	25	22	23	25	22	21	15	19	21	20	22	22	21	22	23	20	25	22	23	25	22	21	15	19	21	20	22	22	21	22	23	20	25	22	23	25	22	21	15
lcl|NC_002516.2_prot_NP_251709.1_3018	lcl|NC_002516.2_prot_NP_251709.1_3018	lcl|NC_002516.2_prot_NP_251709.1_3018 [locus_tag=PA3019] [db_xref=GeneID:878861] [protein=ABC transporter ATP-binding protein] [protein_id=NP_251709.1] [location=complement(3379815..3381737)] [gbkey=CDS]	1	23	25	27	22	29	29	30	30	30	27	28	29	23	25	22	24	23	25	27	22	29	29	30	30	30	27	28	29	23	25	22	24	23	25	27	22	29	29	30	30	30	27	28	29	23	25
lcl|NC_002516.2_prot_NP_251797.1_3106	lcl|NC_002516.2_prot_NP_251797.1_3106	lcl|NC_002516.2_prot_NP_251797.1_3106 [gene=metZ] [locus_tag=PA3107] [db_xref=GeneID:880476] [protein=O-succinylhomoserine sulfhydrylase] [protein_id=NP_251797.1] [location=complement(3487181..3488392)] [gbkey=CDS]	1	17	15	18	17	22	21	15	17	21	21	19	22	17	20	19	14	17	15	18	17	22	21	15	17	21	21	19	22	17	20	19	14	17	15	18	17	22	21	15	17	21	21	19	22	17	20
lcl|NC_004629.1_prot_NP_803718.1_184	lcl|NC_004629.1_prot_NP_803718.1_184	lcl|NC_004629.1_prot_NP_803718.1_184 [locus_tag=PHIKZ152] [db_xref=GeneID:1258325] [protein=PHIKZ152] [protein_id=NP_803718.1] [location=complement(155752..157191)] [gbkey=CDS]	1	0	0	0	0	0	0	0	0	0	0	0	0	2	0	0	1	0	0	0	0	0	0	0	0	0	0	0	0	2	0	0	1	0	0	0	0	0	0	0	0	0	0	0	0	2	0
lcl|NC_002516.2_prot_NP_253724.1_5039	lcl|NC_002516.2_prot_NP_253724.1_5039	lcl|NC_002516.2_prot_NP_253724.1_5039 [locus_tag=PA5037] [db_xref=GeneID:881252] [protein=hypothetical protein] [protein_id=NP_253724.1] [location=complement(5672366..5674021)] [gbkey=CDS]	1	18	14	16	18	18	19	18	19	17	19	16	19	14	16	12	12	18	14	16	18	18	19	18	19	17	19	16	19	14	16	12	12	18	14	16	18	18	19	18	19	17	19	16	19	14	16
lcl|NC_002516.2_prot_NP_253763.1_5078	lcl|NC_002516.2_prot_NP_253763.1_5078	lcl|NC_002516.2_prot_NP_253763.1_5078 [locus_tag=PA5076] [db_xref=GeneID:879765] [protein=ABC transporter] [protein_id=NP_253763.1] [location=complement(5713232..5714032)] [gbkey=CDS]	1	14	14	17	17	18	19	16	19	17	17	17	18	14	17	14	13	14	14	17	17	18	19	16	19	17	17	17	18	14	17	14	13	14	14	17	17	18	19	16	19	17	17	17	18	14	17
lcl|NC_002516.2_prot_NP_253311.1_4621	lcl|NC_002516.2_prot_NP_253311.1_4621	lcl|NC_002516.2_prot_NP_253311.1_4621 [locus_tag=PA4621] [db_xref=GeneID:881161] [protein=oxidoreductase] [protein_id=NP_253311.1] [location=complement(5179437..5182268)] [gbkey=CDS]	1	28	30	34	35	32	33	32	35	33	37	32	34	27	35	26	28	28	30	34	35	32	33	32	35	33	37	32	34	27	35	26	28	28	30	34	35	32	33	32	35	33	37	32	34	27	35
lcl|NC_002516.2_prot_NP_251816.1_3125	lcl|NC_002516.2_prot_NP_251816.1_3125	lcl|NC_002516.2_prot_NP_251816.1_3125 [gene=ibpA] [locus_tag=PA3126] [db_xref=GeneID:882640] [protein=heat-shock protein IbpA] [protein_id=NP_251816.1] [location=complement(3508717..3509166)] [gbkey=CDS]	1	14	14	13	13	15	16	12	15	14	14	15	14	13	15	14	13	14	14	13	13	15	16	12	15	14	14	15	14	13	15	14	13	14	14	13	13	15	16	12	15	14	14	15	14	13	15
lcl|NC_004629.1_prot_NP_803871.1_368	lcl|NC_004629.1_prot_NP_803871.1_368	lcl|NC_004629.1_prot_NP_803871.1_368 [locus_tag=PHIKZ305] [db_xref=GeneID:1258402] [protein=ribonucleotide-diphosphate reductase subunit beta] [protein_id=NP_803871.1] [location=complement(276601..277764)] [gbkey=CDS]	1	0	0	1	0	0	0	1	0	1	0	0	1	0	0	0	0	0	0	1	0	0	0	1	0	1	0	0	1	0	0	0	0	0	0	1	0	0	0	1	0	1	0	0	1	0	0
lcl|NC_002516.2_prot_NP_249228.1_539	lcl|NC_002516.2_prot_NP_249228.1_539	lcl|NC_002516.2_prot_NP_249228.1_539 [locus_tag=PA0537] [db_xref=GeneID:878574] [protein=hypothetical protein] [protein_id=NP_249228.1] [location=complement(596274..596882)] [gbkey=CDS]	1	13	14	14	13	14	13	12	14	13	12	13	14	14	14	14	14	13	14	14	13	14	13	12	14	13	12	13	14	14	14	14	14	13	14	14	13	14	13	12	14	13	12	13	14	14	14
lcl|NC_002516.2_prot_NP_248816.1_127	lcl|NC_002516.2_prot_NP_248816.1_127	lcl|NC_002516.2_prot_NP_248816.1_127 [locus_tag=PA0126] [db_xref=GeneID:880627] [protein=hypothetical protein] [protein_id=NP_248816.1] [location=complement(144248..144868)] [gbkey=CDS]	1	12	11	11	13	11	12	14	13	13	10	13	13	12	12	12	11	12	11	11	13	11	12	14	13	13	10	13	13	12	12	12	11	12	11	11	13	11	12	14	13	13	10	13	13	12	12
lcl|NC_002516.2_prot_NP_249300.1_611	lcl|NC_002516.2_prot_NP_249300.1_611	lcl|NC_002516.2_prot_NP_249300.1_611 [gene=trpE] [locus_tag=PA0609] [db_xref=GeneID:879191] [protein=anthranilate synthase component I] [protein_id=NP_249300.1] [location=670980..672458] [gbkey=CDS]	1	26	25	25	24	24	25	22	24	27	24	25	25	27	24	23	22	26	25	25	24	24	25	22	24	27	24	25	25	27	24	23	22	25	24	24	23	23	24	21	23	26	23	24	24	26	23
lcl|NC_004629.1_prot_NP_803655.1_109	lcl|NC_004629.1_prot_NP_803655.1_109	lcl|NC_004629.1_prot_NP_803655.1_109 [locus_tag=PHIKZ089] [db_xref=GeneID:1258336] [protein=PHIKZ089] [protein_id=NP_803655.1] [location=88994..90157] [gbkey=CDS]	1	10	9	9	10	9	10	10	12	11	10	10	10	10	10	10	8	10	9	9	10	9	10	10	12	11	10	10	10	10	10	10	8	10	9	9	10	9	10	10	12	11	10	10	10	10	10
lcl|NC_002516.2_prot_NP_249480.1_790	lcl|NC_002516.2_prot_NP_249480.1_790	lcl|NC_002516.2_prot_NP_249480.1_790 [locus_tag=PA0789] [db_xref=GeneID:879370] [protein=amino acid permease] [protein_id=NP_249480.1] [location=864095..865510] [gbkey=CDS]	1	3	5	4	6	5	4	3	6	4	3	5	5	4	5	5	4	3	5	4	6	5	4	3	6	4	3	5	5	4	5	5	4	3	5	4	6	5	4	3	6	4	3	5	5	4	5
lcl|NC_002516.2_prot_NP_252741.1_4053	lcl|NC_002516.2_prot_NP_252741.1_4053	lcl|NC_002516.2_prot_NP_252741.1_4053 [gene=nusB] [locus_tag=PA4052] [db_xref=GeneID:878643] [protein=transcription antitermination protein NusB] [protein_id=NP_252741.1] [location=complement(4533640..4534119)] [gbkey=CDS]	1	11	10	11	11	12	10	9	11	11	11	10	10	8	8	6	7	11	10	11	11	12	10	9	11	11	11	10	10	8	8	6	7	11	10	11	11	12	10	9	11	11	11	10	10	8	8
lcl|NC_002516.2_prot_NP_253335.1_4647	lcl|NC_002516.2_prot_NP_253335.1_4647	lcl|NC_002516.2_prot_NP_253335.1_4647 [gene=upp] [locus_tag=PA4646] [db_xref=GeneID:881277] [protein=uracil phosphoribosyltransferase] [protein_id=NP_253335.1] [location=5212833..5213471] [gbkey=CDS]	1	13	14	13	15	16	15	12	15	16	16	13	16	13	13	14	12	13	14	13	15	16	15	12	15	16	16	13	16	13	13	14	12	13	14	13	15	16	15	12	15	16	16	13	16	13	13
lcl|NC_002516.2_prot_NP_253526.1_4842	lcl|NC_002516.2_prot_NP_253526.1_4842	lcl|NC_002516.2_prot_NP_253526.1_4842 [gene=speA] [locus_tag=PA4839] [db_xref=GeneID:879594] [protein=arginine decarboxylase] [protein_id=NP_253526.1] [location=complement(5431381..5433291)] [gbkey=CDS]	1	22	20	20	23	23	23	28	24	24	24	23	23	21	24	20	17	22	20	20	23	23	23	28	24	24	24	23	23	21	24	20	17	22	20	20	23	23	23	28	24	24	24	23	23	21	24
lcl|NC_002516.2_prot_YP_003933614.1_4815	lcl|NC_002516.2_prot_YP_003933614.1_4815	lcl|NC_002516.2_prot_YP_003933614.1_4815 [gene=fdnG] [locus_tag=PA4812] [db_xref=GeneID:880124,PseudoCap:PA4812] [protein=formate dehydrogenase-O major subunit] [transl_except=(pos:589..591,aa:Sec)] [protein_id=YP_003933614.1] [location=complement(5398628.	1	36	34	34	33	38	39	36	40	43	42	40	43	35	41	34	33	36	34	34	33	38	39	36	40	43	42	40	43	35	41	34	33	36	34	34	33	38	39	36	40	43	42	40	43	35	41
lcl|NC_002516.2_prot_NP_250734.1_2047	lcl|NC_002516.2_prot_NP_250734.1_2047	lcl|NC_002516.2_prot_NP_250734.1_2047 [locus_tag=PA2044] [db_xref=GeneID:877614] [protein=hypothetical protein] [protein_id=NP_250734.1] [location=complement(2236492..2238366)] [gbkey=CDS]	1	29	27	31	29	27	31	28	31	30	30	29	29	26	28	22	24	29	27	31	29	27	31	28	31	30	30	29	29	26	28	22	24	29	27	31	29	27	31	28	31	30	30	29	29	26	28
lcl|NC_002516.2_prot_NP_251840.1_3148	lcl|NC_002516.2_prot_NP_251840.1_3148	lcl|NC_002516.2_prot_NP_251840.1_3148 [gene=wbpG] [locus_tag=PA3150] [db_xref=GeneID:882581] [protein=LPS biosynthesis protein WbpG] [protein_id=NP_251840.1] [location=complement(3533948..3535081)] [gbkey=CDS]	1	19	17	16	19	16	21	15	20	20	21	21	21	15	17	15	15	19	17	16	19	16	21	15	20	20	21	21	21	15	17	15	15	19	17	16	19	16	21	15	20	20	21	21	21	15	17
lcl|NC_004629.1_prot_NP_803751.1_222	lcl|NC_004629.1_prot_NP_803751.1_222	lcl|NC_004629.1_prot_NP_803751.1_222 [locus_tag=PHIKZ185] [db_xref=GeneID:1258484] [protein=PHIKZ185] [protein_id=NP_803751.1] [location=199270..199824] [gbkey=CDS]	1	12	0	7	11	10	0	9	11	12	1	9	10	12	1	6	9	12	0	7	11	10	0	9	11	12	1	9	10	12	1	6	9	12	0	7	11	10	0	9	11	12	1	9	10	12	1
lcl|NC_002516.2_prot_NP_253133.1_4444	lcl|NC_002516.2_prot_NP_253133.1_4444	lcl|NC_002516.2_prot_NP_253133.1_4444 [gene=cysD] [locus_tag=PA4443] [db_xref=GeneID:880980] [protein=sulfate adenylyltransferase subunit 2] [protein_id=NP_253133.1] [location=complement(4976607..4977524)] [gbkey=CDS]	1	12	13	13	14	14	17	13	15	13	17	16	14	12	15	14	12	12	13	13	14	14	17	13	15	13	17	16	14	12	15	14	12	12	13	13	14	14	17	13	15	13	17	16	14	12	15
lcl|NC_002516.2_prot_NP_254019.1_5335	lcl|NC_002516.2_prot_NP_254019.1_5335	lcl|NC_002516.2_prot_NP_254019.1_5335 [gene=crc] [locus_tag=PA5332] [db_xref=GeneID:878037] [protein=catabolite repression control protein] [protein_id=NP_254019.1] [location=6002121..6002900] [gbkey=CDS]	1	13	12	12	14	13	14	11	12	12	12	14	12	12	13	11	11	13	12	12	14	13	14	11	12	12	12	14	12	12	13	11	11	13	12	12	14	13	14	11	12	12	12	14	12	12	13
lcl|NC_002516.2_prot_NP_253848.1_5162	lcl|NC_002516.2_prot_NP_253848.1_5162	lcl|NC_002516.2_prot_NP_253848.1_5162 [gene=rmlB] [locus_tag=PA5161] [db_xref=GeneID:879982] [protein=dTDP-D-glucose 4,6-dehydratase] [protein_id=NP_253848.1] [location=5810281..5811339] [gbkey=CDS]	1	18	21	22	18	19	20	17	20	17	21	19	19	17	12	12	14	18	21	22	18	19	20	17	20	17	21	19	19	17	12	12	14	18	21	22	18	19	20	17	20	17	21	19	19	17	12
lcl|NC_002516.2_prot_NP_253911.1_5226	lcl|NC_002516.2_prot_NP_253911.1_5226	lcl|NC_002516.2_prot_NP_253911.1_5226 [gene=pepP] [locus_tag=PA5224] [db_xref=GeneID:882288] [protein=aminopeptidase] [protein_id=NP_253911.1] [location=complement(5881679..5883013)] [gbkey=CDS]	1	16	18	16	19	20	21	19	21	19	22	21	22	18	21	17	15	16	18	16	19	20	21	19	21	19	22	21	22	18	21	17	15	16	18	16	19	20	21	19	21	19	22	21	22	18	21
lcl|NC_002516.2_prot_NP_250030.1_1338;lcl|NC_002516.2_prot_NP_252881.1_4192	lcl|NC_002516.2_prot_NP_250030.1_1338	lcl|NC_002516.2_prot_NP_250030.1_1338 [locus_tag=PA1339] [db_xref=GeneID:879236,PseudoCap:PA1339] [protein=amino acid ABC transporter ATP binding protein] [protein_id=NP_250030.1] [location=complement(1453470..1454204)] [gbkey=CDS]	2	9	9	10	10	11	11	10	11	11	11	10	11	9	9	9	8	9	9	10	10	11	11	10	11	11	11	10	11	9	9	9	8	9	9	10	10	11	11	10	11	11	11	10	11	9	9
lcl|NC_002516.2_prot_NP_253850.1_5164	lcl|NC_002516.2_prot_NP_253850.1_5164	lcl|NC_002516.2_prot_NP_253850.1_5164 [gene=rmlA] [locus_tag=PA5163] [db_xref=GeneID:879990] [protein=glucose-1-phosphate thymidylyltransferase] [protein_id=NP_253850.1] [location=5812241..5813122] [gbkey=CDS]	1	16	13	15	16	16	16	15	17	16	17	16	17	14	15	14	15	16	13	15	16	16	16	15	17	16	17	16	17	14	15	14	15	16	13	15	16	16	16	15	17	16	17	16	17	14	15
lcl|NC_002516.2_prot_NP_249652.2_962	lcl|NC_002516.2_prot_NP_249652.2_962	lcl|NC_002516.2_prot_NP_249652.2_962 [locus_tag=PA0961] [db_xref=GeneID:882013] [protein=cold-shock protein] [protein_id=NP_249652.2] [location=complement(1046720..1047334)] [gbkey=CDS]	1	8	7	7	9	8	7	8	7	7	8	9	6	7	7	7	8	8	7	7	9	8	7	8	7	7	8	9	6	7	7	7	8	8	7	7	9	8	7	8	7	7	8	9	6	7	7
lcl|NC_002516.2_prot_NP_251486.1_2796	lcl|NC_002516.2_prot_NP_251486.1_2796	lcl|NC_002516.2_prot_NP_251486.1_2796 [gene=tal] [locus_tag=PA2796] [db_xref=GeneID:882755] [protein=transaldolase B] [protein_id=NP_251486.1] [location=3153582..3154505] [gbkey=CDS]	1	16	19	20	16	19	19	18	18	17	19	20	18	16	18	17	18	16	19	20	16	19	19	18	18	17	19	20	18	16	18	17	18	16	19	20	16	19	19	18	18	17	19	20	18	16	18
lcl|NC_002516.2_prot_NP_253654.1_4969	lcl|NC_002516.2_prot_NP_253654.1_4969	lcl|NC_002516.2_prot_NP_253654.1_4969 [gene=parE] [locus_tag=PA4967] [db_xref=GeneID:879897] [protein=DNA topoisomerase IV subunit B] [protein_id=NP_253654.1] [location=complement(5576028..5577917)] [gbkey=CDS]	1	27	26	29	24	26	28	27	30	28	30	28	30	24	29	23	21	27	26	29	24	26	28	27	30	28	30	28	30	24	29	23	21	27	26	29	24	26	28	27	30	28	30	28	30	24	29
lcl|NC_002516.2_prot_NP_251807.1_3116	lcl|NC_002516.2_prot_NP_251807.1_3116	lcl|NC_002516.2_prot_NP_251807.1_3116 [gene=asd] [locus_tag=PA3117] [db_xref=GeneID:882803] [protein=aspartate-semialdehyde dehydrogenase] [protein_id=NP_251807.1] [location=complement(3499486..3500598)] [gbkey=CDS]	1	17	18	18	17	20	19	18	20	19	19	19	19	17	19	18	16	17	18	18	17	20	19	18	20	19	19	19	19	17	19	18	16	17	18	18	17	20	19	18	20	19	19	19	19	17	19
lcl|NC_002516.2_prot_NP_253151.1_4462	lcl|NC_002516.2_prot_NP_253151.1_4462	lcl|NC_002516.2_prot_NP_253151.1_4462 [locus_tag=PA4461] [db_xref=GeneID:881018] [protein=ABC transporter ATP-binding protein] [protein_id=NP_253151.1] [location=4991919..4992644] [gbkey=CDS]	1	13	10	12	13	13	12	11	12	10	13	11	11	11	10	11	9	13	10	12	13	13	12	11	12	10	13	11	11	11	10	11	9	13	10	12	13	13	12	11	12	10	13	11	11	11	10
lcl|NC_002516.2_prot_NP_251877.1_3184	lcl|NC_002516.2_prot_NP_251877.1_3184	lcl|NC_002516.2_prot_NP_251877.1_3184 [locus_tag=PA3187] [db_xref=GeneID:880539] [protein=ABC transporter ATP-binding protein] [protein_id=NP_251877.1] [location=complement(3577320..3578480)] [gbkey=CDS]	1	16	10	14	16	16	18	16	17	16	18	17	17	11	14	12	13	16	10	14	16	16	18	16	17	16	18	17	17	11	14	12	13	16	10	14	16	16	18	16	17	16	18	17	17	11	14
lcl|NC_002516.2_prot_NP_253731.1_5046	lcl|NC_002516.2_prot_NP_253731.1_5046	lcl|NC_002516.2_prot_NP_253731.1_5046 [gene=pilM] [locus_tag=PA5044] [db_xref=GeneID:881162] [protein=type 4 fimbrial biogenesis protein PilM] [protein_id=NP_253731.1] [location=complement(5679649..5680713)] [gbkey=CDS]	1	17	18	21	16	20	19	21	22	21	17	22	20	15	22	16	15	17	18	21	16	20	19	21	22	21	17	22	20	15	22	16	15	17	18	21	16	20	19	21	22	21	17	22	20	15	22
lcl|NC_002516.2_prot_NP_253446.1_4761	lcl|NC_002516.2_prot_NP_253446.1_4761	lcl|NC_002516.2_prot_NP_253446.1_4761 [gene=carA] [locus_tag=PA4758] [db_xref=GeneID:881751] [protein=carbamoyl phosphate synthase small subunit] [protein_id=NP_253446.1] [location=complement(5343767..5344903)] [gbkey=CDS]	1	11	10	12	12	12	12	13	12	12	11	12	13	9	12	9	10	11	10	12	12	12	12	13	12	12	11	12	13	9	12	9	10	11	10	12	12	12	12	13	12	12	11	12	13	9	12
lcl|NC_002516.2_prot_NP_253607.1_4922	lcl|NC_002516.2_prot_NP_253607.1_4922	lcl|NC_002516.2_prot_NP_253607.1_4922 [gene=nadE] [locus_tag=PA4920] [db_xref=GeneID:882213] [protein=NAD synthetase] [protein_id=NP_253607.1] [location=5519711..5520538] [gbkey=CDS]	1	12	12	13	13	15	15	13	16	14	15	15	15	14	12	10	11	12	12	13	13	15	15	13	16	14	15	15	15	14	12	10	11	12	12	13	13	15	15	13	16	14	15	15	15	14	12
lcl|NC_002516.2_prot_NP_251342.1_2650	lcl|NC_002516.2_prot_NP_251342.1_2650	lcl|NC_002516.2_prot_NP_251342.1_2650 [locus_tag=PA2652] [db_xref=GeneID:882361] [protein=methyl-accepting chemotaxis protein] [protein_id=NP_251342.1] [location=complement(3000074..3001759)] [gbkey=CDS]	1	17	18	18	18	17	19	18	20	20	21	21	19	17	17	15	16	16	17	17	17	16	18	17	19	19	20	20	18	16	16	14	15	15	16	16	16	15	17	16	18	18	19	19	17	15	15
lcl|NC_002516.2_prot_NP_253113.1_4424	lcl|NC_002516.2_prot_NP_253113.1_4424	lcl|NC_002516.2_prot_NP_253113.1_4424 [locus_tag=PA4423] [db_xref=GeneID:881236] [protein=hypothetical protein] [protein_id=NP_253113.1] [location=4957709..4959523] [gbkey=CDS]	1	25	22	24	25	24	25	20	26	21	29	21	24	26	22	22	22	25	22	24	25	24	25	20	26	21	29	21	24	26	22	22	22	25	22	24	25	24	25	20	26	21	29	21	24	26	22
lcl|NC_002516.2_prot_NP_254130.1_5447	lcl|NC_002516.2_prot_NP_254130.1_5447	lcl|NC_002516.2_prot_NP_254130.1_5447 [gene=uvrD] [locus_tag=PA5443] [db_xref=GeneID:877766] [protein=DNA-dependent helicase II] [protein_id=NP_254130.1] [location=6131088..6133274] [gbkey=CDS]	1	26	27	28	30	34	31	30	31	29	31	28	28	23	32	29	26	26	27	28	30	34	31	30	31	29	31	28	28	23	32	29	26	26	27	28	30	34	31	30	31	29	31	28	28	23	32
lcl|NC_002516.2_prot_NP_250713.1_2026	lcl|NC_002516.2_prot_NP_250713.1_2026	lcl|NC_002516.2_prot_NP_250713.1_2026 [gene=galU] [locus_tag=PA2023] [db_xref=GeneID:879968] [protein=UTP-glucose-1-phosphate uridylyltransferase] [protein_id=NP_250713.1] [location=2215102..2215941] [gbkey=CDS]	1	15	15	14	17	18	18	14	19	17	18	17	18	15	15	13	12	15	15	14	17	18	18	14	19	17	18	17	18	15	15	13	12	15	15	14	17	18	18	14	19	17	18	17	18	15	15
lcl|NC_002516.2_prot_NP_252334.1_3643	lcl|NC_002516.2_prot_NP_252334.1_3643	lcl|NC_002516.2_prot_NP_252334.1_3643 [gene=lpxA] [locus_tag=PA3644] [db_xref=GeneID:880493] [protein=acyl-[acyl-carrier-protein]--UDP-N-acetylglucosamine O-acyltransferase] [protein_id=NP_252334.1] [location=complement(4082185..4082961)] [gbkey=CDS]	1	7	7	9	7	9	7	8	7	9	10	8	10	7	9	7	7	7	7	9	7	9	7	8	7	9	10	8	10	7	9	7	7	7	7	9	7	9	7	8	7	9	10	8	10	7	9
lcl|NC_002516.2_prot_NP_249093.1_403	lcl|NC_002516.2_prot_NP_249093.1_403	lcl|NC_002516.2_prot_NP_249093.1_403 [gene=pyrB] [locus_tag=PA0402] [db_xref=GeneID:878267] [protein=aspartate carbamoyltransferase] [protein_id=NP_249093.1] [location=complement(444687..445691)] [gbkey=CDS]	1	21	20	19	20	22	22	20	21	22	21	22	22	18	20	18	15	21	20	19	20	22	22	20	21	22	21	22	22	18	20	18	15	21	20	19	20	22	22	20	21	22	21	22	22	18	20
lcl|NC_002516.2_prot_NP_254247.1_5562	lcl|NC_002516.2_prot_NP_254247.1_5562	lcl|NC_002516.2_prot_NP_254247.1_5562 [gene=atpB] [locus_tag=PA5560] [db_xref=GeneID:880089] [protein=ATP synthase subunit A] [protein_id=NP_254247.1] [location=complement(6253542..6254411)] [gbkey=CDS]	1	4	4	4	4	4	4	4	5	4	4	4	4	4	4	4	4	4	4	4	4	4	4	4	5	4	4	4	4	4	4	4	4	4	4	4	4	4	4	4	5	4	4	4	4	4	4
lcl|NC_002516.2_prot_NP_253478.1_4793	lcl|NC_002516.2_prot_NP_253478.1_4793	lcl|NC_002516.2_prot_NP_253478.1_4793 [locus_tag=PA4790] [db_xref=GeneID:880549] [protein=hypothetical protein] [protein_id=NP_253478.1] [location=5378093..5378842] [gbkey=CDS]	1	3	4	6	6	5	7	3	7	6	7	4	6	5	4	3	4	3	4	6	6	5	7	3	7	6	7	4	6	5	4	3	4	3	4	6	6	5	7	3	7	6	7	4	6	5	4
lcl|NC_002516.2_prot_NP_253334.1_4646	lcl|NC_002516.2_prot_NP_253334.1_4646	lcl|NC_002516.2_prot_NP_253334.1_4646 [locus_tag=PA4645] [db_xref=GeneID:881266] [protein=hypoxanthine-guanine phosphoribosyltransferase] [protein_id=NP_253334.1] [location=complement(5212107..5212664)] [gbkey=CDS]	1	12	10	11	12	11	11	10	10	10	11	11	10	11	10	11	11	12	10	11	12	11	11	10	10	10	11	11	10	11	10	11	11	12	10	11	12	11	11	10	10	10	11	11	10	11	10
lcl|NC_002516.2_prot_NP_249090.1_400	lcl|NC_002516.2_prot_NP_249090.1_400	lcl|NC_002516.2_prot_NP_249090.1_400 [locus_tag=PA0399] [db_xref=GeneID:878291] [protein=cystathionine beta-synthase] [protein_id=NP_249090.1] [location=440638..442011] [gbkey=CDS]	1	21	21	22	22	21	23	22	24	23	25	23	25	21	23	21	18	21	21	22	22	21	23	22	24	23	25	23	25	21	23	21	18	21	21	22	22	21	23	22	24	23	25	23	25	21	23
lcl|NC_004629.1_prot_NP_803794.1_270	lcl|NC_004629.1_prot_NP_803794.1_270	lcl|NC_004629.1_prot_NP_803794.1_270 [locus_tag=PHIKZ228] [db_xref=GeneID:1258263] [protein=virion structural protein] [protein_id=NP_803794.1] [location=226877..227476] [gbkey=CDS]	1	8	2	6	6	8	2	6	8	7	0	5	8	7	1	3	5	8	2	6	6	8	2	6	8	7	0	5	8	7	1	3	5	8	2	6	6	8	2	6	8	7	0	5	8	7	1
lcl|NC_002516.2_prot_NP_252982.1_4292	lcl|NC_002516.2_prot_NP_252982.1_4292	lcl|NC_002516.2_prot_NP_252982.1_4292 [locus_tag=PA4292] [db_xref=GeneID:881583] [protein=phosphate transporter] [protein_id=NP_252982.1] [location=4815043..4816512] [gbkey=CDS]	1	8	8	11	10	9	11	10	11	10	9	8	9	8	10	8	7	8	8	11	10	9	11	10	11	10	9	8	9	8	10	8	7	8	8	11	10	9	11	10	11	10	9	8	9	8	10
lcl|NC_004629.1_prot_NP_803647.1_100	lcl|NC_004629.1_prot_NP_803647.1_100	lcl|NC_004629.1_prot_NP_803647.1_100 [locus_tag=PHIKZ081] [db_xref=GeneID:1258316] [protein=virion structural protein] [protein_id=NP_803647.1] [location=76437..77858] [gbkey=CDS]	1	2	1	1	1	1	1	0	1	2	1	0	2	0	1	0	2	2	1	1	1	1	1	0	1	2	1	0	2	0	1	0	2	2	1	1	1	1	1	0	1	2	1	0	2	0	1
lcl|NC_002516.2_prot_NP_252488.1_3799	lcl|NC_002516.2_prot_NP_252488.1_3799	lcl|NC_002516.2_prot_NP_252488.1_3799 [locus_tag=PA3799] [db_xref=GeneID:878229] [protein=GTPase Der] [protein_id=NP_252488.1] [location=complement(4257696..4259177)] [gbkey=CDS]	1	19	24	23	18	25	21	26	26	27	25	27	27	20	24	21	20	19	24	23	18	25	21	26	26	27	25	27	27	20	24	21	20	19	24	23	18	25	21	26	26	27	25	27	27	20	24
lcl|NC_002516.2_prot_NP_253420.1_4735	lcl|NC_002516.2_prot_NP_253420.1_4735	lcl|NC_002516.2_prot_NP_253420.1_4735 [gene=pgi] [locus_tag=PA4732] [db_xref=GeneID:881638] [protein=glucose-6-phosphate isomerase] [protein_id=NP_253420.1] [location=5313676..5315340] [gbkey=CDS]	1	17	17	18	18	18	18	18	20	20	19	20	20	14	18	14	15	17	17	18	18	18	18	18	20	20	19	20	20	14	18	14	15	17	17	18	18	18	18	18	20	20	19	20	20	14	18
lcl|NC_002516.2_prot_NP_253181.1_4492	lcl|NC_002516.2_prot_NP_253181.1_4492	lcl|NC_002516.2_prot_NP_253181.1_4492 [locus_tag=PA4491] [db_xref=GeneID:881054] [protein=hypothetical protein] [protein_id=NP_253181.1] [location=complement(5025614..5027383)] [gbkey=CDS]	1	29	23	29	27	27	27	25	31	32	29	25	31	23	25	22	22	29	23	29	27	27	27	25	31	32	29	25	31	23	25	22	22	29	23	29	27	27	27	25	31	32	29	25	31	23	25
lcl|NC_002516.2_prot_NP_251947.1_3253	lcl|NC_002516.2_prot_NP_251947.1_3253	lcl|NC_002516.2_prot_NP_251947.1_3253 [gene=prc] [locus_tag=PA3257] [db_xref=GeneID:882420] [protein=tail-specific protease] [protein_id=NP_251947.1] [location=3642964..3645060] [gbkey=CDS]	1	31	30	33	32	31	34	24	31	37	34	32	33	28	33	27	28	31	30	33	32	31	34	24	31	37	34	32	33	28	33	27	28	31	30	33	32	31	34	24	31	37	34	32	33	28	33
lcl|NC_002516.2_prot_NP_249628.1_937	lcl|NC_002516.2_prot_NP_249628.1_937	lcl|NC_002516.2_prot_NP_249628.1_937 [locus_tag=PA0937] [db_xref=GeneID:880990] [protein=hypothetical protein] [protein_id=NP_249628.1] [location=1027445..1027984] [gbkey=CDS]	1	11	8	11	9	10	9	12	11	10	9	13	10	10	11	9	9	11	8	11	9	10	9	12	11	10	9	13	10	10	11	9	9	11	8	11	9	10	9	12	11	10	9	13	10	10	11
lcl|NC_002516.2_prot_NP_253939.1_5254	lcl|NC_002516.2_prot_NP_253939.1_5254	lcl|NC_002516.2_prot_NP_253939.1_5254 [locus_tag=PA5252] [db_xref=GeneID:880736] [protein=ABC transporter ATP-binding protein] [protein_id=NP_253939.1] [location=complement(5912605..5914521)] [gbkey=CDS]	1	26	25	29	25	32	28	27	30	32	31	28	30	27	31	26	23	26	25	29	25	32	28	27	30	32	31	28	30	27	31	26	23	26	25	29	25	32	28	27	30	32	31	28	30	27	31
lcl|NC_002516.2_prot_NP_251987.1_3293	lcl|NC_002516.2_prot_NP_251987.1_3293	lcl|NC_002516.2_prot_NP_251987.1_3293 [locus_tag=PA3297] [db_xref=GeneID:882460] [protein=ATP-dependent helicase] [protein_id=NP_251987.1] [location=complement(3691024..3695004)] [gbkey=CDS]	1	40	41	46	43	47	43	48	51	49	45	46	49	35	49	34	35	40	41	46	43	47	43	48	51	49	45	46	49	35	49	34	35	40	41	46	43	47	43	48	51	49	45	46	49	35	49
lcl|NC_002516.2_prot_NP_251692.1_3001	lcl|NC_002516.2_prot_NP_251692.1_3001	lcl|NC_002516.2_prot_NP_251692.1_3001 [gene=mfd] [locus_tag=PA3002] [db_xref=GeneID:880415] [protein=transcription-repair coupling factor] [protein_id=NP_251692.1] [location=3360875..3364321] [gbkey=CDS]	1	35	40	51	42	45	46	48	45	43	49	46	44	42	47	39	36	35	40	51	42	45	46	48	45	43	49	46	44	42	47	39	36	35	40	51	42	45	46	48	45	43	49	46	44	42	47
lcl|NC_002516.2_prot_NP_250245.1_1555	lcl|NC_002516.2_prot_NP_250245.1_1555	lcl|NC_002516.2_prot_NP_250245.1_1555 [gene=ccoN1] [locus_tag=PA1554] [db_xref=GeneID:883001] [protein=cbb3-type cytochrome C oxidase subunit I] [protein_id=NP_250245.1] [location=complement(1691327..1692754)] [gbkey=CDS]	1	4	3	4	4	3	3	4	3	4	4	3	3	3	4	3	4	4	3	4	4	3	3	4	3	4	4	3	3	3	4	3	4	4	3	4	4	3	3	4	3	4	4	3	3	3	4
lcl|NC_002516.2_prot_NP_253890.1_5205	lcl|NC_002516.2_prot_NP_253890.1_5205	lcl|NC_002516.2_prot_NP_253890.1_5205 [gene=gshA] [locus_tag=PA5203] [db_xref=GeneID:879474] [protein=glutamate--cysteine ligase] [protein_id=NP_253890.1] [location=5856532..5858115] [gbkey=CDS]	1	20	17	19	20	18	21	19	21	19	20	19	19	17	18	18	18	20	17	19	20	18	21	19	21	19	20	19	19	17	18	18	18	20	17	19	20	18	21	19	21	19	20	19	19	17	18
lcl|NC_002516.2_prot_NP_249459.1_768	lcl|NC_002516.2_prot_NP_249459.1_768	lcl|NC_002516.2_prot_NP_249459.1_768 [gene=lepB] [locus_tag=PA0768] [db_xref=GeneID:882104] [protein=signal peptidase I] [protein_id=NP_249459.1] [location=837328..838182] [gbkey=CDS]	1	15	13	16	17	16	18	19	21	14	15	18	17	11	17	14	13	15	13	16	17	16	18	19	21	14	15	18	17	11	17	14	13	15	13	16	17	16	18	19	21	14	15	18	17	11	17
lcl|NC_002516.2_prot_NP_251375.1_2682	lcl|NC_002516.2_prot_NP_251375.1_2682	lcl|NC_002516.2_prot_NP_251375.1_2682 [locus_tag=PA2685] [db_xref=GeneID:879130] [protein=hypothetical protein] [protein_id=NP_251375.1] [location=complement(3035752..3037932)] [gbkey=CDS]	1	22	20	24	23	25	28	23	29	29	27	26	27	19	25	20	20	22	20	24	23	25	28	23	29	29	27	26	27	19	25	20	20	12	11	13	13	13	15	14	16	16	15	13	15	10	14
lcl|NC_002516.2_prot_NP_249138.1_448	lcl|NC_002516.2_prot_NP_249138.1_448	lcl|NC_002516.2_prot_NP_249138.1_448 [gene=gcdH] [locus_tag=PA0447] [db_xref=GeneID:880534] [protein=glutaryl-CoA dehydrogenase] [protein_id=NP_249138.1] [location=complement(502719..503900)] [gbkey=CDS]	1	14	14	12	13	15	14	15	14	12	16	15	16	14	15	12	14	14	14	12	13	15	14	15	14	12	16	15	16	14	15	12	14	14	14	12	13	15	14	15	14	12	16	15	16	14	15
lcl|NC_002516.2_prot_NP_249562.1_871	lcl|NC_002516.2_prot_NP_249562.1_871	lcl|NC_002516.2_prot_NP_249562.1_871 [gene=phhB] [locus_tag=PA0871] [db_xref=GeneID:880827] [protein=pterin-4-alpha-carbinolamine dehydratase] [protein_id=NP_249562.1] [location=complement(952158..952514)] [gbkey=CDS]	1	7	6	6	7	7	7	7	7	7	5	8	7	5	5	5	6	7	6	6	7	7	7	7	7	7	5	8	7	5	5	5	6	7	6	6	7	7	7	7	7	7	5	8	7	5	5
lcl|NC_002516.2_prot_NP_252440.1_3751	lcl|NC_002516.2_prot_NP_252440.1_3751	lcl|NC_002516.2_prot_NP_252440.1_3751 [gene=purT] [locus_tag=PA3751] [db_xref=GeneID:880455] [protein=phosphoribosylglycinamide formyltransferase] [protein_id=NP_252440.1] [location=complement(4203324..4204505)] [gbkey=CDS]	1	20	15	20	20	20	19	17	20	20	20	18	21	18	20	16	15	20	15	20	20	20	19	17	20	20	20	18	21	18	20	16	15	20	15	20	20	20	19	17	20	20	20	18	21	18	20
lcl|NC_002516.2_prot_NP_253147.1_4458	lcl|NC_002516.2_prot_NP_253147.1_4458	lcl|NC_002516.2_prot_NP_253147.1_4458 [locus_tag=PA4457] [db_xref=GeneID:881001] [protein=arabinose-5-phosphate isomerase KdsD] [protein_id=NP_253147.1] [location=4989305..4990285] [gbkey=CDS]	1	11	12	12	9	13	14	11	13	11	13	16	12	10	12	11	10	11	12	12	9	13	14	11	13	11	13	16	12	10	12	11	10	11	12	12	9	13	14	11	13	11	13	16	12	10	12
lcl|NC_002516.2_prot_NP_251859.1_3166	lcl|NC_002516.2_prot_NP_251859.1_3166	lcl|NC_002516.2_prot_NP_251859.1_3166 [locus_tag=PA3169] [db_xref=GeneID:882801] [protein=methylthioribose-1-phosphate isomerase] [protein_id=NP_251859.1] [location=complement(3559435..3560511)] [gbkey=CDS]	1	15	13	15	16	18	16	15	18	19	16	15	18	14	13	13	10	15	13	15	16	18	16	15	18	19	16	15	18	14	13	13	10	15	13	15	16	18	16	15	18	19	16	15	18	14	13
lcl|NC_002516.2_prot_NP_253740.1_5055	lcl|NC_002516.2_prot_NP_253740.1_5055	lcl|NC_002516.2_prot_NP_253740.1_5055 [gene=hslV] [locus_tag=PA5053] [db_xref=GeneID:881049] [protein=ATP-dependent protease peptidase subunit] [protein_id=NP_253740.1] [location=5692576..5693109] [gbkey=CDS]	1	6	6	7	5	6	6	5	6	8	7	6	6	6	7	6	7	6	6	7	5	6	6	5	6	8	7	6	6	6	7	6	7	6	6	7	5	6	6	5	6	8	7	6	6	6	7
lcl|NC_002516.2_prot_NP_251684.1_2993	lcl|NC_002516.2_prot_NP_251684.1_2993	lcl|NC_002516.2_prot_NP_251684.1_2993 [gene=nqrF] [locus_tag=PA2994] [db_xref=GeneID:878840] [protein=Na(+)-translocating NADH-quinone reductase subunit F] [protein_id=NP_251684.1] [location=complement(3351656..3352879)] [gbkey=CDS]	1	20	16	22	22	21	21	24	20	22	22	22	19	20	22	22	20	20	16	22	22	21	21	24	20	22	22	22	19	20	22	22	20	20	16	22	22	21	21	24	20	22	22	22	19	20	22
lcl|NC_002516.2_prot_NP_253414.1_4729	lcl|NC_002516.2_prot_NP_253414.1_4729	lcl|NC_002516.2_prot_NP_253414.1_4729 [gene=cbrB] [locus_tag=PA4726] [db_xref=GeneID:881609] [protein=two-component response regulator CbrB] [protein_id=NP_253414.1] [location=5306989..5308425] [gbkey=CDS]	1	24	20	18	24	24	25	20	23	22	25	23	25	22	19	19	18	24	20	18	24	24	25	20	23	22	25	23	25	22	19	19	18	24	19	18	24	24	25	20	23	22	25	23	25	22	19
lcl|NC_002516.2_prot_NP_253989.1_5305	lcl|NC_002516.2_prot_NP_253989.1_5305	lcl|NC_002516.2_prot_NP_253989.1_5305 [gene=dadX] [locus_tag=PA5302] [db_xref=GeneID:878055] [protein=alanine racemase] [protein_id=NP_253989.1] [location=complement(5970686..5971759)] [gbkey=CDS]	1	13	14	14	13	14	14	11	14	14	14	12	14	12	13	13	11	13	14	14	13	14	14	11	14	14	14	12	14	12	13	13	11	13	14	14	13	14	14	11	14	14	14	12	14	12	13
lcl|NC_002516.2_prot_NP_252326.1_3635	lcl|NC_002516.2_prot_NP_252326.1_3635	lcl|NC_002516.2_prot_NP_252326.1_3635 [gene=kdsA] [locus_tag=PA3636] [db_xref=GeneID:880428] [protein=2-dehydro-3-deoxyphosphooctonate aldolase] [protein_id=NP_252326.1] [location=complement(4070012..4070857)] [gbkey=CDS]	1	22	21	21	22	20	23	20	24	19	21	21	20	22	22	21	22	22	21	21	22	20	23	20	24	19	21	21	20	22	22	21	22	22	21	21	22	20	23	20	24	19	21	21	20	22	22
lcl|NC_002516.2_prot_NP_254252.1_5567	lcl|NC_002516.2_prot_NP_254252.1_5567	lcl|NC_002516.2_prot_NP_254252.1_5567 [gene=gidA] [locus_tag=PA5565] [db_xref=GeneID:877676] [protein=tRNA uridine 5-carboxymethylaminomethyl modification protein GidA] [protein_id=NP_254252.1] [location=complement(6257305..6259197)] [gbkey=CDS]	1	20	18	20	20	21	21	23	21	20	19	21	18	15	19	16	13	20	18	20	20	21	21	23	21	20	19	21	18	15	19	16	13	20	18	20	20	21	21	23	21	20	19	21	18	15	19
lcl|NC_002516.2_prot_NP_248993.1_302	lcl|NC_002516.2_prot_NP_248993.1_302	lcl|NC_002516.2_prot_NP_248993.1_302 [gene=spuF] [locus_tag=PA0302] [db_xref=GeneID:877636] [protein=polyamine transporter PotG] [protein_id=NP_248993.1] [location=341111..342265] [gbkey=CDS]	1	8	7	12	10	14	14	13	15	14	12	14	12	10	11	10	9	8	7	12	10	14	14	13	15	14	12	14	12	10	11	10	9	8	7	12	10	14	14	13	15	14	12	14	12	10	11
lcl|NC_002516.2_prot_NP_249092.1_402	lcl|NC_002516.2_prot_NP_249092.1_402	lcl|NC_002516.2_prot_NP_249092.1_402 [locus_tag=PA0401] [db_xref=GeneID:878275] [protein=dihydroorotase] [protein_id=NP_249092.1] [location=complement(443419..444690)] [gbkey=CDS]	1	13	12	12	13	11	11	11	11	12	11	12	11	13	12	12	13	13	12	12	13	11	11	11	11	12	11	12	11	13	12	12	13	13	12	12	13	11	11	11	11	12	11	12	11	13	12
lcl|NC_004629.1_prot_NP_803633.1_80	lcl|NC_004629.1_prot_NP_803633.1_80	lcl|NC_004629.1_prot_NP_803633.1_80 [locus_tag=PHIKZ067] [db_xref=GeneID:1258283] [protein=PHIKZ067] [protein_id=NP_803633.1] [location=57159..57899] [gbkey=CDS]	1	1	0	0	0	0	1	1	1	1	0	0	0	0	1	0	1	1	0	0	0	0	1	1	1	1	0	0	0	0	1	0	1	1	0	0	0	0	1	1	1	1	0	0	0	0	1
lcl|NC_002516.2_prot_NP_249690.1_997	lcl|NC_002516.2_prot_NP_249690.1_997	lcl|NC_002516.2_prot_NP_249690.1_997 [gene=pqsD] [locus_tag=PA0999] [db_xref=GeneID:880625] [protein=3-oxoacyl-ACP synthase] [protein_id=NP_249690.1] [location=1081942..1082955] [gbkey=CDS]	1	14	12	13	11	14	15	13	16	16	15	13	16	11	13	12	12	14	12	13	11	14	15	13	16	16	15	13	16	11	13	12	12	14	12	13	11	14	15	13	16	16	15	13	16	11	13
lcl|NC_002516.2_prot_NP_253865.1_5179	lcl|NC_002516.2_prot_NP_253865.1_5179	lcl|NC_002516.2_prot_NP_253865.1_5179 [locus_tag=PA5178] [db_xref=GeneID:881721] [protein=hypothetical protein] [protein_id=NP_253865.1] [location=complement(5830313..5830750)] [gbkey=CDS]	1	10	9	12	7	9	9	15	12	16	16	16	16	9	12	7	8	10	9	12	7	9	9	15	12	16	16	16	16	9	12	7	8	10	9	12	7	9	9	15	12	16	16	16	16	9	12
lcl|NC_002516.2_prot_NP_254022.1_5338	lcl|NC_002516.2_prot_NP_254022.1_5338	lcl|NC_002516.2_prot_NP_254022.1_5338 [locus_tag=PA5335] [db_xref=GeneID:878219] [protein=hypothetical protein] [protein_id=NP_254022.1] [location=6004277..6005140] [gbkey=CDS]	1	19	15	17	18	16	18	17	18	16	18	18	17	15	18	13	14	19	15	17	18	16	18	17	18	16	18	18	17	15	18	13	14	19	15	17	18	16	18	17	18	16	18	18	17	15	18
lcl|NC_002516.2_prot_NP_253887.1_5202	lcl|NC_002516.2_prot_NP_253887.1_5202	lcl|NC_002516.2_prot_NP_253887.1_5202 [gene=amgR] [locus_tag=PA5200] [db_xref=GeneID:880301] [protein=osmolarity response regulator] [protein_id=NP_253887.1] [location=complement(5852653..5853396)] [gbkey=CDS]	1	12	10	14	10	13	14	11	15	12	11	13	15	8	11	10	9	12	10	14	10	13	14	11	15	12	11	13	15	8	11	10	9	12	10	14	10	13	14	11	15	12	11	13	15	8	11
lcl|NC_002516.2_prot_NP_249022.1_332	lcl|NC_002516.2_prot_NP_249022.1_332	lcl|NC_002516.2_prot_NP_249022.1_332 [gene=ilvA1] [locus_tag=PA0331] [db_xref=GeneID:879435] [protein=threonine dehydratase] [protein_id=NP_249022.1] [location=372091..373605] [gbkey=CDS]	1	23	21	24	22	22	24	25	24	22	23	25	21	22	24	21	21	23	21	24	22	22	24	25	24	22	23	25	21	22	24	21	21	19	18	20	19	19	21	21	21	19	20	21	18	19	20
lcl|NC_004629.1_prot_NP_803739.2_209	lcl|NC_004629.1_prot_NP_803739.2_209	lcl|NC_004629.1_prot_NP_803739.2_209 [locus_tag=PHIKZ_p54] [db_xref=GeneID:1258460] [protein=PHIKZ173] [protein_id=NP_803739.2] [location=176194..177153] [gbkey=CDS]	1	14	1	6	13	15	2	14	16	16	2	13	13	13	3	5	11	14	1	6	13	15	2	14	16	16	2	13	13	13	3	5	11	14	1	6	13	15	2	14	16	16	2	13	13	13	3
lcl|NC_002516.2_prot_NP_253354.1_4666	lcl|NC_002516.2_prot_NP_253354.1_4666	lcl|NC_002516.2_prot_NP_253354.1_4666 [gene=prfA] [locus_tag=PA4665] [db_xref=GeneID:881360] [protein=peptide chain release factor 1] [protein_id=NP_253354.1] [location=complement(5232485..5233567)] [gbkey=CDS]	1	19	18	22	19	20	22	19	20	20	20	20	21	14	22	17	18	19	18	22	19	20	22	19	20	20	20	20	21	14	22	17	18	19	18	22	19	20	22	19	20	20	20	20	21	14	22
lcl|NC_004629.1_prot_NP_803689.1_153	lcl|NC_004629.1_prot_NP_803689.1_153	lcl|NC_004629.1_prot_NP_803689.1_153 [locus_tag=PHIKZ123] [db_xref=GeneID:1258315] [protein=polymerase] [protein_id=NP_803689.1] [location=122209..123840] [gbkey=CDS]	1	21	0	4	10	20	0	14	19	20	0	18	17	20	1	6	16	21	0	4	10	20	0	14	19	20	0	18	17	20	1	6	16	21	0	4	10	20	0	14	19	20	0	18	17	20	1
lcl|NC_002516.2_prot_NP_253255.1_4565	lcl|NC_002516.2_prot_NP_253255.1_4565	lcl|NC_002516.2_prot_NP_253255.1_4565 [gene=proB] [locus_tag=PA4565] [db_xref=GeneID:880909] [protein=gamma-glutamyl kinase] [protein_id=NP_253255.1] [location=complement(5113481..5114599)] [gbkey=CDS]	1	11	12	12	12	11	12	11	11	11	12	11	13	11	12	11	10	11	12	12	12	11	12	11	11	11	12	11	13	11	12	11	10	11	12	12	12	11	12	11	11	11	12	11	13	11	12
lcl|NC_002516.2_prot_NP_251656.1_2965	lcl|NC_002516.2_prot_NP_251656.1_2965	lcl|NC_002516.2_prot_NP_251656.1_2965 [gene=acpP] [locus_tag=PA2966] [db_xref=GeneID:879895] [protein=acyl carrier protein] [protein_id=NP_251656.1] [location=complement(3324947..3325183)] [gbkey=CDS]	1	3	3	3	3	3	3	3	3	3	3	3	3	3	3	3	3	3	3	3	3	3	3	3	3	3	3	3	3	3	3	3	3	3	3	3	3	3	3	3	3	3	3	3	3	3	3
lcl|NC_002516.2_prot_NP_252538.1_3848	lcl|NC_002516.2_prot_NP_252538.1_3848	lcl|NC_002516.2_prot_NP_252538.1_3848 [locus_tag=PA3849] [db_xref=GeneID:879841] [protein=nucleoid-associated protein NdpA] [protein_id=NP_252538.1] [location=4309904..4310908] [gbkey=CDS]	1	15	15	15	14	14	16	16	17	16	16	17	16	15	16	16	16	15	15	15	14	14	16	16	17	16	16	17	16	15	16	16	16	15	15	15	14	14	16	16	17	16	16	17	16	15	16
lcl|NC_002516.2_prot_NP_253092.1_4403	lcl|NC_002516.2_prot_NP_253092.1_4403	lcl|NC_002516.2_prot_NP_253092.1_4403 [gene=argJ] [locus_tag=PA4402] [db_xref=GeneID:881305] [protein=bifunctional ornithine acetyltransferase/N-acetylglutamate synthase] [protein_id=NP_253092.1] [location=complement(4932502..4933719)] [gbkey=CDS]	1	13	12	12	13	13	13	14	14	12	14	13	14	12	12	14	13	13	12	12	13	13	13	14	14	12	14	13	14	12	12	14	13	13	12	12	13	13	13	14	14	12	14	13	14	12	12
lcl|NC_002516.2_prot_NP_251740.1_3049	lcl|NC_002516.2_prot_NP_251740.1_3049	lcl|NC_002516.2_prot_NP_251740.1_3049 [gene=pyrD] [locus_tag=PA3050] [db_xref=GeneID:882867] [protein=dihydroorotate dehydrogenase] [protein_id=NP_251740.1] [location=complement(3414701..3415729)] [gbkey=CDS]	1	16	15	16	16	19	19	15	18	16	19	17	18	15	15	15	14	16	15	16	16	19	19	15	18	16	19	17	18	15	15	15	14	16	15	16	16	19	19	15	18	16	19	17	18	15	15
lcl|NC_002516.2_prot_NP_254060.1_5376	lcl|NC_002516.2_prot_NP_254060.1_5376	lcl|NC_002516.2_prot_NP_254060.1_5376 [gene=betB] [locus_tag=PA5373] [db_xref=GeneID:881619] [protein=betaine aldehyde dehydrogenase] [protein_id=NP_254060.1] [location=complement(6049185..6050657)] [gbkey=CDS]	1	20	16	20	16	17	20	18	19	15	18	19	22	18	19	13	17	20	16	20	16	17	20	18	19	15	18	19	22	18	19	13	17	20	16	20	16	17	20	18	19	15	18	19	22	18	19
lcl|NC_002516.2_prot_NP_253244.1_4554	lcl|NC_002516.2_prot_NP_253244.1_4554	lcl|NC_002516.2_prot_NP_253244.1_4554 [gene=pilY1] [locus_tag=PA4554] [db_xref=GeneID:877859] [protein=type 4 fimbrial biogenesis protein PilY1] [protein_id=NP_253244.1] [location=5100683..5104168] [gbkey=CDS]	1	33	30	37	33	31	37	32	37	32	33	36	31	27	36	31	29	33	30	37	33	31	37	32	37	32	33	36	31	27	36	31	29	33	30	37	33	31	37	32	37	32	33	36	31	27	36
lcl|NC_002516.2_prot_NP_250218.1_1527	lcl|NC_002516.2_prot_NP_250218.1_1527	lcl|NC_002516.2_prot_NP_250218.1_1527 [locus_tag=PA1527] [db_xref=GeneID:879466] [protein=hypothetical protein] [protein_id=NP_250218.1] [location=1661412..1664900] [gbkey=CDS]	1	20	20	17	16	17	18	18	21	21	22	17	21	15	23	17	14	19	19	16	15	16	17	17	20	20	21	16	20	14	22	16	13	19	19	16	15	16	17	17	20	20	21	16	20	14	22
lcl|NC_002516.2_prot_NP_252319.1_3628	lcl|NC_002516.2_prot_NP_252319.1_3628	lcl|NC_002516.2_prot_NP_252319.1_3628 [gene=adhC] [locus_tag=PA3629] [db_xref=GeneID:880459] [protein=alcohol dehydrogenase] [protein_id=NP_252319.1] [location=complement(4063875..4064987)] [gbkey=CDS]	1	13	13	13	12	13	14	11	15	15	15	12	15	12	13	13	12	13	13	13	12	13	14	11	15	15	15	12	15	12	13	13	12	13	13	13	12	13	14	11	15	15	15	12	15	12	13
lcl|NC_002516.2_prot_NP_253430.1_4745	lcl|NC_002516.2_prot_NP_253430.1_4745	lcl|NC_002516.2_prot_NP_253430.1_4745 [gene=truB] [locus_tag=PA4742] [db_xref=GeneID:881676] [protein=tRNA pseudouridine synthase B] [protein_id=NP_253430.1] [location=complement(5326018..5326932)] [gbkey=CDS]	1	12	14	15	11	14	14	17	12	13	11	15	12	10	13	11	11	12	14	15	11	14	14	17	12	13	11	15	12	10	13	11	11	12	14	15	11	14	14	17	12	13	11	15	12	10	13
lcl|NC_002516.2_prot_NP_252156.1_3465	lcl|NC_002516.2_prot_NP_252156.1_3465	lcl|NC_002516.2_prot_NP_252156.1_3465 [locus_tag=PA3466] [db_xref=GeneID:877976] [protein=ATP-dependent RNA helicase] [protein_id=NP_252156.1] [location=complement(3878033..3879373)] [gbkey=CDS]	1	17	19	20	18	19	19	19	22	19	20	20	18	21	18	17	17	17	19	20	18	19	19	19	22	19	20	20	18	21	18	17	17	17	19	20	18	19	19	19	22	19	20	20	18	21	18
lcl|NC_002516.2_prot_NP_252590.1_3902	lcl|NC_002516.2_prot_NP_252590.1_3902	lcl|NC_002516.2_prot_NP_252590.1_3902 [gene=fecA] [locus_tag=PA3901] [db_xref=GeneID:878918] [protein=Fe(III) dicitrate transporter FecA] [protein_id=NP_252590.1] [location=4368837..4371191] [gbkey=CDS]	1	23	23	24	25	21	24	23	25	23	21	22	24	21	22	20	23	23	23	24	25	21	24	23	25	23	21	22	24	21	22	20	23	23	23	24	25	21	24	23	25	23	21	22	24	21	22
lcl|NC_002516.2_prot_NP_251635.1_2944	lcl|NC_002516.2_prot_NP_251635.1_2944	lcl|NC_002516.2_prot_NP_251635.1_2944 [locus_tag=PA2945] [db_xref=GeneID:882832] [protein=cobalamin biosynthesis protein CobW] [protein_id=NP_251635.1] [location=complement(3304437..3305564)] [gbkey=CDS]	1	14	14	14	14	15	17	15	18	16	15	14	16	13	13	11	12	14	14	14	14	15	17	15	18	16	15	14	16	13	13	11	12	14	14	14	14	15	17	15	18	16	15	14	16	13	13
lcl|NC_002516.2_prot_NP_250487.1_1798	lcl|NC_002516.2_prot_NP_250487.1_1798	lcl|NC_002516.2_prot_NP_250487.1_1798 [gene=folD] [locus_tag=PA1796] [db_xref=GeneID:880636] [protein=bifunctional 5,10-methylene-tetrahydrofolate dehydrogenase/ 5,10-methylene-tetrahydrofolate cyclohydrolase] [protein_id=NP_250487.1] [location=complement(	1	14	10	9	11	13	16	12	14	12	10	12	9	10	11	8	5	14	10	9	11	13	16	12	14	12	10	12	9	10	11	8	5	14	10	9	11	13	16	12	14	12	10	12	9	10	11
lcl|NC_002516.2_prot_NP_253647.1_4962	lcl|NC_002516.2_prot_NP_253647.1_4962	lcl|NC_002516.2_prot_NP_253647.1_4962 [locus_tag=PA4960] [db_xref=GeneID:878558] [protein=phosphoserine phosphatase] [protein_id=NP_253647.1] [location=complement(5567655..5568944)] [gbkey=CDS]	1	16	16	16	17	15	16	15	17	17	17	15	16	16	15	14	14	16	16	16	17	15	16	15	17	17	17	15	16	16	15	14	14	16	16	16	17	15	16	15	17	17	17	15	16	16	15
lcl|NC_002516.2_prot_NP_253626.1_4941	lcl|NC_002516.2_prot_NP_253626.1_4941	lcl|NC_002516.2_prot_NP_253626.1_4941 [locus_tag=PA4939] [db_xref=GeneID:877658] [protein=ATP phosphoribosyltransferase] [protein_id=NP_253626.1] [location=complement(5543417..5544601)] [gbkey=CDS]	1	12	14	13	11	13	13	11	11	13	13	10	9	12	11	12	11	12	14	13	11	13	13	11	11	13	13	10	9	12	11	12	11	12	14	13	11	13	13	11	11	13	13	10	9	12	11
lcl|NC_002516.2_prot_NP_251424.1_2728	lcl|NC_002516.2_prot_NP_251424.1_2728	lcl|NC_002516.2_prot_NP_251424.1_2728 [locus_tag=PA2734] [db_xref=GeneID:882624] [protein=hypothetical protein] [protein_id=NP_251424.1] [location=complement(3094757..3096052)] [gbkey=CDS]	1	20	22	21	18	22	20	17	23	21	18	22	20	19	22	20	21	20	22	21	18	22	20	17	23	21	18	22	20	19	22	20	21	20	22	21	18	22	20	17	23	21	18	22	20	19	22
lcl|NC_002516.2_prot_NP_253529.1_4845	lcl|NC_002516.2_prot_NP_253529.1_4845	lcl|NC_002516.2_prot_NP_253529.1_4845 [locus_tag=PA4842] [db_xref=GeneID:879631] [protein=hypothetical protein] [protein_id=NP_253529.1] [location=complement(5434656..5435726)] [gbkey=CDS]	1	16	15	16	16	15	17	13	14	16	15	15	16	15	17	16	15	16	15	16	16	15	17	13	14	16	15	15	16	15	17	16	15	16	15	16	16	15	17	13	14	16	15	15	16	15	17
lcl|NC_002516.2_prot_NP_253139.1_4450	lcl|NC_002516.2_prot_NP_253139.1_4450	lcl|NC_002516.2_prot_NP_253139.1_4450 [gene=hisG] [locus_tag=PA4449] [db_xref=GeneID:880968] [protein=ATP phosphoribosyltransferase] [protein_id=NP_253139.1] [location=complement(4983552..4984187)] [gbkey=CDS]	1	13	13	14	14	13	13	12	11	13	14	12	13	14	12	14	12	13	13	14	14	13	13	12	11	13	14	12	13	14	12	14	12	13	13	14	14	13	13	12	11	13	14	12	13	14	12
lcl|NC_002516.2_prot_NP_249634.1_943	lcl|NC_002516.2_prot_NP_249634.1_943	lcl|NC_002516.2_prot_NP_249634.1_943 [locus_tag=PA0943] [db_xref=GeneID:880898,PseudoCap:PA0943] [protein=hypothetical protein] [protein_id=NP_249634.1] [location=complement(1031386..1032102)] [gbkey=CDS]	1	15	13	16	14	15	14	13	15	13	14	14	15	12	13	12	11	15	13	16	14	15	14	13	15	13	14	14	15	12	13	12	11	15	13	16	14	15	14	13	15	13	14	14	15	12	13
lcl|NC_004629.1_prot_NP_803643.1_96	lcl|NC_004629.1_prot_NP_803643.1_96	lcl|NC_004629.1_prot_NP_803643.1_96 [locus_tag=PHIKZ077] [db_xref=GeneID:1258305] [protein=PHIKZ077] [protein_id=NP_803643.1] [location=complement(71903..73504)] [gbkey=CDS]	1	0	0	0	0	0	0	2	0	0	0	0	0	0	1	0	1	0	0	0	0	0	0	2	0	0	0	0	0	0	1	0	1	0	0	0	0	0	0	2	0	0	0	0	0	0	1
lcl|NC_002516.2_prot_NP_253618.1_4933	lcl|NC_002516.2_prot_NP_253618.1_4933	lcl|NC_002516.2_prot_NP_253618.1_4933 [gene=dnaB] [locus_tag=PA4931] [db_xref=GeneID:879625] [protein=replicative DNA helicase] [protein_id=NP_253618.1] [location=complement(5534162..5535556)] [gbkey=CDS]	1	19	24	22	21	18	24	24	24	21	24	23	25	21	24	20	19	19	24	22	21	18	24	24	24	21	24	23	25	21	24	20	19	19	24	22	21	18	24	24	24	21	24	23	25	21	24
lcl|NC_002516.2_prot_NP_253085.1_4396	lcl|NC_002516.2_prot_NP_253085.1_4396	lcl|NC_002516.2_prot_NP_253085.1_4396 [locus_tag=PA4395] [db_xref=GeneID:881331] [protein=nucleotide-binding protein] [protein_id=NP_253085.1] [location=complement(4925316..4925795)] [gbkey=CDS]	1	11	10	11	11	13	13	11	13	12	10	13	12	11	8	9	8	11	10	11	11	13	13	11	13	12	10	13	12	11	8	9	8	11	10	11	11	13	13	11	13	12	10	13	12	11	8
lcl|NC_002516.2_prot_NP_251272.1_2580	lcl|NC_002516.2_prot_NP_251272.1_2580	lcl|NC_002516.2_prot_NP_251272.1_2580 [locus_tag=PA2582] [db_xref=GeneID:880077] [protein=hypothetical protein] [protein_id=NP_251272.1] [location=complement(2918967..2919500)] [gbkey=CDS]	1	15	11	13	13	11	12	10	10	11	13	10	12	13	13	11	10	15	11	13	13	11	12	10	10	11	13	10	12	13	13	11	10	15	11	13	13	11	12	10	10	11	13	10	12	13	13
lcl|NC_002516.2_prot_NP_252382.1_3691	lcl|NC_002516.2_prot_NP_252382.1_3691	lcl|NC_002516.2_prot_NP_252382.1_3691 [gene=lptF] [locus_tag=PA3692] [db_xref=GeneID:879104] [protein=outer membrane porin F] [protein_id=NP_252382.1] [location=4134591..4135376] [gbkey=CDS]	1	12	12	15	11	14	13	13	16	14	13	13	14	13	14	10	12	12	12	15	11	14	13	13	16	14	13	13	14	13	14	10	12	12	12	15	11	14	13	13	16	14	13	13	14	13	14
lcl|NC_002516.2_prot_NP_250709.1_2022	lcl|NC_002516.2_prot_NP_250709.1_2022	lcl|NC_002516.2_prot_NP_250709.1_2022 [locus_tag=PA2019] [db_xref=GeneID:878839] [protein=multidrug efflux lipoprotein] [protein_id=NP_250709.1] [location=complement(2211322..2212512)] [gbkey=CDS]	1	19	17	18	20	19	21	18	21	18	20	18	19	18	20	18	17	19	17	18	20	19	21	18	21	18	20	18	19	18	20	18	17	19	17	18	20	19	21	18	21	18	20	18	19	18	20
lcl|NC_002516.2_prot_NP_249063.1_373	lcl|NC_002516.2_prot_NP_249063.1_373	lcl|NC_002516.2_prot_NP_249063.1_373 [locus_tag=PA0372] [db_xref=GeneID:883000] [protein=zinc protease] [protein_id=NP_249063.1] [location=complement(416009..417406)] [gbkey=CDS]	1	18	23	23	22	23	23	18	23	24	25	19	20	20	21	20	19	18	23	23	22	23	23	18	23	24	25	19	20	20	21	20	19	18	23	23	22	23	23	18	23	24	25	19	20	20	21
lcl|NC_002516.2_prot_NP_249072.1_382	lcl|NC_002516.2_prot_NP_249072.1_382	lcl|NC_002516.2_prot_NP_249072.1_382 [gene=thiG] [locus_tag=PA0381] [db_xref=GeneID:879802] [protein=thiazole synthase] [protein_id=NP_249072.1] [location=423719..424516] [gbkey=CDS]	1	13	14	16	12	15	17	14	15	14	17	15	15	14	12	14	13	13	14	16	12	15	17	14	15	14	17	15	15	14	12	14	13	13	14	16	12	15	17	14	15	14	17	15	15	14	12
lcl|NC_002516.2_prot_NP_252161.1_3470	lcl|NC_002516.2_prot_NP_252161.1_3470	lcl|NC_002516.2_prot_NP_252161.1_3470 [locus_tag=PA3471] [db_xref=GeneID:879925] [protein=NAD-dependent malic enzyme] [protein_id=NP_252161.1] [location=complement(3883560..3885254)] [gbkey=CDS]	1	17	17	17	17	19	18	17	19	19	19	18	20	13	16	14	13	17	17	17	17	19	18	17	19	19	19	18	20	13	16	14	13	17	17	17	17	19	18	17	19	19	19	18	20	13	16
lcl|NC_002516.2_prot_NP_251088.1_2399	lcl|NC_002516.2_prot_NP_251088.1_2399	lcl|NC_002516.2_prot_NP_251088.1_2399 [gene=fpvA] [locus_tag=PA2398] [db_xref=GeneID:878605] [protein=ferripyoverdine receptor] [protein_id=NP_251088.1] [location=2655187..2657634] [gbkey=CDS]	1	22	23	27	23	25	27	31	28	27	27	26	28	18	26	22	19	22	23	27	23	25	27	31	28	27	27	26	28	18	26	22	19	22	23	27	23	25	27	31	28	27	27	26	28	18	26
lcl|NC_002516.2_prot_NP_253896.1_5211	lcl|NC_002516.2_prot_NP_253896.1_5211	lcl|NC_002516.2_prot_NP_253896.1_5211 [locus_tag=PA5209] [db_xref=GeneID:879544] [protein=hypothetical protein] [protein_id=NP_253896.1] [location=5863825..5865189] [gbkey=CDS]	1	21	18	22	21	20	22	23	21	20	21	21	20	19	21	19	20	21	18	22	21	20	22	23	21	20	21	21	20	19	21	19	20	21	18	22	21	20	22	23	21	20	21	21	20	19	21
lcl|NC_002516.2_prot_NP_249353.1_662	lcl|NC_002516.2_prot_NP_249353.1_662	lcl|NC_002516.2_prot_NP_249353.1_662 [gene=argC] [locus_tag=PA0662] [db_xref=GeneID:882004] [protein=N-acetyl-gamma-glutamyl-phosphate reductase] [protein_id=NP_249353.1] [location=714977..716011] [gbkey=CDS]	1	16	14	17	16	16	20	18	18	16	17	18	18	13	16	14	14	16	14	17	16	16	20	18	18	16	17	18	18	13	16	14	14	16	14	17	16	16	20	18	18	16	17	18	18	13	16
lcl|NC_004629.1_prot_NP_803755.1_227	lcl|NC_004629.1_prot_NP_803755.1_227	lcl|NC_004629.1_prot_NP_803755.1_227 [locus_tag=PHIKZ189] [db_xref=GeneID:1258248] [protein=PHIKZ189] [protein_id=NP_803755.1] [location=202052..202303] [gbkey=CDS]	1	8	1	4	6	6	1	5	6	7	0	6	6	6	2	2	4	8	1	4	6	6	1	5	6	7	0	6	6	6	2	2	4	8	1	4	6	6	1	5	6	7	0	6	6	6	2
lcl|NC_002516.2_prot_NP_252335.1_3644	lcl|NC_002516.2_prot_NP_252335.1_3644	lcl|NC_002516.2_prot_NP_252335.1_3644 [gene=fabZ] [locus_tag=PA3645] [db_xref=GeneID:880494] [protein=3-hydroxyacyl-[acyl-carrier-protein] dehydratase FabZ] [protein_id=NP_252335.1] [location=complement(4082958..4083398)] [gbkey=CDS]	1	9	7	9	7	8	9	10	10	8	9	11	10	7	8	8	6	9	7	9	7	8	9	10	10	8	9	11	10	7	8	8	6	9	7	9	7	8	9	10	10	8	9	11	10	7	8
lcl|NC_002516.2_prot_NP_250925.1_2238	lcl|NC_002516.2_prot_NP_250925.1_2238	lcl|NC_002516.2_prot_NP_250925.1_2238 [gene=pslE] [locus_tag=PA2235] [db_xref=GeneID:878490] [protein=biofilm formation protein PslE] [protein_id=NP_250925.1] [location=2458295..2460283] [gbkey=CDS]	1	15	19	18	17	22	23	20	22	20	23	20	24	16	20	18	17	15	19	18	17	22	23	20	22	20	23	20	24	16	20	18	17	15	19	18	17	22	23	20	22	20	23	20	24	16	20
lcl|NC_002516.2_prot_NP_253162.1_4473	lcl|NC_002516.2_prot_NP_253162.1_4473	lcl|NC_002516.2_prot_NP_253162.1_4473 [gene=pmbA] [locus_tag=PA4472] [db_xref=GeneID:881037] [protein=PmbA protein] [protein_id=NP_253162.1] [location=complement(5000452..5001801)] [gbkey=CDS]	1	15	17	16	15	23	23	22	23	20	22	23	22	16	21	17	17	15	17	16	15	23	23	22	23	20	22	23	22	16	21	17	17	15	17	16	15	23	23	22	23	20	22	23	22	16	21
lcl|NC_002516.2_prot_NP_253858.1_5172	lcl|NC_002516.2_prot_NP_253858.1_5172	lcl|NC_002516.2_prot_NP_253858.1_5172 [gene=arcA] [locus_tag=PA5171] [db_xref=GeneID:881801] [protein=arginine deiminase] [protein_id=NP_253858.1] [location=5822380..5823636] [gbkey=CDS]	1	23	21	26	23	23	27	26	26	26	26	26	27	20	24	18	18	23	21	26	23	23	27	26	26	26	26	26	27	20	24	18	18	23	21	26	23	23	27	26	26	26	26	26	27	20	24
lcl|NC_002516.2_prot_NP_252304.1_3613	lcl|NC_002516.2_prot_NP_252304.1_3613	lcl|NC_002516.2_prot_NP_252304.1_3613 [locus_tag=PA3614] [db_xref=GeneID:880123] [protein=hypothetical protein] [protein_id=NP_252304.1] [location=4048519..4049922] [gbkey=CDS]	1	8	7	7	5	7	6	7	5	7	6	7	7	7	7	7	7	8	7	7	5	7	6	7	5	7	6	7	7	7	7	7	7	8	7	7	5	7	6	7	5	7	6	7	7	7	7
lcl|NC_004629.1_prot_NP_803858.2_349	lcl|NC_004629.1_prot_NP_803858.2_349	lcl|NC_004629.1_prot_NP_803858.2_349 [locus_tag=PHIKZ_p83] [db_xref=GeneID:1258380] [protein=PHIKZ292] [protein_id=NP_803858.2] [location=complement(265492..265881)] [gbkey=CDS]	1	0	1	0	0	0	0	0	0	2	0	0	1	0	0	0	0	0	1	0	0	0	0	0	0	2	0	0	1	0	0	0	0	0	1	0	0	0	0	0	0	2	0	0	1	0	0
lcl|NC_002516.2_prot_NP_253356.1_4668	lcl|NC_002516.2_prot_NP_253356.1_4668	lcl|NC_002516.2_prot_NP_253356.1_4668 [locus_tag=PA4667] [db_xref=GeneID:881370] [protein=hypothetical protein] [protein_id=NP_253356.1] [location=5234997..5236769] [gbkey=CDS]	1	27	26	26	31	29	31	23	28	26	31	27	27	29	28	26	28	27	26	26	31	29	31	23	28	26	31	27	27	29	28	26	28	27	26	26	31	29	31	23	28	26	31	27	27	29	28
lcl|NC_002516.2_prot_NP_254190.1_5506	lcl|NC_002516.2_prot_NP_254190.1_5506	lcl|NC_002516.2_prot_NP_254190.1_5506 [locus_tag=PA5503] [db_xref=GeneID:877864] [protein=ABC transporter ATP-binding protein] [protein_id=NP_254190.1] [location=6195309..6196316] [gbkey=CDS]	1	17	13	15	16	15	20	12	17	18	19	11	18	12	15	11	11	17	13	15	16	15	20	12	17	18	19	11	18	12	15	11	11	17	13	15	16	15	20	12	17	18	19	11	18	12	15
lcl|NC_002516.2_prot_NP_252364.1_3673	lcl|NC_002516.2_prot_NP_252364.1_3673	lcl|NC_002516.2_prot_NP_252364.1_3673 [locus_tag=PA3674] [db_xref=GeneID:879773] [protein=hypothetical protein] [protein_id=NP_252364.1] [location=4114933..4115331] [gbkey=CDS]	1	7	7	7	7	7	6	7	6	6	7	6	6	6	6	6	7	7	7	7	7	7	6	7	6	6	7	6	6	6	6	6	7	7	7	7	7	7	6	7	6	6	7	6	6	6	6
lcl|NC_002516.2_prot_NP_250235.1_1544	lcl|NC_002516.2_prot_NP_250235.1_1544	lcl|NC_002516.2_prot_NP_250235.1_1544 [gene=anr] [locus_tag=PA1544] [db_xref=GeneID:883009] [protein=transcriptional regulator Anr] [protein_id=NP_250235.1] [location=complement(1681071..1681805)] [gbkey=CDS]	1	11	12	10	10	11	11	11	12	12	11	12	11	9	9	11	11	11	12	10	10	11	11	11	12	12	11	12	11	9	9	11	11	11	12	10	10	11	11	11	12	12	11	12	11	9	9
lcl|NC_002516.2_prot_NP_251772.1_3081	lcl|NC_002516.2_prot_NP_251772.1_3081	lcl|NC_002516.2_prot_NP_251772.1_3081 [gene=gbt] [locus_tag=PA3082] [db_xref=GeneID:882950] [protein=glycine betaine transmethylase] [protein_id=NP_251772.1] [location=complement(3457969..3459933)] [gbkey=CDS]	1	19	18	18	19	19	21	19	18	17	20	18	18	17	19	18	18	19	18	18	19	19	21	19	18	17	20	18	18	17	19	18	18	19	18	18	19	19	21	19	18	17	20	18	18	17	19
lcl|NC_002516.2_prot_NP_253381.1_4695	lcl|NC_002516.2_prot_NP_253381.1_4695	lcl|NC_002516.2_prot_NP_253381.1_4695 [gene=pssA] [locus_tag=PA4693] [db_xref=GeneID:881482] [protein=phosphatidylserine synthase] [protein_id=NP_253381.1] [location=complement(5271485..5272300)] [gbkey=CDS]	1	4	5	5	4	3	4	4	5	5	2	4	5	3	3	5	4	4	5	5	4	3	4	4	5	5	2	4	5	3	3	5	4	4	5	5	4	3	4	4	5	5	2	4	5	3	3
lcl|NC_002516.2_prot_NP_252243.1_3551	lcl|NC_002516.2_prot_NP_252243.1_3551	lcl|NC_002516.2_prot_NP_252243.1_3551 [gene=arnC] [locus_tag=PA3553] [db_xref=GeneID:878472] [protein=undecaprenyl-phosphate 4-deoxy-4-formamido-L-arabinose transferase] [protein_id=NP_252243.1] [location=3981005..3982024] [gbkey=CDS]	1	11	13	13	13	11	13	14	14	13	14	13	14	11	13	14	13	11	13	13	13	11	13	14	14	13	14	13	14	11	13	14	13	11	13	13	13	11	13	14	14	13	14	13	14	11	13
lcl|NC_002516.2_prot_NP_250155.1_1463	lcl|NC_002516.2_prot_NP_250155.1_1463	lcl|NC_002516.2_prot_NP_250155.1_1463 [locus_tag=PA1464] [db_xref=GeneID:882080] [protein=purine-binding chemotaxis protein] [protein_id=NP_250155.1] [location=1594087..1594566] [gbkey=CDS]	1	10	9	9	10	9	11	7	10	10	11	9	10	10	8	9	10	10	9	9	10	9	11	7	10	10	11	9	10	10	8	9	10	10	9	9	10	9	11	7	10	10	11	9	10	10	8
lcl|NC_004629.1_prot_NP_803850.1_338	lcl|NC_004629.1_prot_NP_803850.1_338	lcl|NC_004629.1_prot_NP_803850.1_338 [locus_tag=PHIKZ284] [db_xref=GeneID:1258392] [protein=PHIKZ284] [protein_id=NP_803850.1] [location=258009..258845] [gbkey=CDS]	1	6	2	5	7	7	3	6	6	7	2	7	6	6	2	3	6	6	2	5	7	7	3	6	6	7	2	7	6	6	2	3	6	6	2	5	7	7	3	6	6	7	2	7	6	6	2
lcl|NC_002516.2_prot_NP_251305.1_2613	lcl|NC_002516.2_prot_NP_251305.1_2613	lcl|NC_002516.2_prot_NP_251305.1_2613 [gene=ftsK] [locus_tag=PA2615] [db_xref=GeneID:882321] [protein=DNA translocase FtsK] [protein_id=NP_251305.1] [location=complement(2956805..2959240)] [gbkey=CDS]	1	19	22	23	23	25	24	21	25	24	21	26	26	17	25	18	21	19	22	23	23	25	24	21	25	24	21	26	26	17	25	18	21	19	22	23	23	25	24	21	25	24	21	26	26	17	25
lcl|NC_002516.2_prot_NP_250458.1_1769	lcl|NC_002516.2_prot_NP_250458.1_1769	lcl|NC_002516.2_prot_NP_250458.1_1769 [locus_tag=PA1767] [db_xref=GeneID:880717] [protein=hypothetical protein] [protein_id=NP_250458.1] [location=complement(1910685..1912211)] [gbkey=CDS]	1	10	9	9	9	11	13	13	14	12	13	14	12	9	12	10	10	10	9	9	9	11	13	13	14	12	13	14	12	9	12	10	10	10	9	9	9	11	13	13	14	12	13	14	12	9	12
lcl|NC_004629.1_prot_NP_803798.1_276	lcl|NC_004629.1_prot_NP_803798.1_276	lcl|NC_004629.1_prot_NP_803798.1_276 [locus_tag=PHIKZ232] [db_xref=GeneID:1258234] [protein=PHIKZ232] [protein_id=NP_803798.1] [location=229299..230207] [gbkey=CDS]	1	10	0	6	9	11	0	8	9	10	0	10	10	11	0	5	7	10	0	6	9	11	0	8	9	10	0	10	10	11	0	5	7	10	0	6	9	11	0	8	9	10	0	10	10	11	0
lcl|NC_002516.2_prot_NP_253121.1_4432	lcl|NC_002516.2_prot_NP_253121.1_4432	lcl|NC_002516.2_prot_NP_253121.1_4432 [locus_tag=PA4431] [db_xref=GeneID:880945] [protein=iron-sulfur protein] [protein_id=NP_253121.1] [location=complement(4964266..4964859)] [gbkey=CDS]	1	8	6	7	10	7	8	8	9	9	7	7	8	7	7	6	5	8	6	7	10	7	8	8	9	9	7	7	8	7	7	6	5	8	6	7	10	7	8	8	9	9	7	7	8	7	7
lcl|NC_002516.2_prot_NP_250380.1_1691	lcl|NC_002516.2_prot_NP_250380.1_1691	lcl|NC_002516.2_prot_NP_250380.1_1691 [locus_tag=PA1689] [db_xref=GeneID:879257] [protein=hypothetical protein] [protein_id=NP_250380.1] [location=1838260..1840362] [gbkey=CDS]	1	15	14	12	17	14	15	12	15	16	17	14	18	15	16	15	13	15	14	12	17	14	15	12	15	16	17	14	18	15	16	15	13	15	14	12	17	14	15	12	15	16	17	14	18	15	16
lcl|NC_002516.2_prot_NP_249462.1_771	lcl|NC_002516.2_prot_NP_249462.1_771	lcl|NC_002516.2_prot_NP_249462.1_771 [gene=era] [locus_tag=PA0771] [db_xref=GeneID:879487] [protein=GTPase Era] [protein_id=NP_249462.1] [location=839407..840324] [gbkey=CDS]	1	15	15	15	15	20	15	17	18	17	17	15	17	13	15	15	14	15	15	15	15	20	15	17	18	17	17	15	17	13	15	15	14	15	15	15	15	20	15	17	18	17	17	15	17	13	15
lcl|NC_002516.2_prot_NP_252670.1_3983	lcl|NC_002516.2_prot_NP_252670.1_3983	lcl|NC_002516.2_prot_NP_252670.1_3983 [locus_tag=PA3981] [db_xref=GeneID:878904] [protein=hypothetical protein] [protein_id=NP_252670.1] [location=4461388..4462410] [gbkey=CDS]	1	14	13	14	13	16	15	11	15	16	15	14	16	12	13	13	12	14	13	14	13	16	15	11	15	16	15	14	16	12	13	13	12	14	13	14	13	16	15	11	15	16	15	14	16	12	13
lcl|NC_002516.2_prot_NP_249111.1_421	lcl|NC_002516.2_prot_NP_249111.1_421	lcl|NC_002516.2_prot_NP_249111.1_421 [gene=bioA] [locus_tag=PA0420] [db_xref=GeneID:878017] [protein=adenosylmethionine--8-amino-7-oxononanoate aminotransferase BioA] [protein_id=NP_249111.1] [location=complement(466833..468236)] [gbkey=CDS]	1	16	16	17	15	16	20	19	19	17	18	17	17	14	16	14	14	16	16	17	15	16	20	19	19	17	18	17	17	14	16	14	14	16	16	17	15	16	20	19	19	17	18	17	17	14	16
lcl|NC_002516.2_prot_NP_252685.1_3997	lcl|NC_002516.2_prot_NP_252685.1_3997	lcl|NC_002516.2_prot_NP_252685.1_3997 [gene=lis] [locus_tag=PA3996] [db_xref=GeneID:878931] [protein=lipoyl synthase] [protein_id=NP_252685.1] [location=complement(4476994..4477977)] [gbkey=CDS]	1	18	17	18	19	18	19	14	19	19	20	17	16	17	15	14	12	18	17	18	19	18	19	14	19	19	20	17	16	17	15	14	12	18	17	18	19	18	19	14	19	19	20	17	16	17	15
lcl|NC_002516.2_prot_NP_253234.1_4544	lcl|NC_002516.2_prot_NP_253234.1_4544	lcl|NC_002516.2_prot_NP_253234.1_4544 [gene=rluD] [locus_tag=PA4544] [db_xref=GeneID:877896] [protein=pseudouridine synthase] [protein_id=NP_253234.1] [location=complement(5090853..5091815)] [gbkey=CDS]	1	11	8	11	12	12	11	11	12	11	10	11	11	10	10	9	9	11	8	11	12	12	11	11	12	11	10	11	11	10	10	9	9	11	8	11	12	12	11	11	12	11	10	11	11	10	10
lcl|NC_004629.1_prot_NP_803661.1_115	lcl|NC_004629.1_prot_NP_803661.1_115	lcl|NC_004629.1_prot_NP_803661.1_115 [locus_tag=PHIKZ095] [db_xref=GeneID:1258480] [protein=internal head protein] [protein_id=NP_803661.1] [location=95962..97605] [gbkey=CDS]	1	10	11	10	10	14	11	11	12	13	14	11	13	8	11	10	11	10	11	10	10	14	11	11	12	13	14	11	13	8	11	10	11	10	11	10	10	14	11	11	12	13	14	11	13	8	11
lcl|NC_002516.2_prot_NP_251937.1_3243	lcl|NC_002516.2_prot_NP_251937.1_3243	lcl|NC_002516.2_prot_NP_251937.1_3243 [locus_tag=PA3247] [db_xref=GeneID:882410] [protein=aminopeptidase] [protein_id=NP_251937.1] [location=3633592..3634881] [gbkey=CDS]	1	18	16	14	17	20	20	16	16	16	18	18	17	14	16	15	14	18	16	14	17	20	20	16	16	16	18	18	17	14	16	15	14	18	16	14	17	20	20	16	16	16	18	18	17	14	16
lcl|NC_002516.2_prot_NP_253076.1_4387	lcl|NC_002516.2_prot_NP_253076.1_4387	lcl|NC_002516.2_prot_NP_253076.1_4387 [gene=groES] [locus_tag=PA4386] [db_xref=GeneID:881349] [protein=co-chaperonin GroES] [protein_id=NP_253076.1] [location=complement(4917175..4917468)] [gbkey=CDS]	1	5	4	6	5	5	6	4	5	5	5	4	5	5	6	5	5	5	4	6	5	5	6	4	5	5	5	4	5	5	6	5	5	5	4	6	5	5	6	4	5	5	5	4	5	5	6
lcl|NC_002516.2_prot_NP_250445.1_1756	lcl|NC_002516.2_prot_NP_250445.1_1756	lcl|NC_002516.2_prot_NP_250445.1_1756 [gene=cysB] [locus_tag=PA1754] [db_xref=GeneID:883007] [protein=transcriptional regulator CysB] [protein_id=NP_250445.1] [location=1894249..1895223] [gbkey=CDS]	1	13	13	15	13	13	16	13	15	14	15	15	14	9	13	10	12	13	13	15	13	13	16	13	15	14	15	15	14	9	13	10	12	13	13	15	13	13	16	13	15	14	15	15	14	9	13
lcl|NC_002516.2_prot_NP_251316.1_2624	lcl|NC_002516.2_prot_NP_251316.1_2624	lcl|NC_002516.2_prot_NP_251316.1_2624 [gene=trmU] [locus_tag=PA2626] [db_xref=GeneID:882332] [protein=tRNA-specific 2-thiouridylase MnmA] [protein_id=NP_251316.1] [location=2969987..2971114] [gbkey=CDS]	1	15	15	17	13	17	19	15	19	16	16	17	17	11	17	17	13	15	15	17	13	17	19	15	19	16	16	17	17	11	17	17	13	15	15	17	13	17	19	15	19	16	16	17	17	11	17
lcl|NC_002516.2_prot_NP_253633.1_4948	lcl|NC_002516.2_prot_NP_253633.1_4948	lcl|NC_002516.2_prot_NP_253633.1_4948 [gene=mutL] [locus_tag=PA4946] [db_xref=GeneID:878468] [protein=DNA mismatch repair protein] [protein_id=NP_253633.1] [location=complement(5549780..5551681)] [gbkey=CDS]	1	27	26	29	28	29	32	28	31	30	31	30	30	22	29	23	22	27	26	29	28	29	32	28	31	30	31	30	30	22	29	23	22	27	26	29	28	29	32	28	31	30	31	30	30	22	29
lcl|NC_002516.2_prot_NP_254240.1_5555	lcl|NC_002516.2_prot_NP_254240.1_5555	lcl|NC_002516.2_prot_NP_254240.1_5555 [gene=atpC] [locus_tag=PA5553] [db_xref=GeneID:878082] [protein=ATP synthase subunit epsilon] [protein_id=NP_254240.1] [location=complement(6247811..6248236)] [gbkey=CDS]	1	5	4	4	5	4	4	4	4	4	4	4	4	5	4	4	4	5	4	4	5	4	4	4	4	4	4	4	4	5	4	4	4	5	4	4	5	4	4	4	4	4	4	4	4	5	4
lcl|NC_002516.2_prot_NP_249607.1_916	lcl|NC_002516.2_prot_NP_249607.1_916	lcl|NC_002516.2_prot_NP_249607.1_916 [locus_tag=PA0916] [db_xref=GeneID:880629] [protein=ribosomal protein S12 methylthiotransferase RimO] [protein_id=NP_249607.1] [location=complement(998444..999766)] [gbkey=CDS]	1	18	16	18	17	22	22	17	21	23	18	20	22	14	18	14	15	18	16	18	17	22	22	17	21	23	18	20	22	14	18	14	15	18	16	18	17	22	22	17	21	23	18	20	22	14	18
lcl|NC_002516.2_prot_NP_254245.1_5560	lcl|NC_002516.2_prot_NP_254245.1_5560	lcl|NC_002516.2_prot_NP_254245.1_5560 [gene=atpF] [locus_tag=PA5558] [db_xref=GeneID:878510] [protein=ATP synthase subunit B] [protein_id=NP_254245.1] [location=complement(6252707..6253177)] [gbkey=CDS]	1	12	9	10	11	10	8	10	10	10	9	12	9	8	10	8	8	12	9	10	11	10	8	10	10	10	9	12	9	8	10	8	8	12	9	10	11	10	8	10	10	10	9	12	9	8	10
lcl|NC_002516.2_prot_NP_250063.1_1371	lcl|NC_002516.2_prot_NP_250063.1_1371	lcl|NC_002516.2_prot_NP_250063.1_1371 [locus_tag=PA1372] [db_xref=GeneID:881109] [protein=hypothetical protein] [protein_id=NP_250063.1] [location=complement(1486960..1489095)] [gbkey=CDS]	1	24	26	25	26	26	23	22	28	30	22	29	28	22	30	24	23	24	26	25	26	26	23	22	28	30	22	29	28	22	30	24	23	24	26	25	26	26	23	22	28	30	22	29	28	22	30
lcl|NC_002516.2_prot_NP_253684.1_4999	lcl|NC_002516.2_prot_NP_253684.1_4999	lcl|NC_002516.2_prot_NP_253684.1_4999 [gene=msbA] [locus_tag=PA4997] [db_xref=GeneID:881672] [protein=transporter MsbA] [protein_id=NP_253684.1] [location=complement(5613733..5615544)] [gbkey=CDS]	1	15	17	16	16	20	20	19	20	19	18	18	19	15	18	18	17	15	17	16	16	20	20	19	20	19	18	18	19	15	18	18	17	14	16	15	15	19	19	18	19	18	17	17	18	14	17
lcl|NC_002516.2_prot_NP_253106.1_4417	lcl|NC_002516.2_prot_NP_253106.1_4417	lcl|NC_002516.2_prot_NP_253106.1_4417 [gene=murF] [locus_tag=PA4416] [db_xref=GeneID:881289] [protein=UDP-N-acetylmuramoyl-tripeptide--D-alanyl-D-alanine ligase] [protein_id=NP_253106.1] [location=complement(4949772..4951148)] [gbkey=CDS]	1	13	13	14	16	17	18	16	17	17	17	13	16	15	15	12	12	13	13	14	16	17	18	16	17	17	17	13	16	15	15	12	12	13	13	14	16	17	18	16	17	17	17	13	16	15	15
lcl|NC_004629.1_prot_NP_803637.1_85	lcl|NC_004629.1_prot_NP_803637.1_85	lcl|NC_004629.1_prot_NP_803637.1_85 [locus_tag=PHIKZ071] [db_xref=GeneID:1258290] [protein=RNA polymerase beta subunit] [protein_id=NP_803637.1] [location=63275..64459] [gbkey=CDS]	1	18	0	4	13	17	0	16	13	18	1	17	9	18	1	3	11	18	0	4	13	17	0	16	13	18	1	17	9	18	1	3	11	18	0	4	13	17	0	16	13	18	1	17	9	18	1
lcl|NC_002516.2_prot_NP_254010.1_5326	lcl|NC_002516.2_prot_NP_254010.1_5326	lcl|NC_002516.2_prot_NP_254010.1_5326 [gene=argB] [locus_tag=PA5323] [db_xref=GeneID:879620] [protein=acetylglutamate kinase] [protein_id=NP_254010.1] [location=5993791..5994696] [gbkey=CDS]	1	15	15	18	13	17	19	14	17	16	17	14	15	13	13	12	11	15	15	18	13	17	19	14	17	16	17	14	15	13	13	12	11	15	15	18	13	17	19	14	17	16	17	14	15	13	13
lcl|NC_002516.2_prot_NP_250534.1_1847	lcl|NC_002516.2_prot_NP_250534.1_1847	lcl|NC_002516.2_prot_NP_250534.1_1847 [gene=metH] [locus_tag=PA1843] [db_xref=GeneID:880631] [protein=B12-dependent methionine synthase] [protein_id=NP_250534.1] [location=complement(1999889..2003593)] [gbkey=CDS]	1	31	28	30	29	28	23	34	29	30	31	33	35	27	30	24	20	31	28	30	29	28	23	34	29	30	31	33	35	27	30	24	20	31	28	30	29	28	23	34	29	30	31	33	35	27	30
lcl|NC_002516.2_prot_NP_249191.1_502	lcl|NC_002516.2_prot_NP_249191.1_502	lcl|NC_002516.2_prot_NP_249191.1_502 [gene=bioB] [locus_tag=PA0500] [db_xref=GeneID:877668] [protein=biotin synthase] [protein_id=NP_249191.1] [location=559644..560702] [gbkey=CDS]	1	19	19	18	18	22	20	16	20	20	21	21	22	20	16	17	15	19	19	18	18	22	20	16	20	20	21	21	22	20	16	17	15	19	19	18	18	22	20	16	20	20	21	21	22	20	16
lcl|NC_002516.2_prot_NP_254123.1_5439	lcl|NC_002516.2_prot_NP_254123.1_5439	lcl|NC_002516.2_prot_NP_254123.1_5439 [locus_tag=PA5436] [db_xref=GeneID:877877] [protein=acetyl-CoA carboxylase subunit alpha] [protein_id=NP_254123.1] [location=complement(6118332..6119747)] [gbkey=CDS]	1	21	19	18	20	18	21	21	20	23	22	22	22	19	20	19	18	21	19	18	20	18	21	21	20	23	22	22	22	19	20	19	18	21	19	18	20	18	21	21	20	23	22	22	22	19	20
lcl|NC_002516.2_prot_NP_253299.1_4609	lcl|NC_002516.2_prot_NP_253299.1_4609	lcl|NC_002516.2_prot_NP_253299.1_4609 [gene=radA] [locus_tag=PA4609] [db_xref=GeneID:881107] [protein=DNA repair protein RadA] [protein_id=NP_253299.1] [location=complement(5167284..5168645)] [gbkey=CDS]	1	12	12	11	14	13	15	15	16	17	14	16	15	14	16	12	14	12	12	11	14	13	15	15	16	17	14	16	15	14	16	12	14	12	12	11	14	13	15	15	16	17	14	16	15	14	16
lcl|NC_002516.2_prot_NP_252253.1_3561	lcl|NC_002516.2_prot_NP_252253.1_3561	lcl|NC_002516.2_prot_NP_252253.1_3561 [gene=fruR] [locus_tag=PA3563] [db_xref=GeneID:878245] [protein=FruR family transcriptional regulator] [protein_id=NP_252253.1] [location=3994739..3995728] [gbkey=CDS]	1	18	16	16	15	18	19	18	17	18	16	18	18	16	17	17	15	18	16	16	15	18	19	18	17	18	16	18	18	16	17	17	15	18	16	16	15	18	19	18	17	18	16	18	18	16	17
lcl|NC_002516.2_prot_NP_249623.1_932	lcl|NC_002516.2_prot_NP_249623.1_932	lcl|NC_002516.2_prot_NP_249623.1_932 [gene=cysM] [locus_tag=PA0932] [db_xref=GeneID:881832] [protein=cysteine synthase B] [protein_id=NP_249623.1] [location=1020708..1021607] [gbkey=CDS]	1	19	13	14	21	18	18	14	19	16	18	14	17	16	16	11	12	19	13	14	21	18	18	14	19	16	18	14	17	16	16	11	12	19	13	14	21	18	18	14	19	16	18	14	17	16	16
lcl|NC_002516.2_prot_NP_252481.3_3792	lcl|NC_002516.2_prot_NP_252481.3_3792	lcl|NC_002516.2_prot_NP_252481.3_3792 [gene=leuA] [locus_tag=PA3792] [db_xref=GeneID:879941] [protein=2-isopropylmalate synthase] [protein_id=NP_252481.3] [location=4250828..4252606] [gbkey=CDS]	1	22	20	20	23	23	24	21	26	24	23	21	24	18	21	19	17	22	20	20	23	23	24	21	26	24	23	21	24	18	21	19	17	22	20	20	23	23	24	21	26	24	23	21	24	18	21
lcl|NC_002516.2_prot_NP_249850.1_1158	lcl|NC_002516.2_prot_NP_249850.1_1158	lcl|NC_002516.2_prot_NP_249850.1_1158 [locus_tag=PA1159] [db_xref=GeneID:877579] [protein=cold-shock protein] [protein_id=NP_249850.1] [location=1257772..1257981] [gbkey=CDS]	1	5	5	5	5	5	5	4	5	5	5	4	5	5	5	5	4	5	5	5	5	5	5	4	5	5	5	4	5	5	5	5	4	5	5	5	5	5	5	4	5	5	5	4	5	5	5
lcl|NC_002516.2_prot_NP_249549.1_858	lcl|NC_002516.2_prot_NP_249549.1_858	lcl|NC_002516.2_prot_NP_249549.1_858 [locus_tag=PA0858] [db_xref=GeneID:877907] [protein=hypothetical protein] [protein_id=NP_249549.1] [location=936459..937397] [gbkey=CDS]	1	18	19	22	21	20	20	16	21	22	20	19	20	14	18	15	16	18	19	22	21	20	20	16	21	22	20	19	20	14	18	15	16	18	19	22	21	20	20	16	21	22	20	19	20	14	18
lcl|NC_002516.2_prot_NP_252217.1_3525	lcl|NC_002516.2_prot_NP_252217.1_3525	lcl|NC_002516.2_prot_NP_252217.1_3525 [gene=pyrC] [locus_tag=PA3527] [db_xref=GeneID:879809] [protein=dihydroorotase] [protein_id=NP_252217.1] [location=3947095..3948141] [gbkey=CDS]	1	15	14	16	17	15	18	15	16	16	17	16	14	14	13	13	14	15	14	16	17	15	18	15	16	16	17	16	14	14	13	13	14	15	14	16	17	15	18	15	16	16	17	16	14	14	13
lcl|NC_002516.2_prot_NP_251153.1_2460	lcl|NC_002516.2_prot_NP_251153.1_2460	lcl|NC_002516.2_prot_NP_251153.1_2460 [locus_tag=PA2463] [db_xref=GeneID:882955] [protein=hypothetical protein] [protein_id=NP_251153.1] [location=complement(2778917..2780614)] [gbkey=CDS]	1	23	23	26	25	25	24	23	25	26	24	22	25	21	24	23	19	23	23	26	25	25	24	23	25	26	24	22	25	21	24	23	19	4	4	5	5	5	5	4	4	5	4	4	5	4	4
lcl|NC_002516.2_prot_NP_253090.1_4401	lcl|NC_002516.2_prot_NP_253090.1_4401	lcl|NC_002516.2_prot_NP_253090.1_4401 [locus_tag=PA4400] [db_xref=GeneID:881318] [protein=hypothetical protein] [protein_id=NP_253090.1] [location=complement(4930748..4931695)] [gbkey=CDS]	1	6	9	8	5	10	10	7	11	10	9	10	11	8	9	8	8	6	9	8	5	10	10	7	11	10	9	10	11	8	9	8	8	5	8	8	4	9	9	7	10	9	8	9	10	7	8
lcl|NC_002516.2_prot_NP_253423.1_4738	lcl|NC_002516.2_prot_NP_253423.1_4738	lcl|NC_002516.2_prot_NP_253423.1_4738 [locus_tag=PA4735] [db_xref=GeneID:881654] [protein=hypothetical protein] [protein_id=NP_253423.1] [location=5318575..5321841] [gbkey=CDS]	1	32	32	37	30	33	36	33	37	37	35	38	37	26	35	33	32	32	32	37	30	33	36	33	37	37	35	38	37	26	35	33	32	32	32	37	30	33	36	33	37	37	35	38	37	26	35
lcl|NC_002516.2_prot_NP_251513.1_2822	lcl|NC_002516.2_prot_NP_251513.1_2822	lcl|NC_002516.2_prot_NP_251513.1_2822 [locus_tag=PA2823] [db_xref=GeneID:878677] [protein=hypothetical protein] [protein_id=NP_251513.1] [location=complement(3176117..3177007)] [gbkey=CDS]	1	12	12	11	12	12	12	12	11	13	13	12	13	11	12	11	12	12	12	11	12	12	12	12	11	13	13	12	13	11	12	11	12	12	12	11	12	12	12	12	11	13	13	12	13	11	12
lcl|NC_002516.2_prot_NP_253691.1_5006	lcl|NC_002516.2_prot_NP_253691.1_5006	lcl|NC_002516.2_prot_NP_253691.1_5006 [locus_tag=PA5004] [db_xref=GeneID:881614] [protein=glycosyl transferase family protein] [protein_id=NP_253691.1] [location=complement(5621920..5623056)] [gbkey=CDS]	1	15	14	16	16	15	16	17	17	14	14	17	17	15	15	15	10	15	14	16	16	15	16	17	17	14	14	17	17	15	15	15	10	15	14	16	16	15	16	17	17	14	14	17	17	15	15
lcl|NC_002516.2_prot_NP_252509.1_3820	lcl|NC_002516.2_prot_NP_252509.1_3820	lcl|NC_002516.2_prot_NP_252509.1_3820 [gene=secF] [locus_tag=PA3820] [db_xref=GeneID:879904] [protein=preprotein translocase subunit SecF] [protein_id=NP_252509.1] [location=complement(4276154..4277074)] [gbkey=CDS]	1	7	7	8	5	9	8	8	10	8	9	8	9	5	9	6	5	7	7	8	5	9	8	8	10	8	9	8	9	5	9	6	5	7	7	8	5	9	8	8	10	8	9	8	9	5	9
lcl|NC_002516.2_prot_NP_251374.1_2681	lcl|NC_002516.2_prot_NP_251374.1_2681	lcl|NC_002516.2_prot_NP_251374.1_2681 [locus_tag=PA2684] [db_xref=GeneID:879129] [protein=hypothetical protein] [protein_id=NP_251374.1] [location=complement(3031749..3035702)] [gbkey=CDS]	1	29	25	30	29	32	35	34	37	33	35	32	34	32	39	28	25	29	25	30	29	32	35	34	37	33	35	32	34	32	39	28	25	29	25	30	29	32	35	34	37	33	35	32	34	32	39
lcl|NC_002516.2_prot_NP_250253.1_1562	lcl|NC_002516.2_prot_NP_250253.1_1562	lcl|NC_002516.2_prot_NP_250253.1_1562 [gene=acnA] [locus_tag=PA1562] [db_xref=GeneID:879412] [protein=aconitate hydratase] [protein_id=NP_250253.1] [location=complement(1700320..1703052)] [gbkey=CDS]	1	22	22	23	24	20	24	20	24	25	26	25	27	21	23	20	22	22	22	23	24	20	24	20	24	25	26	25	27	21	23	20	22	22	22	23	24	20	24	20	24	25	26	25	27	21	23
lcl|NC_002516.2_prot_NP_252170.1_3479	lcl|NC_002516.2_prot_NP_252170.1_3479	lcl|NC_002516.2_prot_NP_252170.1_3479 [locus_tag=PA3480] [db_xref=GeneID:878281] [protein=deoxycytidine triphosphate deaminase] [protein_id=NP_252170.1] [location=complement(3893432..3893998)] [gbkey=CDS]	1	7	6	7	7	7	7	7	6	7	7	7	7	7	7	6	6	7	6	7	7	7	7	7	6	7	7	7	7	7	7	6	6	7	6	7	7	7	7	7	6	7	7	7	7	7	7
lcl|NC_002516.2_prot_NP_251397.1_2704	lcl|NC_002516.2_prot_NP_251397.1_2704	lcl|NC_002516.2_prot_NP_251397.1_2704 [locus_tag=PA2707] [db_xref=GeneID:882657] [protein=hypothetical protein] [protein_id=NP_251397.1] [location=complement(3060725..3061570)] [gbkey=CDS]	1	14	14	17	12	19	17	17	19	19	14	16	19	12	15	11	13	14	14	17	12	19	17	17	19	19	14	16	19	12	15	11	13	14	14	17	12	19	17	17	19	19	14	16	19	12	15
lcl|NC_002516.2_prot_NP_253732.1_5047	lcl|NC_002516.2_prot_NP_253732.1_5047	lcl|NC_002516.2_prot_NP_253732.1_5047 [gene=ponA] [locus_tag=PA5045] [db_xref=GeneID:881163] [protein=penicillin-binding protein 1A] [protein_id=NP_253732.1] [location=5680898..5683366] [gbkey=CDS]	1	21	26	25	21	26	28	25	29	25	27	24	26	23	24	23	23	21	26	25	21	26	28	25	29	25	27	24	26	23	24	23	23	21	26	25	21	26	28	25	29	25	27	24	26	23	24
lcl|NC_002516.2_prot_NP_251518.1_2827	lcl|NC_002516.2_prot_NP_251518.1_2827	lcl|NC_002516.2_prot_NP_251518.1_2827 [locus_tag=PA2828] [db_xref=GeneID:878850] [protein=aminotransferase] [protein_id=NP_251518.1] [location=3181137..3182348] [gbkey=CDS]	1	12	13	12	12	13	15	13	15	13	13	12	14	11	14	10	12	12	13	12	12	13	15	13	15	13	13	12	14	11	14	10	12	12	13	12	12	13	15	13	15	13	13	12	14	11	14
lcl|NC_002516.2_prot_NP_253805.1_5119	lcl|NC_002516.2_prot_NP_253805.1_5119	lcl|NC_002516.2_prot_NP_253805.1_5119 [gene=thiI] [locus_tag=PA5118] [db_xref=GeneID:877687] [protein=thiamine biosynthesis protein ThiI] [protein_id=NP_253805.1] [location=complement(5764693..5766147)] [gbkey=CDS]	1	11	14	14	14	13	17	15	12	13	15	14	13	12	13	15	16	11	14	14	14	13	17	15	12	13	15	14	13	12	13	15	16	11	14	14	14	13	17	15	12	13	15	14	13	12	13
lcl|NC_004629.1_prot_NP_803660.1_114	lcl|NC_004629.1_prot_NP_803660.1_114	lcl|NC_004629.1_prot_NP_803660.1_114 [locus_tag=PHIKZ094] [db_xref=GeneID:1258386] [protein=internal head protein] [protein_id=NP_803660.1] [location=94357..95874] [gbkey=CDS]	1	4	4	3	3	2	5	5	3	3	3	5	4	3	3	2	4	4	4	3	3	2	5	5	3	3	3	5	4	3	3	2	4	4	4	3	3	2	5	5	3	3	3	5	4	3	3
lcl|NC_002516.2_prot_NP_253644.1_4959	lcl|NC_002516.2_prot_NP_253644.1_4959	lcl|NC_002516.2_prot_NP_253644.1_4959 [gene=psd] [locus_tag=PA4957] [db_xref=GeneID:879173] [protein=phosphatidylserine decarboxylase] [protein_id=NP_253644.1] [location=5562418..5563287] [gbkey=CDS]	1	9	10	13	13	12	11	11	12	13	12	13	12	9	12	10	8	9	10	13	13	12	11	11	12	13	12	13	12	9	12	10	8	9	10	13	13	12	11	11	12	13	12	13	12	9	12
lcl|NC_002516.2_prot_NP_252495.1_3806	lcl|NC_002516.2_prot_NP_252495.1_3806	lcl|NC_002516.2_prot_NP_252495.1_3806 [locus_tag=PA3806] [db_xref=GeneID:879171] [protein=23S rRNA (adenine(2503)-C(2))-methyltransferase RlmN] [protein_id=NP_252495.1] [location=complement(4265306..4266445)] [gbkey=CDS]	1	14	13	16	16	16	17	13	16	17	16	17	17	12	13	13	11	14	13	16	16	16	17	13	16	17	16	17	17	12	13	13	11	14	13	16	16	16	17	13	16	17	16	17	17	12	13
lcl|NC_004629.1_prot_NP_803621.1_66	lcl|NC_004629.1_prot_NP_803621.1_66	lcl|NC_004629.1_prot_NP_803621.1_66 [locus_tag=PHIKZ055] [db_xref=GeneID:1258247] [protein=RNA polymerase beta subunit] [protein_id=NP_803621.1] [location=47923..49185] [gbkey=CDS]	1	2	0	0	1	13	1	1	10	15	0	11	11	14	0	3	13	2	0	0	1	13	1	1	10	15	0	11	11	14	0	3	13	2	0	0	1	13	1	1	10	15	0	11	11	14	0
lcl|NC_002516.2_prot_NP_252508.1_3819	lcl|NC_002516.2_prot_NP_252508.1_3819	lcl|NC_002516.2_prot_NP_252508.1_3819 [locus_tag=PA3819] [db_xref=GeneID:879909] [protein=hypothetical protein] [protein_id=NP_252508.1] [location=complement(4275422..4275970)] [gbkey=CDS]	1	9	7	10	12	13	11	12	14	11	13	13	14	12	11	10	7	9	7	10	12	13	11	12	14	11	13	13	14	12	11	10	7	9	7	10	12	13	11	12	14	11	13	13	14	12	11
lcl|NC_002516.2_prot_NP_251132.1_2442	lcl|NC_002516.2_prot_NP_251132.1_2442	lcl|NC_002516.2_prot_NP_251132.1_2442 [gene=gcvT2] [locus_tag=PA2442] [db_xref=GeneID:882934] [protein=glycine cleavage system protein T2] [protein_id=NP_251132.1] [location=complement(2739762..2740883)] [gbkey=CDS]	1	14	13	15	13	15	14	15	15	14	13	16	14	13	14	13	13	14	13	15	13	15	14	15	15	14	13	16	14	13	14	13	13	14	13	15	13	15	14	15	15	14	13	16	14	13	14
lcl|NC_002516.2_prot_NP_252221.1_3529	lcl|NC_002516.2_prot_NP_252221.1_3529	lcl|NC_002516.2_prot_NP_252221.1_3529 [gene=bfrB] [locus_tag=PA3531] [db_xref=GeneID:879026] [protein=bacterioferritin] [protein_id=NP_252221.1] [location=3950284..3950760] [gbkey=CDS]	1	8	9	9	8	8	8	7	9	8	8	8	9	7	6	8	7	8	9	9	8	8	8	7	9	8	8	8	9	7	6	8	7	8	9	9	8	8	8	7	9	8	8	8	9	7	6
lcl|NC_002516.2_prot_NP_253107.1_4418	lcl|NC_002516.2_prot_NP_253107.1_4418	lcl|NC_002516.2_prot_NP_253107.1_4418 [gene=murE] [locus_tag=PA4417] [db_xref=GeneID:881246] [protein=UDP-N-acetylmuramoylalanyl-D-glutamate--2,6-diaminopimelate ligase] [protein_id=NP_253107.1] [location=complement(4951141..4952604)] [gbkey=CDS]	1	20	19	23	22	22	22	21	24	23	22	20	25	15	17	17	18	20	19	23	22	22	22	21	24	23	22	20	25	15	17	17	18	20	19	23	22	22	22	21	24	23	22	20	25	15	17
lcl|NC_002516.2_prot_NP_253853.1_5167	lcl|NC_002516.2_prot_NP_253853.1_5167	lcl|NC_002516.2_prot_NP_253853.1_5167 [locus_tag=PA5166] [db_xref=GeneID:879963] [protein=two-component response regulator] [protein_id=NP_253853.1] [location=5815562..5816950] [gbkey=CDS]	1	14	13	13	16	17	14	11	15	14	17	14	13	11	13	10	11	14	13	13	16	17	14	11	15	14	17	14	13	11	13	10	11	14	13	13	16	17	14	11	15	14	16	14	13	11	13
lcl|NC_002516.2_prot_NP_254035.1_5351	lcl|NC_002516.2_prot_NP_254035.1_5351	lcl|NC_002516.2_prot_NP_254035.1_5351 [locus_tag=PA5348] [db_xref=GeneID:879642] [protein=DNA-binding protein] [protein_id=NP_254035.1] [location=complement(6017150..6017422)] [gbkey=CDS]	1	7	7	8	6	8	7	6	8	8	7	8	8	6	7	7	5	7	7	8	6	8	7	6	8	8	7	8	8	6	7	7	5	7	7	8	6	8	7	6	8	8	7	8	8	6	7
lcl|NC_002516.2_prot_NP_251334.1_2642	lcl|NC_002516.2_prot_NP_251334.1_2642	lcl|NC_002516.2_prot_NP_251334.1_2642 [gene=nuoI] [locus_tag=PA2644] [db_xref=GeneID:882353] [protein=NADH-quinone oxidoreductase subunit I] [protein_id=NP_251334.1] [location=2991442..2991990] [gbkey=CDS]	1	10	11	11	12	12	13	11	13	13	13	11	13	10	10	9	9	10	11	11	12	12	13	11	13	13	13	11	13	10	10	9	9	10	11	11	12	12	13	11	13	13	13	11	13	10	10
lcl|NC_004629.1_prot_NP_803603.1_43	lcl|NC_004629.1_prot_NP_803603.1_43	lcl|NC_004629.1_prot_NP_803603.1_43 [locus_tag=PHIKZ037] [db_xref=GeneID:1258258] [protein=PHIKZ037] [protein_id=NP_803603.1] [location=30298..31119] [gbkey=CDS]	1	12	1	2	8	14	0	4	12	14	0	11	11	12	0	1	7	12	1	2	8	14	0	4	12	14	0	11	11	12	0	1	7	12	1	2	8	14	0	4	12	14	0	11	11	12	0
lcl|NC_002516.2_prot_NP_253764.1_5079	lcl|NC_002516.2_prot_NP_253764.1_5079	lcl|NC_002516.2_prot_NP_253764.1_5079 [gene=mdoH] [locus_tag=PA5077] [db_xref=GeneID:879628] [protein=glucosyltransferase MdoH] [protein_id=NP_253764.1] [location=complement(5714270..5716855)] [gbkey=CDS]	1	20	23	22	21	22	22	20	22	22	20	20	22	20	24	20	21	20	23	22	21	22	22	20	22	22	20	20	22	20	24	20	21	20	23	22	21	22	22	20	22	22	20	20	22	20	24
lcl|NC_002516.2_prot_NP_252420.1_3730	lcl|NC_002516.2_prot_NP_252420.1_3730	lcl|NC_002516.2_prot_NP_252420.1_3730 [locus_tag=PA3731] [db_xref=GeneID:880302] [protein=hypothetical protein] [protein_id=NP_252420.1] [location=complement(4182075..4182770)] [gbkey=CDS]	1	14	9	11	13	10	8	11	14	8	11	13	8	14	10	12	13	14	9	11	13	10	8	11	14	8	11	13	8	14	10	12	13	14	9	11	13	10	8	11	14	8	11	13	8	14	10
lcl|NC_002516.2_prot_NP_253534.1_4850	lcl|NC_002516.2_prot_NP_253534.1_4850	lcl|NC_002516.2_prot_NP_253534.1_4850 [gene=accB] [locus_tag=PA4847] [db_xref=GeneID:879557] [protein=acetyl-CoA carboxylase biotin carboxyl carrier protein subunit] [protein_id=NP_253534.1] [location=5442304..5442774] [gbkey=CDS]	1	4	4	4	6	8	8	6	7	8	8	7	9	7	5	5	5	4	4	4	6	8	8	6	7	8	8	7	9	7	5	5	5	4	4	4	6	8	8	6	7	8	8	7	9	7	5
lcl|NC_002516.2_prot_NP_249279.1_590	lcl|NC_002516.2_prot_NP_249279.1_590	lcl|NC_002516.2_prot_NP_249279.1_590 [locus_tag=PA0588] [db_xref=GeneID:879092] [protein=hypothetical protein] [protein_id=NP_249279.1] [location=complement(646730..648652)] [gbkey=CDS]	1	24	26	27	25	26	29	25	27	26	29	24	28	21	24	20	19	24	26	27	25	26	29	25	27	26	29	24	28	21	24	20	19	24	26	27	25	26	29	25	27	26	29	24	28	21	24
lcl|NC_002516.2_prot_NP_253012.1_4323	lcl|NC_002516.2_prot_NP_253012.1_4323	lcl|NC_002516.2_prot_NP_253012.1_4323 [locus_tag=PA4322] [db_xref=GeneID:881562] [protein=hypothetical protein] [protein_id=NP_253012.1] [location=4851310..4852317] [gbkey=CDS]	1	12	13	15	12	15	15	13	14	15	15	16	14	10	12	11	10	12	13	15	12	15	15	13	14	15	15	16	14	10	12	11	10	12	13	15	12	15	15	13	14	15	15	16	14	10	12
lcl|NC_002516.2_prot_NP_253164.1_4475	lcl|NC_002516.2_prot_NP_253164.1_4475	lcl|NC_002516.2_prot_NP_253164.1_4475 [locus_tag=PA4474] [db_xref=GeneID:881030] [protein=hypothetical protein] [protein_id=NP_253164.1] [location=complement(5002455..5003897)] [gbkey=CDS]	1	15	17	17	17	17	17	17	18	17	17	16	18	15	18	16	16	15	17	17	17	17	17	17	18	17	17	16	18	15	18	16	16	15	17	17	17	17	17	17	18	17	17	16	18	15	18
lcl|NC_002516.2_prot_NP_251850.1_3158	lcl|NC_002516.2_prot_NP_251850.1_3158	lcl|NC_002516.2_prot_NP_251850.1_3158 [gene=wzz] [locus_tag=PA3160] [db_xref=GeneID:879922] [protein=O-antigen chain length regulator] [protein_id=NP_251850.1] [location=complement(3545881..3546927)] [gbkey=CDS]	1	8	11	13	10	13	12	14	13	13	11	11	13	7	9	10	10	8	11	13	10	13	12	14	13	13	11	11	13	7	9	10	10	8	11	13	10	13	12	14	13	13	11	11	13	7	9
lcl|NC_004629.1_prot_NP_803775.1_248	lcl|NC_004629.1_prot_NP_803775.1_248	lcl|NC_004629.1_prot_NP_803775.1_248 [locus_tag=PHIKZ209] [db_xref=GeneID:1258352] [protein=PHIKZ209] [protein_id=NP_803775.1] [location=216997..217599] [gbkey=CDS]	1	15	1	5	12	16	2	10	10	14	0	9	10	14	2	5	10	15	1	5	12	16	2	10	10	14	0	9	10	14	2	5	10	15	1	5	12	16	2	10	10	14	0	9	10	14	2
lcl|NC_002516.2_prot_NP_252376.1_3685	lcl|NC_002516.2_prot_NP_252376.1_3685	lcl|NC_002516.2_prot_NP_252376.1_3685 [gene=adk] [locus_tag=PA3686] [db_xref=GeneID:879082] [protein=adenylate kinase] [protein_id=NP_252376.1] [location=complement(4126948..4127595)] [gbkey=CDS]	1	12	10	12	13	11	11	12	12	11	11	10	13	10	9	9	9	12	10	12	13	11	11	12	12	11	11	10	13	10	9	9	9	12	10	12	13	11	11	12	12	11	11	10	13	10	9
lcl|NC_004629.1_prot_NP_803639.2_88	lcl|NC_004629.1_prot_NP_803639.2_88	lcl|NC_004629.1_prot_NP_803639.2_88 [locus_tag=PHIKZ_p22] [db_xref=GeneID:1258298] [protein=RNA polymerase] [protein_id=NP_803639.2] [location=65708..66595] [gbkey=CDS]	1	9	0	1	6	11	0	7	7	8	1	8	6	8	0	1	3	9	0	1	6	11	0	7	7	8	1	8	6	8	0	1	3	9	0	1	6	11	0	7	7	8	1	8	6	8	0
lcl|NC_002516.2_prot_NP_253688.1_5003	lcl|NC_002516.2_prot_NP_253688.1_5003	lcl|NC_002516.2_prot_NP_253688.1_5003 [locus_tag=PA5001] [db_xref=GeneID:881665] [protein=hypothetical protein] [protein_id=NP_253688.1] [location=complement(5618579..5619535)] [gbkey=CDS]	1	14	14	15	15	17	16	15	15	16	15	13	16	14	16	12	15	14	14	15	15	17	16	15	15	16	15	13	16	14	16	12	15	14	14	15	15	17	16	15	15	16	15	13	16	14	16
lcl|NC_004629.1_prot_NP_803605.1_45	lcl|NC_004629.1_prot_NP_803605.1_45	lcl|NC_004629.1_prot_NP_803605.1_45 [locus_tag=PHIKZ039] [db_xref=GeneID:1258293] [protein=tubulin PhuZ] [protein_id=NP_803605.1] [location=31930..32913] [gbkey=CDS]	1	9	1	1	8	11	1	7	8	10	0	7	6	9	0	1	4	9	1	1	8	11	1	7	8	10	0	7	6	9	0	1	4	9	1	1	8	11	1	7	8	10	0	7	6	9	0
lcl|NC_002516.2_prot_NP_248710.1_20	lcl|NC_002516.2_prot_NP_248710.1_20	lcl|NC_002516.2_prot_NP_248710.1_20 [locus_tag=PA0020] [db_xref=GeneID:879309] [protein=hypothetical protein] [protein_id=NP_248710.1] [location=21712..22737] [gbkey=CDS]	1	14	12	14	15	15	15	11	14	12	16	13	13	15	12	14	13	14	12	14	15	15	15	11	14	12	16	13	13	15	12	14	13	14	12	14	15	15	15	11	14	12	16	13	13	15	12
lcl|NC_002516.2_prot_NP_249862.1_1170	lcl|NC_002516.2_prot_NP_249862.1_1170	lcl|NC_002516.2_prot_NP_249862.1_1170 [locus_tag=PA1171] [db_xref=GeneID:880763] [protein=transglycosylase] [protein_id=NP_249862.1] [location=1270972..1272168] [gbkey=CDS]	1	14	17	17	16	16	13	17	16	17	14	18	17	15	17	14	17	14	17	17	16	16	13	17	16	17	14	18	17	15	17	14	17	14	17	17	16	16	13	17	16	17	14	18	17	15	17
lcl|NC_002516.2_prot_NP_250252.1_1561	lcl|NC_002516.2_prot_NP_250252.1_1561	lcl|NC_002516.2_prot_NP_250252.1_1561 [gene=aer] [locus_tag=PA1561] [db_xref=GeneID:879271] [protein=aerotaxis receptor Aer] [protein_id=NP_250252.1] [location=complement(1698382..1699947)] [gbkey=CDS]	1	15	15	16	15	14	14	16	16	17	17	16	16	13	16	14	15	14	14	15	14	13	13	15	15	16	16	15	15	12	15	13	14	14	14	15	14	13	13	15	15	16	16	15	15	12	15
lcl|NC_002516.2_prot_NP_251831.1_3140	lcl|NC_002516.2_prot_NP_251831.1_3140	lcl|NC_002516.2_prot_NP_251831.1_3140 [gene=wbpM] [locus_tag=PA3141] [db_xref=GeneID:882583] [protein=nucleotide sugar epimerase/dehydratase WbpM] [protein_id=NP_251831.1] [location=complement(3524681..3526678)] [gbkey=CDS]	1	17	18	19	17	21	16	20	20	20	18	22	18	20	23	20	18	17	18	19	17	21	16	20	20	20	18	22	18	20	23	20	18	17	18	19	17	21	16	20	20	20	18	22	18	20	23
lcl|NC_002516.2_prot_NP_253383.1_4697	lcl|NC_002516.2_prot_NP_253383.1_4697	lcl|NC_002516.2_prot_NP_253383.1_4697 [gene=ilvH] [locus_tag=PA4695] [db_xref=GeneID:881490] [protein=acetolactate synthase small subunit] [protein_id=NP_253383.1] [location=complement(5273514..5274005)] [gbkey=CDS]	1	7	6	6	7	6	7	7	6	6	7	7	6	6	6	6	6	7	6	6	7	6	7	7	6	6	7	7	6	6	6	6	6	7	6	6	7	6	7	7	6	6	7	7	6	6	6
lcl|NC_002516.2_prot_NP_254007.1_5323	lcl|NC_002516.2_prot_NP_254007.1_5323	lcl|NC_002516.2_prot_NP_254007.1_5323 [gene=coaC] [locus_tag=PA5320] [db_xref=GeneID:877887] [protein=bifunctional phosphopantothenoylcysteine decarboxylase/phosphopantothenate synthase] [protein_id=NP_254007.1] [location=5989460..5990668] [gbkey=CDS]	1	12	14	17	16	18	19	14	18	18	18	14	17	11	16	12	12	12	14	17	16	18	19	14	18	18	18	14	17	11	16	12	12	12	14	17	16	18	19	14	18	18	18	14	17	11	16
lcl|NC_002516.2_prot_NP_249487.1_797	lcl|NC_002516.2_prot_NP_249487.1_797	lcl|NC_002516.2_prot_NP_249487.1_797 [gene=prpB] [locus_tag=PA0796] [db_xref=GeneID:882026] [protein=2-methylisocitrate lyase] [protein_id=NP_249487.1] [location=complement(874206..875102)] [gbkey=CDS]	1	12	14	15	13	16	17	13	17	16	16	16	17	12	14	11	12	12	14	15	13	16	17	13	17	16	16	16	17	12	14	11	12	12	14	15	13	16	17	13	17	16	16	16	17	12	14
lcl|NC_002516.2_prot_NP_253661.1_4976	lcl|NC_002516.2_prot_NP_253661.1_4976	lcl|NC_002516.2_prot_NP_253661.1_4976 [locus_tag=PA4974] [db_xref=GeneID:879703] [protein=hypothetical protein] [protein_id=NP_253661.1] [location=5584101..5585549] [gbkey=CDS]	1	18	19	24	16	24	27	15	25	24	24	19	24	17	16	17	16	18	19	24	16	24	27	15	25	24	24	19	24	17	16	17	16	18	19	24	16	24	27	15	25	24	24	19	24	17	16
lcl|NC_004629.1_prot_NP_803842.1_329	lcl|NC_004629.1_prot_NP_803842.1_329	lcl|NC_004629.1_prot_NP_803842.1_329 [locus_tag=PHIKZ276] [db_xref=GeneID:1258360] [protein=PHIKZ276] [protein_id=NP_803842.1] [location=253901..254422] [gbkey=CDS]	1	10	3	8	9	11	4	9	9	10	4	10	10	10	4	6	9	10	3	8	9	11	4	9	9	10	4	10	10	10	4	6	9	10	3	8	9	11	4	9	9	10	4	10	10	10	4
lcl|NC_004629.1_prot_NP_803656.1_110	lcl|NC_004629.1_prot_NP_803656.1_110	lcl|NC_004629.1_prot_NP_803656.1_110 [locus_tag=PHIKZ090] [db_xref=GeneID:1258359] [protein=PHIKZ090] [protein_id=NP_803656.1] [location=90168..91097] [gbkey=CDS]	1	6	9	10	4	10	11	5	8	10	13	8	10	6	6	6	4	6	9	10	4	10	11	5	8	10	13	8	10	6	6	6	4	6	9	10	4	10	11	5	8	10	13	8	10	6	6
lcl|NC_004629.1_prot_NP_803772.1_245	lcl|NC_004629.1_prot_NP_803772.1_245	lcl|NC_004629.1_prot_NP_803772.1_245 [locus_tag=PHIKZ206] [db_xref=GeneID:1258431] [protein=PHIKZ206] [protein_id=NP_803772.1] [location=214322..215032] [gbkey=CDS]	1	8	0	6	6	9	1	8	6	11	0	8	9	8	0	3	6	8	0	6	6	9	1	8	6	11	0	8	9	8	0	3	6	8	0	6	6	9	1	8	6	11	0	8	9	8	0
lcl|NC_002516.2_prot_NP_250705.1_2018	lcl|NC_002516.2_prot_NP_250705.1_2018	lcl|NC_002516.2_prot_NP_250705.1_2018 [gene=liuA] [locus_tag=PA2015] [db_xref=GeneID:879167] [protein=isovaleryl-CoA dehydrogenase] [protein_id=NP_250705.1] [location=complement(2205190..2206353)] [gbkey=CDS]	1	13	14	16	16	18	15	15	19	19	19	16	18	13	20	15	13	13	14	16	16	18	15	15	19	19	19	16	18	13	20	15	13	13	14	16	16	18	15	15	19	19	19	16	18	13	20
lcl|NC_002516.2_prot_NP_251466.1_2777	lcl|NC_002516.2_prot_NP_251466.1_2777	lcl|NC_002516.2_prot_NP_251466.1_2777 [locus_tag=PA2776] [db_xref=GeneID:880542] [protein=hypothetical protein] [protein_id=NP_251466.1] [location=3133710..3134993] [gbkey=CDS]	1	15	13	13	15	16	15	13	14	16	13	15	16	11	16	14	12	15	13	13	15	16	15	13	14	16	13	15	16	11	16	14	12	15	13	13	15	16	15	13	14	16	13	15	16	11	16
lcl|NC_002516.2_prot_NP_249091.1_401	lcl|NC_002516.2_prot_NP_249091.1_401	lcl|NC_002516.2_prot_NP_249091.1_401 [locus_tag=PA0400] [db_xref=GeneID:878286] [protein=cystathionine gamma-lyase] [protein_id=NP_249091.1] [location=442008..443192] [gbkey=CDS]	1	12	10	13	12	13	16	13	13	13	15	14	13	9	10	9	9	12	10	13	12	13	16	13	13	13	15	14	13	9	10	9	9	12	10	13	12	13	16	13	13	13	15	14	13	9	10
lcl|NC_002516.2_prot_NP_254132.1_5449	lcl|NC_002516.2_prot_NP_254132.1_5449	lcl|NC_002516.2_prot_NP_254132.1_5449 [locus_tag=PA5445] [db_xref=GeneID:878025] [protein=coenzyme A transferase] [protein_id=NP_254132.1] [location=6133838..6135331] [gbkey=CDS]	1	19	16	13	18	18	18	17	16	17	19	18	19	13	17	16	14	19	16	13	18	18	18	17	16	17	19	18	19	13	17	16	14	19	16	13	18	18	18	17	16	17	19	18	19	13	17
lcl|NC_002516.2_prot_NP_251399.1_2706	lcl|NC_002516.2_prot_NP_251399.1_2706	lcl|NC_002516.2_prot_NP_251399.1_2706 [gene=cysK] [locus_tag=PA2709] [db_xref=GeneID:882613] [protein=cysteine synthase A] [protein_id=NP_251399.1] [location=3062939..3063913] [gbkey=CDS]	1	17	14	16	17	17	18	17	17	17	19	20	17	15	17	15	14	17	14	16	17	17	18	17	17	17	19	20	17	15	17	15	14	17	14	16	17	17	18	17	17	17	19	20	17	15	17
lcl|NC_002516.2_prot_NP_248781.1_92	lcl|NC_002516.2_prot_NP_248781.1_92	lcl|NC_002516.2_prot_NP_248781.1_92 [gene=vgrG1] [locus_tag=PA0091] [db_xref=GeneID:879511,PseudoCap:PA0091] [protein=type VI secretion system protein VgrG] [protein_id=NP_248781.1] [location=110976..112907] [gbkey=CDS]	1	20	20	24	21	25	25	23	27	27	25	26	27	18	25	19	17	12	13	13	13	14	14	14	15	16	15	15	16	11	14	10	10	12	13	13	13	14	14	14	15	16	15	15	16	11	14
lcl|NC_002516.2_prot_NP_249283.1_594	lcl|NC_002516.2_prot_NP_249283.1_594	lcl|NC_002516.2_prot_NP_249283.1_594 [gene=ksgA] [locus_tag=PA0592] [db_xref=GeneID:880847] [protein=ribosomal RNA small subunit methyltransferase A] [protein_id=NP_249283.1] [location=complement(650575..651381)] [gbkey=CDS]	1	10	10	12	11	11	15	12	11	13	12	12	13	10	11	9	7	10	10	12	11	11	15	12	11	13	12	12	13	10	11	9	7	10	10	12	11	11	15	12	11	13	12	12	13	10	11
lcl|NC_002516.2_prot_NP_253739.1_5054	lcl|NC_002516.2_prot_NP_253739.1_5054	lcl|NC_002516.2_prot_NP_253739.1_5054 [locus_tag=PA5052] [db_xref=GeneID:881048] [protein=hypothetical protein] [protein_id=NP_253739.1] [location=5691762..5692457] [gbkey=CDS]	1	6	5	5	6	4	5	6	5	5	4	6	5	5	5	5	5	6	5	5	6	4	5	6	5	5	4	6	5	5	5	5	5	6	5	5	6	4	5	6	5	5	4	6	5	5	5
lcl|NC_002516.2_prot_NP_248987.1_296	lcl|NC_002516.2_prot_NP_248987.1_296	lcl|NC_002516.2_prot_NP_248987.1_296 [gene=spuI] [locus_tag=PA0296] [db_xref=GeneID:880840] [protein=glutamine synthetase] [protein_id=NP_248987.1] [location=complement(333079..334455)] [gbkey=CDS]	1	16	13	13	15	16	19	13	17	17	18	17	19	12	15	11	11	16	13	13	15	16	19	13	17	17	18	17	19	12	15	11	11	7	6	6	7	7	9	6	8	7	8	8	9	7	7
lcl|NC_002516.2_prot_NP_253373.1_4685	lcl|NC_002516.2_prot_NP_253373.1_4685	lcl|NC_002516.2_prot_NP_253373.1_4685 [locus_tag=PA4684] [db_xref=GeneID:881445] [protein=hypothetical protein] [protein_id=NP_253373.1] [location=5252758..5254056] [gbkey=CDS]	1	17	16	16	17	19	19	15	20	19	18	17	19	14	19	15	15	17	16	16	17	19	19	15	20	19	18	17	19	14	19	15	15	17	16	16	17	19	19	15	20	19	18	17	19	14	19
lcl|NC_004629.1_prot_NP_803582.1_17	lcl|NC_004629.1_prot_NP_803582.1_17	lcl|NC_004629.1_prot_NP_803582.1_17 [locus_tag=PHIKZ016] [db_xref=GeneID:1258428] [protein=PHIKZ016] [protein_id=NP_803582.1] [location=8438..8917] [gbkey=CDS]	1	9	3	7	8	10	4	8	10	7	0	9	5	8	4	4	7	9	3	7	8	10	4	8	10	7	0	9	5	8	4	4	7	9	3	7	8	10	4	8	10	7	0	9	5	8	4
lcl|NC_002516.2_prot_NP_253152.1_4463	lcl|NC_002516.2_prot_NP_253152.1_4463	lcl|NC_002516.2_prot_NP_253152.1_4463 [gene=rpoN] [locus_tag=PA4462] [db_xref=GeneID:881022] [protein=RNA polymerase factor sigma-54] [protein_id=NP_253152.1] [location=4992870..4994363] [gbkey=CDS]	1	14	13	17	17	13	18	14	18	18	19	15	19	14	16	12	13	14	13	17	17	13	18	14	18	18	19	15	19	14	16	12	13	14	13	17	17	13	18	14	18	18	19	15	19	14	16
lcl|NC_002516.2_prot_NP_252512.1_3823	lcl|NC_002516.2_prot_NP_252512.1_3823	lcl|NC_002516.2_prot_NP_252512.1_3823 [gene=tgt] [locus_tag=PA3823] [db_xref=GeneID:879886] [protein=queuine tRNA-ribosyltransferase] [protein_id=NP_252512.1] [location=complement(4279389..4280507)] [gbkey=CDS]	1	14	15	16	16	17	20	14	15	18	16	14	18	10	15	11	10	14	15	16	16	17	20	14	15	18	16	14	18	10	15	11	10	14	15	16	16	17	20	14	15	18	16	14	18	10	15
lcl|NC_002516.2_prot_NP_253216.1_4527	lcl|NC_002516.2_prot_NP_253216.1_4527	lcl|NC_002516.2_prot_NP_253216.1_4527 [gene=pilB] [locus_tag=PA4526] [db_xref=GeneID:879459] [protein=type 4 fimbrial biogenesis protein PilB] [protein_id=NP_253216.1] [location=5069763..5071463] [gbkey=CDS]	1	15	17	18	16	19	18	20	19	18	20	17	22	17	22	16	17	15	17	18	16	19	18	20	19	18	20	17	22	17	22	16	17	15	17	18	16	19	18	20	19	18	20	17	22	17	22
lcl|NC_002516.2_prot_NP_250211.1_1520	lcl|NC_002516.2_prot_NP_250211.1_1520	lcl|NC_002516.2_prot_NP_250211.1_1520 [locus_tag=PA1520] [db_xref=GeneID:883099] [protein=transcriptional regulator] [protein_id=NP_250211.1] [location=1652273..1653052] [gbkey=CDS]	1	9	9	10	9	13	11	11	11	14	13	12	12	11	13	11	10	9	9	10	9	13	11	11	11	14	13	12	12	11	13	11	10	9	9	10	9	13	11	11	11	14	13	12	12	11	13
lcl|NC_004629.1_prot_NP_803744.1_215	lcl|NC_004629.1_prot_NP_803744.1_215	lcl|NC_004629.1_prot_NP_803744.1_215 [locus_tag=PHIKZ178] [db_xref=GeneID:1258475] [protein=RNA polymerase beta subunit] [protein_id=NP_803744.1] [location=complement(181802..186157)] [gbkey=CDS]	1	9	9	9	8	12	12	17	19	12	18	22	17	9	18	11	6	9	9	9	8	12	12	17	19	12	18	22	17	9	18	11	6	9	9	9	8	12	12	17	19	12	18	22	17	9	18
lcl|NC_002516.2_prot_NP_248714.1_24	lcl|NC_002516.2_prot_NP_248714.1_24	lcl|NC_002516.2_prot_NP_248714.1_24 [gene=hemF] [locus_tag=PA0024] [db_xref=GeneID:880901] [protein=coproporphyrinogen III oxidase] [protein_id=NP_248714.1] [location=25736..26653] [gbkey=CDS]	1	12	12	13	13	12	13	13	12	12	13	13	10	11	10	10	10	12	12	13	13	12	13	13	12	12	13	13	10	11	10	10	10	12	12	13	13	12	13	13	12	12	13	13	10	11	10
lcl|NC_002516.2_prot_NP_252171.1_3480	lcl|NC_002516.2_prot_NP_252171.1_3480	lcl|NC_002516.2_prot_NP_252171.1_3480 [locus_tag=PA3481] [db_xref=GeneID:878282] [protein=hypothetical protein] [protein_id=NP_252171.1] [location=complement(3894099..3895193)] [gbkey=CDS]	1	13	13	14	14	13	15	13	13	14	11	13	13	12	15	10	11	13	13	14	14	13	15	13	13	14	11	13	13	12	15	10	11	13	13	14	14	13	15	13	13	14	11	13	13	12	15
lcl|NC_002516.2_prot_NP_250448.1_1759	lcl|NC_002516.2_prot_NP_250448.1_1759	lcl|NC_002516.2_prot_NP_250448.1_1759 [gene=thrH] [locus_tag=PA1757] [db_xref=GeneID:877969] [protein=phosphoserine phosphatase] [protein_id=NP_250448.1] [location=1896630..1897247] [gbkey=CDS]	1	9	10	8	8	9	9	7	8	9	9	10	8	10	9	8	7	9	10	8	8	9	9	7	8	9	9	10	8	10	9	8	7	9	10	8	8	9	9	7	8	9	9	10	8	10	9
lcl|NC_004629.1_prot_NP_803752.1_224	lcl|NC_004629.1_prot_NP_803752.1_224	lcl|NC_004629.1_prot_NP_803752.1_224 [locus_tag=PHIKZ186] [db_xref=GeneID:1258451] [protein=PHIKZ186] [protein_id=NP_803752.1] [location=200099..200503] [gbkey=CDS]	1	5	1	3	4	5	0	3	4	4	0	4	4	5	0	3	2	5	1	3	4	5	0	3	4	4	0	4	4	5	0	3	2	5	1	3	4	5	0	3	4	4	0	4	4	5	0
lcl|NC_002516.2_prot_NP_249695.1_1002	lcl|NC_002516.2_prot_NP_249695.1_1002	lcl|NC_002516.2_prot_NP_249695.1_1002 [gene=nadA] [locus_tag=PA1004] [db_xref=GeneID:883095] [protein=quinolinate synthetase] [protein_id=NP_249695.1] [location=1087843..1088901] [gbkey=CDS]	1	14	11	13	12	11	12	11	15	12	13	11	14	11	11	12	12	14	11	13	12	11	12	11	15	12	13	11	14	11	11	12	12	14	11	13	12	11	12	11	15	12	13	11	14	11	11
lcl|NC_002516.2_prot_NP_252349.1_3658	lcl|NC_002516.2_prot_NP_252349.1_3658	lcl|NC_002516.2_prot_NP_252349.1_3658 [locus_tag=PA3659] [db_xref=GeneID:880570] [protein=succinyldiaminopimelate transaminase] [protein_id=NP_252349.1] [location=4098844..4100052] [gbkey=CDS]	1	16	12	16	15	14	18	14	15	13	17	16	14	13	14	11	14	16	12	16	15	14	18	14	15	13	17	16	14	13	14	11	14	16	12	16	15	14	18	14	15	13	17	16	14	13	14
lcl|NC_004629.1_prot_NP_803581.1_16	lcl|NC_004629.1_prot_NP_803581.1_16	lcl|NC_004629.1_prot_NP_803581.1_16 [locus_tag=PHIKZ015] [db_xref=GeneID:1258399] [protein=PHIKZ015] [protein_id=NP_803581.1] [location=7424..8425] [gbkey=CDS]	1	7	6	9	10	10	8	9	9	9	5	9	10	10	5	7	9	7	6	9	10	10	8	9	9	9	5	9	10	10	5	7	9	7	6	9	10	10	8	9	9	9	5	9	10	10	5
lcl|NC_002516.2_prot_NP_253799.1_5113	lcl|NC_002516.2_prot_NP_253799.1_5113	lcl|NC_002516.2_prot_NP_253799.1_5113 [gene=estA] [locus_tag=PA5112] [db_xref=GeneID:878826] [protein=esterase] [protein_id=NP_253799.1] [location=complement(5754298..5756238)] [gbkey=CDS]	1	15	14	17	15	18	18	11	19	16	20	16	18	14	15	13	12	15	14	17	15	18	18	11	19	16	20	16	18	14	15	13	12	15	14	17	15	18	18	11	19	16	20	16	18	14	15
lcl|NC_002516.2_prot_NP_248852.1_162	lcl|NC_002516.2_prot_NP_248852.1_162	lcl|NC_002516.2_prot_NP_248852.1_162 [gene=opdC] [locus_tag=PA0162] [db_xref=GeneID:879518] [protein=histidine porin OpdC] [protein_id=NP_248852.1] [location=184594..185928] [gbkey=CDS]	1	12	15	16	16	15	14	14	14	13	16	14	14	12	16	14	12	12	15	16	16	15	14	14	14	13	16	14	14	12	16	14	12	12	15	16	16	15	14	14	14	13	16	14	14	12	16
lcl|NC_002516.2_prot_NP_249590.1_899	lcl|NC_002516.2_prot_NP_249590.1_899	lcl|NC_002516.2_prot_NP_249590.1_899 [gene=aruB] [locus_tag=PA0899] [db_xref=GeneID:878588] [protein=N-succinylarginine dihydrolase] [protein_id=NP_249590.1] [location=982885..984231] [gbkey=CDS]	1	14	14	14	11	17	17	15	16	16	16	14	16	14	15	14	13	14	14	14	11	17	17	15	16	16	16	14	16	14	15	14	13	14	14	14	11	17	17	15	16	16	16	14	16	14	15
lcl|NC_002516.2_prot_NP_252173.1_3482	lcl|NC_002516.2_prot_NP_252173.1_3482	lcl|NC_002516.2_prot_NP_252173.1_3482 [locus_tag=PA3483] [db_xref=GeneID:880026] [protein=hypothetical protein] [protein_id=NP_252173.1] [location=3897391..3898191] [gbkey=CDS]	1	10	10	9	8	9	11	10	11	11	9	11	12	8	10	10	9	10	10	9	8	9	11	10	11	11	9	11	12	8	10	10	9	10	10	9	8	9	11	10	11	11	9	11	12	8	10
lcl|NC_002516.2_prot_NP_252493.1_3804	lcl|NC_002516.2_prot_NP_252493.1_3804	lcl|NC_002516.2_prot_NP_252493.1_3804 [locus_tag=PA3804] [db_xref=GeneID:879054] [protein=hypothetical protein] [protein_id=NP_252493.1] [location=complement(4263490..4264533)] [gbkey=CDS]	1	12	11	12	11	12	11	7	12	12	11	11	12	9	12	9	9	12	11	12	11	12	11	7	12	12	11	11	12	9	12	9	9	12	11	12	11	12	11	7	12	12	11	11	12	9	12
lcl|NC_002516.2_prot_NP_248764.1_75	lcl|NC_002516.2_prot_NP_248764.1_75	lcl|NC_002516.2_prot_NP_248764.1_75 [gene=ppkA] [locus_tag=PA0074] [db_xref=GeneID:879361,PseudoCap:PA0074] [protein=serine/threonine protein kinase PpkA] [protein_id=NP_248764.1] [location=complement(87000..90098)] [gbkey=CDS]	1	25	25	28	28	30	30	27	27	31	29	31	30	27	29	24	22	25	25	28	28	30	30	27	27	31	29	31	30	27	29	24	22	25	25	28	28	30	30	27	27	31	29	31	30	27	29
lcl|NC_002516.2_prot_NP_253148.1_4459	lcl|NC_002516.2_prot_NP_253148.1_4459	lcl|NC_002516.2_prot_NP_253148.1_4459 [locus_tag=PA4458] [db_xref=GeneID:881005] [protein=hypothetical protein] [protein_id=NP_253148.1] [location=4990285..4990824] [gbkey=CDS]	1	9	10	11	10	9	10	8	11	8	9	9	8	9	9	10	9	9	10	11	10	9	10	8	11	8	9	9	8	9	9	10	9	9	10	11	10	9	10	8	11	8	9	9	8	9	9
lcl|NC_002516.2_prot_NP_251590.1_2899	lcl|NC_002516.2_prot_NP_251590.1_2899	lcl|NC_002516.2_prot_NP_251590.1_2899 [locus_tag=PA2900] [db_xref=GeneID:882565] [protein=hypothetical protein] [protein_id=NP_251590.1] [location=complement(3254598..3255407)] [gbkey=CDS]	1	11	10	10	11	11	12	8	11	10	14	10	10	11	11	9	10	11	10	10	11	11	12	8	11	10	14	10	10	11	11	9	10	11	10	10	11	11	12	8	11	10	14	10	10	11	11
lcl|NC_002516.2_prot_NP_252629.1_3941	lcl|NC_002516.2_prot_NP_252629.1_3941	lcl|NC_002516.2_prot_NP_252629.1_3941 [locus_tag=PA3940] [db_xref=GeneID:878829] [protein=DNA binding protein] [protein_id=NP_252629.1] [location=4418303..4418584] [gbkey=CDS]	1	7	7	7	8	7	7	6	7	6	9	6	5	9	6	6	5	7	7	7	8	7	7	6	7	6	9	6	5	9	6	6	5	7	7	7	8	7	7	6	7	6	9	6	5	9	6
lcl|NC_002516.2_prot_NP_253891.1_5206	lcl|NC_002516.2_prot_NP_253891.1_5206	lcl|NC_002516.2_prot_NP_253891.1_5206 [gene=argA] [locus_tag=PA5204] [db_xref=GeneID:879475] [protein=N-acetylglutamate synthase] [protein_id=NP_253891.1] [location=complement(5858158..5859456)] [gbkey=CDS]	1	19	16	17	17	18	19	18	18	18	19	20	21	15	20	17	16	19	16	17	17	18	19	18	18	18	19	20	21	15	20	17	16	19	16	17	17	18	19	18	18	18	19	20	21	15	20
lcl|NC_002516.2_prot_NP_250244.1_1554	lcl|NC_002516.2_prot_NP_250244.1_1554	lcl|NC_002516.2_prot_NP_250244.1_1554 [gene=ccoO1] [locus_tag=PA1553] [db_xref=GeneID:883010] [protein=cbb3-type cytochrome C oxidase subunit II] [protein_id=NP_250244.1] [location=complement(1690701..1691312)] [gbkey=CDS]	1	9	8	8	7	8	9	7	7	8	7	7	7	8	8	8	8	9	8	8	7	8	9	7	7	8	7	7	7	8	8	8	8	7	6	6	5	6	7	5	5	6	5	5	5	6	6
lcl|NC_002516.2_prot_NP_253056.1_4367	lcl|NC_002516.2_prot_NP_253056.1_4367	lcl|NC_002516.2_prot_NP_253056.1_4367 [gene=sodB] [locus_tag=PA4366] [db_xref=GeneID:881397] [protein=superoxide dismutase] [protein_id=NP_253056.1] [location=4893697..4894278] [gbkey=CDS]	1	4	2	4	4	4	3	4	4	3	3	4	4	3	3	3	3	4	2	4	4	4	3	4	4	3	3	4	4	3	3	3	3	4	2	4	4	4	3	4	4	3	3	4	4	3	3
lcl|NC_002516.2_prot_NP_251344.1_2652	lcl|NC_002516.2_prot_NP_251344.1_2652	lcl|NC_002516.2_prot_NP_251344.1_2652 [locus_tag=PA2654] [db_xref=GeneID:882363] [protein=chemotaxis transducer] [protein_id=NP_251344.1] [location=3003457..3005601] [gbkey=CDS]	1	23	22	20	22	22	22	21	21	21	25	21	21	20	20	21	18	22	21	19	21	21	21	20	20	20	24	20	20	19	19	20	17	21	20	18	20	20	20	19	19	19	23	19	19	18	18
lcl|NC_002516.2_prot_NP_251544.1_2853	lcl|NC_002516.2_prot_NP_251544.1_2853	lcl|NC_002516.2_prot_NP_251544.1_2853 [locus_tag=PA2854] [db_xref=GeneID:879852] [protein=hypothetical protein] [protein_id=NP_251544.1] [location=complement(3207290..3208261)] [gbkey=CDS]	1	13	12	11	12	11	11	11	13	12	10	13	11	11	10	9	9	13	12	11	12	11	11	11	13	12	10	13	11	11	10	9	9	13	12	11	12	11	11	11	13	12	10	13	11	11	10
lcl|NC_002516.2_prot_NP_252494.1_3805	lcl|NC_002516.2_prot_NP_252494.1_3805	lcl|NC_002516.2_prot_NP_252494.1_3805 [gene=pilF] [locus_tag=PA3805] [db_xref=GeneID:879170] [protein=type 4 fimbrial biogenesis protein PilF] [protein_id=NP_252494.1] [location=complement(4264530..4265288)] [gbkey=CDS]	1	12	11	14	12	13	12	11	12	12	12	14	13	11	13	9	9	12	11	14	12	13	12	11	12	12	12	14	13	11	13	9	9	12	11	14	12	13	12	11	12	12	12	14	13	11	13
lcl|NC_002516.2_prot_NP_250457.1_1768	lcl|NC_002516.2_prot_NP_250457.1_1768	lcl|NC_002516.2_prot_NP_250457.1_1768 [locus_tag=PA1766] [db_xref=GeneID:877800] [protein=hypothetical protein] [protein_id=NP_250457.1] [location=complement(1909698..1910681)] [gbkey=CDS]	1	11	10	11	11	12	10	10	12	10	12	11	10	11	11	11	12	11	10	11	11	12	10	10	12	10	12	11	10	11	11	11	12	11	10	11	11	12	10	10	12	10	12	11	10	11	11
lcl|NC_002516.2_prot_NP_249294.1_605	lcl|NC_002516.2_prot_NP_249294.1_605	lcl|NC_002516.2_prot_NP_249294.1_605 [locus_tag=PA0603] [db_xref=GeneID:880619] [protein=ABC transporter ATP-binding protein] [protein_id=NP_249294.1] [location=664783..665892] [gbkey=CDS]	1	15	17	18	18	17	18	16	18	18	20	18	20	12	17	18	18	15	17	18	18	17	18	16	18	18	20	18	20	12	17	18	18	15	17	18	18	17	18	16	18	18	20	18	20	12	17
lcl|NC_002516.2_prot_NP_248848.1_159	lcl|NC_002516.2_prot_NP_248848.1_159	lcl|NC_002516.2_prot_NP_248848.1_159 [locus_tag=PA0158] [db_xref=GeneID:882140] [protein=resistance-nodulation-cell division (RND) efflux transporter] [protein_id=NP_248848.1] [location=179522..182569] [gbkey=CDS]	1	9	7	5	8	8	8	10	8	10	9	10	8	5	10	11	7	9	7	5	8	8	8	10	8	10	9	10	8	5	10	11	7	9	7	5	8	8	8	10	8	10	9	10	8	5	10
lcl|NC_002516.2_prot_NP_250513.1_1825	lcl|NC_002516.2_prot_NP_250513.1_1825	lcl|NC_002516.2_prot_NP_250513.1_1825 [gene=fimL] [locus_tag=PA1822] [db_xref=GeneID:881776] [protein=hypothetical protein] [protein_id=NP_250513.1] [location=1981017..1982705] [gbkey=CDS]	1	16	21	18	20	22	25	22	25	24	24	22	22	15	19	14	16	16	21	18	20	22	25	22	25	24	24	22	22	15	19	14	16	16	21	18	20	22	25	22	25	24	24	22	22	15	19
lcl|NC_002516.2_prot_NP_253928.1_5243	lcl|NC_002516.2_prot_NP_253928.1_5243	lcl|NC_002516.2_prot_NP_253928.1_5243 [gene=ppx] [locus_tag=PA5241] [db_xref=GeneID:877947] [protein=exopolyphosphatase] [protein_id=NP_253928.1] [location=5900879..5902399] [gbkey=CDS]	1	17	17	18	15	19	18	19	22	17	20	21	20	15	19	16	14	17	17	18	15	19	18	19	22	17	20	21	20	15	19	16	14	17	17	18	15	19	18	19	22	17	20	21	20	15	19
lcl|NC_002516.2_prot_NP_254112.1_5428	lcl|NC_002516.2_prot_NP_254112.1_5428	lcl|NC_002516.2_prot_NP_254112.1_5428 [gene=purK] [locus_tag=PA5425] [db_xref=GeneID:878440] [protein=5-(carboxyamino)imidazole ribonucleotide synthase] [protein_id=NP_254112.1] [location=complement(6105159..6106241)] [gbkey=CDS]	1	8	9	8	8	9	9	5	8	9	9	7	8	7	8	6	6	8	9	8	8	9	9	5	8	9	9	7	8	7	8	6	6	8	9	8	8	9	9	5	8	9	9	7	8	7	8
lcl|NC_002516.2_prot_NP_253185.1_4496	lcl|NC_002516.2_prot_NP_253185.1_4496	lcl|NC_002516.2_prot_NP_253185.1_4496 [locus_tag=PA4495] [db_xref=GeneID:881066] [protein=hypothetical protein] [protein_id=NP_253185.1] [location=5030525..5031235] [gbkey=CDS]	1	10	7	11	10	10	12	10	12	12	11	10	12	9	9	10	10	10	7	11	10	10	12	10	12	12	11	10	12	9	9	10	10	10	7	11	10	10	12	10	12	12	11	10	12	9	9
lcl|NC_002516.2_prot_NP_250029.1_1337	lcl|NC_002516.2_prot_NP_250029.1_1337	lcl|NC_002516.2_prot_NP_250029.1_1337 [gene=ggt] [locus_tag=PA1338] [db_xref=GeneID:882262] [protein=gamma-glutamyltranspeptidase] [protein_id=NP_250029.1] [location=complement(1451719..1453392)] [gbkey=CDS]	1	7	6	7	9	3	6	4	6	5	8	6	8	6	5	5	4	7	6	7	9	3	6	4	6	5	8	6	8	6	5	5	4	7	6	7	9	3	6	4	6	5	8	6	8	6	5
lcl|NC_002516.2_prot_NP_249984.1_1292	lcl|NC_002516.2_prot_NP_249984.1_1292	lcl|NC_002516.2_prot_NP_249984.1_1292 [locus_tag=PA1293] [db_xref=GeneID:881470] [protein=hypothetical protein] [protein_id=NP_249984.1] [location=complement(1404136..1405197)] [gbkey=CDS]	1	12	12	11	10	13	12	14	14	14	13	13	14	8	12	10	10	12	12	11	10	13	12	14	14	14	13	13	14	8	12	10	10	12	12	11	10	13	12	14	14	14	13	13	14	8	12
lcl|NC_002516.2_prot_NP_250365.1_1676	lcl|NC_002516.2_prot_NP_250365.1_1676	lcl|NC_002516.2_prot_NP_250365.1_1676 [gene=folE2] [locus_tag=PA1674] [db_xref=GeneID:879308] [protein=GTP cyclohydrolase I] [protein_id=NP_250365.1] [location=complement(1825495..1826040)] [gbkey=CDS]	1	8	7	9	9	10	10	9	11	9	11	10	10	8	7	7	7	8	7	9	9	10	10	9	11	9	11	10	10	8	7	7	7	6	6	7	7	8	8	7	9	8	8	8	8	6	6
lcl|NC_002516.2_prot_NP_253904.1_5219	lcl|NC_002516.2_prot_NP_253904.1_5219	lcl|NC_002516.2_prot_NP_253904.1_5219 [locus_tag=PA5217] [db_xref=GeneID:880842] [protein=iron ABC transporter substrate-binding protein] [protein_id=NP_253904.1] [location=complement(5874587..5875585)] [gbkey=CDS]	1	13	11	12	11	13	11	11	12	14	13	11	15	13	10	9	10	13	11	12	11	13	11	11	12	14	13	11	15	13	10	9	10	13	11	12	11	13	11	11	12	14	13	11	15	13	10
lcl|NC_004629.1_prot_NP_803869.1_366	lcl|NC_004629.1_prot_NP_803869.1_366	lcl|NC_004629.1_prot_NP_803869.1_366 [locus_tag=PHIKZ303] [db_xref=GeneID:1258398] [protein=virion structural protein] [protein_id=NP_803869.1] [location=complement(274165..276105)] [gbkey=CDS]	1	7	8	6	8	7	8	6	9	8	8	7	9	6	8	7	4	7	8	6	8	7	8	6	9	8	8	7	9	6	8	7	4	7	8	6	8	7	8	6	9	8	8	7	9	6	8
lcl|NC_002516.2_prot_NP_249065.1_375	lcl|NC_002516.2_prot_NP_249065.1_375	lcl|NC_002516.2_prot_NP_249065.1_375 [gene=ftsE] [locus_tag=PA0374] [db_xref=GeneID:883078] [protein=cell division protein FtsE] [protein_id=NP_249065.1] [location=418891..419562] [gbkey=CDS]	1	12	12	12	13	14	14	12	14	14	15	14	14	12	15	12	13	12	12	12	13	14	14	12	14	14	15	14	14	12	15	12	13	12	12	12	13	14	14	12	14	14	15	14	14	12	15
lcl|NC_002516.2_prot_NP_251647.1_2956	lcl|NC_002516.2_prot_NP_251647.1_2956	lcl|NC_002516.2_prot_NP_251647.1_2956 [locus_tag=PA2957] [db_xref=GeneID:880200] [protein=transcriptional regulator] [protein_id=NP_251647.1] [location=complement(3316800..3317438)] [gbkey=CDS]	1	5	8	8	5	8	7	7	7	6	8	9	7	6	7	7	4	5	8	8	5	8	7	7	7	6	8	9	7	6	7	7	4	5	8	8	5	8	7	7	7	6	8	9	7	6	7
lcl|NC_002516.2_prot_NP_253990.1_5306	lcl|NC_002516.2_prot_NP_253990.1_5306	lcl|NC_002516.2_prot_NP_253990.1_5306 [locus_tag=PA5303] [db_xref=GeneID:878056] [protein=hypothetical protein] [protein_id=NP_253990.1] [location=complement(5971850..5972203)] [gbkey=CDS]	1	6	4	4	4	5	5	4	6	5	5	5	5	4	4	4	4	6	4	4	4	5	5	4	6	5	5	5	5	4	4	4	4	6	4	4	4	5	5	4	6	5	5	5	5	4	4
lcl|NC_002516.2_prot_NP_253634.1_4949	lcl|NC_002516.2_prot_NP_253634.1_4949	lcl|NC_002516.2_prot_NP_253634.1_4949 [gene=amiB] [locus_tag=PA4947] [db_xref=GeneID:878469] [protein=N-acetylmuramoyl-L-alanine amidase] [protein_id=NP_253634.1] [location=complement(5551681..5553108)] [gbkey=CDS]	1	17	17	16	20	19	19	13	17	15	18	15	14	17	18	17	15	17	17	16	20	19	19	13	17	15	18	15	14	17	18	17	15	17	17	16	20	19	19	13	17	15	18	15	14	17	18
lcl|NC_002516.2_prot_NP_250509.1_1821	lcl|NC_002516.2_prot_NP_250509.1_1821	lcl|NC_002516.2_prot_NP_250509.1_1821 [gene=ldcA] [locus_tag=PA1818] [db_xref=GeneID:878596] [protein=lysine-specific pyridoxal 5-phosphate-dependent carboxylase LdcA] [protein_id=NP_250509.1] [location=1974821..1977076] [gbkey=CDS]	1	17	21	24	20	25	26	28	23	26	26	27	25	19	26	23	22	17	21	24	20	25	26	28	23	26	26	27	25	19	26	23	22	17	21	24	20	25	26	28	23	26	26	27	25	19	26
lcl|NC_002516.2_prot_NP_249121.1_431	lcl|NC_002516.2_prot_NP_249121.1_431	lcl|NC_002516.2_prot_NP_249121.1_431 [gene=metF] [locus_tag=PA0430] [db_xref=GeneID:877765] [protein=5,10-methylenetetrahydrofolate reductase] [protein_id=NP_249121.1] [location=complement(481196..482068)] [gbkey=CDS]	1	14	13	15	11	16	15	14	16	16	16	16	17	14	12	12	11	14	13	15	11	16	15	14	16	16	16	16	17	14	12	12	11	14	13	15	11	16	15	14	16	16	16	16	17	14	12
lcl|NC_002516.2_prot_NP_249029.1_339	lcl|NC_002516.2_prot_NP_249029.1_339	lcl|NC_002516.2_prot_NP_249029.1_339 [locus_tag=PA0338] [db_xref=GeneID:882246] [protein=hypothetical protein] [protein_id=NP_249029.1] [location=380903..382033] [gbkey=CDS]	1	2	1	2	4	2	2	2	1	3	4	3	4	4	3	1	2	2	1	2	4	2	2	2	1	3	4	3	4	4	3	1	2	2	1	2	4	2	2	2	1	3	4	3	4	4	3
lcl|NC_002516.2_prot_NP_249062.1_372	lcl|NC_002516.2_prot_NP_249062.1_372	lcl|NC_002516.2_prot_NP_249062.1_372 [locus_tag=PA0371] [db_xref=GeneID:882994] [protein=hypothetical protein] [protein_id=NP_249062.1] [location=complement(414529..416016)] [gbkey=CDS]	1	17	11	15	16	14	16	14	19	17	17	18	15	16	17	12	13	17	11	15	16	14	16	14	19	17	17	18	15	16	17	12	13	17	11	15	16	14	16	14	19	17	17	18	15	16	17
lcl|NC_002516.2_prot_NP_252490.1_3801	lcl|NC_002516.2_prot_NP_252490.1_3801	lcl|NC_002516.2_prot_NP_252490.1_3801 [locus_tag=PA3801] [db_xref=GeneID:878329] [protein=hypothetical protein] [protein_id=NP_252490.1] [location=complement(4260399..4261043)] [gbkey=CDS]	1	10	8	10	10	11	15	9	13	10	11	12	12	7	8	7	6	10	8	10	10	11	15	9	13	10	11	12	12	7	8	7	6	10	8	10	10	11	15	9	13	10	11	12	12	7	8
lcl|NC_004629.1_prot_NP_803711.1_177	lcl|NC_004629.1_prot_NP_803711.1_177	lcl|NC_004629.1_prot_NP_803711.1_177 [locus_tag=PHIKZ145] [db_xref=GeneID:1258303] [protein=tail sheath] [protein_id=NP_803711.1] [location=147276..149645] [gbkey=CDS]	1	14	18	18	13	22	25	25	22	20	23	24	23	12	26	18	13	14	18	18	13	22	25	25	22	20	23	24	23	12	26	18	13	14	18	18	13	22	25	25	22	20	23	24	23	12	26
lcl|NC_002516.2_prot_NP_248768.1_79	lcl|NC_002516.2_prot_NP_248768.1_79	lcl|NC_002516.2_prot_NP_248768.1_79 [locus_tag=PA0078] [db_xref=GeneID:879392] [protein=hypothetical protein] [protein_id=NP_248768.1] [location=complement(95048..96397)] [gbkey=CDS]	1	11	11	12	13	13	15	15	14	16	14	12	15	13	13	12	10	11	11	12	13	13	15	15	14	16	14	12	15	13	13	12	10	11	11	12	13	13	15	15	14	16	14	12	15	13	13
lcl|NC_002516.2_prot_NP_253378.1_4690	lcl|NC_002516.2_prot_NP_253378.1_4690	lcl|NC_002516.2_prot_NP_253378.1_4690 [locus_tag=PA4689] [db_xref=GeneID:881461] [protein=hypothetical protein] [protein_id=NP_253378.1] [location=complement(5260343..5262649)] [gbkey=CDS]	1	19	17	19	17	21	24	25	23	22	22	23	22	16	18	16	14	19	17	19	17	21	24	25	23	22	22	23	22	16	18	16	14	19	17	19	17	21	24	25	23	22	22	23	22	16	18
lcl|NC_002516.2_prot_NP_248726.1_37	lcl|NC_002516.2_prot_NP_248726.1_37	lcl|NC_002516.2_prot_NP_248726.1_37 [gene=trpB] [locus_tag=PA0036] [db_xref=GeneID:879212] [protein=tryptophan synthase subunit beta] [protein_id=NP_248726.1] [location=complement(37890..39098)] [gbkey=CDS]	1	18	19	16	20	20	20	16	20	18	22	18	19	19	19	18	12	18	19	16	20	20	20	16	20	18	22	18	19	19	19	18	12	18	19	16	20	20	20	16	20	18	22	18	19	19	19
lcl|NC_002516.2_prot_NP_252513.1_3824	lcl|NC_002516.2_prot_NP_252513.1_3824	lcl|NC_002516.2_prot_NP_252513.1_3824 [gene=queA] [locus_tag=PA3824] [db_xref=GeneID:879887] [protein=S-adenosylmethionine--tRNA ribosyltransferase-isomerase] [protein_id=NP_252513.1] [location=complement(4280520..4281563)] [gbkey=CDS]	1	11	11	13	12	14	11	13	15	12	10	10	13	12	14	7	10	11	11	13	12	14	11	13	15	12	10	10	13	12	14	7	10	11	11	13	12	14	11	13	15	12	10	10	13	12	14
lcl|NC_004629.1_prot_NP_803684.2_148	lcl|NC_004629.1_prot_NP_803684.2_148	lcl|NC_004629.1_prot_NP_803684.2_148 [locus_tag=PHIKZ_p43] [db_xref=GeneID:1258408] [protein=DnaB-like replicative helicase] [protein_id=NP_803684.2] [location=complement(115975..117450)] [gbkey=CDS]	1	1	0	0	0	1	0	0	0	0	0	0	0	0	0	1	0	1	0	0	0	1	0	0	0	0	0	0	0	0	0	1	0	1	0	0	0	1	0	0	0	0	0	0	0	0	0
lcl|NC_002516.2_prot_NP_253102.1_4413	lcl|NC_002516.2_prot_NP_253102.1_4413	lcl|NC_002516.2_prot_NP_253102.1_4413 [gene=murG] [locus_tag=PA4412] [db_xref=GeneID:881264] [protein=undecaprenyldiphospho-muramoylpentapeptide beta-N- acetylglucosaminyltransferase] [protein_id=NP_253102.1] [location=complement(4945068..4946141)] [gbkey=	1	14	13	12	13	13	14	15	13	13	15	16	14	13	14	10	10	14	13	12	13	13	14	15	13	13	15	16	14	13	14	10	10	14	13	12	13	13	14	15	13	13	15	16	14	13	14
lcl|NC_002516.2_prot_NP_252711.1_4023;lcl|NC_002516.2_prot_NP_250674.1_1987	lcl|NC_002516.2_prot_NP_252711.1_4023;lcl|NC_002516.2_prot_NP_250674.1_1987	lcl|NC_002516.2_prot_NP_252711.1_4023 [locus_tag=PA4022] [db_xref=GeneID:879017] [protein=aldehyde dehydrogenase] [protein_id=NP_252711.1] [location=4502271..4503791] [gbkey=CDS];lcl|NC_002516.2_prot_NP_250674.1_1987 [gene=exaC] [locus_tag=PA1984] [db_xref	2	17	13	16	14	16	17	15	14	18	20	18	16	15	14	14	12	17	13	16	14	16	17	15	14	18	20	18	16	15	14	14	12	17	13	16	14	16	17	15	14	18	20	18	16	15	14
lcl|NC_002516.2_prot_NP_253146.1_4457	lcl|NC_002516.2_prot_NP_253146.1_4457	lcl|NC_002516.2_prot_NP_253146.1_4457 [locus_tag=PA4456] [db_xref=GeneID:881000] [protein=ABC transporter ATP-binding protein] [protein_id=NP_253146.1] [location=complement(4988082..4988891)] [gbkey=CDS]	1	14	10	14	14	12	14	15	13	13	15	14	12	12	12	11	13	14	10	14	14	12	14	15	13	13	15	14	12	12	12	11	13	14	10	14	14	12	14	15	13	13	15	14	12	12	12
lcl|NC_002516.2_prot_NP_250273.1_1583	lcl|NC_002516.2_prot_NP_250273.1_1583	lcl|NC_002516.2_prot_NP_250273.1_1583 [gene=sdhD] [locus_tag=PA1582] [db_xref=GeneID:881923] [protein=succinate dehydrogenase subunit D] [protein_id=NP_250273.1] [location=1721124..1721492] [gbkey=CDS]	1	3	2	2	3	2	2	2	3	2	2	1	1	2	3	2	1	3	2	2	3	2	2	2	3	2	2	1	1	2	3	2	1	3	2	2	3	2	2	2	3	2	2	1	1	2	3
lcl|NC_002516.2_prot_NP_253355.1_4667	lcl|NC_002516.2_prot_NP_253355.1_4667	lcl|NC_002516.2_prot_NP_253355.1_4667 [gene=hemA] [locus_tag=PA4666] [db_xref=GeneID:881361] [protein=glutamyl-tRNA reductase] [protein_id=NP_253355.1] [location=complement(5233585..5234853)] [gbkey=CDS]	1	15	13	16	16	16	20	13	18	16	15	16	17	15	17	16	16	15	13	16	16	16	20	13	18	16	15	16	17	15	17	16	16	15	13	16	16	16	20	13	18	16	15	16	17	15	17
lcl|NC_002516.2_prot_NP_253163.1_4474	lcl|NC_002516.2_prot_NP_253163.1_4474	lcl|NC_002516.2_prot_NP_253163.1_4474 [locus_tag=PA4473] [db_xref=GeneID:881038] [protein=hypothetical protein] [protein_id=NP_253163.1] [location=5001822..5002424] [gbkey=CDS]	1	7	6	6	7	6	6	5	6	6	6	7	6	6	5	6	3	7	6	6	7	6	6	5	6	6	6	7	6	6	5	6	3	7	6	6	7	6	6	5	6	6	6	7	6	6	5
lcl|NC_004629.1_prot_NP_803705.1_169	lcl|NC_004629.1_prot_NP_803705.1_169	lcl|NC_004629.1_prot_NP_803705.1_169 [locus_tag=PHIKZ139] [db_xref=GeneID:1258328] [protein=PHIKZ139] [protein_id=NP_803705.1] [location=143009..143905] [gbkey=CDS]	1	9	9	9	8	8	9	9	9	8	8	8	9	6	10	7	8	9	9	9	8	8	9	9	9	8	8	8	9	6	10	7	8	9	9	9	8	8	9	9	9	8	8	8	9	6	10
lcl|NC_002516.2_prot_NP_250459.1_1770	lcl|NC_002516.2_prot_NP_250459.1_1770	lcl|NC_002516.2_prot_NP_250459.1_1770 [locus_tag=PA1768] [db_xref=GeneID:880715] [protein=hypothetical protein] [protein_id=NP_250459.1] [location=complement(1912217..1912756)] [gbkey=CDS]	1	6	7	9	7	9	9	8	9	8	9	9	9	6	7	7	6	6	7	9	7	9	9	8	9	8	9	9	9	6	7	7	6	6	7	8	6	8	8	7	8	7	8	8	8	5	6
lcl|NC_002516.2_prot_NP_249081.1_391	lcl|NC_002516.2_prot_NP_249081.1_391	lcl|NC_002516.2_prot_NP_249081.1_391 [gene=metX] [locus_tag=PA0390] [db_xref=GeneID:878549] [protein=homoserine O-acetyltransferase] [protein_id=NP_249081.1] [location=complement(430630..431769)] [gbkey=CDS]	1	13	10	15	13	13	15	16	16	17	14	16	14	11	16	11	9	13	10	15	13	13	15	16	16	17	14	16	14	11	16	11	9	13	10	15	13	13	15	16	16	17	14	16	14	11	16
lcl|NC_002516.2_prot_NP_253723.1_5038	lcl|NC_002516.2_prot_NP_253723.1_5038	lcl|NC_002516.2_prot_NP_253723.1_5038 [gene=gltB] [locus_tag=PA5036] [db_xref=GeneID:881222] [protein=glutamate synthase subunit alpha] [protein_id=NP_253723.1] [location=complement(5667696..5672141)] [gbkey=CDS]	1	34	26	28	34	32	36	36	35	34	32	36	36	26	32	24	25	34	26	28	34	32	36	36	35	34	32	36	36	26	32	24	25	34	26	28	34	32	36	36	35	34	32	36	36	26	32
lcl|NC_002516.2_prot_NP_249045.1_355	lcl|NC_002516.2_prot_NP_249045.1_355	lcl|NC_002516.2_prot_NP_249045.1_355 [locus_tag=PA0354] [db_xref=GeneID:879450] [protein=hypothetical protein] [protein_id=NP_249045.1] [location=complement(398224..399420)] [gbkey=CDS]	1	14	12	15	12	12	15	14	14	12	14	12	13	12	17	13	9	14	12	15	12	12	15	14	14	12	14	12	13	12	17	13	9	14	12	15	12	12	15	14	14	12	14	12	13	12	17
lcl|NC_002516.2_prot_NP_253289.1_4599	lcl|NC_002516.2_prot_NP_253289.1_4599	lcl|NC_002516.2_prot_NP_253289.1_4599 [gene=mexC] [locus_tag=PA4599] [db_xref=GeneID:881078] [protein=resistance-nodulation-cell division (RND) multidrug efflux membrane fusion protein MexC] [protein_id=NP_253289.1] [location=complement(5154237..5155400)]	1	20	16	19	22	19	22	13	21	22	23	20	21	21	20	19	18	20	16	19	22	19	22	13	21	22	23	20	21	21	20	19	18	20	16	19	22	19	22	13	21	22	23	20	21	21	20
lcl|NC_002516.2_prot_NP_249086.1_396	lcl|NC_002516.2_prot_NP_249086.1_396	lcl|NC_002516.2_prot_NP_249086.1_396 [gene=pilT] [locus_tag=PA0395] [db_xref=GeneID:878389] [protein=twitching motility protein PilT] [protein_id=NP_249086.1] [location=436570..437604] [gbkey=CDS]	1	16	15	18	16	15	22	17	20	17	20	19	16	11	16	13	15	16	15	18	16	15	22	17	20	17	20	19	16	11	16	13	15	16	15	18	16	15	22	17	20	17	20	19	16	11	16
lcl|NC_002516.2_prot_NP_250305.1_1615	lcl|NC_002516.2_prot_NP_250305.1_1615	lcl|NC_002516.2_prot_NP_250305.1_1615 [gene=gpsA] [locus_tag=PA1614] [db_xref=GeneID:881904] [protein=glycerol-3-phosphate dehydrogenase] [protein_id=NP_250305.1] [location=1758748..1759770] [gbkey=CDS]	1	14	14	13	12	15	15	13	15	12	15	15	12	12	13	13	14	14	14	13	12	15	15	13	15	12	15	15	12	12	13	13	14	14	14	13	12	15	15	13	15	12	15	15	12	12	13
lcl|NC_002516.2_prot_NP_253149.1_4460	lcl|NC_002516.2_prot_NP_253149.1_4460	lcl|NC_002516.2_prot_NP_253149.1_4460 [locus_tag=PA4459] [db_xref=GeneID:881006] [protein=hypothetical protein] [protein_id=NP_253149.1] [location=4990833..4991405] [gbkey=CDS]	1	9	7	9	9	9	9	6	8	8	8	7	8	8	9	8	9	9	7	9	9	9	9	6	8	8	8	7	8	8	9	8	9	9	7	9	9	9	9	6	8	8	8	7	8	8	9
lcl|NC_002516.2_prot_NP_252227.1_3535	lcl|NC_002516.2_prot_NP_252227.1_3535	lcl|NC_002516.2_prot_NP_252227.1_3535 [gene=argF] [locus_tag=PA3537] [db_xref=GeneID:878793] [protein=ornithine carbamoyltransferase] [protein_id=NP_252227.1] [location=3959033..3959950] [gbkey=CDS]	1	14	14	11	15	14	13	12	11	14	15	14	13	12	13	11	10	14	14	11	15	14	13	12	11	14	15	14	13	12	13	11	10	14	14	11	15	14	13	12	11	14	15	14	13	12	13
lcl|NC_002516.2_prot_NP_248706.1_16	lcl|NC_002516.2_prot_NP_248706.1_16	lcl|NC_002516.2_prot_NP_248706.1_16 [gene=trkA] [locus_tag=PA0016] [db_xref=GeneID:879255] [protein=potassium transporter inner membrane associated protein] [protein_id=NP_248706.1] [location=complement(17366..18739)] [gbkey=CDS]	1	14	15	15	14	18	18	18	18	16	21	20	19	13	17	13	12	14	15	15	14	18	18	18	18	16	21	20	19	13	17	13	12	14	15	15	14	18	18	18	18	16	21	20	19	13	17
lcl|NC_002516.2_prot_NP_250699.1_2012	lcl|NC_002516.2_prot_NP_250699.1_2012	lcl|NC_002516.2_prot_NP_250699.1_2012 [gene=hmgA] [locus_tag=PA2009] [db_xref=GeneID:877745] [protein=homogentisate 1,2-dioxygenase] [protein_id=NP_250699.1] [location=complement(2197432..2198730)] [gbkey=CDS]	1	12	14	15	15	16	17	15	18	15	17	15	17	17	15	14	13	12	14	15	15	16	17	15	18	15	17	15	17	17	15	14	13	12	14	15	15	16	17	15	18	15	17	15	17	17	15
lcl|NC_002516.2_prot_NP_248991.1_300	lcl|NC_002516.2_prot_NP_248991.1_300	lcl|NC_002516.2_prot_NP_248991.1_300 [gene=spuD] [locus_tag=PA0300] [db_xref=GeneID:880655] [protein=putrescine ABC transporter substrate-binding protein SpuD] [protein_id=NP_248991.1] [location=338437..339540] [gbkey=CDS]	1	11	10	11	11	12	11	10	11	12	9	13	12	11	9	9	9	11	10	11	11	12	11	10	11	12	9	13	12	10	9	9	9	11	10	11	11	12	11	10	11	12	9	13	12	10	9
lcl|NC_002516.2_prot_NP_251594.1_2903	lcl|NC_002516.2_prot_NP_251594.1_2903	lcl|NC_002516.2_prot_NP_251594.1_2903 [gene=cobI] [locus_tag=PA2904] [db_xref=GeneID:882688] [protein=precorrin-2 C(20)-methyltransferase] [protein_id=NP_251594.1] [location=complement(3258353..3259105)] [gbkey=CDS]	1	8	8	9	7	10	8	8	7	7	9	7	7	6	7	6	4	8	8	9	7	10	8	8	7	7	9	7	7	6	7	6	4	8	8	9	7	10	8	8	7	7	9	7	7	6	7
lcl|NC_002516.2_prot_NP_251328.1_2636	lcl|NC_002516.2_prot_NP_251328.1_2636	lcl|NC_002516.2_prot_NP_251328.1_2636 [gene=nuoB] [locus_tag=PA2638] [db_xref=GeneID:882345] [protein=NADH-quinone oxidoreductase subunit B] [protein_id=NP_251328.1] [location=2983205..2983882] [gbkey=CDS]	1	7	8	8	7	8	7	8	8	7	7	7	7	6	8	7	8	7	8	8	7	8	7	8	8	7	7	7	7	6	8	7	8	7	8	8	7	8	7	8	8	7	7	7	7	6	8
lcl|NC_002516.2_prot_NP_248792.1_103	lcl|NC_002516.2_prot_NP_248792.1_103	lcl|NC_002516.2_prot_NP_248792.1_103 [locus_tag=PA0102] [db_xref=GeneID:880767] [protein=carbonic anhydrase] [protein_id=NP_248792.1] [location=123871..124599] [gbkey=CDS]	1	8	9	9	8	10	9	7	9	9	10	8	9	10	8	9	9	8	9	9	8	10	9	7	9	9	10	8	9	10	8	9	9	8	9	9	8	10	9	7	9	9	10	8	9	10	8
lcl|NC_002516.2_prot_NP_251658.1_2967	lcl|NC_002516.2_prot_NP_251658.1_2967	lcl|NC_002516.2_prot_NP_251658.1_2967 [gene=fabD] [locus_tag=PA2968] [db_xref=GeneID:880434] [protein=malonyl CoA-ACP transacylase] [protein_id=NP_251658.1] [location=complement(3326145..3327083)] [gbkey=CDS]	1	10	9	7	10	8	8	11	8	8	8	8	9	8	8	9	8	10	9	7	10	8	8	11	8	8	8	8	9	8	8	9	8	10	9	7	10	8	8	11	8	8	8	8	9	8	8
lcl|NC_002516.2_prot_NP_253418.1_4733	lcl|NC_002516.2_prot_NP_253418.1_4733	lcl|NC_002516.2_prot_NP_253418.1_4733 [gene=panC] [locus_tag=PA4730] [db_xref=GeneID:881622] [protein=pantoate--beta-alanine ligase] [protein_id=NP_253418.1] [location=5312261..5313112] [gbkey=CDS]	1	11	11	13	12	10	13	12	12	12	11	14	10	13	10	11	10	11	11	13	12	10	13	12	12	12	11	14	10	13	10	11	10	11	11	13	12	10	13	12	12	12	11	14	10	13	10
lcl|NC_002516.2_prot_NP_254018.1_5334	lcl|NC_002516.2_prot_NP_254018.1_5334	lcl|NC_002516.2_prot_NP_254018.1_5334 [gene=pyrE] [locus_tag=PA5331] [db_xref=GeneID:878227] [protein=orotate phosphoribosyltransferase] [protein_id=NP_254018.1] [location=complement(6001399..6002040)] [gbkey=CDS]	1	9	12	12	11	12	10	12	12	12	10	12	12	11	10	11	12	9	12	12	11	12	10	12	12	12	10	12	12	11	10	11	12	9	12	12	11	12	10	12	12	12	10	12	12	11	10
lcl|NC_002516.2_prot_NP_253709.1_5024	lcl|NC_002516.2_prot_NP_253709.1_5024	lcl|NC_002516.2_prot_NP_253709.1_5024 [locus_tag=PA5022] [db_xref=GeneID:881258] [protein=potassium efflux protein KefA] [protein_id=NP_253709.1] [location=5649522..5652878] [gbkey=CDS]	1	25	25	26	26	25	26	28	33	26	26	31	29	23	30	20	20	25	25	26	26	25	26	28	33	26	26	31	29	23	30	20	20	25	25	26	26	25	26	28	33	26	26	31	29	23	30
lcl|NC_004629.1_prot_NP_803803.1_284	lcl|NC_004629.1_prot_NP_803803.1_284	lcl|NC_004629.1_prot_NP_803803.1_284 [locus_tag=PHIKZ237] [db_xref=GeneID:1258343] [protein=nucleotidyltransferase] [protein_id=NP_803803.1] [location=233811..234644] [gbkey=CDS]	1	15	0	4	8	20	0	13	13	15	0	13	13	13	1	4	8	15	0	4	8	20	0	13	13	15	0	13	13	13	1	4	8	15	0	4	8	20	0	13	13	15	0	13	13	13	1
lcl|NC_002516.2_prot_NP_250524.1_1836	lcl|NC_002516.2_prot_NP_250524.1_1836	lcl|NC_002516.2_prot_NP_250524.1_1836 [locus_tag=PA1833] [db_xref=GeneID:882003] [protein=oxidoreductase] [protein_id=NP_250524.1] [location=1991512..1992504] [gbkey=CDS]	1	11	12	12	12	13	12	12	13	12	11	12	12	12	12	12	11	11	12	12	12	13	12	12	13	12	11	12	12	12	12	12	11	11	12	12	12	13	12	12	13	12	11	12	12	12	12
lcl|NC_002516.2_prot_NP_250150.1_1458	lcl|NC_002516.2_prot_NP_250150.1_1458	lcl|NC_002516.2_prot_NP_250150.1_1458 [locus_tag=PA1459] [db_xref=GeneID:882084] [protein=chemotaxis-specific methylesterase] [protein_id=NP_250150.1] [location=1589338..1590444] [gbkey=CDS]	1	11	13	13	14	15	13	14	15	15	12	14	15	13	14	13	13	11	13	13	14	15	13	14	15	15	12	14	15	13	14	13	13	11	13	13	14	15	13	14	15	15	12	14	15	13	14
lcl|NC_002516.2_prot_NP_249146.1_456	lcl|NC_002516.2_prot_NP_249146.1_456	lcl|NC_002516.2_prot_NP_249146.1_456 [gene=dbpA] [locus_tag=PA0455] [db_xref=GeneID:881459] [protein=ATP-dependent RNA helicase DbpA] [protein_id=NP_249146.1] [location=complement(513051..514427)] [gbkey=CDS]	1	18	17	20	20	18	21	20	18	22	22	20	19	15	22	16	16	18	17	20	20	18	21	20	18	22	22	20	19	15	22	16	16	18	17	20	20	18	21	20	18	22	22	20	19	15	22
lcl|NC_002516.2_prot_NP_250123.1_1431	lcl|NC_002516.2_prot_NP_250123.1_1431	lcl|NC_002516.2_prot_NP_250123.1_1431 [gene=lasI] [locus_tag=PA1432] [db_xref=GeneID:881777] [protein=acyl-homoserine-lactone synthase] [protein_id=NP_250123.1] [location=1559254..1559859] [gbkey=CDS]	1	8	8	8	8	8	7	7	6	8	8	7	8	7	8	8	7	8	8	8	8	8	7	7	6	8	8	7	8	7	8	8	7	8	8	8	8	8	7	7	6	8	8	7	8	7	8
lcl|NC_002516.2_prot_NP_250922.1_2235	lcl|NC_002516.2_prot_NP_250922.1_2235	lcl|NC_002516.2_prot_NP_250922.1_2235 [gene=pslB] [locus_tag=PA2232] [db_xref=GeneID:880925] [protein=biofilm formation protein PslB] [protein_id=NP_250922.1] [location=2455103..2456569] [gbkey=CDS]	1	15	12	15	14	12	16	13	15	16	17	12	13	12	13	10	10	15	12	15	14	12	16	13	15	16	17	12	13	12	13	10	10	15	12	15	14	12	16	13	15	16	17	12	13	12	13
lcl|NC_002516.2_prot_NP_253296.1_4606	lcl|NC_002516.2_prot_NP_253296.1_4606	lcl|NC_002516.2_prot_NP_253296.1_4606 [locus_tag=PA4606] [db_xref=GeneID:881098] [protein=hypothetical protein] [protein_id=NP_253296.1] [location=complement(5163788..5165854)] [gbkey=CDS]	1	8	8	7	8	8	8	9	8	8	7	7	9	6	8	8	9	8	8	7	8	8	8	9	8	8	7	7	9	6	8	8	9	8	8	7	8	8	8	9	8	8	7	7	9	6	8
lcl|NC_002516.2_prot_NP_251669.1_2978	lcl|NC_002516.2_prot_NP_251669.1_2978	lcl|NC_002516.2_prot_NP_251669.1_2978 [gene=kdsB] [locus_tag=PA2979] [db_xref=GeneID:880169] [protein=3-deoxy-manno-octulosonate cytidylyltransferase] [protein_id=NP_251669.1] [location=complement(3337692..3338456)] [gbkey=CDS]	1	13	10	10	11	10	10	8	11	10	10	8	11	10	9	8	9	13	10	10	11	10	10	8	11	10	10	8	11	10	9	8	9	13	10	10	11	10	10	8	11	10	10	8	11	10	9
lcl|NC_002516.2_prot_NP_253323.1_4633	lcl|NC_002516.2_prot_NP_253323.1_4633	lcl|NC_002516.2_prot_NP_253323.1_4633 [locus_tag=PA4633] [db_xref=GeneID:881208] [protein=chemotaxis transducer] [protein_id=NP_253323.1] [location=5200487..5202625] [gbkey=CDS]	1	19	17	19	24	19	21	14	22	22	23	17	24	19	20	19	20	18	16	18	23	18	20	13	21	21	22	16	23	18	19	18	19	17	15	17	22	17	19	12	20	20	21	15	22	17	18
lcl|NC_002516.2_prot_NP_249128.1_438	lcl|NC_002516.2_prot_NP_249128.1_438	lcl|NC_002516.2_prot_NP_249128.1_438 [gene=codA] [locus_tag=PA0437] [db_xref=GeneID:877586] [protein=cytosine deaminase] [protein_id=NP_249128.1] [location=complement(489387..490658)] [gbkey=CDS]	1	13	11	10	12	12	12	10	12	13	13	12	12	12	11	11	10	13	11	10	12	12	12	10	12	13	13	12	12	12	11	11	10	13	11	10	12	12	12	10	12	13	13	12	12	12	11
lcl|NC_002516.2_prot_NP_252505.1_3816	lcl|NC_002516.2_prot_NP_252505.1_3816	lcl|NC_002516.2_prot_NP_252505.1_3816 [gene=cysE] [locus_tag=PA3816] [db_xref=GeneID:879926] [protein=O-acetylserine synthase] [protein_id=NP_252505.1] [location=complement(4272801..4273577)] [gbkey=CDS]	1	13	12	12	13	13	13	13	13	13	12	13	13	13	12	12	11	13	12	12	13	13	13	13	13	13	12	13	13	13	12	12	11	13	12	12	13	13	13	13	13	13	12	13	13	13	12
lcl|NC_002516.2_prot_NP_249739.1_1046	lcl|NC_002516.2_prot_NP_249739.1_1046	lcl|NC_002516.2_prot_NP_249739.1_1046 [locus_tag=PA1048] [db_xref=GeneID:881433] [protein=hypothetical protein] [protein_id=NP_249739.1] [location=1135408..1136289] [gbkey=CDS]	1	12	12	16	16	15	13	12	16	15	16	12	12	13	15	12	10	12	12	16	16	15	13	12	16	15	16	12	12	13	15	12	10	12	12	16	16	15	13	12	16	15	16	12	12	13	15
lcl|NC_002516.2_prot_NP_251422.1_2726	lcl|NC_002516.2_prot_NP_251422.1_2726	lcl|NC_002516.2_prot_NP_251422.1_2726 [locus_tag=PA2732] [db_xref=GeneID:882706] [protein=hypothetical protein] [protein_id=NP_251422.1] [location=complement(3090221..3093661)] [gbkey=CDS]	1	22	22	23	20	24	27	29	27	26	26	31	27	21	28	20	21	22	22	23	20	24	27	29	27	26	26	31	27	21	28	20	21	22	22	23	20	24	27	29	27	26	26	31	27	21	28
lcl|NC_002516.2_prot_NP_249853.1_1161	lcl|NC_002516.2_prot_NP_249853.1_1161	lcl|NC_002516.2_prot_NP_249853.1_1161 [gene=dapE] [locus_tag=PA1162] [db_xref=GeneID:877783] [protein=succinyl-diaminopimelate desuccinylase] [protein_id=NP_249853.1] [location=complement(1259291..1260442)] [gbkey=CDS]	1	9	10	9	10	11	10	10	10	10	12	9	8	10	6	8	10	9	10	9	10	11	10	10	10	10	12	9	8	10	6	8	10	9	10	9	10	11	10	10	10	10	12	9	8	10	6
lcl|NC_002516.2_prot_NP_253648.1_4963	lcl|NC_002516.2_prot_NP_253648.1_4963	lcl|NC_002516.2_prot_NP_253648.1_4963 [locus_tag=PA4961] [db_xref=GeneID:878559] [protein=hypothetical protein] [protein_id=NP_253648.1] [location=5569090..5570628] [gbkey=CDS]	1	12	13	12	13	12	14	10	11	12	14	10	13	13	14	13	12	12	13	12	13	12	14	10	11	12	14	10	13	13	14	13	12	12	13	12	13	12	14	10	11	12	14	10	13	13	14
lcl|NC_002516.2_prot_NP_253559.1_4875	lcl|NC_002516.2_prot_NP_253559.1_4875	lcl|NC_002516.2_prot_NP_253559.1_4875 [locus_tag=PA4872] [db_xref=GeneID:878100] [protein=hypothetical protein] [protein_id=NP_253559.1] [location=complement(5469115..5469978)] [gbkey=CDS]	1	12	10	13	13	14	14	12	14	14	16	13	15	10	13	10	11	12	10	13	13	14	14	12	14	14	16	13	15	10	13	10	11	12	10	13	13	14	14	12	14	14	16	13	15	10	13
lcl|NC_002516.2_prot_NP_249995.1_1303	lcl|NC_002516.2_prot_NP_249995.1_1303	lcl|NC_002516.2_prot_NP_249995.1_1303 [locus_tag=PA1304] [db_xref=GeneID:881476] [protein=oligopeptidase] [protein_id=NP_249995.1] [location=complement(1414763..1416814)] [gbkey=CDS]	1	23	22	21	22	25	25	26	25	25	25	24	26	17	22	17	17	23	22	21	22	25	25	26	25	25	25	24	26	17	22	17	17	23	22	21	22	25	25	26	25	25	25	24	26	17	22
lcl|NC_002516.2_prot_NP_254170.1_5486	lcl|NC_002516.2_prot_NP_254170.1_5486	lcl|NC_002516.2_prot_NP_254170.1_5486 [gene=algB] [locus_tag=PA5483] [db_xref=GeneID:877696] [protein=two-component response regulator AlgB] [protein_id=NP_254170.1] [location=6173348..6174697] [gbkey=CDS]	1	19	14	13	15	17	18	13	19	16	18	16	17	16	15	16	13	19	14	13	15	17	18	13	19	16	18	16	17	16	15	16	13	19	14	13	15	17	18	13	19	16	18	16	17	16	15
lcl|NC_002516.2_prot_NP_251367.1_2674	lcl|NC_002516.2_prot_NP_251367.1_2674	lcl|NC_002516.2_prot_NP_251367.1_2674 [locus_tag=PA2677] [db_xref=GeneID:882386] [protein=type II secretion protein] [protein_id=NP_251367.1] [location=complement(3022988..3024715)] [gbkey=CDS]	1	1	1	2	1	1	2	2	2	1	1	1	1	1	1	1	1	1	1	2	1	1	2	2	2	1	1	1	1	1	1	1	1	1	1	2	1	1	2	2	2	1	1	1	1	1	1
lcl|NC_004629.1_prot_NP_803588.1_24	lcl|NC_004629.1_prot_NP_803588.1_24	lcl|NC_004629.1_prot_NP_803588.1_24 [locus_tag=PHIKZ022] [db_xref=GeneID:1258331] [protein=PHIKZ022] [protein_id=NP_803588.1] [location=11002..11565] [gbkey=CDS]	1	12	2	10	12	15	3	9	14	13	2	9	11	11	1	8	10	12	2	10	12	15	3	9	14	13	2	9	11	11	1	8	10	12	2	10	12	15	3	9	14	13	2	9	11	11	1
lcl|NC_002516.2_prot_NP_253730.1_5045	lcl|NC_002516.2_prot_NP_253730.1_5045	lcl|NC_002516.2_prot_NP_253730.1_5045 [gene=pilN] [locus_tag=PA5043] [db_xref=GeneID:881025] [protein=type 4 fimbrial biogenesis protein PilN] [protein_id=NP_253730.1] [location=complement(5679053..5679649)] [gbkey=CDS]	1	11	9	11	11	10	11	6	11	11	10	7	11	11	11	7	11	11	9	11	11	10	11	6	11	11	10	7	11	11	11	7	11	11	9	11	11	10	11	6	11	11	10	7	11	11	11
lcl|NC_002516.2_prot_NP_250715.1_2028	lcl|NC_002516.2_prot_NP_250715.1_2028	lcl|NC_002516.2_prot_NP_250715.1_2028 [gene=gor] [locus_tag=PA2025] [db_xref=GeneID:878570] [protein=glutathione reductase] [protein_id=NP_250715.1] [location=2216688..2218043] [gbkey=CDS]	1	12	10	14	11	14	16	14	16	13	14	16	15	10	13	13	10	12	10	14	11	14	16	14	16	13	14	16	15	10	13	13	10	12	10	14	11	14	16	14	16	13	14	16	15	10	13
lcl|NC_002516.2_prot_NP_251737.1_3046	lcl|NC_002516.2_prot_NP_251737.1_3046	lcl|NC_002516.2_prot_NP_251737.1_3046 [locus_tag=PA3047] [db_xref=GeneID:882878] [protein=D-alanyl-D-alanine carboxypeptidase] [protein_id=NP_251737.1] [location=3410264..3411694] [gbkey=CDS]	1	15	14	14	14	16	15	14	13	14	14	14	12	13	16	13	13	15	14	14	14	16	15	14	13	14	14	14	12	13	16	13	13	15	14	14	14	16	15	14	13	14	14	14	12	13	16
lcl|NC_004629.1_prot_NP_803731.1_199	lcl|NC_004629.1_prot_NP_803731.1_199	lcl|NC_004629.1_prot_NP_803731.1_199 [locus_tag=PHIKZ165] [db_xref=GeneID:1258256] [protein=PHIKZ165] [protein_id=NP_803731.1] [location=169093..171585] [gbkey=CDS]	1	2	2	2	3	2	3	1	2	0	3	1	0	1	3	1	1	2	2	2	3	2	3	1	2	0	3	1	0	1	3	1	1	2	2	2	3	2	3	1	2	0	3	1	0	1	3
lcl|NC_002516.2_prot_NP_249870.1_1178	lcl|NC_002516.2_prot_NP_249870.1_1178	lcl|NC_002516.2_prot_NP_249870.1_1178 [gene=phoP] [locus_tag=PA1179] [db_xref=GeneID:879194] [protein=two-component response regulator PhoP] [protein_id=NP_249870.1] [location=1277688..1278365] [gbkey=CDS]	1	11	13	14	14	17	13	11	15	13	15	16	16	12	15	11	10	11	13	14	14	17	13	11	15	13	15	16	16	12	15	11	10	11	13	14	14	17	13	11	15	13	15	16	16	12	15
lcl|NC_002516.2_prot_NP_252673.1_3986	lcl|NC_002516.2_prot_NP_252673.1_3986	lcl|NC_002516.2_prot_NP_252673.1_3986 [gene=lnt] [locus_tag=PA3984] [db_xref=GeneID:878907] [protein=apolipoprotein N-acyltransferase] [protein_id=NP_252673.1] [location=4463904..4465439] [gbkey=CDS]	1	12	11	10	11	12	13	11	13	12	13	11	13	11	12	10	11	12	11	10	11	12	13	11	13	12	13	11	13	11	12	10	11	12	11	10	11	12	13	11	13	12	13	11	13	11	12
lcl|NC_002516.2_prot_NP_253456.1_4771	lcl|NC_002516.2_prot_NP_253456.1_4771	lcl|NC_002516.2_prot_NP_253456.1_4771 [gene=smpB] [locus_tag=PA4768] [db_xref=GeneID:881797] [protein=SsrA-binding protein] [protein_id=NP_253456.1] [location=5353783..5354262] [gbkey=CDS]	1	9	7	9	8	10	10	10	9	10	8	8	10	6	8	9	6	9	7	9	8	10	10	10	9	10	8	8	10	6	8	9	6	9	7	9	8	10	10	10	9	10	8	8	10	6	8
lcl|NC_002516.2_prot_NP_253924.1_5239	lcl|NC_002516.2_prot_NP_253924.1_5239	lcl|NC_002516.2_prot_NP_253924.1_5239 [locus_tag=PA5237] [db_xref=GeneID:880853] [protein=3-octaprenyl-4-hydroxybenzoate carboxy-lyase] [protein_id=NP_253924.1] [location=complement(5895261..5896727)] [gbkey=CDS]	1	14	17	17	17	19	14	11	18	20	13	20	17	17	19	14	14	14	17	17	17	19	14	11	18	20	13	20	17	17	19	14	14	14	17	17	17	19	14	11	18	20	13	20	17	17	19
lcl|NC_002516.2_prot_NP_253110.1_4421	lcl|NC_002516.2_prot_NP_253110.1_4421	lcl|NC_002516.2_prot_NP_253110.1_4421 [locus_tag=PA4420] [db_xref=GeneID:881254] [protein=S-adenosyl-methyltransferase MraW] [protein_id=NP_253110.1] [location=complement(4954630..4955571)] [gbkey=CDS]	1	13	16	14	13	14	13	14	14	15	14	16	16	10	16	14	12	13	16	14	13	14	13	14	14	15	14	16	16	10	16	14	12	13	16	14	13	14	13	14	14	15	14	16	16	10	16
lcl|NC_002516.2_prot_NP_252292.1_3601	lcl|NC_002516.2_prot_NP_252292.1_3601	lcl|NC_002516.2_prot_NP_252292.1_3601 [locus_tag=PA3602] [db_xref=GeneID:880138] [protein=hypothetical protein] [protein_id=NP_252292.1] [location=4036265..4037875] [gbkey=CDS]	1	13	14	16	14	14	16	12	14	17	16	14	18	12	16	15	14	13	14	16	14	14	16	12	14	17	16	14	18	12	16	15	14	13	14	16	14	14	16	12	14	17	16	14	18	12	16
lcl|NC_002516.2_prot_NP_250770.1_2082	lcl|NC_002516.2_prot_NP_250770.1_2082	lcl|NC_002516.2_prot_NP_250770.1_2082 [gene=kynU] [locus_tag=PA2080] [db_xref=GeneID:877856] [protein=kynureninase KynU] [protein_id=NP_250770.1] [location=complement(2289085..2290335)] [gbkey=CDS]	1	11	11	9	13	10	12	11	12	12	12	10	11	12	10	11	10	11	11	9	13	10	12	11	12	12	12	10	11	12	10	11	10	11	11	9	13	10	12	11	12	12	12	10	11	12	10
lcl|NC_002516.2_prot_NP_253417.1_4732	lcl|NC_002516.2_prot_NP_253417.1_4732	lcl|NC_002516.2_prot_NP_253417.1_4732 [gene=panB] [locus_tag=PA4729] [db_xref=GeneID:881621] [protein=3-methyl-2-oxobutanoate hydroxymethyltransferase] [protein_id=NP_253417.1] [location=5311464..5312264] [gbkey=CDS]	1	9	7	9	8	10	7	10	9	9	8	8	9	7	6	6	7	9	7	9	8	10	7	10	9	9	8	8	9	7	6	6	7	9	7	9	8	10	7	10	9	9	8	8	9	7	6
lcl|NC_002516.2_prot_NP_254192.1_5508	lcl|NC_002516.2_prot_NP_254192.1_5508	lcl|NC_002516.2_prot_NP_254192.1_5508 [locus_tag=PA5505] [db_xref=GeneID:878152] [protein=TonB-dependent receptor] [protein_id=NP_254192.1] [location=6197070..6197852] [gbkey=CDS]	1	5	1	2	3	2	2	1	3	2	1	2	2	3	1	1	2	5	1	2	3	2	2	1	3	2	1	2	2	3	1	1	2	5	1	2	3	2	2	1	3	2	1	2	2	3	1
lcl|NC_002516.2_prot_NP_249604.1_913	lcl|NC_002516.2_prot_NP_249604.1_913	lcl|NC_002516.2_prot_NP_249604.1_913 [gene=mgtE] [locus_tag=PA0913] [db_xref=GeneID:878306] [protein=Mg transporter MgtE] [protein_id=NP_249604.1] [location=996038..997486] [gbkey=CDS]	1	13	13	15	15	15	18	16	17	18	19	17	17	13	14	13	10	13	13	15	15	15	18	16	17	18	19	17	17	13	14	13	10	13	13	15	15	15	18	16	17	18	19	17	17	13	14
lcl|NC_002516.2_prot_NP_253823.1_5137	lcl|NC_002516.2_prot_NP_253823.1_5137	lcl|NC_002516.2_prot_NP_253823.1_5137 [locus_tag=PA5136] [db_xref=GeneID:878021] [protein=hypothetical protein] [protein_id=NP_253823.1] [location=5784430..5785911] [gbkey=CDS]	1	11	10	11	14	12	11	11	12	12	12	13	13	8	11	9	9	11	10	11	14	12	11	11	12	12	12	13	13	8	11	9	9	11	10	11	14	12	11	11	12	12	12	13	13	8	11
lcl|NC_002516.2_prot_NP_252336.1_3645	lcl|NC_002516.2_prot_NP_252336.1_3645	lcl|NC_002516.2_prot_NP_252336.1_3645 [gene=lpxD] [locus_tag=PA3646] [db_xref=GeneID:880525] [protein=UDP-3-O-acylglucosamine N-acyltransferase] [protein_id=NP_252336.1] [location=complement(4083444..4084505)] [gbkey=CDS]	1	9	9	10	9	10	11	9	12	10	11	10	10	9	10	10	10	9	9	10	9	10	11	9	12	10	11	10	10	9	10	10	10	9	9	10	9	10	11	9	12	10	11	10	10	9	10
lcl|NC_002516.2_prot_NP_249199.1_510	lcl|NC_002516.2_prot_NP_249199.1_510	lcl|NC_002516.2_prot_NP_249199.1_510 [locus_tag=PA0508] [db_xref=GeneID:880863] [protein=acyl-CoA dehydrogenase] [protein_id=NP_249199.1] [location=569002..570780] [gbkey=CDS]	1	16	13	15	17	17	20	18	15	16	23	18	20	17	19	13	14	16	13	15	17	17	20	18	15	16	23	18	20	17	19	13	14	13	8	10	13	14	16	12	12	11	17	14	16	12	13
lcl|NC_002516.2_prot_NP_249350.1_659	lcl|NC_002516.2_prot_NP_249350.1_659	lcl|NC_002516.2_prot_NP_249350.1_659 [locus_tag=PA0659] [db_xref=GeneID:880846] [protein=hypothetical protein] [protein_id=NP_249350.1] [location=complement(712081..713157)] [gbkey=CDS]	1	6	5	7	4	5	7	7	7	5	6	8	6	5	7	5	4	6	5	7	4	5	7	7	7	5	6	8	6	5	7	5	4	6	5	7	4	5	7	7	7	5	6	8	6	5	7
lcl|NC_002516.2_prot_NP_253902.1_5217	lcl|NC_002516.2_prot_NP_253902.1_5217	lcl|NC_002516.2_prot_NP_253902.1_5217 [gene=gcvT1] [locus_tag=PA5215] [db_xref=GeneID:880638] [protein=glycine cleavage system aminomethyltransferase T] [protein_id=NP_253902.1] [location=complement(5871667..5872749)] [gbkey=CDS]	1	13	11	10	11	13	13	10	12	12	12	12	12	11	11	9	11	13	11	10	11	13	13	10	12	12	12	12	12	11	11	9	11	13	11	10	11	13	13	10	12	12	12	12	12	11	11
lcl|NC_002516.2_prot_NP_251068.1_2379	lcl|NC_002516.2_prot_NP_251068.1_2379	lcl|NC_002516.2_prot_NP_251068.1_2379 [locus_tag=PA2378] [db_xref=GeneID:879694] [protein=aldehyde dehydrogenase] [protein_id=NP_251068.1] [location=complement(2629916..2632231)] [gbkey=CDS]	1	20	20	27	19	24	24	24	23	27	23	29	28	14	28	20	18	20	20	27	19	24	24	24	23	27	23	29	28	14	28	20	18	20	20	27	19	24	24	24	23	27	23	29	28	14	28
lcl|NC_002516.2_prot_NP_251855.1_3162	lcl|NC_002516.2_prot_NP_251855.1_3162	lcl|NC_002516.2_prot_NP_251855.1_3162 [gene=hisC2] [locus_tag=PA3165] [db_xref=GeneID:882694] [protein=histidinol-phosphate aminotransferase] [protein_id=NP_251855.1] [location=complement(3552979..3554088)] [gbkey=CDS]	1	17	16	20	14	16	20	11	20	18	19	14	17	14	14	14	13	17	16	20	14	16	20	11	20	18	19	14	17	14	14	14	13	17	16	20	14	16	20	11	20	18	19	14	17	14	14
lcl|NC_002516.2_prot_NP_250484.1_1795	lcl|NC_002516.2_prot_NP_250484.1_1795	lcl|NC_002516.2_prot_NP_250484.1_1795 [gene=ppiB] [locus_tag=PA1793] [db_xref=GeneID:880667] [protein=peptidyl-prolyl cis-trans isomerase B] [protein_id=NP_250484.1] [location=complement(1942447..1942944)] [gbkey=CDS]	1	7	5	6	7	7	6	6	7	6	5	8	7	5	6	7	5	7	5	6	7	7	6	6	7	6	5	8	7	5	6	7	5	7	5	6	7	7	6	6	7	6	5	8	7	5	6
lcl|NC_002516.2_prot_NP_251795.1_3104	lcl|NC_002516.2_prot_NP_251795.1_3104	lcl|NC_002516.2_prot_NP_251795.1_3104 [gene=xcpQ] [locus_tag=PA3105] [db_xref=GeneID:880114] [protein=type II secretion system protein D] [protein_id=NP_251795.1] [location=3484354..3486330] [gbkey=CDS]	1	13	15	15	17	17	19	14	17	17	19	15	20	15	15	14	14	13	15	15	17	17	19	14	17	17	19	15	20	15	15	14	14	12	14	14	16	16	18	13	16	16	18	14	19	14	14
lcl|NC_004629.1_prot_NP_803616.1_60	lcl|NC_004629.1_prot_NP_803616.1_60	lcl|NC_004629.1_prot_NP_803616.1_60 [locus_tag=PHIKZ050] [db_xref=GeneID:1258212] [protein=DNA polymerase] [protein_id=NP_803616.1] [location=40578..42773] [gbkey=CDS]	1	1	1	0	0	2	1	2	1	0	0	0	1	1	1	0	1	1	1	0	0	2	1	2	1	0	0	0	1	1	1	0	1	1	1	0	0	2	1	2	1	0	0	0	1	1	1
lcl|NC_002516.2_prot_NP_250333.1_1643	lcl|NC_002516.2_prot_NP_250333.1_1643	lcl|NC_002516.2_prot_NP_250333.1_1643 [gene=selD] [locus_tag=PA1642] [db_xref=GeneID:877775] [protein=selenide, water dikinase] [protein_id=NP_250333.1] [location=1787250..1788284] [gbkey=CDS]	1	11	11	13	11	13	14	14	13	12	12	13	11	10	11	11	10	11	11	13	11	13	14	14	13	12	12	13	11	10	11	11	10	11	11	13	11	13	14	14	13	12	12	13	11	10	11
lcl|NC_002516.2_prot_NP_249919.1_1227	lcl|NC_002516.2_prot_NP_249919.1_1227	lcl|NC_002516.2_prot_NP_249919.1_1227 [locus_tag=PA1228] [db_xref=GeneID:882243] [protein=hypothetical protein] [protein_id=NP_249919.1] [location=complement(1330117..1330467)] [gbkey=CDS]	1	4	4	4	4	4	4	4	4	4	4	5	4	4	4	4	4	4	4	4	4	4	4	4	4	4	4	5	4	4	4	4	4	4	4	4	4	4	4	4	4	4	4	5	4	4	4
lcl|NC_004629.1_prot_NP_803652.2_106	lcl|NC_004629.1_prot_NP_803652.2_106	lcl|NC_004629.1_prot_NP_803652.2_106 [locus_tag=PHIKZ_p29] [db_xref=GeneID:1258326] [protein=virion structural protein] [protein_id=NP_803652.2] [location=83676..84944] [gbkey=CDS]	1	10	11	10	10	10	11	9	12	13	14	12	14	9	11	7	7	10	11	10	10	10	11	9	12	13	14	12	14	9	11	7	7	10	11	10	10	10	11	9	12	13	14	12	14	9	11
lcl|NC_002516.2_prot_NP_250460.1_1771	lcl|NC_002516.2_prot_NP_250460.1_1771	lcl|NC_002516.2_prot_NP_250460.1_1771 [locus_tag=PA1769] [db_xref=GeneID:880724] [protein=phosphoenolpyruvate synthase regulatory protein] [protein_id=NP_250460.1] [location=complement(1913047..1913871)] [gbkey=CDS]	1	14	8	9	11	13	15	12	13	10	12	11	12	11	8	11	9	14	8	9	11	13	15	12	13	10	12	11	12	11	8	11	9	14	8	9	11	13	15	12	13	10	12	11	12	11	8
lcl|NC_002516.2_prot_NP_251665.1_2974	lcl|NC_002516.2_prot_NP_251665.1_2974	lcl|NC_002516.2_prot_NP_251665.1_2974 [gene=rluC] [locus_tag=PA2975] [db_xref=GeneID:880474] [protein=ribosomal large subunit pseudouridine synthase C] [protein_id=NP_251665.1] [location=complement(3331348..3332304)] [gbkey=CDS]	1	10	9	15	13	15	12	15	14	12	11	15	16	9	12	9	10	10	9	15	13	15	12	15	14	12	11	15	16	9	12	9	10	10	9	15	13	15	12	15	14	12	11	15	16	9	12
lcl|NC_002516.2_prot_NP_251841.1_3149	lcl|NC_002516.2_prot_NP_251841.1_3149	lcl|NC_002516.2_prot_NP_251841.1_3149 [gene=hisF2] [locus_tag=PA3151] [db_xref=GeneID:882582] [protein=imidazole glycerol phosphate synthase subunit HisF] [protein_id=NP_251841.1] [location=complement(3535216..3535971)] [gbkey=CDS]	1	10	8	10	10	12	13	10	14	12	8	11	12	7	12	8	8	10	8	10	10	12	13	10	14	12	8	11	12	7	12	8	8	10	8	10	10	12	13	10	14	12	8	11	12	7	12
lcl|NC_002516.2_prot_NP_250466.1_1777	lcl|NC_002516.2_prot_NP_250466.1_1777	lcl|NC_002516.2_prot_NP_250466.1_1777 [gene=cmpX] [locus_tag=PA1775] [db_xref=GeneID:877590] [protein=hypothetical protein] [protein_id=NP_250466.1] [location=1919579..1920403] [gbkey=CDS]	1	4	4	4	4	5	3	4	4	4	4	4	4	4	4	4	4	4	4	4	4	5	3	4	4	4	4	4	4	4	4	4	4	4	4	4	4	5	3	4	4	4	4	4	4	4	4
lcl|NC_002516.2_prot_NP_252888.1_4199	lcl|NC_002516.2_prot_NP_252888.1_4199	lcl|NC_002516.2_prot_NP_252888.1_4199 [locus_tag=PA4199] [db_xref=GeneID:880396] [protein=acyl-CoA dehydrogenase] [protein_id=NP_252888.1] [location=4698021..4699802] [gbkey=CDS]	1	14	20	17	18	17	17	18	17	20	21	18	18	17	20	18	18	11	15	12	14	14	13	12	14	15	15	14	14	12	14	14	14	11	15	12	14	14	13	12	14	15	15	14	14	12	14
lcl|NC_002516.2_prot_NP_252433.1_3744	lcl|NC_002516.2_prot_NP_252433.1_3744	lcl|NC_002516.2_prot_NP_252433.1_3744 [gene=rimM] [locus_tag=PA3744] [db_xref=GeneID:880358] [protein=ribosome maturation factor RimM] [protein_id=NP_252433.1] [location=complement(4196165..4196692)] [gbkey=CDS]	1	8	8	9	7	9	9	7	9	7	9	9	8	8	7	6	7	8	8	9	7	9	9	7	9	7	9	9	8	8	7	6	7	8	8	9	7	9	9	7	9	7	9	9	8	8	7
lcl|NC_004629.1_prot_NP_803597.1_35	lcl|NC_004629.1_prot_NP_803597.1_35	lcl|NC_004629.1_prot_NP_803597.1_35 [locus_tag=PHIKZ031] [db_xref=GeneID:1258275] [protein=PHIKZ031] [protein_id=NP_803597.1] [location=23646..24842] [gbkey=CDS]	1	8	0	4	4	7	0	5	4	7	1	5	4	7	0	3	4	8	0	4	4	7	0	5	4	7	1	5	4	7	0	3	4	8	0	4	4	7	0	5	4	7	1	5	4	7	0
lcl|NC_002516.2_prot_NP_253594.1_4909	lcl|NC_002516.2_prot_NP_253594.1_4909	lcl|NC_002516.2_prot_NP_253594.1_4909 [locus_tag=PA4907] [db_xref=GeneID:878002] [protein=short-chain dehydrogenase] [protein_id=NP_253594.1] [location=complement(5505848..5506609)] [gbkey=CDS]	1	9	8	9	9	8	11	9	12	9	12	10	8	9	9	9	9	9	8	9	9	8	11	9	12	9	12	10	8	9	9	9	9	9	8	9	9	8	11	9	12	9	12	10	8	9	9
lcl|NC_002516.2_prot_NP_252659.1_3972	lcl|NC_002516.2_prot_NP_252659.1_3972	lcl|NC_002516.2_prot_NP_252659.1_3972 [gene=amn] [locus_tag=PA3970] [db_xref=GeneID:878880] [protein=AMP nucleosidase] [protein_id=NP_252659.1] [location=complement(4448893..4450392)] [gbkey=CDS]	1	16	14	14	15	13	16	12	15	14	17	11	15	15	17	15	14	16	14	14	15	13	16	12	15	14	17	11	15	15	17	15	14	16	14	14	15	13	16	12	15	14	17	11	15	15	17
lcl|NC_002516.2_prot_NP_253828.1_5142	lcl|NC_002516.2_prot_NP_253828.1_5142	lcl|NC_002516.2_prot_NP_253828.1_5142 [gene=hisA] [locus_tag=PA5141] [db_xref=GeneID:878542] [protein=1-(5-phosphoribosyl)-5-[(5-phosphoribosylamino)methylideneamino] imidazole-4-carboxamide isomerase] [protein_id=NP_253828.1] [location=complement(5789395.	1	12	10	12	12	13	16	15	14	14	13	14	13	12	12	9	11	12	10	12	12	13	16	15	14	14	13	14	13	12	12	9	11	12	10	12	12	13	16	15	14	14	13	14	13	12	12
lcl|NC_002516.2_prot_NP_253830.1_5144	lcl|NC_002516.2_prot_NP_253830.1_5144	lcl|NC_002516.2_prot_NP_253830.1_5144 [gene=hisB] [locus_tag=PA5143] [db_xref=GeneID:878789] [protein=imidazoleglycerol-phosphate dehydratase] [protein_id=NP_253830.1] [location=complement(5791083..5791676)] [gbkey=CDS]	1	7	7	8	7	9	9	7	9	8	8	9	8	5	6	5	6	7	7	8	7	9	9	7	9	8	8	9	8	5	6	5	6	7	7	8	7	9	9	7	9	8	8	9	8	5	6
lcl|NC_002516.2_prot_NP_249883.1_1191	lcl|NC_002516.2_prot_NP_249883.1_1191	lcl|NC_002516.2_prot_NP_249883.1_1191 [locus_tag=PA1192] [db_xref=GeneID:883085] [protein=tRNA 2-thiocytidine biosynthesis protein TtcA] [protein_id=NP_249883.1] [location=1293267..1294091] [gbkey=CDS]	1	16	13	15	15	15	13	10	15	14	17	16	14	11	12	10	10	16	13	15	15	15	13	10	15	14	17	16	14	11	12	10	10	16	13	15	15	15	13	10	15	14	17	16	14	11	12
lcl|NC_002516.2_prot_NP_253646.1_4961	lcl|NC_002516.2_prot_NP_253646.1_4961	lcl|NC_002516.2_prot_NP_253646.1_4961 [gene=fimX] [locus_tag=PA4959] [db_xref=GeneID:878416] [protein=protein FimX] [protein_id=NP_253646.1] [location=5565493..5567568] [gbkey=CDS]	1	17	17	20	19	21	21	16	22	21	16	18	20	16	19	15	16	17	17	20	19	21	21	16	22	21	16	18	20	16	19	15	16	17	17	20	19	21	21	16	22	21	16	18	20	16	19
lcl|NC_004629.1_prot_NP_803816.1_300	lcl|NC_004629.1_prot_NP_803816.1_300	lcl|NC_004629.1_prot_NP_803816.1_300 [locus_tag=PHIKZ250] [db_xref=GeneID:1258199] [protein=PHIKZ250] [protein_id=NP_803816.1] [location=242280..242663] [gbkey=CDS]	1	10	2	6	10	10	3	7	8	9	3	8	8	8	4	7	10	10	2	6	10	10	3	7	8	9	3	8	8	8	4	7	10	10	2	6	10	10	3	7	8	9	3	8	8	8	4
lcl|NC_004629.1_prot_NP_803743.1_213	lcl|NC_004629.1_prot_NP_803743.1_213	lcl|NC_004629.1_prot_NP_803743.1_213 [locus_tag=PHIKZ177] [db_xref=GeneID:1258421] [protein=PHIKZ177] [protein_id=NP_803743.1] [location=complement(180050..181609)] [gbkey=CDS]	1	6	8	7	6	7	11	7	7	10	11	9	10	6	6	5	7	6	8	7	6	7	11	7	7	10	11	9	10	6	6	5	7	6	8	7	6	7	11	7	7	10	11	9	10	6	6
lcl|NC_002516.2_prot_NP_252639.1_3951	lcl|NC_002516.2_prot_NP_252639.1_3951	lcl|NC_002516.2_prot_NP_252639.1_3951 [locus_tag=PA3950] [db_xref=GeneID:878847] [protein=ATP-dependent RNA helicase] [protein_id=NP_252639.1] [location=complement(4430599..4431948)] [gbkey=CDS]	1	18	23	24	19	21	23	24	24	21	22	25	24	17	22	19	17	18	23	24	19	21	23	24	24	21	22	25	24	17	22	19	17	18	23	24	19	21	23	24	24	21	22	25	24	17	22
lcl|NC_002516.2_prot_NP_253817.1_5131	lcl|NC_002516.2_prot_NP_253817.1_5131	lcl|NC_002516.2_prot_NP_253817.1_5131 [locus_tag=PA5130] [db_xref=GeneID:877829] [protein=hypothetical protein] [protein_id=NP_253817.1] [location=complement(5777390..5777809)] [gbkey=CDS]	1	8	4	7	7	7	6	8	6	6	6	6	6	4	7	5	4	8	4	7	7	7	6	8	6	6	6	6	6	4	7	5	4	8	4	7	7	7	6	8	6	6	6	6	6	4	7
lcl|NC_002516.2_prot_NP_253820.1_5134	lcl|NC_002516.2_prot_NP_253820.1_5134	lcl|NC_002516.2_prot_NP_253820.1_5134 [locus_tag=PA5133] [db_xref=GeneID:878609] [protein=hypothetical protein] [protein_id=NP_253820.1] [location=5780963..5782249] [gbkey=CDS]	1	17	16	16	15	13	16	14	19	16	14	16	15	17	18	16	13	17	16	16	15	13	16	14	19	16	14	16	15	17	18	16	13	17	16	16	15	13	16	14	19	16	14	16	15	17	18
lcl|NC_002516.2_prot_NP_252397.1_3707	lcl|NC_002516.2_prot_NP_252397.1_3707	lcl|NC_002516.2_prot_NP_252397.1_3707 [gene=wspA] [locus_tag=PA3708] [db_xref=GeneID:880409] [protein=chemotaxis transducer] [protein_id=NP_252397.1] [location=complement(4150716..4152344)] [gbkey=CDS]	1	23	15	17	20	18	23	16	19	19	22	21	23	16	21	13	15	23	15	17	20	18	23	16	19	19	22	21	23	16	21	13	15	23	15	17	20	18	23	16	19	19	22	21	23	16	21
lcl|NC_002516.2_prot_NP_252689.1_4001	lcl|NC_002516.2_prot_NP_252689.1_4001	lcl|NC_002516.2_prot_NP_252689.1_4001 [locus_tag=PA4000] [db_xref=GeneID:878957] [protein=hypothetical protein] [protein_id=NP_252689.1] [location=complement(4480205..4481233)] [gbkey=CDS]	1	16	17	16	16	15	14	17	14	15	15	15	15	13	16	15	13	16	17	16	16	15	14	17	14	15	15	15	15	13	16	15	13	16	17	16	16	15	14	17	14	15	15	15	15	13	16
lcl|NC_002516.2_prot_NP_252479.1_3790	lcl|NC_002516.2_prot_NP_252479.1_3790	lcl|NC_002516.2_prot_NP_252479.1_3790 [gene=oprC] [locus_tag=PA3790] [db_xref=GeneID:879091] [protein=copper transport outer membrane porin OprC] [protein_id=NP_252479.1] [location=complement(4247703..4249874)] [gbkey=CDS]	1	16	20	17	16	19	18	15	17	20	20	16	21	18	18	17	14	16	20	17	16	19	18	15	17	20	20	16	21	18	18	17	14	16	20	17	16	19	18	15	17	20	20	16	21	18	18
lcl|NC_002516.2_prot_NP_253247.1_4557	lcl|NC_002516.2_prot_NP_253247.1_4557	lcl|NC_002516.2_prot_NP_253247.1_4557 [gene=lytB] [locus_tag=PA4557] [db_xref=GeneID:879669] [protein=4-hydroxy-3-methylbut-2-enyl diphosphate reductase] [protein_id=NP_253247.1] [location=complement(5104986..5105930)] [gbkey=CDS]	1	15	13	14	14	14	16	14	15	16	15	13	15	13	13	11	11	15	13	14	14	14	16	14	15	16	15	13	15	13	13	11	11	15	13	14	14	14	16	14	15	16	15	13	15	13	13
lcl|NC_002516.2_prot_NP_253880.1_5195	lcl|NC_002516.2_prot_NP_253880.1_5195	lcl|NC_002516.2_prot_NP_253880.1_5195 [gene=yrfI] [locus_tag=PA5193] [db_xref=GeneID:879313] [protein=heat shock protein 33] [protein_id=NP_253880.1] [location=complement(5846125..5847018)] [gbkey=CDS]	1	10	10	11	12	12	14	10	13	11	12	11	11	11	8	9	8	10	10	11	12	12	14	10	13	11	12	11	11	11	8	9	8	10	10	11	12	12	14	10	13	11	12	11	11	11	8
lcl|NC_002516.2_prot_NP_254025.1_5341	lcl|NC_002516.2_prot_NP_254025.1_5341	lcl|NC_002516.2_prot_NP_254025.1_5341 [gene=spoT] [locus_tag=PA5338] [db_xref=GeneID:877912] [protein=guanosine-3,5-bis(diphosphate) 3-pyrophosphohydrolase] [protein_id=NP_254025.1] [location=6006231..6008336] [gbkey=CDS]	1	19	22	19	21	22	19	20	22	24	23	23	23	17	24	24	19	19	22	19	21	22	19	20	22	24	23	23	23	17	24	24	19	19	22	19	21	22	19	20	22	24	23	23	23	17	24
lcl|NC_002516.2_prot_NP_248983.1_292	lcl|NC_002516.2_prot_NP_248983.1_292	lcl|NC_002516.2_prot_NP_248983.1_292 [gene=aguA] [locus_tag=PA0292] [db_xref=GeneID:879730] [protein=agmatine deiminase] [protein_id=NP_248983.1] [location=complement(328801..329907)] [gbkey=CDS]	1	8	7	11	10	11	10	10	11	9	10	10	11	7	9	8	7	8	7	11	10	11	10	10	11	9	10	10	11	7	9	8	7	8	7	11	10	11	10	10	11	9	10	10	11	7	9
lcl|NC_004629.1_prot_NP_803809.1_292	lcl|NC_004629.1_prot_NP_803809.1_292	lcl|NC_004629.1_prot_NP_803809.1_292 [locus_tag=PHIKZ243] [db_xref=GeneID:1258255] [protein=PHIKZ243] [protein_id=NP_803809.1] [location=237798..238694] [gbkey=CDS]	1	9	0	2	8	11	0	8	8	13	0	9	10	8	0	2	4	9	0	2	8	11	0	8	8	13	0	9	10	8	0	2	4	9	0	2	8	11	0	8	8	13	0	9	10	8	0
lcl|NC_002516.2_prot_NP_253947.1_5263	lcl|NC_002516.2_prot_NP_253947.1_5263	lcl|NC_002516.2_prot_NP_253947.1_5263 [gene=hemC] [locus_tag=PA5260] [db_xref=GeneID:877673] [protein=porphobilinogen deaminase] [protein_id=NP_253947.1] [location=complement(5921494..5922435)] [gbkey=CDS]	1	9	14	14	12	17	14	10	16	16	13	16	14	10	10	11	9	9	14	14	12	17	14	10	16	16	13	16	14	10	10	11	9	9	14	14	12	17	14	10	16	16	13	16	14	10	10
lcl|NC_002516.2_prot_NP_253863.1_5177	lcl|NC_002516.2_prot_NP_253863.1_5177	lcl|NC_002516.2_prot_NP_253863.1_5177 [locus_tag=PA5176] [db_xref=GeneID:881740] [protein=ADP-ribose diphosphatase NudE] [protein_id=NP_253863.1] [location=complement(5828904..5829470)] [gbkey=CDS]	1	9	9	9	10	10	9	9	11	10	10	9	10	10	9	9	9	9	9	9	10	10	9	9	11	10	10	9	10	10	9	9	9	9	9	9	10	10	9	9	11	10	10	9	10	10	9
lcl|NC_002516.2_prot_NP_253678.1_4993	lcl|NC_002516.2_prot_NP_253678.1_4993	lcl|NC_002516.2_prot_NP_253678.1_4993 [locus_tag=PA4991] [db_xref=GeneID:880166] [protein=hypothetical protein] [protein_id=NP_253678.1] [location=5606496..5607671] [gbkey=CDS]	1	13	13	13	16	17	17	14	18	17	18	16	16	13	15	10	11	13	13	13	16	17	17	14	18	17	18	16	16	13	15	10	11	13	13	13	16	17	17	14	18	17	18	16	16	13	15
lcl|NC_002516.2_prot_NP_251828.1_3137	lcl|NC_002516.2_prot_NP_251828.1_3137	lcl|NC_002516.2_prot_NP_251828.1_3137 [gene=uvrB] [locus_tag=PA3138] [db_xref=GeneID:882670] [protein=excinuclease ABC subunit B] [protein_id=NP_251828.1] [location=complement(3520548..3522560)] [gbkey=CDS]	1	20	20	24	19	22	22	26	23	21	23	21	22	15	21	17	16	20	20	24	19	22	22	26	23	21	23	21	22	15	21	17	16	20	20	24	19	22	22	26	23	21	23	21	22	15	21
lcl|NC_002516.2_prot_NP_248820.1_131	lcl|NC_002516.2_prot_NP_248820.1_131	lcl|NC_002516.2_prot_NP_248820.1_131 [locus_tag=PA0130] [db_xref=GeneID:880875] [protein=3-oxopropanoate dehydrogenase] [protein_id=NP_248820.1] [location=complement(147561..149054)] [gbkey=CDS]	1	16	14	17	13	17	16	15	16	16	16	18	17	12	15	12	11	16	14	17	13	17	16	15	16	16	16	18	17	12	15	12	11	16	14	17	13	17	16	15	16	16	16	18	17	12	15
lcl|NC_002516.2_prot_NP_254036.1_5352	lcl|NC_002516.2_prot_NP_254036.1_5352	lcl|NC_002516.2_prot_NP_254036.1_5352 [locus_tag=PA5349] [db_xref=GeneID:879643] [protein=rubredoxin reductase] [protein_id=NP_254036.1] [location=complement(6017624..6018778)] [gbkey=CDS]	1	13	10	10	13	14	15	13	14	13	14	13	14	11	12	9	10	13	10	10	13	14	15	13	14	13	14	13	14	11	12	9	10	13	10	10	13	14	15	13	14	13	14	13	14	11	12
lcl|NC_002516.2_prot_NP_249589.1_898	lcl|NC_002516.2_prot_NP_249589.1_898	lcl|NC_002516.2_prot_NP_249589.1_898 [gene=aruD] [locus_tag=PA0898] [db_xref=GeneID:883040] [protein=N-succinylglutamate 5-semialdehyde dehydrogenase] [protein_id=NP_249589.1] [location=981422..982888] [gbkey=CDS]	1	11	12	14	12	13	14	12	14	14	13	13	13	11	12	10	9	11	12	14	12	13	14	12	14	14	13	13	13	11	12	10	9	11	12	14	12	13	14	12	14	14	13	13	13	11	12
lcl|NC_002516.2_prot_NP_254244.1_5559	lcl|NC_002516.2_prot_NP_254244.1_5559	lcl|NC_002516.2_prot_NP_254244.1_5559 [gene=atpH] [locus_tag=PA5557] [db_xref=GeneID:878509] [protein=ATP synthase subunit delta] [protein_id=NP_254244.1] [location=complement(6252159..6252695)] [gbkey=CDS]	1	8	8	10	8	10	11	9	13	11	10	10	10	8	10	7	8	8	8	10	8	10	11	9	13	11	10	10	10	8	10	7	8	8	8	10	8	10	11	9	13	11	10	10	10	8	10
lcl|NC_002516.2_prot_NP_253007.1_4318	lcl|NC_002516.2_prot_NP_253007.1_4318	lcl|NC_002516.2_prot_NP_253007.1_4318 [locus_tag=PA4317] [db_xref=GeneID:881547] [protein=hypothetical protein] [protein_id=NP_253007.1] [location=4845938..4846675] [gbkey=CDS]	1	5	5	5	5	5	5	4	4	4	5	4	5	5	5	4	4	5	5	5	5	5	5	4	4	4	5	4	5	5	5	4	4	5	5	5	5	5	5	4	4	4	5	4	5	5	5
lcl|NC_004629.1_prot_NP_803609.1_52	lcl|NC_004629.1_prot_NP_803609.1_52	lcl|NC_004629.1_prot_NP_803609.1_52 [locus_tag=PHIKZ043] [db_xref=GeneID:1258473] [protein=PHIKZ043] [protein_id=NP_803609.1] [location=36341..37414] [gbkey=CDS]	1	10	0	6	7	9	0	7	8	10	0	6	9	10	0	4	8	10	0	6	7	9	0	7	8	10	0	6	9	10	0	4	8	10	0	6	7	9	0	7	8	10	0	6	9	10	0
lcl|NC_002516.2_prot_NP_253408.1_4722	lcl|NC_002516.2_prot_NP_253408.1_4722	lcl|NC_002516.2_prot_NP_253408.1_4722 [gene=trmA] [locus_tag=PA4720] [db_xref=GeneID:881587] [protein=tRNA (uracil-5-)-methyltransferase] [protein_id=NP_253408.1] [location=5299189..5300280] [gbkey=CDS]	1	13	15	15	16	15	17	19	18	18	17	18	16	12	13	11	10	13	15	15	16	15	17	19	18	18	17	18	16	12	13	11	10	13	15	15	16	15	17	19	18	18	17	18	16	12	13
lcl|NC_002516.2_prot_NP_253251.1_4561	lcl|NC_002516.2_prot_NP_253251.1_4561	lcl|NC_002516.2_prot_NP_253251.1_4561 [gene=ribF] [locus_tag=PA4561] [db_xref=GeneID:878195] [protein=bifunctional riboflavin kinase/FMN adenylyltransferase] [protein_id=NP_253251.1] [location=complement(5109806..5110744)] [gbkey=CDS]	1	14	14	14	14	14	11	16	12	13	14	15	15	14	13	14	14	14	14	14	14	14	11	16	12	13	14	15	15	14	13	14	14	14	14	14	14	14	11	16	12	13	14	15	15	14	13
lcl|NC_002516.2_prot_NP_252672.1_3985	lcl|NC_002516.2_prot_NP_252672.1_3985	lcl|NC_002516.2_prot_NP_252672.1_3985 [locus_tag=PA3983] [db_xref=GeneID:878898] [protein=hypothetical protein] [protein_id=NP_252672.1] [location=4462879..4463718] [gbkey=CDS]	1	9	9	9	9	11	12	11	11	9	12	10	10	7	7	8	8	9	9	9	9	11	12	11	11	9	12	10	10	7	7	8	8	9	9	9	9	11	12	11	11	9	12	10	10	7	7
lcl|NC_002516.2_prot_NP_249342.1_651	lcl|NC_002516.2_prot_NP_249342.1_651	lcl|NC_002516.2_prot_NP_249342.1_651 [gene=trpC] [locus_tag=PA0651] [db_xref=GeneID:882120] [protein=indole-3-glycerol phosphate synthase] [protein_id=NP_249342.1] [location=705130..705966] [gbkey=CDS]	1	9	8	10	10	8	10	7	9	10	10	7	9	9	8	9	8	9	8	10	10	8	10	7	9	10	10	7	9	9	8	9	8	9	8	10	10	8	10	7	9	10	10	7	9	9	8
lcl|NC_002516.2_prot_NP_251243.1_2550	lcl|NC_002516.2_prot_NP_251243.1_2550	lcl|NC_002516.2_prot_NP_251243.1_2550 [locus_tag=PA2553] [db_xref=GeneID:878532] [protein=acyl-CoA thiolase] [protein_id=NP_251243.1] [location=complement(2885362..2886552)] [gbkey=CDS]	1	12	16	15	11	17	20	16	19	17	17	20	18	11	17	12	12	12	16	15	11	17	20	16	19	17	17	20	18	11	17	12	12	12	16	15	11	17	20	16	19	17	17	20	18	11	17
lcl|NC_002516.2_prot_NP_252272.1_3581	lcl|NC_002516.2_prot_NP_252272.1_3581	lcl|NC_002516.2_prot_NP_252272.1_3581 [gene=glpK] [locus_tag=PA3582] [db_xref=GeneID:880162] [protein=glycerol kinase] [protein_id=NP_252272.1] [location=4013685..4015202] [gbkey=CDS]	1	14	17	18	15	16	15	16	18	17	15	18	17	12	16	16	14	14	17	18	15	16	15	16	18	17	15	18	17	12	16	16	14	14	17	18	15	16	15	16	18	17	15	18	17	12	16
lcl|NC_002516.2_prot_NP_252117.1_3425	lcl|NC_002516.2_prot_NP_252117.1_3425	lcl|NC_002516.2_prot_NP_252117.1_3425 [locus_tag=PA3427] [db_xref=GeneID:878922] [protein=short-chain dehydrogenase] [protein_id=NP_252117.1] [location=complement(3836466..3837377)] [gbkey=CDS]	1	6	4	5	6	6	5	5	4	7	6	6	6	7	7	6	4	6	4	5	6	6	5	5	4	7	6	6	6	7	7	6	4	6	4	5	6	6	5	5	4	7	6	6	6	7	7
lcl|NC_002516.2_prot_NP_249098.1_408	lcl|NC_002516.2_prot_NP_249098.1_408	lcl|NC_002516.2_prot_NP_249098.1_408 [gene=gshB] [locus_tag=PA0407] [db_xref=GeneID:878223] [protein=glutathione synthetase] [protein_id=NP_249098.1] [location=complement(448431..449384)] [gbkey=CDS]	1	10	11	9	12	13	13	9	12	11	12	12	12	12	11	12	11	10	11	9	12	13	13	9	12	11	12	12	12	12	11	12	11	10	11	9	12	13	13	9	12	11	12	12	12	12	11
lcl|NC_002516.2_prot_NP_253388.1_4702	lcl|NC_002516.2_prot_NP_253388.1_4702	lcl|NC_002516.2_prot_NP_253388.1_4702 [gene=mrcB] [locus_tag=PA4700] [db_xref=GeneID:881511] [protein=penicillin-binding protein 1B] [protein_id=NP_253388.1] [location=complement(5277968..5280292)] [gbkey=CDS]	1	18	18	23	18	21	21	22	23	23	21	21	23	16	21	16	14	18	18	23	18	21	21	22	23	23	21	21	23	16	21	16	14	18	18	23	18	21	21	22	23	23	21	21	23	16	21
lcl|NC_002516.2_prot_NP_253725.1_5040	lcl|NC_002516.2_prot_NP_253725.1_5040	lcl|NC_002516.2_prot_NP_253725.1_5040 [gene=aroB] [locus_tag=PA5038] [db_xref=GeneID:881253] [protein=3-dehydroquinate synthase] [protein_id=NP_253725.1] [location=complement(5674028..5675134)] [gbkey=CDS]	1	9	12	12	11	10	10	11	11	11	11	11	11	12	13	11	11	9	12	12	11	10	10	11	11	11	11	11	11	12	13	11	11	9	12	12	11	10	10	11	11	11	11	11	11	12	13
lcl|NC_002516.2_prot_NP_249185.1_496	lcl|NC_002516.2_prot_NP_249185.1_496	lcl|NC_002516.2_prot_NP_249185.1_496 [locus_tag=PA0494] [db_xref=GeneID:877712] [protein=acetyl-CoA carboxylase biotin carboxylase subunit] [protein_id=NP_249185.1] [location=553005..554381] [gbkey=CDS]	1	10	14	15	12	16	15	14	15	16	16	15	16	11	15	14	15	10	14	15	12	16	15	14	15	16	16	15	16	11	15	14	15	10	14	15	12	16	15	14	15	16	16	15	16	11	15
lcl|NC_002516.2_prot_NP_249028.1_338	lcl|NC_002516.2_prot_NP_249028.1_338	lcl|NC_002516.2_prot_NP_249028.1_338 [gene=ptsP] [locus_tag=PA0337] [db_xref=GeneID:882232] [protein=phosphoenolpyruvate-protein phosphotransferase PtsP] [protein_id=NP_249028.1] [location=378598..380877] [gbkey=CDS]	1	18	19	18	18	21	21	23	25	22	24	28	20	17	21	14	12	18	19	18	18	21	21	23	25	22	24	28	20	17	21	14	12	18	19	18	18	21	21	23	25	22	24	28	20	17	21
lcl|NC_002516.2_prot_NP_254052.1_5368	lcl|NC_002516.2_prot_NP_254052.1_5368	lcl|NC_002516.2_prot_NP_254052.1_5368 [gene=phoU] [locus_tag=PA5365] [db_xref=GeneID:881627] [protein=phosphate uptake regulatory protein PhoU] [protein_id=NP_254052.1] [location=complement(6032387..6033115)] [gbkey=CDS]	1	11	10	12	12	13	13	12	13	12	15	12	13	10	12	9	10	11	10	12	12	13	13	12	13	12	15	12	13	10	12	9	10	11	10	12	12	13	13	12	13	12	15	12	13	10	12
lcl|NC_004629.1_prot_NP_803785.1_261	lcl|NC_004629.1_prot_NP_803785.1_261	lcl|NC_004629.1_prot_NP_803785.1_261 [locus_tag=PHIKZ219] [db_xref=GeneID:1258443] [protein=PHIKZ219] [protein_id=NP_803785.1] [location=222249..223382] [gbkey=CDS]	1	10	1	3	8	9	1	7	6	8	0	9	5	10	0	2	6	10	1	3	8	9	1	7	6	8	0	9	5	10	0	2	6	10	1	3	8	9	1	7	6	8	0	9	5	10	0
lcl|NC_002516.2_prot_NP_251999.1_3306	lcl|NC_002516.2_prot_NP_251999.1_3306	lcl|NC_002516.2_prot_NP_251999.1_3306 [locus_tag=PA3309] [db_xref=GeneID:882474] [protein=hypothetical protein] [protein_id=NP_251999.1] [location=3710225..3710680] [gbkey=CDS]	1	8	9	7	11	10	6	8	9	9	8	9	9	8	10	7	5	8	9	7	11	10	6	8	9	9	8	9	9	8	10	7	5	8	9	7	11	10	6	8	9	9	8	9	9	8	10
lcl|NC_002516.2_prot_NP_253849.1_5163	lcl|NC_002516.2_prot_NP_253849.1_5163	lcl|NC_002516.2_prot_NP_253849.1_5163 [gene=rmlD] [locus_tag=PA5162] [db_xref=GeneID:879983] [protein=dTDP-4-dehydrorhamnose reductase] [protein_id=NP_253849.1] [location=5811336..5812244] [gbkey=CDS]	1	11	8	13	12	13	12	9	13	12	11	13	13	9	12	10	8	11	8	13	12	13	12	9	13	12	11	13	13	9	12	10	8	11	8	13	12	13	12	9	13	12	11	13	13	9	12
lcl|NC_002516.2_prot_NP_248761.1_72	lcl|NC_002516.2_prot_NP_248761.1_72	lcl|NC_002516.2_prot_NP_248761.1_72 [locus_tag=PA0071] [db_xref=GeneID:879195] [protein=hypothetical protein] [protein_id=NP_248761.1] [location=complement(83380..85092)] [gbkey=CDS]	1	15	15	16	18	18	17	16	21	22	19	18	20	13	22	12	14	15	15	16	18	18	17	16	21	22	19	18	20	13	22	12	14	15	15	16	18	18	17	16	21	22	19	18	20	13	22
lcl|NC_002516.2_prot_NP_251320.1_2628	lcl|NC_002516.2_prot_NP_251320.1_2628	lcl|NC_002516.2_prot_NP_251320.1_2628 [locus_tag=PA2630] [db_xref=GeneID:882337] [protein=hypothetical protein] [protein_id=NP_251320.1] [location=2974129..2975298] [gbkey=CDS]	1	6	6	7	7	7	8	4	6	6	6	4	6	6	5	6	6	6	6	7	7	7	8	4	6	6	6	4	6	6	5	6	6	6	6	7	7	7	8	4	6	6	6	4	6	6	5
lcl|NC_002516.2_prot_NP_253759.1_5074	lcl|NC_002516.2_prot_NP_253759.1_5074	lcl|NC_002516.2_prot_NP_253759.1_5074 [locus_tag=PA5072] [db_xref=GeneID:881232] [protein=chemotaxis transducer] [protein_id=NP_253759.1] [location=5708955..5710898] [gbkey=CDS]	1	18	21	18	21	22	21	22	23	24	21	18	23	17	22	19	16	17	20	17	20	21	20	21	22	23	20	17	22	16	21	18	15	16	19	16	19	20	19	20	21	22	19	16	21	15	20
lcl|NC_002516.2_prot_NP_252804.1_4115	lcl|NC_002516.2_prot_NP_252804.1_4115	lcl|NC_002516.2_prot_NP_252804.1_4115 [locus_tag=PA4115] [db_xref=GeneID:879777] [protein=hypothetical protein] [protein_id=NP_252804.1] [location=4602503..4603888] [gbkey=CDS]	1	15	15	17	17	18	18	15	17	17	17	16	18	15	16	15	16	15	15	17	17	18	18	15	17	17	17	16	18	15	16	15	16	15	15	17	17	18	18	15	17	17	17	16	18	15	16
lcl|NC_002516.2_prot_NP_249701.1_1008	lcl|NC_002516.2_prot_NP_249701.1_1008	lcl|NC_002516.2_prot_NP_249701.1_1008 [gene=dapA] [locus_tag=PA1010] [db_xref=GeneID:879525] [protein=4-hydroxy-tetrahydrodipicolinate synthase] [protein_id=NP_249701.1] [location=1093251..1094129] [gbkey=CDS]	1	11	12	12	12	13	14	14	14	13	13	13	12	12	12	11	11	11	12	12	12	13	14	14	14	13	13	13	12	12	12	11	11	11	12	12	12	13	14	14	14	13	13	13	12	12	12
lcl|NC_002516.2_prot_NP_253305.1_4615	lcl|NC_002516.2_prot_NP_253305.1_4615	lcl|NC_002516.2_prot_NP_253305.1_4615 [locus_tag=PA4615] [db_xref=GeneID:881128] [protein=oxidoreductase] [protein_id=NP_253305.1] [location=complement(5172771..5173547)] [gbkey=CDS]	1	9	11	11	10	12	10	12	12	11	12	12	13	11	11	10	10	9	11	11	10	12	10	12	12	11	12	12	13	11	11	10	10	9	11	11	10	12	10	12	12	11	12	12	13	11	11
lcl|NC_002516.2_prot_NP_248709.1_19	lcl|NC_002516.2_prot_NP_248709.1_19	lcl|NC_002516.2_prot_NP_248709.1_19 [gene=def] [locus_tag=PA0019] [db_xref=GeneID:879306] [protein=peptide deformylase] [protein_id=NP_248709.1] [location=complement(21067..21573)] [gbkey=CDS]	1	5	5	6	5	8	8	7	8	8	8	8	8	6	5	5	6	5	5	6	5	8	8	7	8	8	8	8	8	6	5	5	6	5	5	6	5	8	8	7	8	8	8	8	8	6	5
lcl|NC_002516.2_prot_NP_253461.1_4776	lcl|NC_002516.2_prot_NP_253461.1_4776	lcl|NC_002516.2_prot_NP_253461.1_4776 [locus_tag=PA4773] [db_xref=GeneID:881823] [protein=hypothetical protein] [protein_id=NP_253461.1] [location=5361586..5362068] [gbkey=CDS]	1	5	6	6	4	8	8	5	8	8	7	7	8	6	8	7	7	5	6	6	4	8	8	5	8	8	7	7	8	6	8	7	7	5	6	6	4	8	8	5	8	8	7	7	8	6	8
lcl|NC_002516.2_prot_NP_251846.1_3154	lcl|NC_002516.2_prot_NP_251846.1_3154	lcl|NC_002516.2_prot_NP_251846.1_3154 [gene=wbpD] [locus_tag=PA3156] [db_xref=GeneID:882593] [protein=UDP-2-acetamido-3-amino-2,3-dideoxy-D-glucuronate N-acetyltransferase] [protein_id=NP_251846.1] [location=complement(3540210..3540785)] [gbkey=CDS]	1	4	2	3	3	2	4	4	3	2	3	4	2	2	2	2	2	4	2	3	3	2	4	4	3	2	3	4	2	2	2	2	2	4	2	3	3	2	4	4	3	2	3	4	2	2	2
lcl|NC_004629.1_prot_YP_009639939.1_337	lcl|NC_004629.1_prot_YP_009639939.1_337	lcl|NC_004629.1_prot_YP_009639939.1_337 [locus_tag=PHIKZ_p79] [db_xref=GeneID:40340246] [protein=PHIKZ283.1] [protein_id=YP_009639939.1] [location=257614..257967] [gbkey=CDS]	1	7	1	4	6	8	2	7	6	7	3	6	7	6	3	4	6	7	1	4	6	8	2	7	6	7	3	6	7	6	3	4	6	7	1	4	6	8	2	7	6	7	3	6	7	6	3
lcl|NC_002516.2_prot_NP_250708.1_2021	lcl|NC_002516.2_prot_NP_250708.1_2021	lcl|NC_002516.2_prot_NP_250708.1_2021 [locus_tag=PA2018] [db_xref=GeneID:878882] [protein=multidrug efflux protein] [protein_id=NP_250708.1] [location=complement(2208169..2211306)] [gbkey=CDS]	1	16	16	17	17	19	17	16	20	19	20	15	19	19	19	16	17	16	16	17	17	19	17	16	20	19	20	15	19	19	19	16	17	15	15	16	16	18	16	15	19	18	19	14	18	18	18
lcl|NC_002516.2_prot_NP_252699.1_4011	lcl|NC_002516.2_prot_NP_252699.1_4011	lcl|NC_002516.2_prot_NP_252699.1_4011 [locus_tag=PA4010] [db_xref=GeneID:878960] [protein=3-methyladenine DNA glycosylase] [protein_id=NP_252699.1] [location=4490562..4491281] [gbkey=CDS]	1	9	8	9	10	8	11	7	8	9	10	8	10	7	8	7	7	9	8	9	10	8	11	7	8	9	10	8	10	7	8	7	7	9	8	9	10	8	11	7	8	9	10	8	10	7	8
lcl|NC_002516.2_prot_NP_253120.1_4431	lcl|NC_002516.2_prot_NP_253120.1_4431	lcl|NC_002516.2_prot_NP_253120.1_4431 [locus_tag=PA4430] [db_xref=GeneID:880944] [protein=cytochrome b] [protein_id=NP_253120.1] [location=complement(4963055..4964266)] [gbkey=CDS]	1	3	5	4	3	6	6	7	6	6	4	6	6	4	6	4	5	3	5	4	3	6	6	7	6	6	4	6	6	4	6	4	5	3	5	4	3	6	6	7	6	6	4	6	6	4	6
lcl|NC_002516.2_prot_NP_248737.1_49	lcl|NC_002516.2_prot_NP_248737.1_49	lcl|NC_002516.2_prot_NP_248737.1_49 [locus_tag=PA0047] [db_xref=GeneID:877928] [protein=hypothetical protein] [protein_id=NP_248737.1] [location=61879..62388] [gbkey=CDS]	1	4	3	4	4	4	4	4	4	4	4	4	4	4	4	4	3	4	3	4	4	4	4	4	4	4	4	4	4	4	4	4	3	4	3	4	4	4	4	4	4	4	4	4	4	4	4
lcl|NC_002516.2_prot_NP_249792.1_1100	lcl|NC_002516.2_prot_NP_249792.1_1100	lcl|NC_002516.2_prot_NP_249792.1_1100 [gene=fliF] [locus_tag=PA1101] [db_xref=GeneID:881927] [protein=flagellar MS-ring protein] [protein_id=NP_249792.1] [location=1192405..1194201] [gbkey=CDS]	1	10	13	12	12	15	15	15	16	14	14	14	14	11	13	11	9	10	13	12	12	15	15	15	16	14	14	14	14	11	13	11	9	10	13	12	12	15	15	15	16	14	14	14	14	11	13
lcl|NC_004629.1_prot_NP_803852.1_340	lcl|NC_004629.1_prot_NP_803852.1_340	lcl|NC_004629.1_prot_NP_803852.1_340 [locus_tag=PHIKZ286] [db_xref=GeneID:1258388] [protein=PHIKZ286] [protein_id=NP_803852.1] [location=259685..261211] [gbkey=CDS]	1	17	0	8	12	18	2	20	14	22	1	14	19	16	0	7	16	17	0	8	12	18	2	20	14	22	1	14	19	16	0	7	16	17	0	8	12	18	2	20	14	22	1	14	19	16	0
lcl|NC_002516.2_prot_NP_253307.1_4617	lcl|NC_002516.2_prot_NP_253307.1_4617	lcl|NC_002516.2_prot_NP_253307.1_4617 [locus_tag=PA4617] [db_xref=GeneID:881134] [protein=hypothetical protein] [protein_id=NP_253307.1] [location=5174980..5176104] [gbkey=CDS]	1	6	6	7	8	5	8	5	6	7	7	6	5	5	4	7	4	6	6	7	8	5	8	5	6	7	7	6	5	5	4	7	4	6	6	7	8	5	8	5	6	7	7	6	5	5	4
lcl|NC_002516.2_prot_NP_250349.1_1660	lcl|NC_002516.2_prot_NP_250349.1_1660	lcl|NC_002516.2_prot_NP_250349.1_1660 [locus_tag=PA1658] [db_xref=GeneID:879592] [protein=hypothetical protein] [protein_id=NP_250349.1] [location=1805753..1807228] [gbkey=CDS]	1	16	17	17	17	18	15	16	19	21	23	20	20	15	20	14	15	16	17	17	17	18	15	16	19	21	23	20	20	15	20	14	15	16	17	17	17	18	15	16	19	21	23	20	20	15	20
lcl|NC_002516.2_prot_NP_251271.1_2579	lcl|NC_002516.2_prot_NP_251271.1_2579	lcl|NC_002516.2_prot_NP_251271.1_2579 [locus_tag=PA2581] [db_xref=GeneID:880063] [protein=hypothetical protein] [protein_id=NP_251271.1] [location=2917172..2918212] [gbkey=CDS]	1	8	6	9	8	10	10	8	11	8	10	8	11	8	11	10	6	8	6	9	8	10	10	8	11	8	10	8	11	8	11	10	6	8	6	9	8	10	10	8	11	8	10	8	11	8	11
lcl|NC_004629.1_prot_NP_803691.1_155	lcl|NC_004629.1_prot_NP_803691.1_155	lcl|NC_004629.1_prot_NP_803691.1_155 [locus_tag=PHIKZ125] [db_xref=GeneID:1258299] [protein=PHIKZ125] [protein_id=NP_803691.1] [location=126122..126754] [gbkey=CDS]	1	9	0	5	8	10	0	7	10	10	0	8	8	10	0	3	7	9	0	5	8	10	0	7	10	10	0	8	8	10	0	3	7	9	0	5	8	10	0	7	10	10	0	8	8	10	0
lcl|NC_002516.2_prot_NP_250955.1_2267	lcl|NC_002516.2_prot_NP_250955.1_2267	lcl|NC_002516.2_prot_NP_250955.1_2267 [locus_tag=PA2265] [db_xref=GeneID:879537] [protein=gluconate dehydrogenase] [protein_id=NP_250955.1] [location=2493937..2495712] [gbkey=CDS]	1	19	21	24	20	21	25	17	22	22	22	17	23	22	19	21	19	19	21	24	20	21	25	17	22	22	22	17	23	22	19	21	19	19	21	24	20	21	25	17	22	22	22	17	23	22	19
lcl|NC_004629.1_prot_YP_009639937.1_312	lcl|NC_004629.1_prot_YP_009639937.1_312	lcl|NC_004629.1_prot_YP_009639937.1_312 [locus_tag=PHIKZ_p76] [db_xref=GeneID:40340248] [protein=PHIKZ260.1] [protein_id=YP_009639937.1] [location=247171..247515] [gbkey=CDS]	1	7	2	6	6	7	3	6	8	6	3	5	7	6	3	5	4	7	2	6	6	7	3	6	8	6	3	5	7	6	3	5	4	7	2	6	6	7	3	6	8	6	3	5	7	6	3
lcl|NC_002516.2_prot_NP_249087.1_397	lcl|NC_002516.2_prot_NP_249087.1_397	lcl|NC_002516.2_prot_NP_249087.1_397 [gene=pilU] [locus_tag=PA0396] [db_xref=GeneID:878362] [protein=twitching motility protein PilU] [protein_id=NP_249087.1] [location=437782..438930] [gbkey=CDS]	1	13	13	15	16	15	16	14	19	14	17	17	16	10	14	12	9	13	13	15	16	15	16	14	19	14	17	17	16	10	14	12	9	13	13	15	16	15	16	14	19	14	17	17	16	10	14
lcl|NC_002516.2_prot_NP_251235.1_2542	lcl|NC_002516.2_prot_NP_251235.1_2542	lcl|NC_002516.2_prot_NP_251235.1_2542 [gene=xthA] [locus_tag=PA2545] [db_xref=GeneID:878894] [protein=exonuclease III] [protein_id=NP_251235.1] [location=2876555..2877367] [gbkey=CDS]	1	10	11	12	9	12	12	13	13	10	11	13	12	10	12	9	10	10	11	12	9	12	12	13	13	10	11	13	12	10	12	9	10	10	11	12	9	12	12	13	13	10	11	13	12	10	12
lcl|NC_002516.2_prot_NP_253080.1_4391	lcl|NC_002516.2_prot_NP_253080.1_4391	lcl|NC_002516.2_prot_NP_253080.1_4391 [locus_tag=PA4390] [db_xref=GeneID:881339] [protein=hypothetical protein] [protein_id=NP_253080.1] [location=complement(4919859..4920866)] [gbkey=CDS]	1	13	10	10	12	13	14	12	12	12	15	12	13	11	11	9	9	13	10	10	12	13	14	12	12	12	15	12	13	11	11	9	9	13	10	10	12	13	14	12	12	12	15	12	13	11	11
lcl|NC_002516.2_prot_NP_249073.1_383	lcl|NC_002516.2_prot_NP_249073.1_383	lcl|NC_002516.2_prot_NP_249073.1_383 [gene=micA] [locus_tag=PA0382] [db_xref=GeneID:879787] [protein=tRNA (guanine-N(7)-)-methyltransferase] [protein_id=NP_249073.1] [location=424670..425341] [gbkey=CDS]	1	9	9	9	8	8	8	7	9	8	8	8	8	7	8	8	7	9	9	9	8	8	8	7	9	8	8	8	8	7	8	8	7	9	9	9	8	8	8	7	9	8	8	8	8	7	8
lcl|NC_002516.2_prot_NP_253752.1_5067	lcl|NC_002516.2_prot_NP_253752.1_5067	lcl|NC_002516.2_prot_NP_253752.1_5067 [gene=ubiB] [locus_tag=PA5065] [db_xref=GeneID:878018] [protein=ubiquinone biosynthetic protein UbiB] [protein_id=NP_253752.1] [location=5704077..5705678] [gbkey=CDS]	1	15	16	19	16	19	18	19	18	20	18	19	20	14	17	16	15	14	15	18	15	18	17	18	17	19	17	18	19	13	16	15	14	14	15	18	15	18	17	18	17	19	17	18	19	13	16
lcl|NC_002516.2_prot_NP_254151.1_5468	lcl|NC_002516.2_prot_NP_254151.1_5468	lcl|NC_002516.2_prot_NP_254151.1_5468 [locus_tag=PA5464] [db_xref=GeneID:879368] [protein=hypothetical protein] [protein_id=NP_254151.1] [location=6152718..6154676] [gbkey=CDS]	1	4	9	10	6	10	9	10	9	7	10	12	8	3	13	9	7	4	9	10	6	10	9	10	9	7	10	12	8	3	13	9	7	4	9	10	6	10	9	10	9	7	10	12	8	3	13
lcl|NC_002516.2_prot_NP_248971.1_280	lcl|NC_002516.2_prot_NP_248971.1_280	lcl|NC_002516.2_prot_NP_248971.1_280 [gene=cysA] [locus_tag=PA0280] [db_xref=GeneID:877644] [protein=sulfate.thiosulfate ABC transporter ATP-binding protein CysA] [protein_id=NP_248971.1] [location=complement(313938..314927)] [gbkey=CDS]	1	8	7	8	8	10	11	8	11	10	10	9	9	6	9	4	5	8	7	8	8	10	11	8	11	10	10	9	9	6	9	4	5	8	7	8	8	10	11	8	11	10	10	9	9	6	9
lcl|NC_002516.2_prot_NP_253577.1_4892	lcl|NC_002516.2_prot_NP_253577.1_4892	lcl|NC_002516.2_prot_NP_253577.1_4892 [gene=desT] [locus_tag=PA4890] [db_xref=GeneID:882265] [protein=transcriptional regulator] [protein_id=NP_253577.1] [location=5486356..5486985] [gbkey=CDS]	1	4	4	6	4	6	4	4	5	5	6	6	5	4	5	5	5	4	4	6	4	6	4	4	5	5	6	6	5	4	5	5	5	4	4	6	4	6	4	4	5	5	6	6	5	4	5
lcl|NC_002516.2_prot_NP_250523.1_1835	lcl|NC_002516.2_prot_NP_250523.1_1835	lcl|NC_002516.2_prot_NP_250523.1_1835 [locus_tag=PA1832] [db_xref=GeneID:880624] [protein=protease] [protein_id=NP_250523.1] [location=1990428..1991453] [gbkey=CDS]	1	11	13	10	9	12	14	14	13	13	12	13	13	9	12	10	11	11	13	10	9	12	14	14	13	13	12	13	13	9	12	10	11	11	13	10	9	12	14	14	13	13	12	13	13	9	12
lcl|NC_004629.1_prot_NP_803671.1_126	lcl|NC_004629.1_prot_NP_803671.1_126	lcl|NC_004629.1_prot_NP_803671.1_126 [locus_tag=PHIKZ105] [db_xref=GeneID:1258468] [protein=PHIKZ105] [protein_id=NP_803671.1] [location=108129..108575] [gbkey=CDS]	1	11	4	10	10	12	6	7	10	10	7	11	10	10	3	6	8	11	4	10	10	12	6	7	10	10	7	11	10	10	3	6	8	11	4	10	10	12	6	7	10	10	7	11	10	10	3
lcl|NC_002516.2_prot_NP_252945.1_4255	lcl|NC_002516.2_prot_NP_252945.1_4255	lcl|NC_002516.2_prot_NP_252945.1_4255 [gene=rpmC] [locus_tag=PA4255] [db_xref=GeneID:881771] [protein=50S ribosomal protein L29] [protein_id=NP_252945.1] [location=complement(4762928..4763119)] [gbkey=CDS]	1	6	6	6	6	7	7	6	7	7	6	7	6	5	7	6	6	6	6	6	6	7	7	6	7	7	6	7	6	5	7	6	6	6	6	6	6	7	7	6	7	7	6	7	6	5	7
lcl|NC_002516.2_prot_NP_249268.1_579	lcl|NC_002516.2_prot_NP_249268.1_579	lcl|NC_002516.2_prot_NP_249268.1_579 [gene=dnaG] [locus_tag=PA0577] [db_xref=GeneID:882047] [protein=DNA primase] [protein_id=NP_249268.1] [location=complement(636304..638298)] [gbkey=CDS]	1	19	16	20	22	19	20	17	22	18	19	21	20	20	19	14	14	19	16	20	22	19	20	17	22	18	19	21	20	20	19	14	14	19	16	20	22	19	20	17	22	18	19	21	20	20	19
lcl|NC_002516.2_prot_NP_249963.1_1271	lcl|NC_002516.2_prot_NP_249963.1_1271	lcl|NC_002516.2_prot_NP_249963.1_1271 [gene=cobO] [locus_tag=PA1272] [db_xref=GeneID:881408] [protein=cob(I)yrinic acid a,c-diamide adenosyltransferase] [protein_id=NP_249963.1] [location=1383718..1384329] [gbkey=CDS]	1	5	7	6	7	7	7	6	7	5	5	6	6	5	6	7	7	5	7	6	7	7	7	6	7	5	5	6	6	5	6	7	7	5	7	6	7	7	7	6	7	5	5	6	6	5	6
lcl|NC_002516.2_prot_NP_249396.1_706	lcl|NC_002516.2_prot_NP_249396.1_706	lcl|NC_002516.2_prot_NP_249396.1_706 [gene=migA] [locus_tag=PA0705] [db_xref=GeneID:878545] [protein=alpha-1,6-rhamnosyltransferase MigA] [protein_id=NP_249396.1] [location=complement(778309..779208)] [gbkey=CDS]	1	9	9	12	9	12	10	10	12	12	9	12	11	7	11	10	8	9	9	12	9	12	10	10	12	12	9	12	11	7	11	10	8	9	9	12	9	12	10	10	12	12	9	12	11	7	11
lcl|NC_002516.2_prot_NP_250067.1_1375	lcl|NC_002516.2_prot_NP_250067.1_1375	lcl|NC_002516.2_prot_NP_250067.1_1375 [gene=aceK] [locus_tag=PA1376] [db_xref=GeneID:881156] [protein=bifunctional isocitrate dehydrogenase kinase/phosphatase] [protein_id=NP_250067.1] [location=complement(1493090..1494823)] [gbkey=CDS]	1	5	4	4	4	9	5	5	9	9	7	7	10	6	6	5	3	5	4	4	4	9	5	5	9	9	7	7	10	6	6	5	3	5	4	4	4	9	5	5	9	9	7	7	10	6	6
lcl|NC_002516.2_prot_NP_249254.1_565	lcl|NC_002516.2_prot_NP_249254.1_565	lcl|NC_002516.2_prot_NP_249254.1_565 [locus_tag=PA0563] [db_xref=GeneID:879219] [protein=hypothetical protein] [protein_id=NP_249254.1] [location=complement(620135..620488)] [gbkey=CDS]	1	3	3	3	3	3	3	3	3	3	3	3	3	3	3	3	3	3	3	3	3	3	3	3	3	3	3	3	3	3	3	3	3	3	3	3	3	3	3	3	3	3	3	3	3	3	3
lcl|NC_002516.2_prot_NP_252158.1_3467	lcl|NC_002516.2_prot_NP_252158.1_3467	lcl|NC_002516.2_prot_NP_252158.1_3467 [locus_tag=PA3468] [db_xref=GeneID:878868] [protein=hypothetical protein] [protein_id=NP_252158.1] [location=3881093..3882421] [gbkey=CDS]	1	6	8	10	7	9	7	11	9	6	8	12	8	6	10	8	7	6	8	10	7	9	7	11	9	6	8	12	8	6	10	8	7	6	8	10	7	9	7	11	9	6	8	12	8	6	10
lcl|NC_002516.2_prot_NP_249588.1_897	lcl|NC_002516.2_prot_NP_249588.1_897	lcl|NC_002516.2_prot_NP_249588.1_897 [gene=aruG] [locus_tag=PA0897] [db_xref=GeneID:883082] [protein=arginine N-succinyltransferase subunit beta] [protein_id=NP_249588.1] [location=980357..981379] [gbkey=CDS]	1	13	11	15	15	15	18	15	15	16	16	15	13	13	13	10	9	13	11	15	15	15	18	15	15	16	16	15	13	13	13	10	9	13	11	15	15	15	18	15	15	16	16	15	13	13	13
lcl|NC_002516.2_prot_NP_250519.1_1831	lcl|NC_002516.2_prot_NP_250519.1_1831	lcl|NC_002516.2_prot_NP_250519.1_1831 [locus_tag=PA1828] [db_xref=GeneID:881724] [protein=short-chain dehydrogenase] [protein_id=NP_250519.1] [location=complement(1986989..1987756)] [gbkey=CDS]	1	12	9	12	12	10	12	9	11	9	13	8	9	12	10	9	7	12	9	12	12	10	12	9	11	9	13	8	9	12	10	9	7	12	9	12	12	10	12	9	11	9	13	8	9	12	10
lcl|NC_002516.2_prot_NP_253697.1_5012	lcl|NC_002516.2_prot_NP_253697.1_5012	lcl|NC_002516.2_prot_NP_253697.1_5012 [gene=waaG] [locus_tag=PA5010] [db_xref=GeneID:881532] [protein=UDP-glucose:(heptosyl) LPS alpha 1,3-glucosyltransferase WaaG] [protein_id=NP_253697.1] [location=complement(5628668..5629789)] [gbkey=CDS]	1	10	9	8	10	11	10	8	12	10	12	9	10	11	10	8	9	10	9	8	10	11	10	8	12	10	12	9	10	11	10	8	9	10	9	8	10	11	10	8	12	10	12	9	10	11	10
lcl|NC_002516.2_prot_NP_250108.1_1416	lcl|NC_002516.2_prot_NP_250108.1_1416	lcl|NC_002516.2_prot_NP_250108.1_1416 [locus_tag=PA1417] [db_xref=GeneID:881729] [protein=hypothetical protein] [protein_id=NP_250108.1] [location=complement(1541145..1542746)] [gbkey=CDS]	1	13	13	15	12	16	16	15	17	15	16	15	17	12	13	11	13	13	13	15	12	16	16	15	17	15	16	15	17	12	13	11	13	12	12	14	11	15	15	14	16	14	15	14	16	11	12
lcl|NC_002516.2_prot_NP_253812.1_5126	lcl|NC_002516.2_prot_NP_253812.1_5126	lcl|NC_002516.2_prot_NP_253812.1_5126 [gene=ntrC] [locus_tag=PA5125] [db_xref=GeneID:877699] [protein=two-component response regulator NtrC] [protein_id=NP_253812.1] [location=5773377..5774807] [gbkey=CDS]	1	17	15	13	15	12	15	10	13	12	15	11	13	12	13	12	11	17	15	13	15	12	15	10	13	12	15	11	13	12	13	12	11	17	15	13	15	12	15	10	13	12	15	11	13	12	13
lcl|NC_002516.2_prot_NP_253630.1_4945	lcl|NC_002516.2_prot_NP_253630.1_4945	lcl|NC_002516.2_prot_NP_253630.1_4945 [locus_tag=PA4943] [db_xref=GeneID:877756] [protein=GTP-binding protein] [protein_id=NP_253630.1] [location=complement(5547083..5548384)] [gbkey=CDS]	1	12	12	14	12	16	13	14	12	15	15	15	17	10	17	11	11	12	12	14	12	16	13	14	12	15	15	15	17	10	17	11	11	12	12	14	12	16	13	14	12	15	15	15	17	10	17
lcl|NC_002516.2_prot_NP_249662.1_972	lcl|NC_002516.2_prot_NP_249662.1_972	lcl|NC_002516.2_prot_NP_249662.1_972 [gene=tolA] [locus_tag=PA0971] [db_xref=GeneID:882033] [protein=translocation protein TolA] [protein_id=NP_249662.1] [location=1055009..1056052] [gbkey=CDS]	1	9	7	6	9	8	9	8	8	10	8	9	9	7	9	7	7	9	7	6	9	8	9	8	8	10	8	9	9	7	9	7	7	9	7	6	9	8	9	8	8	10	8	9	9	7	9
lcl|NC_002516.2_prot_NP_252506.1_3817	lcl|NC_002516.2_prot_NP_252506.1_3817	lcl|NC_002516.2_prot_NP_252506.1_3817 [locus_tag=PA3817] [db_xref=GeneID:879927] [protein=methyltransferase] [protein_id=NP_252506.1] [location=complement(4273577..4274350)] [gbkey=CDS]	1	7	10	11	10	12	13	12	14	13	13	11	12	7	9	11	11	7	10	11	10	12	13	12	14	13	13	11	12	7	9	11	11	7	10	11	10	12	13	12	14	13	13	11	12	7	9
lcl|NC_002516.2_prot_NP_249140.1_450	lcl|NC_002516.2_prot_NP_249140.1_450	lcl|NC_002516.2_prot_NP_249140.1_450 [locus_tag=PA0449] [db_xref=GeneID:881113] [protein=acyl-CoA thioesterase] [protein_id=NP_249140.1] [location=505047..505586] [gbkey=CDS]	1	7	9	9	8	8	8	8	8	9	9	8	8	7	9	9	7	7	9	9	8	8	8	8	8	9	9	8	8	7	9	9	7	7	9	9	8	8	8	8	8	9	9	8	8	7	9
lcl|NC_002516.2_prot_NP_250704.1_2017	lcl|NC_002516.2_prot_NP_250704.1_2017	lcl|NC_002516.2_prot_NP_250704.1_2017 [gene=liuB] [locus_tag=PA2014] [db_xref=GeneID:878244] [protein=methylcrotonyl-CoA carboxylase subunit beta] [protein_id=NP_250704.1] [location=complement(2203460..2205067)] [gbkey=CDS]	1	16	16	19	19	18	23	19	19	20	19	20	22	17	19	16	16	16	16	19	19	18	23	19	19	20	19	20	22	17	19	16	16	16	16	19	19	18	23	19	19	20	19	20	22	17	19
lcl|NC_002516.2_prot_NP_254125.1_5442	lcl|NC_002516.2_prot_NP_254125.1_5442	lcl|NC_002516.2_prot_NP_254125.1_5442 [locus_tag=PA5438] [db_xref=GeneID:878524] [protein=transcriptional regulator] [protein_id=NP_254125.1] [location=complement(6121172..6122053)] [gbkey=CDS]	1	7	7	8	8	9	10	8	10	10	9	10	10	8	6	7	8	7	7	8	8	9	10	8	10	10	9	10	10	8	6	7	8	7	7	8	8	9	10	8	10	10	9	10	10	8	6
lcl|NC_002516.2_prot_NP_253431.1_4746	lcl|NC_002516.2_prot_NP_253431.1_4746	lcl|NC_002516.2_prot_NP_253431.1_4746 [gene=rbfA] [locus_tag=PA4743] [db_xref=GeneID:881688] [protein=ribosome-binding factor A] [protein_id=NP_253431.1] [location=complement(5326935..5327324)] [gbkey=CDS]	1	3	5	7	5	8	9	6	9	9	7	6	7	4	7	3	3	3	5	7	5	8	9	6	9	9	7	6	7	4	7	3	3	3	5	7	5	8	9	6	9	9	7	6	7	4	7
lcl|NC_002516.2_prot_NP_251521.1_2830	lcl|NC_002516.2_prot_NP_251521.1_2830	lcl|NC_002516.2_prot_NP_251521.1_2830 [locus_tag=PA2831] [db_xref=GeneID:882811] [protein=hypothetical protein] [protein_id=NP_251521.1] [location=3184002..3185129] [gbkey=CDS]	1	13	10	13	13	11	11	8	12	14	14	9	12	13	12	10	10	13	10	13	13	11	11	8	12	14	14	9	12	13	12	10	10	13	10	13	13	11	11	8	12	14	14	9	12	13	12
lcl|NC_002516.2_prot_NP_253108.1_4419	lcl|NC_002516.2_prot_NP_253108.1_4419	lcl|NC_002516.2_prot_NP_253108.1_4419 [gene=ftsI] [locus_tag=PA4418] [db_xref=GeneID:881247] [protein=penicillin-binding protein 3] [protein_id=NP_253108.1] [location=complement(4952604..4954343)] [gbkey=CDS]	1	19	16	21	20	18	19	17	19	21	18	18	23	9	21	15	13	19	16	21	20	18	19	17	19	21	18	18	23	9	21	15	13	19	16	21	20	18	19	17	19	21	18	18	23	9	21
lcl|NC_002516.2_prot_NP_249761.1_1069	lcl|NC_002516.2_prot_NP_249761.1_1069	lcl|NC_002516.2_prot_NP_249761.1_1069 [gene=braG] [locus_tag=PA1070] [db_xref=GeneID:878069] [protein=ABC transporter ATP-binding protein] [protein_id=NP_249761.1] [location=complement(1157954..1158655)] [gbkey=CDS]	1	10	11	9	11	11	10	10	11	11	11	11	11	9	11	9	10	10	11	9	11	11	10	10	11	11	11	11	11	9	11	9	10	10	11	9	11	11	10	10	11	11	11	11	11	9	11
lcl|NC_002516.2_prot_NP_253983.1_5299	lcl|NC_002516.2_prot_NP_253983.1_5299	lcl|NC_002516.2_prot_NP_253983.1_5299 [gene=rep] [locus_tag=PA5296] [db_xref=GeneID:881391] [protein=ATP-dependent DNA helicase Rep] [protein_id=NP_253983.1] [location=5962716..5964725] [gbkey=CDS]	1	25	26	25	26	20	24	20	23	18	24	21	23	21	28	19	18	25	26	25	26	20	24	20	23	18	24	21	23	21	28	19	18	25	26	25	26	20	24	20	23	18	24	21	23	21	28
lcl|NC_002516.2_prot_NP_252736.1_4048	lcl|NC_002516.2_prot_NP_252736.1_4048	lcl|NC_002516.2_prot_NP_252736.1_4048 [gene=ribA] [locus_tag=PA4047] [db_xref=GeneID:879059] [protein=GTP cyclohydrolase II] [protein_id=NP_252736.1] [location=complement(4529995..4530612)] [gbkey=CDS]	1	8	8	8	9	10	9	7	10	10	9	9	10	8	9	7	7	8	8	8	9	10	9	7	10	10	9	9	10	8	9	7	7	8	8	8	9	10	9	7	10	10	9	9	10	8	9
lcl|NC_002516.2_prot_NP_254053.1_5369	lcl|NC_002516.2_prot_NP_254053.1_5369	lcl|NC_002516.2_prot_NP_254053.1_5369 [gene=pstB] [locus_tag=PA5366] [db_xref=GeneID:881628] [protein=phosphate ABC transporter ATP-binding protein] [protein_id=NP_254053.1] [location=complement(6033211..6034044)] [gbkey=CDS]	1	13	13	14	14	13	15	13	14	15	14	15	14	10	13	11	12	13	13	14	14	13	15	13	14	15	14	15	14	10	13	11	12	13	13	14	14	13	15	13	14	15	14	15	14	10	13
lcl|NC_002516.2_prot_NP_253143.1_4454	lcl|NC_002516.2_prot_NP_253143.1_4454	lcl|NC_002516.2_prot_NP_253143.1_4454 [locus_tag=PA4453] [db_xref=GeneID:880994] [protein=hypothetical protein] [protein_id=NP_253143.1] [location=complement(4986152..4986799)] [gbkey=CDS]	1	11	8	9	8	9	8	7	8	7	9	7	9	12	4	8	10	11	8	9	8	9	8	7	8	7	9	7	9	12	4	8	10	11	8	9	8	9	8	7	8	7	9	7	9	12	4
lcl|NC_002516.2_prot_NP_251801.1_3110	lcl|NC_002516.2_prot_NP_251801.1_3110	lcl|NC_002516.2_prot_NP_251801.1_3110 [gene=folC] [locus_tag=PA3111] [db_xref=GeneID:879056] [protein=folylpolyglutamate synthetase] [protein_id=NP_251801.1] [location=complement(3491415..3492704)] [gbkey=CDS]	1	9	7	10	8	9	8	7	12	12	10	11	11	8	10	8	9	9	7	10	8	9	8	7	12	12	10	11	11	8	10	8	9	9	7	10	8	9	8	7	12	12	10	11	11	8	10
lcl|NC_002516.2_prot_NP_252251.1_3559	lcl|NC_002516.2_prot_NP_252251.1_3559	lcl|NC_002516.2_prot_NP_252251.1_3559 [gene=fruK] [locus_tag=PA3561] [db_xref=GeneID:880224] [protein=1-phosphofructokinase] [protein_id=NP_252251.1] [location=complement(3990597..3991541)] [gbkey=CDS]	1	12	12	15	11	15	14	14	16	16	15	12	16	11	11	13	12	12	12	15	11	15	14	14	16	16	15	12	16	11	11	13	12	12	12	15	11	15	14	14	16	16	15	12	16	11	11
lcl|NC_002516.2_prot_NP_253538.1_4854	lcl|NC_002516.2_prot_NP_253538.1_4854	lcl|NC_002516.2_prot_NP_253538.1_4854 [locus_tag=PA4851] [db_xref=GeneID:878658] [protein=hypothetical protein] [protein_id=NP_253538.1] [location=5446179..5447444] [gbkey=CDS]	1	17	17	14	14	15	16	12	18	17	15	14	19	13	16	16	16	17	17	14	14	15	16	12	18	17	15	14	19	13	16	16	16	17	17	14	14	15	16	12	18	17	15	14	19	13	16
lcl|NC_004629.1_prot_NP_803851.1_339	lcl|NC_004629.1_prot_NP_803851.1_339	lcl|NC_004629.1_prot_NP_803851.1_339 [locus_tag=PHIKZ285] [db_xref=GeneID:1258409] [protein=PHIKZ285] [protein_id=NP_803851.1] [location=258903..259688] [gbkey=CDS]	1	7	0	5	7	8	0	6	8	8	0	8	8	7	1	6	6	7	0	5	7	8	0	6	8	8	0	8	8	7	1	6	6	7	0	5	7	8	0	6	8	8	0	8	8	7	1
lcl|NC_002516.2_prot_NP_253851.1_5165	lcl|NC_002516.2_prot_NP_253851.1_5165	lcl|NC_002516.2_prot_NP_253851.1_5165 [gene=rmlC] [locus_tag=PA5164] [db_xref=GeneID:879991] [protein=dTDP-4-dehydrorhamnose 3,5-epimerase] [protein_id=NP_253851.1] [location=5813122..5813667] [gbkey=CDS]	1	6	5	6	5	7	6	7	7	6	5	7	5	5	4	4	5	6	5	6	5	7	6	7	7	6	5	7	5	5	4	4	5	6	5	6	5	7	6	7	7	6	5	7	5	5	4
lcl|NC_002516.2_prot_NP_249295.1_606;lcl|NC_002516.2_prot_NP_248913.1_223	lcl|NC_002516.2_prot_NP_249295.1_606	lcl|NC_002516.2_prot_NP_249295.1_606 [locus_tag=PA0604] [db_xref=GeneID:879023] [protein=ABC transporter] [protein_id=NP_249295.1] [location=665948..666994] [gbkey=CDS]	2	9	10	9	8	11	8	8	10	9	9	9	9	8	8	7	9	9	10	9	8	11	8	8	10	9	9	9	9	8	8	7	9	9	10	9	8	11	8	8	10	9	9	9	9	8	8
lcl|NC_002516.2_prot_NP_249732.1_1039	lcl|NC_002516.2_prot_NP_249732.1_1039	lcl|NC_002516.2_prot_NP_249732.1_1039 [locus_tag=PA1041] [db_xref=GeneID:881756] [protein=hypothetical protein] [protein_id=NP_249732.1] [location=1126969..1127601] [gbkey=CDS]	1	6	6	6	7	6	8	7	6	7	5	6	7	5	4	4	4	6	6	6	7	6	8	7	6	7	5	6	7	5	4	4	4	6	6	6	7	6	8	7	6	7	5	6	7	5	4
lcl|NC_002516.2_prot_NP_253636.1_4951	lcl|NC_002516.2_prot_NP_253636.1_4951	lcl|NC_002516.2_prot_NP_253636.1_4951 [locus_tag=PA4949] [db_xref=GeneID:878067] [protein=hypothetical protein] [protein_id=NP_253636.1] [location=complement(5553572..5555080)] [gbkey=CDS]	1	14	13	15	13	14	17	16	16	17	16	15	19	10	18	13	14	14	13	15	13	14	17	16	16	17	16	15	19	10	18	13	14	14	13	15	13	14	17	16	16	17	16	15	19	10	18
lcl|NC_002516.2_prot_NP_253419.1_4734	lcl|NC_002516.2_prot_NP_253419.1_4734	lcl|NC_002516.2_prot_NP_253419.1_4734 [gene=panD] [locus_tag=PA4731] [db_xref=GeneID:881637] [protein=aspartate alpha-decarboxylase] [protein_id=NP_253419.1] [location=5313206..5313586] [gbkey=CDS]	1	4	2	3	3	2	2	2	3	4	5	4	4	3	2	3	2	4	2	3	3	2	2	2	3	4	5	4	4	3	2	3	2	4	2	3	3	2	2	2	3	4	5	4	4	3	2
lcl|NC_002516.2_prot_NP_252274.1_3583	lcl|NC_002516.2_prot_NP_252274.1_3583	lcl|NC_002516.2_prot_NP_252274.1_3583 [gene=glpD] [locus_tag=PA3584] [db_xref=GeneID:880179] [protein=glycerol-3-phosphate dehydrogenase] [protein_id=NP_252274.1] [location=4016441..4017979] [gbkey=CDS]	1	14	17	23	18	15	21	20	19	20	18	20	20	12	20	15	16	14	17	23	18	15	21	20	19	20	18	20	20	12	20	15	16	14	17	23	18	15	21	20	19	20	18	20	20	12	20
lcl|NC_002516.2_prot_NP_252342.1_3651	lcl|NC_002516.2_prot_NP_252342.1_3651	lcl|NC_002516.2_prot_NP_252342.1_3651 [gene=uppS] [locus_tag=PA3652] [db_xref=GeneID:880553] [protein=ditrans,polycis-undecaprenyl-diphosphate synthase] [protein_id=NP_252342.1] [location=complement(4090900..4091655)] [gbkey=CDS]	1	7	6	6	7	7	7	7	7	6	7	8	7	6	6	6	5	7	6	6	7	7	7	7	7	6	7	8	7	6	6	6	5	7	6	6	7	7	7	7	7	6	7	8	7	6	6
lcl|NC_002516.2_prot_NP_250145.1_1453	lcl|NC_002516.2_prot_NP_250145.1_1453	lcl|NC_002516.2_prot_NP_250145.1_1453 [gene=fleN] [locus_tag=PA1454] [db_xref=GeneID:881866] [protein=flagellar synthesis regulator FleN] [protein_id=NP_250145.1] [location=1583956..1584798] [gbkey=CDS]	1	10	9	9	9	7	9	10	10	10	7	10	8	8	7	7	6	10	9	9	9	7	9	10	10	10	7	10	8	8	7	7	6	10	9	9	9	7	9	10	10	10	7	10	8	8	7
lcl|NC_002516.2_prot_NP_252333.1_3642	lcl|NC_002516.2_prot_NP_252333.1_3642	lcl|NC_002516.2_prot_NP_252333.1_3642 [gene=lpxB] [locus_tag=PA3643] [db_xref=GeneID:880521] [protein=lipid-A-disaccharide synthase] [protein_id=NP_252333.1] [location=complement(4081045..4082181)] [gbkey=CDS]	1	12	11	12	8	14	16	12	15	13	11	14	14	8	12	9	10	12	11	12	8	14	16	12	15	13	11	14	14	8	12	9	10	12	11	12	8	14	16	12	15	13	11	14	14	8	12
lcl|NC_002516.2_prot_NP_249587.1_896	lcl|NC_002516.2_prot_NP_249587.1_896	lcl|NC_002516.2_prot_NP_249587.1_896 [gene=aruF] [locus_tag=PA0896] [db_xref=GeneID:879437] [protein=arginine N-succinyltransferase subunit alpha] [protein_id=NP_249587.1] [location=979329..980345] [gbkey=CDS]	1	7	8	9	9	8	7	7	8	9	9	9	7	9	9	8	8	7	8	9	9	8	7	7	8	9	9	9	7	9	9	8	8	7	8	9	9	8	7	7	8	9	9	9	7	9	9
lcl|NC_002516.2_prot_NP_253948.1_5264	lcl|NC_002516.2_prot_NP_253948.1_5264	lcl|NC_002516.2_prot_NP_253948.1_5264 [gene=algR] [locus_tag=PA5261] [db_xref=GeneID:877674] [protein=alginate biosynthesis regulatory protein AlgR] [protein_id=NP_253948.1] [location=complement(5922544..5923290)] [gbkey=CDS]	1	9	7	8	8	8	9	8	8	10	10	8	9	8	7	8	7	9	7	8	8	8	9	8	8	10	10	8	9	8	7	8	7	9	7	8	8	8	9	8	8	10	10	8	9	8	7
lcl|NC_002516.2_prot_NP_251357.1_2665	lcl|NC_002516.2_prot_NP_251357.1_2665	lcl|NC_002516.2_prot_NP_251357.1_2665 [locus_tag=PA2667] [db_xref=GeneID:882376] [protein=hypothetical protein] [protein_id=NP_251357.1] [location=3016246..3016599] [gbkey=CDS]	1	8	6	8	6	9	8	6	7	6	9	7	9	8	7	7	7	8	6	8	6	9	8	6	7	6	9	7	9	8	7	7	7	8	6	8	6	9	8	6	7	6	9	7	9	8	7
lcl|NC_002516.2_prot_NP_252273.1_3582	lcl|NC_002516.2_prot_NP_252273.1_3582	lcl|NC_002516.2_prot_NP_252273.1_3582 [gene=glpR] [locus_tag=PA3583] [db_xref=GeneID:880163] [protein=glycerol-3-phosphate regulon repressor] [protein_id=NP_252273.1] [location=4015408..4016163] [gbkey=CDS]	1	9	9	9	9	7	7	8	9	8	7	8	10	8	9	8	9	9	9	9	9	7	7	8	9	8	7	8	10	8	9	8	9	9	9	9	9	7	7	8	9	8	7	8	10	8	9
lcl|NC_002516.2_prot_NP_251502.1_2812	lcl|NC_002516.2_prot_NP_251502.1_2812	lcl|NC_002516.2_prot_NP_251502.1_2812 [locus_tag=PA2812] [db_xref=GeneID:880277] [protein=ABC transporter ATP-binding protein] [protein_id=NP_251502.1] [location=complement(3165539..3166471)] [gbkey=CDS]	1	10	11	11	12	13	15	15	15	15	15	14	14	12	13	8	6	10	11	11	12	13	15	15	15	15	15	14	14	12	13	8	6	10	11	11	12	13	15	15	15	15	15	14	14	12	13
lcl|NC_002516.2_prot_NP_253615.1_4930	lcl|NC_002516.2_prot_NP_253615.1_4930	lcl|NC_002516.2_prot_NP_253615.1_4930 [locus_tag=PA4928] [db_xref=GeneID:879696] [protein=hypothetical protein] [protein_id=NP_253615.1] [location=complement(5528659..5530902)] [gbkey=CDS]	1	20	16	15	16	16	15	18	18	23	22	15	22	15	16	14	13	20	16	15	16	16	15	18	18	23	22	15	22	15	16	14	13	20	16	15	16	16	15	18	18	23	22	15	22	15	16
lcl|NC_004629.1_prot_NP_803860.1_353	lcl|NC_004629.1_prot_NP_803860.1_353	lcl|NC_004629.1_prot_NP_803860.1_353 [locus_tag=PHIKZ294] [db_xref=GeneID:1258189] [protein=PHIKZ294] [protein_id=NP_803860.1] [location=complement(267140..267769)] [gbkey=CDS]	1	1	2	0	1	1	1	0	1	1	1	1	1	1	1	0	1	1	2	0	1	1	1	0	1	1	1	1	1	1	1	0	1	1	2	0	1	1	1	0	1	1	1	1	1	1	1
lcl|NC_002516.2_prot_NP_249233.1_544	lcl|NC_002516.2_prot_NP_249233.1_544	lcl|NC_002516.2_prot_NP_249233.1_544 [locus_tag=PA0542] [db_xref=GeneID:879311] [protein=hypothetical protein] [protein_id=NP_249233.1] [location=complement(599757..600176)] [gbkey=CDS]	1	7	8	8	8	7	6	7	8	8	4	7	8	5	8	7	8	7	8	8	8	7	6	7	8	8	4	7	8	5	8	7	8	7	8	8	8	7	6	7	8	8	4	7	8	5	8
lcl|NC_002516.2_prot_NP_249638.1_947	lcl|NC_002516.2_prot_NP_249638.1_947	lcl|NC_002516.2_prot_NP_249638.1_947 [locus_tag=PA0947] [db_xref=GeneID:881685] [protein=DNA replication initiation factor] [protein_id=NP_249638.1] [location=1035277..1035981] [gbkey=CDS]	1	10	9	9	8	10	10	10	9	9	10	10	10	7	9	9	7	10	9	9	8	10	10	10	9	9	10	10	10	7	9	9	7	10	9	9	8	10	10	10	9	9	10	10	10	7	9
lcl|NC_004629.1_prot_NP_803863.1_359	lcl|NC_004629.1_prot_NP_803863.1_359	lcl|NC_004629.1_prot_NP_803863.1_359 [locus_tag=PHIKZ297] [db_xref=GeneID:1258371] [protein=PHIKZ297] [protein_id=NP_803863.1] [location=complement(269852..270364)] [gbkey=CDS]	1	0	0	0	0	0	0	1	1	0	0	0	0	0	0	0	0	0	0	0	0	0	0	1	1	0	0	0	0	0	0	0	0	0	0	0	0	0	0	1	1	0	0	0	0	0	0
lcl|NC_002516.2_prot_NP_251265.1_2573	lcl|NC_002516.2_prot_NP_251265.1_2573	lcl|NC_002516.2_prot_NP_251265.1_2573 [locus_tag=PA2575] [db_xref=GeneID:879686] [protein=hypothetical protein] [protein_id=NP_251265.1] [location=2912225..2912827] [gbkey=CDS]	1	8	8	7	7	8	8	7	8	8	8	6	8	9	7	8	8	8	8	7	7	8	8	7	8	8	8	6	8	9	7	8	8	8	8	7	7	8	8	7	8	8	8	6	8	9	7
lcl|NC_002516.2_prot_NP_249287.1_598	lcl|NC_002516.2_prot_NP_249287.1_598	lcl|NC_002516.2_prot_NP_249287.1_598 [locus_tag=PA0596] [db_xref=GeneID:882000] [protein=hypothetical protein] [protein_id=NP_249287.1] [location=656654..657670] [gbkey=CDS]	1	13	15	15	15	13	13	10	13	14	12	13	15	14	11	12	10	13	15	15	15	13	13	10	13	14	12	13	15	14	11	12	10	13	15	15	15	13	13	10	13	14	12	13	15	14	11
lcl|NC_002516.2_prot_NP_251350.1_2658	lcl|NC_002516.2_prot_NP_251350.1_2658	lcl|NC_002516.2_prot_NP_251350.1_2658 [locus_tag=PA2660] [db_xref=GeneID:882369] [protein=hypothetical protein] [protein_id=NP_251350.1] [location=3008847..3009929] [gbkey=CDS]	1	17	16	18	19	15	17	16	18	17	19	16	17	15	17	14	15	17	16	18	19	15	17	16	18	17	19	16	17	15	17	14	15	17	16	18	19	15	17	16	18	17	19	16	17	15	17
lcl|NC_002516.2_prot_NP_253978.1_5294	lcl|NC_002516.2_prot_NP_253978.1_5294	lcl|NC_002516.2_prot_NP_253978.1_5294 [locus_tag=PA5291] [db_xref=GeneID:877729] [protein=choline transporter] [protein_id=NP_253978.1] [location=5955180..5957165] [gbkey=CDS]	1	9	10	10	10	13	13	12	11	13	12	12	13	9	12	10	11	9	10	10	10	13	13	12	11	13	12	12	13	9	12	10	11	9	10	10	10	13	13	12	11	13	12	12	13	9	12
lcl|NC_002516.2_prot_NP_253100.1_4411	lcl|NC_002516.2_prot_NP_253100.1_4411	lcl|NC_002516.2_prot_NP_253100.1_4411 [gene=ddlB] [locus_tag=PA4410] [db_xref=GeneID:881282] [protein=D-alanine--D-alanine ligase] [protein_id=NP_253100.1] [location=complement(4942677..4943636)] [gbkey=CDS]	1	10	8	10	10	10	9	9	10	11	10	10	11	9	10	9	8	10	8	10	10	10	9	9	10	11	10	10	11	9	10	9	8	10	8	10	10	10	9	9	10	11	10	10	11	9	10
lcl|NC_002516.2_prot_NP_253722.1_5037	lcl|NC_002516.2_prot_NP_253722.1_5037	lcl|NC_002516.2_prot_NP_253722.1_5037 [gene=gltD] [locus_tag=PA5035] [db_xref=GeneID:881221] [protein=glutamate synthase subunit beta] [protein_id=NP_253722.1] [location=complement(5666234..5667667)] [gbkey=CDS]	1	14	15	19	15	19	21	17	23	20	20	19	19	13	19	11	12	14	15	19	15	19	21	17	23	20	20	19	19	13	19	11	12	14	15	19	15	19	21	17	23	20	20	19	19	13	19
lcl|NC_002516.2_prot_NP_253084.1_4395	lcl|NC_002516.2_prot_NP_253084.1_4395	lcl|NC_002516.2_prot_NP_253084.1_4395 [locus_tag=PA4394] [db_xref=GeneID:881280] [protein=hypothetical protein] [protein_id=NP_253084.1] [location=complement(4924247..4925083)] [gbkey=CDS]	1	4	4	6	4	7	7	6	7	6	6	5	7	4	5	4	5	4	4	6	4	7	7	6	7	6	6	5	7	4	5	4	5	4	4	6	4	7	7	6	7	6	6	5	7	4	5
lcl|NC_002516.2_prot_NP_251771.1_3080	lcl|NC_002516.2_prot_NP_251771.1_3080	lcl|NC_002516.2_prot_NP_251771.1_3080 [locus_tag=PA3081] [db_xref=GeneID:882949] [protein=hypothetical protein] [protein_id=NP_251771.1] [location=complement(3456543..3457910)] [gbkey=CDS]	1	11	17	18	19	15	16	16	14	18	14	16	16	14	18	15	10	11	17	18	19	15	16	16	14	18	14	16	16	14	18	15	10	11	17	18	19	15	16	16	14	18	14	16	16	14	18
lcl|NC_002516.2_prot_NP_252381.1_3690	lcl|NC_002516.2_prot_NP_252381.1_3690	lcl|NC_002516.2_prot_NP_252381.1_3690 [locus_tag=PA3691] [db_xref=GeneID:879137] [protein=hypothetical protein] [protein_id=NP_252381.1] [location=4134138..4134542] [gbkey=CDS]	1	5	4	3	5	4	4	4	5	4	5	4	4	5	5	5	3	5	4	3	5	4	4	4	5	4	5	4	4	5	5	5	3	5	4	3	5	4	4	4	5	4	5	4	4	5	5
lcl|NC_002516.2_prot_NP_254246.1_5561	lcl|NC_002516.2_prot_NP_254246.1_5561	lcl|NC_002516.2_prot_NP_254246.1_5561 [gene=atpE] [locus_tag=PA5559] [db_xref=GeneID:880088] [protein=ATP synthase subunit C] [protein_id=NP_254246.1] [location=complement(6253235..6253492)] [gbkey=CDS]	1	2	2	1	2	1	2	0	2	2	2	1	2	1	2	2	2	2	2	1	2	1	2	0	2	2	2	1	2	1	2	2	2	2	2	1	2	1	2	0	2	2	2	1	2	1	2
lcl|NC_002516.2_prot_NP_253800.1_5114	lcl|NC_002516.2_prot_NP_253800.1_5114	lcl|NC_002516.2_prot_NP_253800.1_5114 [locus_tag=PA5113] [db_xref=GeneID:878827] [protein=hypothetical protein] [protein_id=NP_253800.1] [location=complement(5756347..5757741)] [gbkey=CDS]	1	15	16	17	15	19	21	17	19	18	19	16	18	16	18	18	14	15	16	17	15	19	21	17	19	18	19	16	18	16	18	18	14	15	16	17	15	19	21	17	19	18	19	16	18	16	18
lcl|NC_002516.2_prot_NP_248778.1_89	lcl|NC_002516.2_prot_NP_248778.1_89	lcl|NC_002516.2_prot_NP_248778.1_89 [locus_tag=PA0088] [db_xref=GeneID:879483] [protein=hypothetical protein] [protein_id=NP_248778.1] [location=105359..107218] [gbkey=CDS]	1	15	11	17	15	18	19	16	19	17	19	17	17	16	19	14	14	15	11	17	15	18	19	16	19	17	19	17	17	16	19	14	14	15	11	17	15	18	19	16	19	17	19	17	17	16	19
lcl|NC_002516.2_prot_NP_251839.1_3147	lcl|NC_002516.2_prot_NP_251839.1_3147	lcl|NC_002516.2_prot_NP_251839.1_3147 [gene=wbpH] [locus_tag=PA3149] [db_xref=GeneID:882607] [protein=glycosyltransferase WbpH] [protein_id=NP_251839.1] [location=complement(3532812..3533933)] [gbkey=CDS]	1	8	9	10	8	11	11	11	11	10	11	9	11	8	11	10	11	8	9	10	8	11	11	11	11	10	11	9	11	8	11	10	11	8	9	10	8	11	11	11	11	10	11	9	11	8	11
lcl|NC_002516.2_prot_NP_252517.1_3828	lcl|NC_002516.2_prot_NP_252517.1_3828	lcl|NC_002516.2_prot_NP_252517.1_3828 [locus_tag=PA3828] [db_xref=GeneID:879878] [protein=hypothetical protein] [protein_id=NP_252517.1] [location=complement(4285477..4286595)] [gbkey=CDS]	1	10	9	10	10	12	9	10	10	12	12	11	12	8	11	9	6	10	9	10	10	12	9	10	10	12	12	11	12	8	11	9	6	10	9	10	10	12	9	10	10	12	12	11	12	8	11
lcl|NC_002516.2_prot_NP_251710.1_3019	lcl|NC_002516.2_prot_NP_251710.1_3019	lcl|NC_002516.2_prot_NP_251710.1_3019 [locus_tag=PA3020] [db_xref=GeneID:878768] [protein=lytic transglycosylase] [protein_id=NP_251710.1] [location=3381963..3383891] [gbkey=CDS]	1	19	15	18	15	16	18	20	21	17	19	19	18	16	20	19	16	19	15	18	15	16	18	20	21	17	19	19	18	16	20	19	16	19	15	18	15	16	18	20	21	17	19	19	18	16	20
lcl|NC_002516.2_prot_NP_253436.1_4751	lcl|NC_002516.2_prot_NP_253436.1_4751	lcl|NC_002516.2_prot_NP_253436.1_4751 [gene=tpiA] [locus_tag=PA4748] [db_xref=GeneID:881712] [protein=triosephosphate isomerase] [protein_id=NP_253436.1] [location=complement(5332746..5333501)] [gbkey=CDS]	1	8	8	8	7	6	7	8	8	9	8	8	10	7	8	7	7	8	8	8	7	6	7	8	8	9	8	8	10	7	8	7	7	8	8	8	7	6	7	8	8	9	8	8	10	7	8
lcl|NC_002516.2_prot_NP_250497.1_1809	lcl|NC_002516.2_prot_NP_250497.1_1809	lcl|NC_002516.2_prot_NP_250497.1_1809 [gene=fabI] [locus_tag=PA1806] [db_xref=GeneID:878311] [protein=NADH-dependent enoyl-ACP reductase] [protein_id=NP_250497.1] [location=complement(1961227..1962024)] [gbkey=CDS]	1	11	8	10	10	10	12	8	11	9	11	10	10	7	11	7	6	11	8	10	10	10	12	8	11	9	11	10	10	7	11	7	6	11	8	10	10	10	12	8	11	9	11	10	10	7	11
lcl|NC_002516.2_prot_NP_248725.1_36	lcl|NC_002516.2_prot_NP_248725.1_36	lcl|NC_002516.2_prot_NP_248725.1_36 [gene=trpA] [locus_tag=PA0035] [db_xref=GeneID:879479] [protein=tryptophan synthase subunit alpha] [protein_id=NP_248725.1] [location=complement(37087..37893)] [gbkey=CDS]	1	7	6	7	7	7	6	4	5	7	6	5	6	5	7	4	5	7	6	7	7	7	6	4	5	7	6	5	6	5	7	4	5	7	6	7	7	7	6	4	5	7	6	5	6	5	7
lcl|NC_002516.2_prot_NP_250345.1_1656	lcl|NC_002516.2_prot_NP_250345.1_1656	lcl|NC_002516.2_prot_NP_250345.1_1656 [locus_tag=PA1654] [db_xref=GeneID:881937] [protein=aminotransferase] [protein_id=NP_250345.1] [location=1800629..1801795] [gbkey=CDS]	1	10	8	11	11	11	12	8	11	12	11	10	11	6	10	6	8	10	8	11	11	11	12	8	11	12	11	10	11	6	10	6	8	10	8	11	11	11	12	8	11	12	11	10	11	6	10
lcl|NC_002516.2_prot_NP_253728.1_5043	lcl|NC_002516.2_prot_NP_253728.1_5043	lcl|NC_002516.2_prot_NP_253728.1_5043 [gene=pilP] [locus_tag=PA5041] [db_xref=GeneID:880984] [protein=type 4 fimbrial biogenesis protein PilP] [protein_id=NP_253728.1] [location=complement(5677912..5678436)] [gbkey=CDS]	1	4	6	6	5	5	4	5	7	4	4	4	4	6	5	6	4	4	6	6	5	5	4	5	7	4	4	4	4	6	5	6	4	4	6	6	5	5	4	5	7	4	4	4	4	6	5
lcl|NC_002516.2_prot_NP_250689.1_2002	lcl|NC_002516.2_prot_NP_250689.1_2002	lcl|NC_002516.2_prot_NP_250689.1_2002 [gene=dhcA] [locus_tag=PA1999] [db_xref=GeneID:878889,PseudoCap:PA1999] [protein=dehydrocarnitine CoA transferase subunit A] [protein_id=NP_250689.1] [location=2185527..2186225] [gbkey=CDS]	1	4	4	4	6	6	6	6	6	6	6	6	6	4	4	3	3	4	4	4	6	6	6	6	6	6	6	6	6	4	4	3	3	4	4	4	6	6	6	6	6	6	6	6	6	4	4
lcl|NC_002516.2_prot_NP_251728.1_3037	lcl|NC_002516.2_prot_NP_251728.1_3037	lcl|NC_002516.2_prot_NP_251728.1_3037 [locus_tag=PA3038] [db_xref=GeneID:882877] [protein=porin] [protein_id=NP_251728.1] [location=3400684..3401949] [gbkey=CDS]	1	10	11	12	10	11	13	11	13	12	13	16	16	11	13	9	8	10	11	12	10	11	13	11	13	12	13	16	16	11	13	9	8	10	11	12	10	11	13	11	13	12	13	16	16	11	13
lcl|NC_002516.2_prot_NP_248731.1_42	lcl|NC_002516.2_prot_NP_248731.1_42	lcl|NC_002516.2_prot_NP_248731.1_42 [locus_tag=PA0041] [db_xref=GeneID:878601] [protein=hemagglutinin] [protein_id=NP_248731.1] [location=42914..53521] [gbkey=CDS]	1	62	62	76	65	62	72	71	75	70	74	79	73	64	76	62	59	27	22	29	24	24	27	29	32	28	27	34	31	25	33	24	24	27	22	29	24	24	27	29	32	28	27	34	31	25	33
lcl|NC_002516.2_prot_NP_250697.1_2010	lcl|NC_002516.2_prot_NP_250697.1_2010	lcl|NC_002516.2_prot_NP_250697.1_2010 [gene=maiA] [locus_tag=PA2007] [db_xref=GeneID:879853] [protein=maleylacetoacetate isomerase] [protein_id=NP_250697.1] [location=complement(2195494..2196132)] [gbkey=CDS]	1	7	8	6	7	8	8	8	8	8	7	9	8	6	7	7	7	7	8	6	7	8	8	8	8	8	7	9	8	6	7	7	7	7	8	6	7	8	8	8	8	8	7	9	8	6	7
lcl|NC_002516.2_prot_NP_254023.1_5339	lcl|NC_002516.2_prot_NP_254023.1_5339	lcl|NC_002516.2_prot_NP_254023.1_5339 [gene=gmk] [locus_tag=PA5336] [db_xref=GeneID:878047] [protein=guanylate kinase] [protein_id=NP_254023.1] [location=6005199..6005810] [gbkey=CDS]	1	10	8	9	8	8	9	6	9	8	8	8	8	8	7	6	7	10	8	9	8	8	9	6	9	8	8	8	8	8	7	6	7	10	8	9	8	8	9	6	9	8	8	8	8	8	7
lcl|NC_002516.2_prot_NP_253124.1_4435	lcl|NC_002516.2_prot_NP_253124.1_4435	lcl|NC_002516.2_prot_NP_253124.1_4435 [locus_tag=PA4434] [db_xref=GeneID:880942] [protein=oxidoreductase] [protein_id=NP_253124.1] [location=4966190..4967227] [gbkey=CDS]	1	9	9	11	11	10	11	10	11	11	12	12	12	8	9	7	6	9	9	11	11	10	11	10	11	11	12	12	12	8	9	7	6	9	9	11	11	10	11	10	11	11	12	12	12	8	9
lcl|NC_004629.1_prot_NP_803846.1_333	lcl|NC_004629.1_prot_NP_803846.1_333	lcl|NC_004629.1_prot_NP_803846.1_333 [locus_tag=PHIKZ280] [db_xref=GeneID:1258404] [protein=PHIKZ280] [protein_id=NP_803846.1] [location=255745..256110] [gbkey=CDS]	1	8	0	3	9	8	2	6	8	6	2	7	6	7	1	5	6	8	0	3	9	8	2	6	8	6	2	7	6	7	1	5	6	8	0	3	9	8	2	6	8	6	2	7	6	7	1
[truncated: 2,101 more rows]
[truncated: 103 more columns]
