# Supplementary material for: Programmable antisense oligomers for phage functional genomics
Source: Nature. 2025 Sep 10;646(8087):1195–203. doi: 10.1038/s41586-025-09499-6 (PMC12571901; doi:10.1038/s41586-025-09499-6)
Supplement: Supplementary file 5 — ASO screening results. PFU/CFU and ChmA level effects after knockdown of ΦKZ genes. [file 41586_2025_9499_MOESM5_ESM.xlsx]

## Sheet: ASO Screen
SUMMARY
In 14 cases, both ASOs targeting the same genes lead to similar phenotypes, in six cases one ASO was effective and the other toxic against the host, in 17 cases one ASO was effective while the other was not. Therefore, nearly half of the targets were affected by both ASOs, while for the other half only one out of two ASOs showed an effect, hence in summary, selection of two ASOs is a viable appro…
JVPNA	Name	AS Sequence (PNA)	Position to AUG	Organism	CFU/PFU (---,--,-," ", +, ++, +++)
JVpna-22	KFF-1-acpP-scr (ctrl. for SPO1)	TCACTATCTC
JVPNA-79	RXR-acpP-PC (ctrl.)	GACATAATTGT
Jvpna-1958	KFF-ChmA_PHIKZ054_1	ATACCTTTACG	-16;6	PhiKZ
Jvpna-1962	Tat-ChmA_PHIKZ054_1	ATACCTTTACG	-16;6	PhiKZ	+++
JVPNA-72	RXR-ChmA_PHIKZ054_1	ATACCTTTACG	-16 to -6	PhiKZ	+++
JVPNA-73	RXR-ChmA_PHIKZ054_2	GTTAACAGCCA	+2 to +12	PhiKZ	+++
JVPNA-125	RXR-PHIKZ055_1	ACTCCTGTTTA	-6 to +5	PhiKZ	+++
JVPNA-126	RXR-PHIKZ055_2	TAAAGACCCAT	+1 to +11	PhiKZ	+++
JVPNA-129	RXR-PHIKZ094_1	TACAATTCCTC	-12 to -2	PhiKZ	+
JVPNA-130	RXR-PHIKZ094_2	AGTTCATTTAC	-4 to +7	PhiKZ
JVPNA-131	RXR-PHIKZ119_1	GAAAGTACCTA	-15 to -4	PhiKZ	++
JVPNA-132	RXR-PHIKZ119_2	GGTCATTGTGA	-5 to +6	PhiKZ
JVPNA-133	RXR-PHIKZ145_1	TCCTTGCTGTA	-19 to -8	PhiKZ	tox
JVPNA-134	RXR-PHIKZ145_2	AACATTTGCCA	+2 to +12	PhiKZ
JVPNA-832	RXR-PHIKZ014_1	GGTGTATTTTC	-11 to -1	PhiKZ	(++)
JVPNA-833	RXR-PHIKZ014_2	TATTGTTTCAT	+1 to +11	PhiKZ	(++)
JVPNA-834	RXR-PHIKZ014_3	ATGGTGTATTT	-9 to +2	PhiKZ	(+)
JVPNA-958	RXR-Dip_PHIKZ037_SD	TTTCTAACCTC	-13 to -2	PhiKZ	+
JVPNA-959	RXR-Dip_PHIKZ037_start	ATTGAGTCATT	-1 to +10	PhiKZ	tox
JVPNA-960	RXR-PhuZ_PHIKZ039_SD	ATTACACCTCA	-9 to +2	PhiKZ	++
JVPNA-961	RXR-PhuZ_PHIKZ039_start	GACATCATTAC	-3 to +8	PhiKZ
JVPNA-962	RXR-ChmB_PHIKZ002_SD	TGTTTAGCTTC	-11 to +1	PhiKZ	+
JVPNA-963	RXR-ChmB_PHIKZ002_start	CCCATTGTTTA	-6 to +5	PhiKZ	tox
JVPNA-964	RXR-PicA_PHIKZ069_SD	ATAGAACTACC	-9 to +2	PhiKZ	+++
JVPNA-965	RXR-PicA_PHIKZ069_start	CCTAACATAGA	-3 to +8	PhiKZ	+++
JVPNA-966	RXR-PHIKZ070_SD	CTCTTCACCTA	-14 to -3	PhiKZ
JVPNA-967	RXR-PHIKZ070_start	GATCATATCCT	-5 to +6	PhiKZ
JVPNA-968	RXR-PHIKZ129_SD	CATTTGAGGCT	-8 to +3	PhiKZ
JVPNA-969	RXR-PHIKZ129_start	GTATAGCCATT	-1 to +10	PhiKZ
JVPNA-970	RXR-ChmC_PHIKZ067_SD	TGTGATAACTC	-13 to -2	PhiKZ	++
JVPNA-971	RXR-ChmC_PHIKZ067_start	TGTTGTGACAT	+1 to +11	PhiKZ	+
JVPNA-972	RXR-ChmA_PHIKZ054_scr4	ATCCATATTCG	-16 to -6	PhiKZ
JVPNA-973	RXR-ChmA_PHIKZ054_scr3	ATACATCTTCG	-16 to -6	PhiKZ
JVPNA-974	RXR-ChmA_PHIKZ054_scr2	ATACTTCTACG	-16 to -6	PhiKZ
JVPNA-975	RXR-ChmA_PHIKZ054_SD10	ACCTTTACGA	-18 to -8	PhiKZ	+++
JVPNA-976	RXR-ChmA_PHIKZ054_SD9	CCTTTACGA	-18 to -9	PhiKZ	+++
JVPNA-977	RXR-ChmA_PHIKZ054_SD12	AATACCTTTACG	-16 to -5	PhiKZ	+++
JVPNA-978	RXR-ChmA_PHIKZ054_start10	TAACAGCCAT	+1 to +10	PhiKZ	+++
JVPNA-979	RXR-ChmA_PHIKZ054_start10	GTTAACAGCC	+2 to +11	PhiKZ	+++
JVPNA-980	RXR-ChmA_PHIKZ054_start9	ACAGCCATT	-1 to +8	PhiKZ	+++ (tox)
JVPNA-981	RXR-ChmA_PHIKZ054_start12	GTTAACAGCCAT	+1 to +12	PhiKZ	+
JVPNA-1168	RXR-PHIKZ137_SD	AGGCCACCTGC	-13;-2	PhiKZ
JVPNA-1169	RXR-PHIKZ137_Start_1	TGCAGGCCACC	-10;1	PhiKZ
JVPNA-1170	RXR-PHIKZ137_Start_2	GATAAGCTCAT	0;11	PhiKZ
JVPNA-1171	RXR-PHIKZ056_SD	TTTTACCCTTA	-14;-3	PhiKZ	+
JVPNA-1172	RXR-PHIKZ056_Start_1	TGTTTTTACCC	-11;0	PhiKZ
JVPNA-1173	RXR-PHIKZ056_Start_2	TTTTGTTCCAT	0;11	PhiKZ	++
JVPNA-1174	RXR-PHIKZ065_SD	CTCAGGTGTAT	-15;-4	PhiKZ	+
JVPNA-1175	RXR-PHIKZ065_Start_1	TCATTCTCAGG	-10;1	PhiKZ	++
JVPNA-1176	RXR-PHIKZ065_Start_2	ACACATTCATC	-1;10	PhiKZ	+
JVPNA-1177	RXR-PHIKZ155_SD	TGTTTCCTCAT	-14;-3	PhiKZ	+++
JVPNA-1178	RXR-PHIKZ155_Start_1	TTATTGTTTCC	-10;1	PhiKZ	++
JVPNA-1179	RXR-PHIKZ155_Start_2	GTCTGACATTA	-2;9	PhiKZ
JVPNA-1180	RXR-PHIKZ272_SD	TTAATTCCCGT	-13;-2	PhiKZ
JVPNA-1181	RXR-PHIKZ272_Start_1	TGGTTAATTCC	-10;1	PhiKZ
JVPNA-1182	RXR-PHIKZ272_Start_2	CTATAAACATG	-1;10	PhiKZ
JVPNA-1183	RXR-PHIKZ296_SD	GGGTTAGCTTT	-15;-4	PhiKZ
JVPNA-1184	RXR-PHIKZ296_Start_1	ACATTTTGGGG	-7;4	PhiKZ
JVPNA-1185	RXR-PHIKZ296_Start_2	TCCAAACATTT	-2;9	PhiKZ
JVPNA-1206	RXR-PHIKZ050_1	ATATCTCTCAG	-16;-5	PhiKZ	+
JVPNA-1207	RXR-PHIKZ050_2	TCATTTCACAT	-7;4	PhiKZ	++
JVPNA-1208	RXR-PHIKZ179_1	TGTTATCCTAT	-14;-3	PhiKZ
JVPNA-1209	RXR-PHIKZ179_2	CATGGTTGTTA	-8;3	PhiKZ
JVPNA-1210	RXR-PHIKZ072_1	ATCTCCCAAGA	-14;-3	PhiKZ	+++
JVPNA-1211	RXR-PHIKZ072_2	TTCATCGCATC	-6;5	PhiKZ
JVPNA-1212	RXR-PHIKZ025_1	ACACTGCCCTT	-11;0	PhiKZ
JVPNA-1213	RXR-PHIKZ025_2	ACGTCCATACA	-3;8	PhiKZ
JVPNA-1214	RXR-PHIKZ165_1	AACCCTTAATA	-15;-4	PhiKZ	+
JVPNA-1215	RXR-PHIKZ165_2	ATCTGCATGAT	-3;8	PhiKZ
JVPNA-1216	RXR-PHIKZ082_1	TGCTATAACCT	-11;0	PhiKZ
JVPNA-1217	RXR-PHIKZ082_2	GACATTGCTAT	-6;5	PhiKZ	+
JVPNA-1218	RXR-PHIKZ075_1	ACTAGTAAGTC	-16;-5	PhiKZ
JVPNA-1219	RXR-PHIKZ075_2	TTACCACCTTT	-7;4	PhiKZ
JVPNA-1220	RXR-PHIKZ068_1	TTAACCTCTTT	-12;-1	PhiKZ	tox
JVPNA-1221	RXR-PHIKZ068_2	ATTTGCATTTT	-3;8	PhiKZ	+++
JVPNA-1222	RXR-PHIKZ049_1	ATACCCTAAAA	-15;-4	PhiKZ	+++
JVPNA-1223	RXR-PHIKZ049_2	AGCCATGGTAA	-5;6	PhiKZ
JVPNA-1224	RXR-PHIKZ_p16_PHIKZ052_1	CCCCAATTTAC	-14;-3	PhiKZ
JVPNA-1225	RXR-PHIKZ_p16_PHIKZ052_2	ATCAACCACCT	-2;9	PhiKZ	+
JVPNA-1226	RXR-PHIKZ062_1	GAACTCCAAAA	-14;-3	PhiKZ	tox
JVPNA-1227	RXR-PHIKZ062_2	TTTTGGCATAT	-2;9	PhiKZ
JVPNA-1228	RXR-PHIKZ066_1	TATTGCCTTTT	-14;-3	PhiKZ	(prophage)
JVPNA-1229	RXR-PHIKZ066_2	TTATTATTGCC	-10;1	PhiKZ	+
JVPNA-1230	RXR-PHIKZ100_1	TTACCTCAATG	-15;-4	PhiKZ	tox
JVPNA-1231	RXR-PHIKZ100_2	ATCCATGGTAT	-5;6	PhiKZ	tox (prophage)
JVPNA-1232	RXR-PHIKZ_p27_PHIKZ079_1	CGATATCCTTT	-13;-2	PhiKZ	(prophage)
JVPNA-1233	RXR-PHIKZ_p27_PHIKZ079_2	TCATGACGATA	-7;4	PhiKZ
JVPNA-1234	RXR-PHIKZ188_1	TAATCCCTCAT	-14;-3	PhiKZ	tox
JVPNA-1235	RXR-PHIKZ188_2	ATTACTAATCC	-9;2	PhiKZ
JVPNA-1236	RXR-PHIKZ077_1	AAAACTCCATT	-13;-2	PhiKZ	tox
JVPNA-1237	RXR-PHIKZ077_2	AGTAGCCATTT	-2;9	PhiKZ	tox
JVPNA-1238	RXR-PHIKZ089_1	TTCTCTTCCTA	-13;-2	PhiKZ	++
JVPNA-1239	RXR-PHIKZ089_2	TAATGGCATTT	-2;9	PhiKZ	++
JVPNA-1240	RXR-PHIKZ120_1	TTTATTCCTAC	-13;-2	PhiKZ	+++
JVPNA-1241	RXR-PHIKZ120_2	TACGCTCATTT	-2;9	PhiKZ	tox
JVPNA-1242	RXR-PHIKZ171_1	TTTACACCTAC	-15;-4	PhiKZ	++
JVPNA-1243	RXR-PHIKZ171_2	AGATTCCATCT	-2;9	PhiKZ
JVPNA-1244	RXR-PHIKZ098_1	AACTCCATGTG	-17;-6	PhiKZ	tox
JVPNA-1245	RXR-PHIKZ098_2	GCATGGGTTTA	-7;4	PhiKZ	(prophage)
JVPNA-1246	RXR-PHIKZ122_1	AAATCTACCTT	-13;-2	PhiKZ	+
JVPNA-1247	RXR-PHIKZ122_2	ACCATTGAAAT	-6;5	PhiKZ	+
JVPNA-1248	RXR-PHIKZ140_1	ATCCTTAGGTA	-16;-5	PhiKZ
JVPNA-1249	RXR-PHIKZ140_2	TTAAGCATATT	-3;8	PhiKZ
JVPNA-1250	RXR-PHIKZ_p43_PHIKZ118_1	TCTTCTCGATT	-18;-7	PhiKZ
JVPNA-1251	RXR-PHIKZ_p43_PHIKZ118_2	ACTGGAGAATC	-9;2	PhiKZ
JVPNA-1252	RXR-PHIKZ176_1	CCTAATTGTTC	-13;-2	PhiKZ	+
JVPNA-1253	RXR-PHIKZ176_2	TCATGTCCTAA	-7;4	PhiKZ	+
JVPNA-1254	RXR-PHIKZ174_1	CTCCAACAAAA	-17;-6	PhiKZ	+++
JVPNA-1255	RXR-PHIKZ174_2	ATGGTAGTCTC	-9;2	PhiKZ	+
JVPNA-1256	RXR-PHIKZ152_1	TTGACTCCATT	-12;-1	PhiKZ	tox
JVPNA-1257	RXR-PHIKZ152_2	ATGTTGACTCC	-9;2	PhiKZ	tox
JVPNA-1258	RXR-PHIKZ186_1	AGTACTCTCTC	-14;-3	PhiKZ	+++
JVPNA-1259	RXR-PHIKZ186_2	GATGGACATTT	-2;9	PhiKZ	++
JVPNA-1260	RXR-PHIKZ153_1	AATTTCCTTGC	-16;-5	PhiKZ
JVPNA-1261	RXR-PHIKZ153_2	ACATGTCTTAA	-7;4	PhiKZ
JVPNA-1262	RXR-PHIKZ147_1	TTTACCGCCTT	-16;-5	PhiKZ
JVPNA-1263	RXR-PHIKZ147_2	TACGAAACATT	-1;10	PhiKZ
JVPNA-1264	RXR-PHIKZ_p49_PHIKZ161_1	TCATTAGAGAT	-7;4	PhiKZ
JVPNA-1265	RXR-PHIKZ_p49_PHIKZ161_2	GTGGGATCATT	-1;10	PhiKZ
JVPNA-1266	RXR-PHIKZ181_1	TAAACTCCATT	-13;-2	PhiKZ	tox
JVPNA-1267	RXR-PHIKZ181_2	TTGGCCATATT	-3;8	PhiKZ
JVPNA-1268	RXR-PHIKZ177_1	TTAACACTCCT	-12;-1	PhiKZ	tox
JVPNA-1269	RXR-PHIKZ177_2	ACAGAACATTT	-2;9	PhiKZ	+++
JVPNA-1270	RXR-PHIKZ104_1	AATGGCTCCTT	-14;-3	PhiKZ
JVPNA-1271	RXR-PHIKZ104_2	GCCATGATAAT	-6;5	PhiKZ
JVPNA-1272	RXR-PHIKZ124_1	GAATAATACCT	-13;-2	PhiKZ	+
JVPNA-1273	RXR-PHIKZ124_2	GTTCATGTGAA	-5;6	PhiKZ
JVPNA-1274	RXR-PHIKZ283_1	AATTAACCTAT	-11;0	PhiKZ
JVPNA-1275	RXR-PHIKZ283_2	GTGATACATAA	-2;9	PhiKZ
JVPNA-1276	RXR-PHIKZ146_1	ACTACTTCCTC	-14;-3	PhiKZ	tox
JVPNA-1277	RXR-PHIKZ146_2	AGAAGCCATTA	-2;9	PhiKZ	tox
JVPNA-1278	RXR-PHIKZ208_1	TGATGTTCCTT	-12;-1	PhiKZ
JVPNA-1279	RXR-PHIKZ208_2	TCATTTGATGT	-7;4	PhiKZ
JVPNA-1280	RXR-PHIKZ235_1	TTACTTGATCC	-10;1	PhiKZ
JVPNA-1281	RXR-PHIKZ235_2	TTGTTCCATTA	-2;9	PhiKZ	+
JVPNA-1282	RXR-PHIKZ207_1	CTAACCCTCAT	-14;-3	PhiKZ	tox
JVPNA-1283	RXR-PHIKZ207_2	CATTGCCATTA	-2;9	PhiKZ
JVPNA-1284	RXR-PHIKZ286_1	ATACTAGCAGC	-9;2	PhiKZ
JVPNA-1285	RXR-PHIKZ286_2	ATCATACTAGC	-6;5	PhiKZ
JVPNA-1286	RXR-PHIKZ004_1	TTTTCCTTAGG	-14;-3	PhiKZ
JVPNA-1287	RXR-PHIKZ004_2	AATAGCCATTA	-2;9	PhiKZ	tox
JVPNA-1290	RXR-PHIKZ144_1	ACCTCTACATA	-17;-6	PhiKZ	++
JVPNA-1291	RXR-PHIKZ144_2	TGATATAACCT	-10;1	PhiKZ
JVPNA-1292	RXR-PHIKZ203_1	TCATTGCATTT	-7;4	PhiKZ
JVPNA-1293	RXR-PHIKZ203_2	GTCTATCATTG	-2;9	PhiKZ
JVPNA-1294	RXR-PHIKZ_p46_PHIKZ154_1	ACCCACTATTT	-16;-5	PhiKZ
JVPNA-1295	RXR-PHIKZ_p46_PHIKZ154_2	TTCATGGAATA	-6;5	PhiKZ	++
JVPNA-1296	RXR-PHIKZ_p08_PHIKZ032_1	GAAAACCTCCT	-14;-3	PhiKZ	tox
JVPNA-1297	RXR-PHIKZ_p08_PHIKZ032_2	ATTGGGAAAAC	-9;2	PhiKZ
JVPNA-1298	RXR-PHIKZ059_1	CCTCAGATACT	-17;-6	PhiKZ	++
JVPNA-1299	RXR-PHIKZ059_2	ATTATTCACCT	-9;2	PhiKZ	++
JVPNA-1300	RXR-PHIKZ042_1	AAACGTCCTAT	-13;-2	PhiKZ	++
JVPNA-1301	RXR-PHIKZ042_2	TTGGATTCATA	-1;10	PhiKZ	+++
JVPNA-1302	RXR-PHIKZ305_1	ATATCAGTTCC	-9;2	PhiKZ	++
JVPNA-1303	RXR-PHIKZ305_2	TAGTAGACATA	-1;10	PhiKZ	++
JVPNA-1304	RXR-PHIKZ126_1	CTCAGTTATAG	-18;-7	PhiKZ
JVPNA-1305	RXR-PHIKZ126_2	TTACACACCTC	-10;1	PhiKZ
JVPNA-1306	RXR-PHIKZ064_1	ATCCATGATCA	-14;-3	PhiKZ
JVPNA-1307	RXR-PHIKZ064_2	CATTGCATCCA	-8;3	PhiKZ	+
JVPNA-1308	RXR-PHIKZ151_1	CAAACCTGACA	-15;-4	PhiKZ
JVPNA-1309	RXR-PHIKZ151_2	TATACCAAACC	-10;1	PhiKZ	-
JVPNA-1310	RXR-PHIKZ_p85_PHIKZ306_1	TTTCCAATTGT	-17;-6	PhiKZ	tox
JVPNA-1311	RXR-PHIKZ_p85_PHIKZ306_2	AACATTGTTAA	-6;5	PhiKZ	-
JVPNA-1312	RXR-PHIKZ169_1	TTATCCTCTAA	-15;-4	PhiKZ	+
JVPNA-1313	RXR-PHIKZ169_2	ATGGAACATTT	-2;9	PhiKZ
JVPNA-1751	RXR-PhiKZ199_1	AGTAGTTTTCC	-11;0	PhiKZ	+
JVPNA-1752	RXR-PhiKZ199_2	AGTAACATAGT	-3;8	PhiKZ
Jvpna-2047	RXR-PHIKZ054_3(tiling)	ACCTAAGTACT	-51;-40	PhiKZ
Jvpna-2048	RXR-PHIKZ054_4(tiling)	GAAGAACCTAA	-46;-35	PhiKZ
Jvpna-2049	RXR-PHIKZ054_5(tiling)	ATCAAGAAGAA	-41;-30	PhiKZ
Jvpna-2050	RXR-PHIKZ054_6(tiling)	TCTTGATCAAG	-36;-25	PhiKZ
Jvpna-2051	RXR-PHIKZ054_7(tiling)	TGGTTTCTTGA	-31;-25	PhiKZ	++
Jvpna-2052	RXR-PHIKZ054_8(tiling)	TTATGGTTTCT	-28;-17	PhiKZ	+++
Jvpna-2053	RXR-PHIKZ054_9(tiling)	CGATTATGGTT	-25;-14	PhiKZ	+++
Jvpna-2054	RXR-PHIKZ054_10(tiling)	TTACGATTATG	-22;-11	PhiKZ	+++
Jvpna-2055	RXR-PHIKZ054_11(tiling)	CCTTTACGATT	-19;-8	PhiKZ	+++
Jvpna-2056	RXR-PHIKZ054_12(tiling)	ACCTTTACGAT	-18;-7	PhiKZ	+++
Jvpna-2057	RXR-PHIKZ054_13(tiling)	TACCTTTACGA	-17;-6	PhiKZ	+++
Jvpna-2058	RXR-PHIKZ054_14(tiling)	AATACCTTTAC	-15;-4	PhiKZ	+++
Jvpna-2059	RXR-PHIKZ054_15(tiling)	AAATACCTTTA	-14;-3	PhiKZ	+++
Jvpna-2060	RXR-PHIKZ054_16(tiling)	TAAATACCTTT	-13;-2	PhiKZ	+++
Jvpna-2061	RXR-PHIKZ054_17(tiling)	TTAAATACCTT	-12;-1	PhiKZ	+++
Jvpna-2062	RXR-PHIKZ054_18(tiling)	TTTAAATACCT	-11;0	PhiKZ	+
Jvpna-2063	RXR-PHIKZ054_19(tiling)	TTTTAAATACC	-10;1	PhiKZ
Jvpna-2064	RXR-PHIKZ054_20(tiling)	ATTTTAAATAC	-9;2	PhiKZ
Jvpna-2065	RXR-PHIKZ054_21(tiling)	CATTTTAAATA	-8;3	PhiKZ
Jvpna-2066	RXR-PHIKZ054_22(tiling)	CCATTTTAAAT	-7;4	PhiKZ
Jvpna-2067	RXR-PHIKZ054_23(tiling)	GCCATTTTAAA	-6;5	PhiKZ
Jvpna-2068	RXR-PHIKZ054_24(tiling)	AGCCATTTTAA	-5;6	PhiKZ	++
Jvpna-2069	RXR-PHIKZ054_25(tiling)	CAGCCATTTTA	-4;7	PhiKZ	+++
Jvpna-2070	RXR-PHIKZ054_26(tiling)	ACAGCCATTTT	-3;8	PhiKZ	+++
Jvpna-2071	RXR-PHIKZ054_27(tiling)	AACAGCCATTT	-2;9	PhiKZ	+++
Jvpna-2072	RXR-PHIKZ054_28(tiling)	TAACAGCCATT	-1;10	PhiKZ	+++
Jvpna-2073	RXR-PHIKZ054_29(tiling)	TTAACAGCCAT	1;11	PhiKZ	+++
Jvpna-2074	RXR-PHIKZ054_30(tiling)	CGTTAACAGCC	3;13	PhiKZ	+++
Jvpna-2075	RXR-PHIKZ054_31(tiling)	TCGTTAACAGC	4;14	PhiKZ	++
Jvpna-2076	RXR-PHIKZ054_32(tiling)	TTCGTTAACAG	5;15	PhiKZ	+++
Jvpna-2077	RXR-PHIKZ054_33(tiling)	GTTTTCGTTAA	8;18	PhiKZ	+
Jvpna-2078	RXR-PHIKZ054_34(tiling)	TTCGTTTTCGT	11;21	PhiKZ	+
Jvpna-2079	RXR-PHIKZ054_35(tiling)	GATTTCGTTTT	14;24	PhiKZ
Jvpna-2080	RXR-PHIKZ054_36(tiling)	GCCGATTTCGT	17;27	PhiKZ
Jvpna-2081	RXR-PHIKZ054_37(tiling)	ACGGTGCCGAT	22;32	PhiKZ
Jvpna-2082	RXR-PHIKZ054_38(tiling)	TTTGAACGGTG	27;37	PhiKZ
Jvpna-2083	RXR-PHIKZ054_39(tiling)	TTGAGTTTGAA	32;42	PhiKZ
Jvpna-2084	RXR-PHIKZ054_40(tiling)	GTAGCTTGAGT	37;47	PhiKZ
JVPNA-1583	RXR-PP7p3(rep)_1	AACTCCTTATA	-14;-3	PP7	+++
JVPNA-1584	RXR-PP7p3(rep)_2	GTTTCCATATA	-3;8	PP7	++
JVPNA-1585	RXR-PP7p4(lys)_1	GATCTTCGACC	-11;0	PP7	+++
JVPNA-1586	RXR-PP7p4(lys)_2	TTGACGACAAG	-1;10	PP7
Jvpna-1913	KFF-SPO1_146_1	CAACACTCCTT	-14;-3	SPO1	+++
Jvpna-1916	KFF-SPO1_146_2	TCCCATTAACA	-5;6	SPO1	+++
Jvpna-1919	KFF-SPO1_146_3	TTCCCATTAAC	-4;7	SPO1	+++
Jvpna-1922	KFF-SPO1_146_4	ACTTCCCATTA	-2;9	SPO1	+++
Jvpna-1895	FDH98_gp296_ASO_007	GATTCCTTTTA	-14;-3	RAY	+++
Jvpna-1818	RXR-AVT69_gp176_3	CATCACACATT	-1;10	PhiPA3	+++
JVpna-1164	RXR-jukA_1	GACTCCTTGTT	-17;-6	Pa PA14	-
JVpna-1165	RXR-jukA_2	GTCACTACAGC	-6;5	Pa PA14	-
