# Supplementary material for: Programmable antisense oligomers for phage functional genomics
Source: Nature. 2025 Sep 10;646(8087):1195–203. doi: 10.1038/s41586-025-09499-6 (PMC12571901; doi:10.1038/s41586-025-09499-6)
Supplement: Supplementary file 6 — RNA-seq upon chmA knockdown. Transcriptomic dataset after knockdown of ChmA in a time course. Transcript quantification is listed together with normalized read counts and t-SNE positions after clustering. [file 41586_2025_9499_MOESM6_ESM.xlsx]

## Sheet: Legend
Procedure: PAO1 cells were grown to OD 0.3 in MH media and were pre-treated for 30 min with 6 µM JVPNA-72 targeting chmA, at indicated time-points samples were collected and RNA was isolated, that was sequenced and further analysed for transcript quantification and clustering by tSNE using Orange.
Data tab
NCBI	NCBI identifier for the nucleotide sequence where reads were mapped
Feature	Features could be coding sequence (CDS), ribosomal RNA (rRNA), transfer RNA (tRNA), non-coding or small RNA (ncRNA)
Start	Position start in the sequence
End	Position end in the sequence
Strand	Strand +/- on the sequence
Attributes	Attributes give all the features and locus tag, protein names, and so on from NCBI
locus_tag	Locus tag identifier
79_NC_10mpi_repl1	control conditions treated with JVPNA-79 at 10 min p.i. in reads per kilobase of transcript per million (RPKM)
79_NC_15mpi_repl1	control conditions treated with JVPNA-79 at 15 min p.i. (RPKM)
79_NC_20mpi_repl1	control conditions treated with JVPNA-79 at 20 min p.i. (RPKM)
79_NC_25mpi_repl1	control conditions treated with JVPNA-79 at 25 min p.i. (RPKM)
79_NC_35mpi_repl1	control conditions treated with JVPNA-79 at 35 min p.i. (RPKM)
72_chmA_10mpi_repl1	chmA knockdown conditions with JVPNA-72 at 10 min p.i. (RPKM)
72_chmA_15mpi_repl1	chmA knockdown conditions with JVPNA-72 at 15 min p.i. (RPKM)
72_chmA_20mpi_repl1	chmA knockdown conditions with JVPNA-72 at 20 min p.i. (RPKM)
72_chmA_25mpi_repl1	chmA knockdown conditions with JVPNA-72 at 25 min p.i. (RPKM)
72_chmA_35mpi_repl1	chmA knockdown conditions with JVPNA-72 at 35 min p.i. (RPKM)
79_NC_10mpi_repl2	replicate for control conditions, see above
79_NC_15mpi_repl2
79_NC_20mpi_repl2
79_NC_25mpi_repl2
79_NC_35mpi_repl2
72_chmA_10mpi_repl2	replicate for chmA knockdown conditions, see aboove
72_chmA_15mpi_repl2
72_chmA_20mpi_repl2
72_chmA_25mpi_repl2
72_chmA_35mpi_repl2
norm2max_79_NC_10mpi_repl1	reads from above were normalizsed to the maximum along the timecourse between control and chmA KD and replicate experiments
norm2max_79_NC_15mpi_repl1
norm2max_79_NC_20mpi_repl1
norm2max_79_NC_25mpi_repl1
norm2max_79_NC_35mpi_repl1
norm2max_72_chmA_10mpi_repl1	reads from above were normalizsed to the maximum along the timecourse between control and chmA KD and replicate experiments
norm2max_72_chmA_15mpi_repl1
norm2max_72_chmA_20mpi_repl1
norm2max_72_chmA_25mpi_repl1
norm2max_72_chmA_35mpi_repl1
norm2max_79_NC_10mpi_repl2	reads from above were normalizsed to the maximum along the timecourse between control and chmA KD and replicate experiments
norm2max_79_NC_15mpi_repl2
norm2max_79_NC_20mpi_repl2
norm2max_79_NC_25mpi_repl2
norm2max_79_NC_35mpi_repl2
norm2max_72_chmA_10mpi_repl2	reads from above were normalizsed to the maximum along the timecourse between control and chmA KD and replicate experiments
norm2max_72_chmA_15mpi_repl2
norm2max_72_chmA_20mpi_repl2
norm2max_72_chmA_25mpi_repl2
norm2max_72_chmA_35mpi_repl2
SUM	Sum of non-normalised reads from above, used for selection
tSNE-x (SUM>400)	X/Y-axis position from tSNE prediction in Organge. The normalised reads from above were used as features to perform non-linear dimensionality reduction.
tSNE-y (SUM>400)

## Sheet: Data
NCBI	Feature	Start	End	Strand	Attributes	locus_tag	79_NC_10mpi_repl1	79_NC_15mpi_repl1	79_NC_20mpi_repl1	79_NC_25mpi_repl1	79_NC_35mpi_repl1		72_chmA_10mpi_repl1	72_chmA_15mpi_repl1	72_chmA_20mpi_repl1	72_chmA_25mpi_repl1	72_chmA_35mpi_repl1		79_NC_10mpi_repl2	79_NC_15mpi_repl2	79_NC_20mpi_repl2	79_NC_25mpi_repl2	79_NC_35mpi_repl2		72_chmA_10mpi_repl2	72_chmA_15mpi_repl2	72_chmA_20mpi_repl2	72_chmA_25mpi_repl2	72_chmA_35mpi_repl2		norm2max_79_NC_10mpi_repl1	norm2max_79_NC_15mpi_repl1	norm2max_79_NC_20mpi_repl1	norm2max_79_NC_25mpi_repl1	norm2max_79_NC_35mpi_repl1		norm2max_72_chmA_10mpi_repl1	norm2max_72_chmA_15mpi_repl1	norm2max_72_chmA_20mpi_repl1	norm2max_72_chmA_25mpi_repl1	norm2max_72_chmA_35mpi_repl1		norm2max_79_NC_10mpi_repl2	norm2max_79_NC_15mpi_repl2	norm2max_79_NC_20mpi_repl2	norm2max_79_NC_25mpi_repl2	norm2max_79_NC_35mpi_repl2		norm2max_72_chmA_10mpi_repl2
NC_002516.2	CDS	483	2027	+	ID=cds-NP_064721.1;Parent=gene-PA0001;Dbxref=GenBank:NP_064721.1,GeneID:878417;Name=NP_064721.1;Note=Product name confidence: class 2 (High similarity to functionally studied protein);gbkey=CDS;gene=dnaA;locus_tag=PA0001;product=chromosome replication initiator DnaA;protein_id=NP_064721.1;transl_table=11	PA0001	255.65	167.32	141.18	123.79	108.22		299.47	202.84	139.38	124.2	180.47		283.74	178.66	132.8	96.71	93.25		273.45	212.92	174.34	131.42	179.8		0.85	0.56	0.47	0.41	0.36		1	0.68	0.47	0.41	0.6		0.95	0.6	0.44	0.32	0.31		0.91
NC_002516.2	CDS	2056	3159	+	ID=cds-NP_064722.1;Parent=gene-PA0002;Dbxref=GenBank:NP_064722.1,GeneID:879244;Name=NP_064722.1;Note=Product name confidence: class 2 (High similarity to functionally studied protein);gbkey=CDS;gene=dnaN;locus_tag=PA0002;product=DNA polymerase III subunit beta;protein_id=NP_064722.1;transl_table=11	PA0002	113.92	84.41	50.28	50.32	48		125.68	77.43	66.03	57.26	64.17		145.55	85.86	52.55	49.41	54.98		132.17	102.26	62.28	68.2	63.36		0.78	0.58	0.35	0.35	0.33		0.86	0.53	0.45	0.39	0.44		1	0.59	0.36	0.34	0.38		0.91
NC_002516.2	CDS	3169	4278	+	ID=cds-NP_064723.1;Parent=gene-PA0003;Dbxref=GenBank:NP_064723.1,GeneID:879229;Name=NP_064723.1;Note=Product name confidence: class 2 (High similarity to functionally studied protein);gbkey=CDS;gene=recF;locus_tag=PA0003;product=DNA replication and repair protein RecF;protein_id=NP_064723.1;transl_table=11	PA0003	153.07	127.31	98.03	90.57	93.16		157.19	143.78	135.02	167.38	201.64		173.94	146.16	112.96	91.99	103.7		169.77	157.28	152.91	185.38	187.08		0.76	0.63	0.49	0.45	0.46		0.78	0.71	0.67	0.83	1		0.86	0.72	0.56	0.46	0.51		0.84
NC_002516.2	CDS	4275	6695	+	ID=cds-NP_064724.1;Parent=gene-PA0004;Dbxref=GenBank:NP_064724.1,GeneID:879230;Name=NP_064724.1;Note=Product name confidence: class 2 (High similarity to functionally studied protein);gbkey=CDS;gene=gyrB;locus_tag=PA0004;product=DNA gyrase subunit B;protein_id=NP_064724.1;transl_table=11	PA0004	95.31	82.3	56.8	55.93	52.64		106.51	89.57	67.09	67.6	81.83		113.03	85.44	56.05	54.47	57.56		100.74	96.09	72.7	87.07	81.78		0.84	0.73	0.5	0.49	0.47		0.94	0.79	0.59	0.6	0.72		1	0.76	0.5	0.48	0.51		0.89
NC_002516.2	CDS	7018	7791	-	ID=cds-NP_064725.1;Parent=gene-PA0005;Dbxref=GenBank:NP_064725.1,GeneID:877576;Name=NP_064725.1;Note=Product name confidence: class 1 (Function experimentally demonstrated in P. aeruginosa);gbkey=CDS;gene=lptA;locus_tag=PA0005;product=lysophosphatidic acid acyltransferase;protein_id=NP_064725.1;transl_table=11	PA0005	61.15	64.25	33.85	35.71	41.67		65.58	65.14	40	40.08	52.28		74.31	53.53	33.5	35.35	54.97		69.96	76.66	43.49	55.45	56.75		0.8	0.84	0.44	0.47	0.54		0.86	0.85	0.52	0.52	0.68		0.97	0.7	0.44	0.46	0.72		0.91
NC_002516.2	CDS	7803	8339	-	ID=cds-NP_064726.1;Parent=gene-PA0006;Dbxref=GenBank:NP_064726.1,GeneID:879245;Name=NP_064726.1;Note='Product name confidence: class 4 (Homologs of previously reported genes of unknown function%2C or no similarity to any previously reported sequences)';gbkey=CDS;locus_tag=PA0006;product=D-glycero-beta-D-manno-heptose-1%2C7-bisphosphate 7-phosphatase;protein_id=NP_064726.1;transl_table=11	PA0006	259.76	216.36	196.08	229.15	223.32		256.41	220.05	208.4	213.13	323.46		252.01	199.41	165.02	129.04	112.5		225.52	238.3	246.68	196.8	318.85		0.8	0.67	0.61	0.71	0.69		0.79	0.68	0.64	0.66	1		0.78	0.62	0.51	0.4	0.35		0.7
NC_002516.2	CDS	8671	10377	+	ID=cds-NP_064727.1;Parent=gene-PA0007;Dbxref=GenBank:NP_064727.1,GeneID:877575;Name=NP_064727.1;Note='Product name confidence: class 4 (Homologs of previously reported genes of unknown function%2C or no similarity to any previously reported sequences)';gbkey=CDS;locus_tag=PA0007;product=hypothetical protein;protein_id=NP_064727.1;transl_table=11	PA0007	11.3	9.48	6.59	7.41	10.36		14.29	10.81	6.98	8.02	11.5		11.82	8.65	4.73	7.19	14.12		13.86	11.71	12.18	11.53	11.98		0.79	0.66	0.46	0.52	0.72		1	0.76	0.49	0.56	0.8		0.83	0.61	0.33	0.5	0.99		0.97
NC_002516.2	CDS	10434	12488	-	ID=cds-NP_064728.1;Parent=gene-PA0008;Dbxref=GenBank:NP_064728.1,GeneID:878214;Name=NP_064728.1;Note=Product name confidence: class 2 (High similarity to functionally studied protein);gbkey=CDS;gene=glyS;locus_tag=PA0008;product=glycine--tRNA ligase subunit beta;protein_id=NP_064728.1;transl_table=11	PA0008	37.34	36.9	27.5	21.31	20.07		49.96	35.79	32.37	39.56	41.02		55.81	40.74	29.11	26.05	29.86		55.58	49.18	39.7	48.26	42.84		0.67	0.66	0.49	0.38	0.36		0.9	0.64	0.58	0.71	0.73		1	0.73	0.52	0.47	0.54		1
NC_002516.2	CDS	12488	13435	-	ID=cds-NP_064729.1;Parent=gene-PA0009;Dbxref=GenBank:NP_064729.1,GeneID:878095;Name=NP_064729.1;Note=Product name confidence: class 2 (High similarity to functionally studied protein);gbkey=CDS;gene=glyQ;locus_tag=PA0009;product=glycine--tRNA ligase subunit alpha;protein_id=NP_064729.1;transl_table=11	PA0009	93.62	93.46	104.83	105.93	100.74		117.98	104.52	122.47	129.19	183.91		112.84	95	103.34	96.2	67.47		110.52	132.62	138.11	131.9	181.77		0.51	0.51	0.57	0.58	0.55		0.64	0.57	0.67	0.7	1		0.61	0.52	0.56	0.52	0.37		0.6
NC_002516.2	CDS	13540	14091	+	ID=cds-NP_248700.1;Parent=gene-PA0010;Dbxref=GenBank:NP_248700.1,GeneID:878076;Name=NP_248700.1;Note=Product name confidence: class 2 (High similarity to functionally studied protein);gbkey=CDS;gene=tag;locus_tag=PA0010;product=DNA-3-methyladenine glycosidase I;protein_id=NP_248700.1;transl_table=11	PA0010	7.03	2.7	5.82	7.16	6.81		9.06	6.91	2.65	5.81	7.47		10.86	7.88	8.08	8.96	8.35		8.56	12.4	7.83	5.97	9.93		0.57	0.22	0.47	0.58	0.55		0.73	0.56	0.21	0.47	0.6		0.88	0.64	0.65	0.72	0.67		0.69
NC_002516.2	CDS	14235	15122	+	ID=cds-NP_248701.1;Parent=gene-PA0011;Dbxref=GenBank:NP_248701.1,GeneID:877921;Name=NP_248701.1;Note='Product name confidence: class 3 (Function proposed based on presence of conserved amino acid motif%2C structural feature or limited sequence similarity to an experimentally studied gene)';gbkey=CDS;locus_tag=PA0011;product=lipid A biosynthesis lauroyl acyltransferase;protein_id=NP_248701.1;trans…	PA0011	62.63	70.04	66.92	82.37	77.22		71.37	64.3	79.38	94.31	141.36		84.77	57.31	68.03	59.99	62.95		71.96	83.51	79.75	95.92	152.92		0.41	0.46	0.44	0.54	0.5		0.47	0.42	0.52	0.62	0.92		0.55	0.37	0.44	0.39	0.41		0.47
NC_002516.2	CDS	15207	15473	+	ID=cds-NP_248702.1;Parent=gene-PA0012;Dbxref=GenBank:NP_248702.1,GeneID:877795;Name=NP_248702.1;Note='Product name confidence: class 4 (Homologs of previously reported genes of unknown function%2C or no similarity to any previously reported sequences)';gbkey=CDS;locus_tag=PA0012;product=hypothetical protein;protein_id=NP_248702.1;transl_table=11	PA0012	40.81	40.68	35.72	24.43	36.35		45.28	24.42	36.82	31.65	42.67		53.1	25.51	26.27	66.08	26.62		35.03	43.64	41.63	56.77	59.85		0.62	0.62	0.54	0.37	0.55		0.69	0.37	0.56	0.48	0.65		0.8	0.39	0.4	1	0.4		0.53
NC_002516.2	CDS	15620	16273	+	ID=cds-NP_248703.1;Parent=gene-PA0013;Dbxref=GenBank:NP_248703.1,GeneID:877634;Name=NP_248703.1;Note='Product name confidence: class 4 (Homologs of previously reported genes of unknown function%2C or no similarity to any previously reported sequences)';gbkey=CDS;locus_tag=PA0013;product=hypothetical protein;protein_id=NP_248703.1;transl_table=11	PA0013	20.13	23.45	15.66	19.95	23.7		26.14	26.99	24.95	20.28	23.23		22.91	20.83	17.87	14.08	19.68		22.28	33.35	28.01	18.89	26.25		0.6	0.7	0.47	0.6	0.71		0.78	0.81	0.75	0.61	0.7		0.69	0.62	0.54	0.42	0.59		0.67
NC_002516.2	CDS	16335	16607	-	ID=cds-NP_248704.1;Parent=gene-PA0014;Dbxref=GenBank:NP_248704.1,GeneID:879294;Name=NP_248704.1;Note='Product name confidence: class 4 (Homologs of previously reported genes of unknown function%2C or no similarity to any previously reported sequences)';gbkey=CDS;locus_tag=PA0014;product=hypothetical protein;protein_id=NP_248704.1;transl_table=11	PA0014	23.28	32.77	32.36	47.07	79.43		29.78	29.71	32.95	53.28	66.77		27.87	31.88	41.26	35.28	61.22		32.46	33.16	41.47	41.34	84.96		0.27	0.39	0.38	0.55	0.93		0.35	0.35	0.39	0.63	0.79		0.33	0.38	0.49	0.42	0.72		0.38
NC_002516.2	CDS	16900	17217	-	ID=cds-NP_248705.1;Parent=gene-PA0015;Dbxref=GenBank:NP_248705.1,GeneID:879251;Name=NP_248705.1;Note='Product name confidence: class 4 (Homologs of previously reported genes of unknown function%2C or no similarity to any previously reported sequences)';gbkey=CDS;locus_tag=PA0015;product=hypothetical protein;protein_id=NP_248705.1;transl_table=11	PA0015	60.68	52.91	35.35	54.7	57.11		79.32	68.52	46.05	47.09	77.11		86.27	52.36	42.1	54.68	72.52		88.55	64.55	53.08	69.42	60.88		0.69	0.6	0.4	0.62	0.64		0.9	0.77	0.52	0.53	0.87		0.97	0.59	0.48	0.62	0.82		1
NC_002516.2	CDS	17366	18739	-	ID=cds-NP_248706.1;Parent=gene-PA0016;Dbxref=GenBank:NP_248706.1,GeneID:879255;Name=NP_248706.1;Note=Product name confidence: class 2 (High similarity to functionally studied protein);gbkey=CDS;gene=trkA;locus_tag=PA0016;product=potassium transporter inner membrane associated protein;protein_id=NP_248706.1;transl_table=11	PA0016	37.59	28.37	18.56	19.57	18.57		39.98	36.17	24.82	27.09	22.27		42.87	32.16	18.41	21.53	19.22		42.59	31.22	26.07	24.74	24.13		0.88	0.66	0.43	0.46	0.43		0.93	0.84	0.58	0.63	0.52		1	0.75	0.43	0.5	0.45		0.99
NC_002516.2	CDS	18767	20071	-	ID=cds-NP_248707.1;Parent=gene-PA0017;Dbxref=GenBank:NP_248707.1,GeneID:879297;Name=NP_248707.1;gbkey=CDS;locus_tag=PA0017;product=Ribosomal RNA small subunit methyltransferase B;protein_id=NP_248707.1;transl_table=11	PA0017	17.66	16.16	6.77	8.63	5.4		22.12	11.39	10.1	11.47	10.14		17.67	14.64	8.96	8.16	6.84		22.11	15.57	11.04	10.54	7.07		0.8	0.73	0.31	0.39	0.24		1	0.51	0.46	0.52	0.46		0.8	0.66	0.41	0.37	0.31		1
NC_002516.2	CDS	20068	21012	-	ID=cds-NP_248708.1;Parent=gene-PA0018;Dbxref=GenBank:NP_248708.1,GeneID:879258;Name=NP_248708.1;Note=Product name confidence: class 2 (High similarity to functionally studied protein);gbkey=CDS;gene=fmt;locus_tag=PA0018;product=methionyl-tRNA formyltransferase;protein_id=NP_248708.1;transl_table=11	PA0018	7.33	6.09	3.61	3.56	1.82		8.27	6.14	6.2	4.41	2.99		7.56	7.31	4.61	4.24	5.08		10	8.03	5.66	5.93	6.57		0.73	0.61	0.36	0.36	0.18		0.83	0.61	0.62	0.44	0.3		0.76	0.73	0.46	0.42	0.51		1
NC_002516.2	CDS	21067	21573	-	ID=cds-NP_248709.1;Parent=gene-PA0019;Dbxref=GenBank:NP_248709.1,GeneID:879306;Name=NP_248709.1;Note=Product name confidence: class 2 (High similarity to functionally studied protein);gbkey=CDS;gene=def;locus_tag=PA0019;product=peptide deformylase;protein_id=NP_248709.1;transl_table=11	PA0019	207.52	220.13	167.1	200.41	210.29		221	234.79	205.88	272.36	284.61		236.68	246.66	189.67	223.76	252.71		267.8	249.24	236.71	313.41	357.71		0.58	0.62	0.47	0.56	0.59		0.62	0.66	0.58	0.76	0.8		0.66	0.69	0.53	0.63	0.71		0.75
NC_002516.2	CDS	21712	22737	+	ID=cds-NP_248710.1;Parent=gene-PA0020;Dbxref=GenBank:NP_248710.1,GeneID:879309;Name=NP_248710.1;Note='Product name confidence: class 4 (Homologs of previously reported genes of unknown function%2C or no similarity to any previously reported sequences)';gbkey=CDS;locus_tag=PA0020;product=hypothetical protein;protein_id=NP_248710.1;transl_table=11	PA0020	110.18	82.83	67.11	71.67	80.26		152.39	85.56	59.94	61.09	81.64		158.41	98.47	65.45	50.43	92.89		136.08	96.28	83.06	69.21	81.35		0.7	0.52	0.42	0.45	0.51		0.96	0.54	0.38	0.39	0.52		1	0.62	0.41	0.32	0.59		0.86
NC_002516.2	CDS	22872	23960	+	ID=cds-NP_248711.1;Parent=gene-PA0021;Dbxref=GenBank:NP_248711.1,GeneID:880730;Name=NP_248711.1;Note='Product name confidence: class 4 (Homologs of previously reported genes of unknown function%2C or no similarity to any previously reported sequences)';gbkey=CDS;locus_tag=PA0021;product=hypothetical protein;protein_id=NP_248711.1;transl_table=11	PA0021	0.63	0.78	0.74	1.09	0.36		0.48	0.58	0.58	1.77	1.3		1.27	1.04	0.59	0.71	1.76		0.27	0.59	0	1.21	1.26		0.36	0.44	0.42	0.62	0.2		0.27	0.33	0.33	1	0.73		0.72	0.59	0.33	0.4	0.99		0.15
NC_002516.2	CDS	24001	24558	+	ID=cds-NP_248712.1;Parent=gene-PA0022;Dbxref=GenBank:NP_248712.1,GeneID:880711;Name=NP_248712.1;gbkey=CDS;locus_tag=PA0022;product=threonylcarbamoyl-AMP synthase;protein_id=NP_248712.1;transl_table=11	PA0022	55.73	45.23	39.58	47.83	65.83		61.08	60.42	54.17	54.44	56.58		82.01	56.28	44.75	45.24	95.61		72.17	69.16	58.66	68.2	79.04		0.58	0.47	0.41	0.5	0.69		0.64	0.63	0.57	0.57	0.59		0.86	0.59	0.47	0.47	1		0.75
NC_002516.2	CDS	24568	25545	-	ID=cds-NP_248713.1;Parent=gene-PA0023;Dbxref=GenBank:NP_248713.1,GeneID:880685;Name=NP_248713.1;Note=Product name confidence: class 2 (High similarity to functionally studied protein);gbkey=CDS;gene=qor;locus_tag=PA0023;product=oxygen-dependent quinone oxidoreductase;protein_id=NP_248713.1;transl_table=11	PA0023	12.65	9.15	10.06	7.98	8		19.18	15.53	10.59	10.39	10.65		18.03	14.41	6.19	7.32	8.36		17.42	12.13	10.52	11.79	9.48		0.66	0.48	0.52	0.42	0.42		1	0.81	0.55	0.54	0.56		0.94	0.75	0.32	0.38	0.44		0.91
NC_002516.2	CDS	25736	26653	+	ID=cds-NP_248714.1;Parent=gene-PA0024;Dbxref=GenBank:NP_248714.1,GeneID:880901;Name=NP_248714.1;Note=Product name confidence: class 2 (High similarity to functionally studied protein);gbkey=CDS;gene=hemF;locus_tag=PA0024;product=coproporphyrinogen III oxidase;protein_id=NP_248714.1;transl_table=11	PA0024	44.39	35.85	27.55	28.64	33.43		59.84	40.89	28.82	31.93	41.01		52.11	39.36	22.8	38.44	50.95		70.57	52.99	32.18	36.52	42.97		0.63	0.51	0.39	0.41	0.47		0.85	0.58	0.41	0.45	0.58		0.74	0.56	0.32	0.54	0.72		1
NC_002516.2	CDS	26711	27535	+	ID=cds-NP_248715.1;Parent=gene-PA0025;Dbxref=GenBank:NP_248715.1,GeneID:880894;Name=NP_248715.1;Note=Product name confidence: class 2 (High similarity to functionally studied protein);gbkey=CDS;gene=aroE;locus_tag=PA0025;product=shikimate dehydrogenase;protein_id=NP_248715.1;transl_table=11	PA0025	34.26	25.17	14.11	11.26	7.21		36.01	26.8	17.62	15.3	16.96		34.51	25.48	12.49	11.98	18.51		39.62	27.6	18.96	22.47	17.93		0.86	0.64	0.36	0.28	0.18		0.91	0.68	0.44	0.39	0.43		0.87	0.64	0.32	0.3	0.47		1
NC_002516.2	CDS	27646	28632	+	ID=cds-NP_248716.1;Parent=gene-PA0026;Dbxref=GenBank:NP_248716.1,GeneID:880904;Name=NP_248716.1;Note=Product name confidence: class 1 (Function experimentally demonstrated in P. aeruginosa);gbkey=CDS;gene=plcB;locus_tag=PA0026;product=phospholipase C;protein_id=NP_248716.1;transl_table=11	PA0026	19.78	17.82	10.58	9.81	8.88		27.56	16.6	14.73	11.92	10.22		30.48	22.43	13.03	10.19	10.31		30.62	17.66	13.24	13.77	12.4		0.65	0.58	0.35	0.32	0.29		0.9	0.54	0.48	0.39	0.33		1	0.73	0.43	0.33	0.34		1
NC_002516.2	CDS	28613	29899	+	ID=cds-NP_248717.1;Parent=gene-PA0027;Dbxref=GenBank:NP_248717.1,GeneID:880919;Name=NP_248717.1;Note='Product name confidence: class 4 (Homologs of previously reported genes of unknown function%2C or no similarity to any previously reported sequences)';gbkey=CDS;locus_tag=PA0027;product=hypothetical protein;protein_id=NP_248717.1;transl_table=11	PA0027	5.29	6.3	3.59	2.62	2.37		8.18	8.04	2.11	3.82	1.35		9.49	7.28	3.38	3.25	5.67		10.33	8.22	1.92	4.03	3.41		0.51	0.61	0.35	0.25	0.23		0.79	0.78	0.2	0.37	0.13		0.92	0.7	0.33	0.31	0.55		1
NC_002516.2	CDS	29896	30498	+	ID=cds-NP_248718.1;Parent=gene-PA0028;Dbxref=GenBank:NP_248718.1,GeneID:878631;Name=NP_248718.1;Note='Product name confidence: class 4 (Homologs of previously reported genes of unknown function%2C or no similarity to any previously reported sequences)';gbkey=CDS;locus_tag=PA0028;product=hypothetical protein;protein_id=NP_248718.1;transl_table=11	PA0028	5.27	3.36	1.17	2.62	1.17		5.36	2.9	1.56	1.24	4.14		4.59	4.24	2.47	0.99	2.72		4.08	5.14	1.54	3.01	2.27		0.98	0.63	0.22	0.49	0.22		1	0.54	0.29	0.23	0.77		0.86	0.79	0.46	0.18	0.51		0.76
NC_002516.2	CDS	30502	32055	-	ID=cds-NP_248719.1;Parent=gene-PA0029;Dbxref=GenBank:NP_248719.1,GeneID:880672;Name=NP_248719.1;Note='Product name confidence: class 3 (Function proposed based on presence of conserved amino acid motif%2C structural feature or limited sequence similarity to an experimentally studied gene)';gbkey=CDS;locus_tag=PA0029;product=sulfate transporter;protein_id=NP_248719.1;transl_table=11	PA0029	1.9	1.58	1.31	1.17	1.56		2.15	2.32	1.49	1.67	0.84		3.12	2.21	2.26	1.32	3.52		2.08	2.75	1.44	2.65	3.58		0.53	0.44	0.37	0.33	0.44		0.6	0.65	0.42	0.47	0.23		0.87	0.62	0.63	0.37	0.98		0.58
NC_002516.2	CDS	32060	32983	-	ID=cds-NP_248720.1;Parent=gene-PA0030;Dbxref=GenBank:NP_248720.1,GeneID:880659;Name=NP_248720.1;Note='Product name confidence: class 4 (Homologs of previously reported genes of unknown function%2C or no similarity to any previously reported sequences)';gbkey=CDS;locus_tag=PA0030;product=hypothetical protein;protein_id=NP_248720.1;transl_table=11	PA0030	0.74	0.69	0.65	1.39	1.36		1.58	0.86	1.36	0.69	1.41		0.5	2.05	0.8	1.29	1.46		1.92	1.39	0.45	1.43	1.19		0.36	0.34	0.32	0.68	0.66		0.77	0.42	0.66	0.34	0.69		0.24	1	0.39	0.63	0.71		0.94
NC_002516.2	CDS	33000	34511	-	ID=cds-NP_248721.1;Parent=gene-PA0031;Dbxref=GenBank:NP_248721.1,GeneID:880657;Name=NP_248721.1;Note=Product name confidence: class 2 (High similarity to functionally studied protein);gbkey=CDS;gene=betC;locus_tag=PA0031;product=choline sulfatase;protein_id=NP_248721.1;transl_table=11	PA0031	1.2	0.99	2.12	1.77	1.76		1.72	1.37	1.11	1.56	2.58		1.37	1.13	0.21	1.35	1.7		3.01	1.43	1.77	1.74	2.05		0.4	0.33	0.7	0.59	0.58		0.57	0.46	0.37	0.52	0.86		0.46	0.38	0.07	0.45	0.56		1
NC_002516.2	CDS	34624	35538	+	ID=cds-NP_248722.1;Parent=gene-PA0032;Dbxref=GenBank:NP_248722.1,GeneID:880646;Name=NP_248722.1;Note='Product name confidence: class 3 (Function proposed based on presence of conserved amino acid motif%2C structural feature or limited sequence similarity to an experimentally studied gene)';gbkey=CDS;locus_tag=PA0032;product=transcriptional regulator;protein_id=NP_248722.1;transl_table=11	PA0032	8.93	9.08	6.36	8.64	10.95		14.24	10.6	10.97	8.3	11.38		15.62	10.13	8.01	5.5	12.6		12.16	12.15	8.77	7.47	11.38		0.57	0.58	0.41	0.55	0.7		0.91	0.68	0.7	0.53	0.73		1	0.65	0.51	0.35	0.81		0.78
NC_002516.2	CDS	35549	35926	+	ID=cds-YP_008719728.1;Parent=gene-PA0032a;Dbxref=GenBank:YP_008719728.1,GeneID:17373336;Name=YP_008719728.1;gbkey=CDS;locus_tag=PA0032a;product=DOPA 4%2C5-dioxygenase;protein_id=YP_008719728.1;transl_table=11	PA0032a	28.52	21.13	18.06	14.9	17.19		29.23	23.77	16.32	19.24	22.1		42.69	31.53	17.71	15.56	26.93		30.21	34.79	27.5	32.25	28.99		0.67	0.49	0.42	0.35	0.4		0.68	0.56	0.38	0.45	0.52		1	0.74	0.41	0.36	0.63		0.71
NC_002516.2	CDS	35905	36270	-	ID=cds-NP_248723.1;Parent=gene-PA0033;Dbxref=GenBank:NP_248723.1,GeneID:880641;Name=NP_248723.1;Note='Product name confidence: class 4 (Homologs of previously reported genes of unknown function%2C or no similarity to any previously reported sequences)';gbkey=CDS;locus_tag=PA0033;product=hypothetical protein;protein_id=NP_248723.1;transl_table=11	PA0033	1.86	3.2	1.65	1.89	1.07		4.56	3.26	1.71	2.05	4.74		3.46	3.88	2.03	1.63	1.31		5.11	6.13	0	1.35	2.5		0.3	0.52	0.27	0.31	0.17		0.74	0.53	0.28	0.33	0.77		0.56	0.63	0.33	0.27	0.21		0.83
NC_002516.2	CDS	36278	36901	-	ID=cds-NP_248724.1;Parent=gene-PA0034;Dbxref=GenBank:NP_248724.1,GeneID:879223;Name=NP_248724.1;Note='Product name confidence: class 3 (Function proposed based on presence of conserved amino acid motif%2C structural feature or limited sequence similarity to an experimentally studied gene)';gbkey=CDS;locus_tag=PA0034;product=two-component response regulator;protein_id=NP_248724.1;transl_table=11	PA0034	10.19	11.26	6.27	7.92	8.03		13.03	10.7	7.04	13.37	12.17		8.87	9.85	8.68	6.28	7.08		11.52	8.4	6.93	11.09	13.02		0.76	0.84	0.47	0.59	0.6		0.97	0.8	0.53	1	0.91		0.66	0.74	0.65	0.47	0.53		0.86
NC_002516.2	CDS	37087	37893	-	ID=cds-NP_248725.1;Parent=gene-PA0035;Dbxref=GenBank:NP_248725.1,GeneID:879479;Name=NP_248725.1;Note=Product name confidence: class 1 (Function experimentally demonstrated in P. aeruginosa);gbkey=CDS;gene=trpA;locus_tag=PA0035;product=tryptophan synthase subunit alpha;protein_id=NP_248725.1;transl_table=11	PA0035	31.08	23.49	11.69	18	16.88		33.45	27.2	13.61	16.3	29.31		48.99	26.96	19.62	15.1	28.21		39.65	21.06	18.49	15.92	25.46		0.63	0.48	0.24	0.37	0.34		0.68	0.56	0.28	0.33	0.6		1	0.55	0.4	0.31	0.58		0.81
NC_002516.2	CDS	37890	39098	-	ID=cds-NP_248726.1;Parent=gene-PA0036;Dbxref=GenBank:NP_248726.1,GeneID:879212;Name=NP_248726.1;Note=Product name confidence: class 1 (Function experimentally demonstrated in P. aeruginosa);gbkey=CDS;gene=trpB;locus_tag=PA0036;product=tryptophan synthase subunit beta;protein_id=NP_248726.1;transl_table=11	PA0036	26.38	23.61	19.1	15.78	19.04		27.93	23.55	14.27	15.66	24.59		41.47	26.13	15.38	16.14	23.76		32.17	20.96	24.94	17.99	22.74		0.64	0.57	0.46	0.38	0.46		0.67	0.57	0.34	0.38	0.59		1	0.63	0.37	0.39	0.57		0.78
NC_002516.2	CDS	39202	40089	+	ID=cds-NP_248727.1;Parent=gene-PA0037;Dbxref=GenBank:NP_248727.1,GeneID:883090;Name=NP_248727.1;Note=Product name confidence: class 1 (Function experimentally demonstrated in P. aeruginosa);gbkey=CDS;gene=trpI;locus_tag=PA0037;product=HTH-type transcriptional regulator TrpI;protein_id=NP_248727.1;transl_table=11	PA0037	9.46	5.76	6.1	6.01	8.82		12.91	9.67	9.89	9.4	15.39		9.35	5.75	9.57	7.1	17.76		10.2	10.59	8.81	9.65	15.43		0.53	0.32	0.34	0.34	0.5		0.73	0.54	0.56	0.53	0.87		0.53	0.32	0.54	0.4	1		0.57
NC_002516.2	CDS	40190	40405	+	ID=cds-NP_248728.1;Parent=gene-PA0038;Dbxref=GenBank:NP_248728.1,GeneID:879209;Name=NP_248728.1;Note='Product name confidence: class 4 (Homologs of previously reported genes of unknown function%2C or no similarity to any previously reported sequences)';gbkey=CDS;locus_tag=PA0038;product=hypothetical protein;protein_id=NP_248728.1;transl_table=11	PA0038	109.3	95.65	86.44	70.47	87.7		96.51	86.15	93.94	104.98	112.51		114.2	82.33	71.82	75.76	55.14		118.51	101.96	93.4	96.86	142.9		0.76	0.67	0.6	0.49	0.61		0.68	0.6	0.66	0.73	0.79		0.8	0.58	0.5	0.53	0.39		0.83
NC_002516.2	CDS	40589	40816	+	ID=cds-NP_248729.1;Parent=gene-PA0039;Dbxref=GenBank:NP_248729.1,GeneID:879200;Name=NP_248729.1;Note='Product name confidence: class 4 (Homologs of previously reported genes of unknown function%2C or no similarity to any previously reported sequences)';gbkey=CDS;locus_tag=PA0039;product=hypothetical protein;protein_id=NP_248729.1;transl_table=11	PA0039	706.92	649.71	455.22	338.14	376.97		816.48	731.02	594.5	555.45	593.87		887.78	752.62	402.65	232.53	369.01		728.07	750.23	646.46	716.79	706.52		0.8	0.73	0.51	0.38	0.42		0.92	0.82	0.67	0.63	0.67		1	0.85	0.45	0.26	0.42		0.82
NC_002516.2	CDS	41113	42801	+	ID=cds-NP_248730.1;Parent=gene-PA0040;Dbxref=GenBank:NP_248730.1,GeneID:879196;Name=NP_248730.1;Note='Product name confidence: class 4 (Homologs of previously reported genes of unknown function%2C or no similarity to any previously reported sequences)';gbkey=CDS;locus_tag=PA0040;product=hypothetical protein;protein_id=NP_248730.1;transl_table=11	PA0040	9.14	6.62	4.16	4.1	4.22		9.79	8.8	5.33	7.22	6.3		10.71	6.78	7.17	6.76	11.03		11.96	7.03	7.37	8.53	6.7		0.76	0.55	0.35	0.34	0.35		0.82	0.74	0.45	0.6	0.53		0.9	0.57	0.6	0.57	0.92		1
NC_002516.2	CDS	42914	53521	+	ID=cds-NP_248731.1;Parent=gene-PA0041;Dbxref=GenBank:NP_248731.1,GeneID:878601;Name=NP_248731.1;Note='Product name confidence: class 3 (Function proposed based on presence of conserved amino acid motif%2C structural feature or limited sequence similarity to an experimentally studied gene)';gbkey=CDS;locus_tag=PA0041;product=hemagglutinin;protein_id=NP_248731.1;transl_table=11	PA0041	12.56	8.91	5.79	5	3.97		12.78	8.73	5.56	6.14	6.16		14.85	9.96	5.83	4.83	5.15		14.37	9.77	6.83	7.3	6.26		0.85	0.6	0.39	0.34	0.27		0.86	0.59	0.37	0.41	0.41		1	0.67	0.39	0.33	0.35		0.97
NC_002516.2	CDS	54121	54822	+	ID=cds-YP_008719729.1;Parent=gene-PA0041a;Dbxref=GenBank:YP_008719729.1,GeneID:17373337;Name=YP_008719729.1;gbkey=CDS;locus_tag=PA0041a;product=transposase;protein_id=YP_008719729.1;transl_table=11	PA0041a	18.92	18.51	11.73	9.01	13.38		42.91	19.37	6.85	12.19	10.05		35.63	19.94	11.5	8.38	7.89		55.54	22.84	11	16.27	18.99		0.34	0.33	0.21	0.16	0.24		0.77	0.35	0.12	0.22	0.18		0.64	0.36	0.21	0.15	0.14		1
NC_002516.2	CDS	56546	56941	+	ID=cds-NP_248732.1;Parent=gene-PA0042;Dbxref=GenBank:NP_248732.1,GeneID:878502;Name=NP_248732.1;Note='Product name confidence: class 4 (Homologs of previously reported genes of unknown function%2C or no similarity to any previously reported sequences)';gbkey=CDS;locus_tag=PA0042;product=hypothetical protein;protein_id=NP_248732.1;transl_table=11	PA0042	62.48	67.77	56.27	60.9	79.86		102.65	67.47	56.52	56.18	79.45		89.65	71.66	48.83	41.76	83.92		97.46	81.53	63.94	80.29	78.4		0.61	0.66	0.55	0.59	0.78		1	0.66	0.55	0.55	0.77		0.87	0.7	0.48	0.41	0.82		0.95
NC_002516.2	CDS	57212	58594	-	ID=cds-NP_248733.1;Parent=gene-PA0043;Dbxref=GenBank:NP_248733.1,GeneID:878401;Name=NP_248733.1;Note='Product name confidence: class 4 (Homologs of previously reported genes of unknown function%2C or no similarity to any previously reported sequences)';gbkey=CDS;locus_tag=PA0043;product=hypothetical protein;protein_id=NP_248733.1;transl_table=11	PA0043	7.22	4.31	3.48	4.86	2.83		6.33	3.56	4.23	3.56	4.08		7.33	4.51	6.3	4.94	8.75		6.83	6.03	7	6.08	5.81		0.83	0.49	0.4	0.56	0.32		0.72	0.41	0.48	0.41	0.47		0.84	0.52	0.72	0.56	1		0.78
NC_002516.2	CDS	58786	60159	+	ID=cds-NP_248734.1;Parent=gene-PA0044;Dbxref=GenBank:NP_248734.1,GeneID:878350;Name=NP_248734.1;Note=Product name confidence: class 1 (Function experimentally demonstrated in P. aeruginosa);gbkey=CDS;gene=exoT;locus_tag=PA0044;product=exoenzyme T;protein_id=NP_248734.1;transl_table=11	PA0044	15.86	18.91	11.25	13.96	18.34		19.72	14.12	15.83	18.99	24		15.44	19.14	14.69	13.94	20.27		23.93	21.94	17.83	25.9	22.6		0.61	0.73	0.43	0.54	0.71		0.76	0.55	0.61	0.73	0.93		0.6	0.74	0.57	0.54	0.78		0.92
NC_002516.2	CDS	60656	61342	+	ID=cds-NP_248735.1;Parent=gene-PA0045;Dbxref=GenBank:NP_248735.1,GeneID:878300;Name=NP_248735.1;Note='Product name confidence: class 4 (Homologs of previously reported genes of unknown function%2C or no similarity to any previously reported sequences)';gbkey=CDS;locus_tag=PA0045;product=hypothetical protein;protein_id=NP_248735.1;transl_table=11	PA0045	33.21	31	17.97	20	14.24		38.03	25.23	22.53	26.47	28.03		33.22	23.82	19.49	16.87	10.56		35.26	30.22	28.47	26.86	23		0.87	0.82	0.47	0.53	0.37		1	0.66	0.59	0.7	0.74		0.87	0.63	0.51	0.44	0.28		0.93
NC_002516.2	CDS	61373	61726	+	ID=cds-NP_248736.1;Parent=gene-PA0046;Dbxref=GenBank:NP_248736.1,GeneID:878290;Name=NP_248736.1;Note='Product name confidence: class 4 (Homologs of previously reported genes of unknown function%2C or no similarity to any previously reported sequences)';gbkey=CDS;locus_tag=PA0046;product=hypothetical protein;protein_id=NP_248736.1;transl_table=11	PA0046	37.51	40.91	26.94	31.55	21.89		50.05	45.38	31.91	27.19	36.47		66.43	40.88	34.82	23.6	32.83		50.62	41.07	42.45	48.87	34.82		0.56	0.62	0.41	0.47	0.33		0.75	0.68	0.48	0.41	0.55		1	0.62	0.52	0.36	0.49		0.76
NC_002516.2	CDS	61879	62388	+	ID=cds-NP_248737.1;Parent=gene-PA0047;Dbxref=GenBank:NP_248737.1,GeneID:877928;Name=NP_248737.1;Note='Product name confidence: class 4 (Homologs of previously reported genes of unknown function%2C or no similarity to any previously reported sequences)';gbkey=CDS;locus_tag=PA0047;product=hypothetical protein;protein_id=NP_248737.1;transl_table=11	PA0047	23.81	23.6	22.24	14.15	15.5		32.29	39.92	32.81	27.89	37.44		48.59	29.12	22.08	21.56	51.79		52.12	36.06	30.47	41.52	22.56		0.46	0.45	0.43	0.27	0.3		0.62	0.77	0.63	0.54	0.72		0.93	0.56	0.42	0.41	0.99		1
NC_002516.2	CDS	62403	62786	-	ID=cds-NP_248738.1;Parent=gene-PA0048;Dbxref=GenBank:NP_248738.1,GeneID:877666;Name=NP_248738.1;Note='Product name confidence: class 3 (Function proposed based on presence of conserved amino acid motif%2C structural feature or limited sequence similarity to an experimentally studied gene)';gbkey=CDS;locus_tag=PA0048;product=transcriptional regulator;protein_id=NP_248738.1;transl_table=11	PA0048	8.28	6.66	5.23	4.63	5.3		6.79	8.7	7.08	2.79	5.09		12.31	7.88	1.11	6.22	3.5		10	10.02	5.36	6.44	6.18		0.67	0.54	0.42	0.38	0.43		0.55	0.71	0.58	0.23	0.41		1	0.64	0.09	0.51	0.28		0.81
NC_002516.2	CDS	63068	64729	-	ID=cds-NP_248739.1;Parent=gene-PA0049;Dbxref=GenBank:NP_248739.1,GeneID:877595;Name=NP_248739.1;Note='Product name confidence: class 4 (Homologs of previously reported genes of unknown function%2C or no similarity to any previously reported sequences)';gbkey=CDS;locus_tag=PA0049;product=hypothetical protein;protein_id=NP_248739.1;transl_table=11	PA0049	2.46	3.46	2.05	1.31	2.65		3.26	3.54	2.39	1.87	1.7		6.24	2.16	3.07	2.15	2.32		5.09	2.51	1.86	2.48	2.09		0.39	0.55	0.33	0.21	0.42		0.52	0.57	0.38	0.3	0.27		1	0.35	0.49	0.34	0.37		0.82
NC_002516.2	CDS	65339	65479	+	ID=cds-NP_248740.1;Parent=gene-PA0050;Dbxref=GenBank:NP_248740.1,GeneID:878575;Name=NP_248740.1;Note='Product name confidence: class 4 (Homologs of previously reported genes of unknown function%2C or no similarity to any previously reported sequences)';gbkey=CDS;locus_tag=PA0050;product=hypothetical protein;protein_id=NP_248740.1;transl_table=11	PA0050	22.54	25.68	34.17	23.83	18.88		51.75	27.07	17.8	30.34	21.55		29.43	34.89	21.1	19.34	25.88		32.12	24.26	39.42	28.04	20.72		0.44	0.5	0.66	0.46	0.36		1	0.52	0.34	0.59	0.42		0.57	0.67	0.41	0.37	0.5		0.62
NC_002516.2	CDS	66303	68135	+	ID=cds-NP_248741.1;Parent=gene-PA0051;Dbxref=GenBank:NP_248741.1,GeneID:878637;Name=NP_248741.1;Note=Product name confidence: class 2 (High similarity to functionally studied protein);gbkey=CDS;gene=phzH;locus_tag=PA0051;product=phenazine-modifying protein;protein_id=NP_248741.1;transl_table=11	PA0051	2.72	1.39	1.86	0.86	2.14		2.1	1.74	1.37	1.52	1.66		3.65	2.58	0.93	1.21	2.15		2.83	2.1	2.25	2.89	2.54		0.75	0.38	0.51	0.24	0.59		0.58	0.48	0.38	0.42	0.45		1	0.71	0.25	0.33	0.59		0.78
NC_002516.2	CDS	68188	68616	-	ID=cds-NP_248742.1;Parent=gene-PA0052;Dbxref=GenBank:NP_248742.1,GeneID:877739;Name=NP_248742.1;Note='Product name confidence: class 4 (Homologs of previously reported genes of unknown function%2C or no similarity to any previously reported sequences)';gbkey=CDS;locus_tag=PA0052;product=hypothetical protein;protein_id=NP_248742.1;transl_table=11	PA0052	1.06	2.73	2.34	1.38	1.09		1.94	1.67	0.98	2.24	3.03		3.76	2.65	0.99	1.79	5.67		3.9	2.49	4.35	6.72	1.06		0.16	0.41	0.35	0.21	0.16		0.29	0.25	0.15	0.33	0.45		0.56	0.39	0.15	0.27	0.84		0.58
NC_002516.2	CDS	69543	70091	-	ID=cds-NP_248744.1;Parent=gene-PA0054;Dbxref=GenBank:NP_248744.1,GeneID:878088;Name=NP_248744.1;Note='Product name confidence: class 4 (Homologs of previously reported genes of unknown function%2C or no similarity to any previously reported sequences)';gbkey=CDS;locus_tag=PA0054;product=RNA 2'-phosphotransferase-like protein;protein_id=NP_248744.1;transl_table=11	PA0054	6.62	4.66	3.47	2.34	3.14		9.87	9.41	1.91	5.46	3.56		12.18	9.13	2.13	6.52	6.82		9.86	4.87	5.06	5.1	4.32		0.54	0.38	0.28	0.19	0.26		0.81	0.77	0.16	0.45	0.29		1	0.75	0.17	0.54	0.56		0.81
NC_002516.2	CDS	70130	70636	-	ID=cds-NP_248745.1;Parent=gene-PA0055;Dbxref=GenBank:NP_248745.1,GeneID:877862;Name=NP_248745.1;Note='Product name confidence: class 4 (Homologs of previously reported genes of unknown function%2C or no similarity to any previously reported sequences)';gbkey=CDS;locus_tag=PA0055;product=hypothetical protein;protein_id=NP_248745.1;transl_table=11	PA0055	10.3	10.92	7.72	4.87	5.4		12.75	9.57	4.13	10.13	6.42		10.23	10.26	9.43	6.05	5.11		16.12	13.28	7.11	5.85	8.11		0.64	0.68	0.48	0.3	0.33		0.79	0.59	0.26	0.63	0.4		0.63	0.64	0.58	0.38	0.32		1
NC_002516.2	CDS	70702	71622	-	ID=cds-NP_248746.1;Parent=gene-PA0056;Dbxref=GenBank:NP_248746.1,GeneID:877984;Name=NP_248746.1;Note='Product name confidence: class 3 (Function proposed based on presence of conserved amino acid motif%2C structural feature or limited sequence similarity to an experimentally studied gene)';gbkey=CDS;locus_tag=PA0056;product=transcriptional regulator;protein_id=NP_248746.1;transl_table=11	PA0056	1.97	0.93	2.18	0.86	3.31		3.62	3.63	2.1	1.39	1.41		4.63	4.31	1.15	2.41	5.84		6.84	3.02	4.04	2.33	1.88		0.29	0.14	0.32	0.13	0.48		0.53	0.53	0.31	0.2	0.21		0.68	0.63	0.17	0.35	0.85		1
NC_002516.2	CDS	71730	72617	+	ID=cds-NP_248747.1;Parent=gene-PA0057;Dbxref=GenBank:NP_248747.1,GeneID:878150;Name=NP_248747.1;Note='Product name confidence: class 4 (Homologs of previously reported genes of unknown function%2C or no similarity to any previously reported sequences)';gbkey=CDS;locus_tag=PA0057;product=hypothetical protein;protein_id=NP_248747.1;transl_table=11	PA0057	2.81	1.68	0.9	1.11	0.53		1.53	1.07	1.65	3.85	2.93		3.63	1.7	1.56	1.34	2.06		3.88	2.29	2.55	2.78	4.73		0.59	0.36	0.19	0.23	0.11		0.32	0.23	0.35	0.81	0.62		0.77	0.36	0.33	0.28	0.44		0.82
NC_002516.2	CDS	72680	73384	+	ID=cds-NP_248748.1;Parent=gene-PA0058;Dbxref=GenBank:NP_248748.1,GeneID:880931;Name=NP_248748.1;Note='Product name confidence: class 4 (Homologs of previously reported genes of unknown function%2C or no similarity to any previously reported sequences)';gbkey=CDS;locus_tag=PA0058;product=hypothetical protein;protein_id=NP_248748.1;transl_table=11	PA0058	1.29	0.6	0.57	0.28	0.44		0.74	0.56	0	0.61	0.62		0.98	0.27	0.75	0.48	1.23		1.12	1.36	0.58	1.17	0		0.95	0.44	0.42	0.21	0.32		0.54	0.41	0	0.45	0.46		0.72	0.2	0.55	0.35	0.9		0.82
NC_002516.2	CDS	73468	73923	+	ID=cds-NP_248749.1;Parent=gene-PA0059;Dbxref=GenBank:NP_248749.1,GeneID:878070;Name=NP_248749.1;Note=Product name confidence: class 2 (High similarity to functionally studied protein);gbkey=CDS;gene=osmC;locus_tag=PA0059;product=osmotically inducible protein OsmC;protein_id=NP_248749.1;transl_table=11	PA0059	21.9	18.22	23.33	16.04	16.14		20.11	18.66	17.89	18.3	29.03		23.26	23.23	13.05	14.95	22.75		26.34	24.41	22.12	25.69	23.63		0.75	0.63	0.8	0.55	0.56		0.69	0.64	0.62	0.63	1		0.8	0.8	0.45	0.51	0.78		0.91
NC_002516.2	CDS	74034	74267	+	ID=cds-NP_248750.1;Parent=gene-PA0060;Dbxref=GenBank:NP_248750.1,GeneID:880900;Name=NP_248750.1;Note='Product name confidence: class 4 (Homologs of previously reported genes of unknown function%2C or no similarity to any previously reported sequences)';gbkey=CDS;locus_tag=PA0060;product=hypothetical protein;protein_id=NP_248750.1;transl_table=11	PA0060	43.65	74.18	50.62	46.04	47.5		51.8	60.83	40.23	74.05	124.72		76.35	42.85	43.14	34.24	55		82.89	51.17	74.78	82.72	100.68		0.35	0.59	0.41	0.37	0.38		0.42	0.49	0.32	0.59	1		0.61	0.34	0.35	0.27	0.44		0.66
NC_002516.2	CDS	74279	74716	-	ID=cds-NP_248751.1;Parent=gene-PA0061;Dbxref=GenBank:NP_248751.1,GeneID:877992;Name=NP_248751.1;Note='Product name confidence: class 4 (Homologs of previously reported genes of unknown function%2C or no similarity to any previously reported sequences)';gbkey=CDS;locus_tag=PA0061;product=hypothetical protein;protein_id=NP_248751.1;transl_table=11	PA0061	26.69	17.02	15.58	19.18	14.48		32.84	29.23	10.98	21.25	37.16		27.37	31.1	19.16	14.01	42.1		42.49	28.56	23.97	28.21	31.06		0.63	0.4	0.37	0.45	0.34		0.77	0.69	0.26	0.5	0.87		0.64	0.73	0.45	0.33	0.99		1
NC_002516.2	CDS	74773	75189	-	ID=cds-NP_248752.1;Parent=gene-PA0062;Dbxref=GenBank:NP_248752.1,GeneID:878228;Name=NP_248752.1;Note='Product name confidence: class 4 (Homologs of previously reported genes of unknown function%2C or no similarity to any previously reported sequences)';gbkey=CDS;locus_tag=PA0062;product=hypothetical protein;protein_id=NP_248752.1;transl_table=11	PA0062	8.98	11.75	10.11	13.27	15.39		11.25	9.73	10.28	21.29	20.81		13.54	11.8	8.41	11.65	24.18		14.87	14.61	15.06	25.88	19.05		0.35	0.45	0.39	0.51	0.59		0.43	0.38	0.4	0.82	0.8		0.52	0.46	0.32	0.45	0.93		0.57
NC_002516.2	CDS	75281	76408	+	ID=cds-NP_248753.1;Parent=gene-PA0063;Dbxref=GenBank:NP_248753.1,GeneID:877630;Name=NP_248753.1;Note='Product name confidence: class 4 (Homologs of previously reported genes of unknown function%2C or no similarity to any previously reported sequences)';gbkey=CDS;locus_tag=PA0063;product=hypothetical protein;protein_id=NP_248753.1;transl_table=11	PA0063	7.85	6.14	3.29	5.52	6.94		9.24	7.19	4.82	6.26	7.21		9.71	5.79	3.2	7.71	10		8.73	8.34	8.21	7.59	6.07		0.79	0.61	0.33	0.55	0.69		0.92	0.72	0.48	0.63	0.72		0.97	0.58	0.32	0.77	1		0.87
NC_002516.2	CDS	76416	77399	-	ID=cds-NP_248754.1;Parent=gene-PA0064;Dbxref=GenBank:NP_248754.1,GeneID:878385;Name=NP_248754.1;Note='Product name confidence: class 4 (Homologs of previously reported genes of unknown function%2C or no similarity to any previously reported sequences)';gbkey=CDS;locus_tag=PA0064;product=hypothetical protein;protein_id=NP_248754.1;transl_table=11	PA0064	14.42	11.04	6.38	7.44	4.38		17.27	8.81	8.19	7.39	13.45		19.68	14.13	5.62	5.37	12.84		15.21	12.28	8.37	10.21	7.89		0.73	0.56	0.32	0.38	0.22		0.88	0.45	0.42	0.38	0.68		1	0.72	0.29	0.27	0.65		0.77
NC_002516.2	CDS	77432	78097	-	ID=cds-NP_248755.1;Parent=gene-PA0065;Dbxref=GenBank:NP_248755.1,GeneID:878495;Name=NP_248755.1;Note='Product name confidence: class 4 (Homologs of previously reported genes of unknown function%2C or no similarity to any previously reported sequences)';gbkey=CDS;locus_tag=PA0065;product=5'-nucleotidase;protein_id=NP_248755.1;transl_table=11	PA0065	18.58	17.27	12.21	11.87	9.52		26.46	17.15	11.46	11.24	16.62		17.65	18.04	9.09	12.05	11.1		26.46	15.57	13.14	14.97	17.82		0.7	0.65	0.46	0.45	0.36		1	0.65	0.43	0.42	0.63		0.67	0.68	0.34	0.46	0.42		1
NC_002516.2	CDS	78090	78632	-	ID=cds-NP_248756.1;Parent=gene-PA0066;Dbxref=GenBank:NP_248756.1,GeneID:879179;Name=NP_248756.1;Note='Product name confidence: class 4 (Homologs of previously reported genes of unknown function%2C or no similarity to any previously reported sequences)';gbkey=CDS;locus_tag=PA0066;product=hypothetical protein;protein_id=NP_248756.1;transl_table=11	PA0066	35.95	40.4	22	28.58	36.04		46.84	37.34	35.83	47.67	51.55		39.91	39.37	28.37	28.29	54.83		44.79	47.84	41.89	46.57	57.01		0.63	0.71	0.39	0.5	0.63		0.82	0.65	0.63	0.84	0.9		0.7	0.69	0.5	0.5	0.96		0.79
NC_002516.2	CDS	78710	80755	+	ID=cds-NP_248757.1;Parent=gene-PA0067;Dbxref=GenBank:NP_248757.1,GeneID:878482;Name=NP_248757.1;Note=Product name confidence: class 2 (High similarity to functionally studied protein);gbkey=CDS;gene=prlC;locus_tag=PA0067;product=oligopeptidase A;protein_id=NP_248757.1;transl_table=11	PA0067	29.62	25.45	17.56	13.96	16.57		42.08	29.54	22.44	22.93	26.2		52.23	32.6	19.56	21.76	22.23		46.05	39.45	27.73	29.99	24.01		0.57	0.49	0.34	0.27	0.32		0.81	0.57	0.43	0.44	0.5		1	0.62	0.37	0.42	0.43		0.88
NC_002516.2	CDS	80752	81027	+	ID=cds-NP_248758.1;Parent=gene-PA0068;Dbxref=GenBank:NP_248758.1,GeneID:878318;Name=NP_248758.1;Note='Product name confidence: class 4 (Homologs of previously reported genes of unknown function%2C or no similarity to any previously reported sequences)';gbkey=CDS;locus_tag=PA0068;product=hypothetical protein;protein_id=NP_248758.1;transl_table=11	PA0068	107.74	113.83	50.19	38.68	56.16		130.29	93.92	52.1	44.18	74.3		129.47	107.96	66.22	52.81	47.67		103.1	109.62	63.77	69.24	71.14		0.83	0.87	0.39	0.3	0.43		1	0.72	0.4	0.34	0.57		0.99	0.83	0.51	0.41	0.37		0.79
NC_002516.2	CDS	81116	82174	+	ID=cds-NP_248759.1;Parent=gene-PA0069;Dbxref=GenBank:NP_248759.1,GeneID:878366;Name=NP_248759.1;Note='Product name confidence: class 4 (Homologs of previously reported genes of unknown function%2C or no similarity to any previously reported sequences)';gbkey=CDS;locus_tag=PA0069;product=hypothetical protein;protein_id=NP_248759.1;transl_table=11	PA0069	13.72	9.05	5.69	3.45	6.58		8.56	10.36	5.63	5.05	5.84		11.21	11.08	6.62	4.27	6.53		14.5	9.9	5.25	8.32	5.95		0.95	0.62	0.39	0.24	0.45		0.59	0.71	0.39	0.35	0.4		0.77	0.76	0.46	0.29	0.45		1
NC_002516.2	CDS	82404	83318	-	ID=cds-NP_248760.1;Parent=gene-PA0070;Dbxref=GenBank:NP_248760.1,GeneID:879190;Name=NP_248760.1;Note='Product name confidence: class 4 (Homologs of previously reported genes of unknown function%2C or no similarity to any previously reported sequences)';gbkey=CDS;locus_tag=PA0070;product=hypothetical protein;protein_id=NP_248760.1;transl_table=11	PA0070	180.85	171.67	116.39	80.37	60.06		221.39	202.46	128.82	104.04	97.59		229.53	187.95	104.51	101.07	129.42		236.95	196.52	134.65	177.44	90.42		0.76	0.72	0.49	0.34	0.25		0.93	0.85	0.54	0.44	0.41		0.97	0.79	0.44	0.43	0.55		1
NC_002516.2	CDS	83380	85092	-	ID=cds-NP_248761.1;Parent=gene-PA0071;Dbxref=GenBank:NP_248761.1,GeneID:879195;Name=NP_248761.1;Note='Product name confidence: class 4 (Homologs of previously reported genes of unknown function%2C or no similarity to any previously reported sequences)';gbkey=CDS;locus_tag=PA0071;product=hypothetical protein;protein_id=NP_248761.1;transl_table=11	PA0071	107.54	107.55	83.74	88.48	83.08		126.81	112.7	94.21	98.09	105.33		118.1	97.25	85.85	54.24	63.75		116.1	112.9	101.25	101.17	122.88		0.85	0.85	0.66	0.7	0.66		1	0.89	0.74	0.77	0.83		0.93	0.77	0.68	0.43	0.5		0.92
NC_002516.2	CDS	85085	86284	-	ID=cds-NP_248762.1;Parent=gene-PA0072;Dbxref=GenBank:NP_248762.1,GeneID:879189;Name=NP_248762.1;Note='Product name confidence: class 4 (Homologs of previously reported genes of unknown function%2C or no similarity to any previously reported sequences)';gbkey=CDS;locus_tag=PA0072;product=hypothetical protein;protein_id=NP_248762.1;transl_table=11	PA0072	7.76	11.8	4.6	4.61	2.41		14.07	10.87	5.14	5.97	3.53		8.65	9.14	6.55	5.61	6.48		15.51	8.55	6.62	8.1	3.73		0.5	0.76	0.3	0.3	0.16		0.91	0.7	0.33	0.38	0.23		0.56	0.59	0.42	0.36	0.42		1
NC_002516.2	CDS	86284	87003	-	ID=cds-NP_248763.1;Parent=gene-PA0073;Dbxref=GenBank:NP_248763.1,GeneID:878396;Name=NP_248763.1;Note='Product name confidence: class 3 (Function proposed based on presence of conserved amino acid motif%2C structural feature or limited sequence similarity to an experimentally studied gene)';gbkey=CDS;locus_tag=PA0073;product=ABC transporter ATP-binding protein;protein_id=NP_248763.1;transl_table=11	PA0073	9.93	9.61	9.76	3.57	2.07		8.54	8.39	5.67	5.79	4.37		12.17	7.62	7.67	5.09	14.01		12.17	10.54	4	11.21	4.06		0.71	0.69	0.7	0.25	0.15		0.61	0.6	0.4	0.41	0.31		0.87	0.54	0.55	0.36	1		0.87
NC_002516.2	CDS	87000	90098	-	ID=cds-NP_248764.1;Parent=gene-PA0074;Dbxref=GenBank:NP_248764.1,GeneID:879361,PseudoCap:PA0074;Name=NP_248764.1;Note=Product name confidence: class 1: Function experimentally demonstrated in P. aeruginosa.;gbkey=CDS;gene=ppkA;locus_tag=PA0074;product=serine/threonine protein kinase PpkA;protein_id=NP_248764.1;transl_table=11	PA0074	24.04	16.88	12.34	8.9	6.21		26.37	20.19	15.19	13.74	10.5		24.51	24.11	12.79	8.88	14.17		32	23.01	15.65	17.62	8.55		0.75	0.53	0.39	0.28	0.19		0.82	0.63	0.47	0.43	0.33		0.77	0.75	0.4	0.28	0.44		1
NC_002516.2	CDS	90106	90834	-	ID=cds-NP_248765.1;Parent=gene-PA0075;Dbxref=GenBank:NP_248765.1,GeneID:879341,PseudoCap:PA0075;Name=NP_248765.1;Note=Product name confidence: class 1: Function experimentally demonstrated in P. aeruginosa.;gbkey=CDS;gene=pppA;locus_tag=PA0075;product=serine/threonine phosphatase;protein_id=NP_248765.1;transl_table=11	PA0075	31.98	25.86	12.81	13.56	12.13		33.74	29.45	20.09	17.46	20.98		39.69	30.23	18.66	14.26	22.92		45.38	22.73	19.48	31.3	18.04		0.7	0.57	0.28	0.3	0.27		0.74	0.65	0.44	0.38	0.46		0.87	0.67	0.41	0.31	0.51		1
NC_002516.2	CDS	90844	91524	-	ID=cds-NP_248766.1;Parent=gene-PA0076;Dbxref=GenBank:NP_248766.1,GeneID:879335;Name=NP_248766.1;Note='Product name confidence: class 4 (Homologs of previously reported genes of unknown function%2C or no similarity to any previously reported sequences)';gbkey=CDS;locus_tag=PA0076;product=hypothetical protein;protein_id=NP_248766.1;transl_table=11	PA0076	27	18.14	10.91	6.97	5.98		19.9	17.75	9.52	14.61	8.92		25.05	20.56	9.52	11.28	17.49		26.31	18.84	14.96	15.36	8.98		1	0.67	0.4	0.26	0.22		0.74	0.66	0.35	0.54	0.33		0.93	0.76	0.35	0.42	0.65		0.97
NC_002516.2	CDS	91521	94826	-	ID=cds-NP_248767.1;Parent=gene-PA0077;Dbxref=GenBank:NP_248767.1,GeneID:879396,PseudoCap:PA0077;Name=NP_248767.1;Note='Product name confidence: class 2: Function of highly similar gene experimentally demonstrated in another organism (and gene context consistent in terms of pathways its involved in%2C if known).';gbkey=CDS;gene=icmF1;locus_tag=PA0077;product=type VI secretion protein IcmF;protein_…	PA0077	33.06	27.16	17.64	11.78	7.98		32.69	26.07	21.7	18.99	17.36		43.06	25.84	18.71	13.77	14.91		38.54	29.43	25.69	29.08	14.67		0.77	0.63	0.41	0.27	0.19		0.76	0.61	0.5	0.44	0.4		1	0.6	0.43	0.32	0.35		0.9
NC_002516.2	CDS	95048	96397	-	ID=cds-NP_248768.1;Parent=gene-PA0078;Dbxref=GenBank:NP_248768.1,GeneID:879392;Name=NP_248768.1;Note='Product name confidence: class 4 (Homologs of previously reported genes of unknown function%2C or no similarity to any previously reported sequences)';gbkey=CDS;locus_tag=PA0078;product=hypothetical protein;protein_id=NP_248768.1;transl_table=11	PA0078	19.63	18.38	10.19	10.18	6.49		18.77	18.85	15.96	13.92	11.57		23.14	19.55	16.69	8.67	13.23		27.86	19.56	17.69	18.55	9.33		0.7	0.66	0.37	0.37	0.23		0.67	0.68	0.57	0.5	0.42		0.83	0.7	0.6	0.31	0.47		1
NC_002516.2	CDS	96404	97738	-	ID=cds-NP_248769.1;Parent=gene-PA0079;Dbxref=GenBank:NP_248769.1,GeneID:879382;Name=NP_248769.1;Note='Product name confidence: class 4 (Homologs of previously reported genes of unknown function%2C or no similarity to any previously reported sequences)';gbkey=CDS;locus_tag=PA0079;product=hypothetical protein;protein_id=NP_248769.1;transl_table=11	PA0079	21.08	18.67	10.23	7.77	5.75		20.77	21.99	12.38	13.62	10.65		27.11	19.06	14.49	10.22	13.34		29.09	28.72	17.5	22.46	11.83		0.72	0.64	0.35	0.27	0.2		0.71	0.76	0.43	0.47	0.37		0.93	0.66	0.5	0.35	0.46		1
NC_002516.2	CDS	97754	98218	-	ID=cds-NP_248770.1;Parent=gene-PA0080;Dbxref=GenBank:NP_248770.1,GeneID:879436;Name=NP_248770.1;Note='Product name confidence: class 4 (Homologs of previously reported genes of unknown function%2C or no similarity to any previously reported sequences)';gbkey=CDS;locus_tag=PA0080;product=hypothetical protein;protein_id=NP_248770.1;transl_table=11	PA0080	11.72	14.43	7.34	4.89	6.9		8.29	13.68	10.57	9.66	9.1		11.65	15.05	11.2	11.18	6.2		16.94	18.16	9.08	16.3	1.96		0.65	0.79	0.4	0.27	0.38		0.46	0.75	0.58	0.53	0.5		0.64	0.83	0.62	0.62	0.34		0.93
NC_002516.2	CDS	98263	99756	-	ID=cds-NP_248771.1;Parent=gene-PA0081;Dbxref=GenBank:NP_248771.1,GeneID:879413,PseudoCap:PA0081;Name=NP_248771.1;Note=Product name confidence: class 1: Function experimentally demonstrated in P. aeruginosa.;gbkey=CDS;gene=fha1;locus_tag=PA0081;product=Fha domain-containing protein;protein_id=NP_248771.1;transl_table=11	PA0081	35.4	29.8	22.64	27.46	30.42		34.74	36.46	38.71	39.33	44.73		43.21	31.58	27.95	25.33	47.89		42.57	39.96	33.78	49.73	46.39		0.71	0.6	0.46	0.55	0.61		0.7	0.73	0.78	0.79	0.9		0.87	0.64	0.56	0.51	0.96		0.86
NC_002516.2	CDS	100124	101158	+	ID=cds-NP_248772.1;Parent=gene-PA0082;Dbxref=GenBank:NP_248772.1,GeneID:879402;Name=NP_248772.1;Note='Product name confidence: class 4 (Homologs of previously reported genes of unknown function%2C or no similarity to any previously reported sequences)';gbkey=CDS;locus_tag=PA0082;product=hypothetical protein;protein_id=NP_248772.1;transl_table=11	PA0082	63.16	47.74	27.93	27.12	21.78		60.52	57.78	39.21	37.31	34.8		78.56	57.85	30.59	31.54	90.11		78.67	51.13	48.43	63.67	31.32		0.7	0.53	0.31	0.3	0.24		0.67	0.64	0.44	0.41	0.39		0.87	0.64	0.34	0.35	1		0.87
NC_002516.2	CDS	101247	101765	+	ID=cds-NP_248773.1;Parent=gene-PA0083;Dbxref=GenBank:NP_248773.1,GeneID:879476;Name=NP_248773.1;Note='Product name confidence: class 4 (Homologs of previously reported genes of unknown function%2C or no similarity to any previously reported sequences)';gbkey=CDS;locus_tag=PA0083;product=hypothetical protein;protein_id=NP_248773.1;transl_table=11	PA0083	88.57	85.36	47.19	38.47	33.03		100.21	74.62	66.23	57.5	49.33		120.16	96.6	52.82	46.31	36.56		118.76	92.9	67.03	77.93	40.12		0.74	0.71	0.39	0.32	0.27		0.83	0.62	0.55	0.48	0.41		1	0.8	0.44	0.39	0.3		0.99
NC_002516.2	CDS	101778	103274	+	ID=cds-NP_248774.1;Parent=gene-PA0084;Dbxref=GenBank:NP_248774.1,GeneID:879464;Name=NP_248774.1;Note='Product name confidence: class 4 (Homologs of previously reported genes of unknown function%2C or no similarity to any previously reported sequences)';gbkey=CDS;locus_tag=PA0084;product=hypothetical protein;protein_id=NP_248774.1;transl_table=11	PA0084	97.05	91.2	54.11	39.02	24.31		90.03	82.97	56.22	55.8	46.09		110.53	86.57	62.32	40.31	33.05		90.77	84.2	68.96	68.89	39.17		0.88	0.83	0.49	0.35	0.22		0.81	0.75	0.51	0.5	0.42		1	0.78	0.56	0.36	0.3		0.82
NC_002516.2	CDS	103350	103838	+	ID=cds-NP_248775.1;Parent=gene-PA0085;Dbxref=GenBank:NP_248775.1,GeneID:879446,PseudoCap:PA0085;Name=NP_248775.1;gbkey=CDS;gene=hcp1;locus_tag=PA0085;product=protein secretion apparatus assembly protein;protein_id=NP_248775.1;transl_table=11	PA0085	424.98	413.35	296.41	204.75	137.67		433.77	353.69	278.05	284.57	211.22		466.03	426.55	249.45	177.62	124.13		452.63	381.5	321.62	352.9	171.62		0.91	0.89	0.64	0.44	0.3		0.93	0.76	0.6	0.61	0.45		1	0.92	0.54	0.38	0.27		0.97
NC_002516.2	CDS	104006	104851	+	ID=cds-NP_248776.1;Parent=gene-PA0086;Dbxref=GenBank:NP_248776.1,GeneID:879504;Name=NP_248776.1;Note='Product name confidence: class 4 (Homologs of previously reported genes of unknown function%2C or no similarity to any previously reported sequences)';gbkey=CDS;locus_tag=PA0086;product=hypothetical protein;protein_id=NP_248776.1;transl_table=11	PA0086	47.63	56.39	27.17	23.37	18.32		54.33	49.16	37.21	27.94	19.24		48.91	58.26	39.19	32.24	37.4		47.73	49.28	41.73	49.56	21.48		0.82	0.97	0.47	0.4	0.31		0.93	0.84	0.64	0.48	0.33		0.84	1	0.67	0.55	0.64		0.82
NC_002516.2	CDS	104853	105362	+	ID=cds-NP_248777.1;Parent=gene-PA0087;Dbxref=GenBank:NP_248777.1,GeneID:879495;Name=NP_248777.1;Note='Product name confidence: class 4 (Homologs of previously reported genes of unknown function%2C or no similarity to any previously reported sequences)';gbkey=CDS;locus_tag=PA0087;product=hypothetical protein;protein_id=NP_248777.1;transl_table=11	PA0087	48.96	52.41	25.59	19.96	8.6		36.17	54.57	32.2	30.41	17.66		48.37	48.41	31.88	21.73	28.53		49.62	50.52	42.18	41.02	23.1		0.9	0.96	0.47	0.37	0.16		0.66	1	0.59	0.56	0.32		0.89	0.89	0.58	0.4	0.52		0.91
NC_002516.2	CDS	105359	107218	+	ID=cds-NP_248778.1;Parent=gene-PA0088;Dbxref=GenBank:NP_248778.1,GeneID:879483;Name=NP_248778.1;Note='Product name confidence: class 4 (Homologs of previously reported genes of unknown function%2C or no similarity to any previously reported sequences)';gbkey=CDS;locus_tag=PA0088;product=hypothetical protein;protein_id=NP_248778.1;transl_table=11	PA0088	36.21	28.12	23.8	14.77	8.42		25.55	30.57	24.57	23.58	20.53		47.97	34.63	20.85	19.38	14.99		39.01	37.3	32.82	34.01	18.85		0.75	0.59	0.5	0.31	0.18		0.53	0.64	0.51	0.49	0.43		1	0.72	0.43	0.4	0.31		0.81
NC_002516.2	CDS	107182	108228	+	ID=cds-NP_248779.1;Parent=gene-PA0089;Dbxref=GenBank:NP_248779.1,GeneID:879573;Name=NP_248779.1;Note='Product name confidence: class 4 (Homologs of previously reported genes of unknown function%2C or no similarity to any previously reported sequences)';gbkey=CDS;locus_tag=PA0089;product=hypothetical protein;protein_id=NP_248779.1;transl_table=11	PA0089	66.99	49.84	35.19	28.6	19.36		58.74	53.32	45.25	37.39	29.01		67.27	52.67	37.55	29.06	23.58		64.13	53.81	51.91	47.45	29.39		1	0.74	0.52	0.43	0.29		0.87	0.79	0.67	0.56	0.43		1	0.78	0.56	0.43	0.35		0.95
NC_002516.2	CDS	108221	110929	+	ID=cds-NP_248780.1;Parent=gene-PA0090;Dbxref=GenBank:NP_248780.1,GeneID:879553,PseudoCap:PA0090;Name=NP_248780.1;Note=Product name confidence: class 1: Function experimentally demonstrated in P. aeruginosa.;gbkey=CDS;gene=clpV1;locus_tag=PA0090;product=secretion protein ClpV1;protein_id=NP_248780.1;transl_table=11	PA0090	42.53	37.66	22.6	19.09	13.31		37.11	34.64	24.64	25.94	20.19		45.23	39.32	26.99	19.29	21.78		46.16	40.07	33.25	35.45	16.48		0.92	0.82	0.49	0.41	0.29		0.8	0.75	0.53	0.56	0.44		0.98	0.85	0.58	0.42	0.47		1
NC_002516.2	CDS	110976	112907	+	ID=cds-NP_248781.1;Parent=gene-PA0091;Dbxref=GenBank:NP_248781.1,GeneID:879511,PseudoCap:PA0091;Name=NP_248781.1;Note='Product name confidence: class 2: Function of highly similar gene experimentally demonstrated in another organism (and gene context consistent in terms of pathways its involved in%2C if known).';gbkey=CDS;gene=vgrG1;locus_tag=PA0091;product=type VI secretion system protein VgrG;p…	PA0091	42.73	46.14	30.67	22.61	14.52		43.52	44.4	28.47	27.92	21.45		50.95	50.66	35.84	21.63	23.12		47.9	45.45	35.82	39.44	23.92		0.84	0.91	0.6	0.44	0.28		0.85	0.87	0.56	0.55	0.42		1	0.99	0.7	0.42	0.45		0.94
NC_002516.2	CDS	113022	113306	-	ID=cds-NP_248782.1;Parent=gene-PA0092;Dbxref=GenBank:NP_248782.1,GeneID:880664;Name=NP_248782.1;Note='Product name confidence: class 4 (Homologs of previously reported genes of unknown function%2C or no similarity to any previously reported sequences)';gbkey=CDS;locus_tag=PA0092;product=hypothetical protein;protein_id=NP_248782.1;transl_table=11	PA0092	38.63	24.66	16.55	21.16	15.66		25.97	30.41	16.88	18.01	20.18		35.59	28.54	14.91	13.16	11.46		33.51	29.63	18.06	35.26	17.62		1	0.64	0.43	0.55	0.41		0.67	0.79	0.44	0.47	0.52		0.92	0.74	0.39	0.34	0.3		0.87
NC_002516.2	CDS	113303	114595	-	ID=cds-NP_248783.1;Parent=gene-PA0093;Dbxref=GenBank:NP_248783.1,GeneID:880654;Name=NP_248783.1;Note='Product name confidence: class 4 (Homologs of previously reported genes of unknown function%2C or no similarity to any previously reported sequences)';gbkey=CDS;locus_tag=PA0093;product=hypothetical protein;protein_id=NP_248783.1;transl_table=11	PA0093	23.26	22.32	17.31	16.13	18.16		25.55	20.91	18.2	17.95	22.66		24.43	24.36	16.19	18.46	16		27.03	26.21	22.53	22.74	21.61		0.86	0.83	0.64	0.6	0.67		0.95	0.77	0.67	0.66	0.84		0.9	0.9	0.6	0.68	0.59		1
NC_002516.2	CDS	114611	115045	-	ID=cds-NP_248784.1;Parent=gene-PA0094;Dbxref=GenBank:NP_248784.1,GeneID:879595;Name=NP_248784.1;Note='Product name confidence: class 4 (Homologs of previously reported genes of unknown function%2C or no similarity to any previously reported sequences)';gbkey=CDS;locus_tag=PA0094;product=hypothetical protein;protein_id=NP_248784.1;transl_table=11	PA0094	37.57	36.97	43.84	49.08	53.45		46.09	38.57	45.92	47.95	45.64		50.35	38.49	30.04	45.46	42.61		57.94	54.07	51.82	50.56	47.65		0.65	0.64	0.76	0.85	0.92		0.8	0.67	0.79	0.83	0.79		0.87	0.66	0.52	0.78	0.74		1
NC_002516.2	CDS	115299	117524	+	ID=cds-NP_248785.1;Parent=gene-PA0095;Dbxref=GenBank:NP_248785.1,GeneID:880726;Name=NP_248785.1;Note='Product name confidence: class 4 (Homologs of previously reported genes of unknown function%2C or no similarity to any previously reported sequences)';gbkey=CDS;locus_tag=PA0095;product=hypothetical protein;protein_id=NP_248785.1;transl_table=11	PA0095	25.77	24.45	19.77	15.67	17.98		33.14	24.92	15.27	17.84	23.4		41.27	29.61	20.46	11.08	21.88		32.77	27.1	20.13	22.76	23.83		0.62	0.59	0.48	0.38	0.44		0.8	0.6	0.37	0.43	0.57		1	0.72	0.5	0.27	0.53		0.79
NC_002516.2	CDS	117552	118001	+	ID=cds-NP_248786.1;Parent=gene-PA0096;Dbxref=GenBank:NP_248786.1,GeneID:880714;Name=NP_248786.1;Note='Product name confidence: class 4 (Homologs of previously reported genes of unknown function%2C or no similarity to any previously reported sequences)';gbkey=CDS;locus_tag=PA0096;product=hypothetical protein;protein_id=NP_248786.1;transl_table=11	PA0096	3.28	5.21	3.35	2.2	2.96		6.72	5.3	1.64	1.9	1.93		6.66	7.36	6.61	3.98	5.34		7.22	5.71	4.35	6.41	1.42		0.45	0.71	0.46	0.3	0.4		0.91	0.72	0.22	0.26	0.26		0.9	1	0.9	0.54	0.73		0.98
NC_002516.2	CDS	117931	119130	+	ID=cds-NP_248787.1;Parent=gene-PA0097;Dbxref=GenBank:NP_248787.1,GeneID:880677;Name=NP_248787.1;Note='Product name confidence: class 4 (Homologs of previously reported genes of unknown function%2C or no similarity to any previously reported sequences)';gbkey=CDS;locus_tag=PA0097;product=hypothetical protein;protein_id=NP_248787.1;transl_table=11	PA0097	6.24	5.24	2.43	2.31	2.02		4.17	5.44	1.95	2.5	4.34		5.67	7.57	2.04	3.41	4.97		6.48	6.41	4.12	4.53	1.22		0.82	0.69	0.32	0.31	0.27		0.55	0.72	0.26	0.33	0.57		0.75	1	0.27	0.45	0.66		0.86
NC_002516.2	CDS	119127	120164	+	ID=cds-NP_248788.1;Parent=gene-PA0098;Dbxref=GenBank:NP_248788.1,GeneID:880743;Name=NP_248788.1;Note='Product name confidence: class 4 (Homologs of previously reported genes of unknown function%2C or no similarity to any previously reported sequences)';gbkey=CDS;locus_tag=PA0098;product=3-oxoacyl-ACP synthase;protein_id=NP_248788.1;transl_table=11	PA0098	5.03	2.36	1.26	0.67	1.06		3.72	4.61	2.52	1.24	1.99		5.55	5.38	1.64	2.05	2.59		5.69	3.71	2.78	4.05	0.44		0.88	0.41	0.22	0.12	0.19		0.65	0.81	0.44	0.22	0.35		0.98	0.95	0.29	0.36	0.46		1
NC_002516.2	CDS	120164	121324	+	ID=cds-NP_248789.1;Parent=gene-PA0099;Dbxref=GenBank:NP_248789.1,GeneID:880737;Name=NP_248789.1;Note='Product name confidence: class 4 (Homologs of previously reported genes of unknown function%2C or no similarity to any previously reported sequences)';gbkey=CDS;locus_tag=PA0099;product=hypothetical protein;protein_id=NP_248789.1;transl_table=11	PA0099	11.44	11.37	4.32	2.81	3.51		13.2	13.15	7.03	7	6.07		11.02	9.45	5.4	5.87	2.9		12.27	13.54	7.62	7.38	5.58		0.84	0.84	0.32	0.21	0.26		0.97	0.97	0.52	0.52	0.45		0.81	0.7	0.4	0.43	0.21		0.91
NC_002516.2	CDS	121346	122266	+	ID=cds-NP_248790.1;Parent=gene-PA0100;Dbxref=GenBank:NP_248790.1,GeneID:880727;Name=NP_248790.1;Note='Product name confidence: class 4 (Homologs of previously reported genes of unknown function%2C or no similarity to any previously reported sequences)';gbkey=CDS;locus_tag=PA0100;product=hypothetical protein;protein_id=NP_248790.1;transl_table=11	PA0100	27.11	23.7	19.07	10.73	12.58		29.42	24.87	14.65	20.09	17.08		29.04	26.19	16.73	13.33	20.75		32.61	19.85	23.25	19.05	17.75		0.83	0.73	0.58	0.33	0.39		0.9	0.76	0.45	0.62	0.52		0.89	0.8	0.51	0.41	0.64		1
NC_002516.2	CDS	122248	123495	+	ID=cds-NP_248791.1;Parent=gene-PA0101;Dbxref=GenBank:NP_248791.1,GeneID:880786;Name=NP_248791.1;Note='Product name confidence: class 4 (Homologs of previously reported genes of unknown function%2C or no similarity to any previously reported sequences)';gbkey=CDS;locus_tag=PA0101;product=hypothetical protein;protein_id=NP_248791.1;transl_table=11	PA0101	7.28	4.61	2.57	2.71	1.19		7.52	6.05	3.69	4.97	3.04		10.53	6.37	2.55	4.03	5.77		10.11	4.71	3.79	6.86	3.15		0.69	0.44	0.24	0.26	0.11		0.71	0.57	0.35	0.47	0.29		1	0.6	0.24	0.38	0.55		0.96
NC_002516.2	CDS	123871	124599	+	ID=cds-NP_248792.1;Parent=gene-PA0102;Dbxref=GenBank:NP_248792.1,GeneID:880767;Name=NP_248792.1;Note='Product name confidence: class 3 (Function proposed based on presence of conserved amino acid motif%2C structural feature or limited sequence similarity to an experimentally studied gene)';gbkey=CDS;locus_tag=PA0102;product=carbonic anhydrase;protein_id=NP_248792.1;transl_table=11	PA0102	118.64	103.43	78.76	56.67	63.57		127.54	109.95	78.05	74.54	93.17		157.17	123.01	66.17	60.82	66.16		122.63	121.13	107.3	88.36	100.46		0.75	0.66	0.5	0.36	0.4		0.81	0.7	0.5	0.47	0.59		1	0.78	0.42	0.39	0.42		0.78
NC_002516.2	CDS	124810	126381	+	ID=cds-NP_248793.1;Parent=gene-PA0103;Dbxref=GenBank:NP_248793.1,GeneID:880802;Name=NP_248793.1;Note='Product name confidence: class 3 (Function proposed based on presence of conserved amino acid motif%2C structural feature or limited sequence similarity to an experimentally studied gene)';gbkey=CDS;locus_tag=PA0103;product=sulfate transporter;protein_id=NP_248793.1;transl_table=11	PA0103	2.09	1.69	1.34	1.13	1.49		1.19	1.32	2	2.52	3.17		4.11	2.17	1.35	1.46	3.67		1.88	3.26	2.36	3.35	3.02		0.51	0.41	0.33	0.27	0.36		0.29	0.32	0.49	0.61	0.77		1	0.53	0.33	0.36	0.89		0.46
NC_002516.2	CDS	126368	127006	-	ID=cds-YP_008719730.1;Parent=gene-PA0103a;Dbxref=GenBank:YP_008719730.1,GeneID:17373338;Name=YP_008719730.1;gbkey=CDS;locus_tag=PA0103a;product=hypothetical protein;protein_id=YP_008719730.1;transl_table=11	PA0103a	5.68	4	4.4	1.7	6.37		7.18	6.47	3.93	6.86	3.74		5.05	2.96	4.66	8.14	6.31		9.86	6.53	3.87	3.74	6		0.58	0.41	0.45	0.17	0.65		0.73	0.66	0.4	0.7	0.38		0.51	0.3	0.47	0.83	0.64		1
NC_002516.2	CDS	127378	128502	+	ID=cds-NP_248795.1;Parent=gene-PA0105;Dbxref=GenBank:NP_248795.1,GeneID:881940;Name=NP_248795.1;Note=Product name confidence: class 2 (High similarity to functionally studied protein);gbkey=CDS;gene=coxB;locus_tag=PA0105;product=cytochrome C oxidase subunit II;protein_id=NP_248795.1;transl_table=11	PA0105	9.69	9.56	9.99	6.77	10.72		16.86	11.24	10.13	7.8	10.9		11.58	11.94	6.99	7.8	17.6		14.62	12.73	9.33	13.69	16.8		0.55	0.54	0.57	0.38	0.61		0.96	0.64	0.58	0.44	0.62		0.66	0.68	0.4	0.44	1		0.83
NC_002516.2	CDS	128512	130104	+	ID=cds-NP_248796.1;Parent=gene-PA0106;Dbxref=GenBank:NP_248796.1,GeneID:881877;Name=NP_248796.1;Note=Product name confidence: class 2 (High similarity to functionally studied protein);gbkey=CDS;gene=coxA;locus_tag=PA0106;product=cytochrome C oxidase subunit I;protein_id=NP_248796.1;transl_table=11	PA0106	2.78	2.61	2.27	1.49	2.56		4.58	3.24	3.28	2.35	3.61		4.34	3.64	2.67	1.23	3.5		3.4	3.83	3.17	3.05	3.61		0.61	0.57	0.5	0.33	0.56		1	0.71	0.72	0.51	0.79		0.95	0.79	0.58	0.27	0.76		0.74
NC_002516.2	CDS	130115	130669	+	ID=cds-NP_248797.1;Parent=gene-PA0107;Dbxref=GenBank:NP_248797.1,GeneID:882009;Name=NP_248797.1;Note='Product name confidence: class 4 (Homologs of previously reported genes of unknown function%2C or no similarity to any previously reported sequences)';gbkey=CDS;locus_tag=PA0107;product=cytochrome C oxidase assembly protein;protein_id=NP_248797.1;transl_table=11	PA0107	1.43	1.54	2.35	0.18	1.13		3.76	2.72	2.07	0.96	2.74		2.28	2.73	1.72	1.08	0.46		2.13	1.54	2.04	1.19	0.66		0.38	0.41	0.63	0.05	0.3		1	0.72	0.55	0.26	0.73		0.61	0.73	0.46	0.29	0.12		0.57
NC_002516.2	CDS	130680	131567	+	ID=cds-NP_248798.1;Parent=gene-PA0108;Dbxref=GenBank:NP_248798.1,GeneID:882001;Name=NP_248798.1;Note=Product name confidence: class 2 (High similarity to functionally studied protein);gbkey=CDS;gene=coIII;locus_tag=PA0108;product=cytochrome C oxidase subunit III;protein_id=NP_248798.1;transl_table=11	PA0108	3.58	4.08	4.97	2.23	0.97		3.64	2.87	2.71	2.05	4.76		4.8	2.34	1.79	2.11	3.74		5.65	2.65	3.13	2.04	4.63		0.63	0.72	0.88	0.39	0.17		0.64	0.51	0.48	0.36	0.84		0.85	0.41	0.32	0.37	0.66		1
NC_002516.2	CDS	131583	131792	-	ID=cds-NP_248799.1;Parent=gene-PA0109;Dbxref=GenBank:NP_248799.1,GeneID:882044;Name=NP_248799.1;Note='Product name confidence: class 4 (Homologs of previously reported genes of unknown function%2C or no similarity to any previously reported sequences)';gbkey=CDS;locus_tag=PA0109;product=hypothetical protein;protein_id=NP_248799.1;transl_table=11	PA0109	8.11	5.07	2.39	5.18	4.85		9.93	8.33	4.98	6.62	9.82		5.49	12.16	6.07	6.9	10.06		14.53	9.16	6.86	6.67	10.44		0.56	0.35	0.16	0.36	0.33		0.68	0.57	0.34	0.46	0.68		0.38	0.84	0.42	0.47	0.69		1
NC_002516.2	CDS	131808	132602	+	ID=cds-NP_248800.1;Parent=gene-PA0110;Dbxref=GenBank:NP_248800.1,GeneID:879416;Name=NP_248800.1;Note='Product name confidence: class 4 (Homologs of previously reported genes of unknown function%2C or no similarity to any previously reported sequences)';gbkey=CDS;locus_tag=PA0110;product=hypothetical protein;protein_id=NP_248800.1;transl_table=11	PA0110	2	2.41	2.15	1.74	2.66		3.15	2	0.92	1.88	2.05		2.03	1.19	2.14	1.72	5.44		1.98	1.08	1.04	3.96	2.53		0.37	0.44	0.4	0.32	0.49		0.58	0.37	0.17	0.35	0.38		0.37	0.22	0.39	0.32	1		0.36
NC_002516.2	CDS	132577	133155	+	ID=cds-NP_248801.1;Parent=gene-PA0111;Dbxref=GenBank:NP_248801.1,GeneID:879275;Name=NP_248801.1;Note='Product name confidence: class 4 (Homologs of previously reported genes of unknown function%2C or no similarity to any previously reported sequences)';gbkey=CDS;locus_tag=PA0111;product=hypothetical protein;protein_id=NP_248801.1;transl_table=11	PA0111	1.76	1.84	0.87	0.04	0		0.37	0.96	1.81	0.55	0.75		1	0.49	1.28	1.18	1		1.53	0.74	0.89	0.57	2.21		0.8	0.83	0.39	0.02	0		0.17	0.43	0.82	0.25	0.34		0.45	0.22	0.58	0.53	0.45		0.69
NC_002516.2	CDS	133220	134293	+	ID=cds-NP_248802.1;Parent=gene-PA0112;Dbxref=GenBank:NP_248802.1,GeneID:879408;Name=NP_248802.1;Note='Product name confidence: class 4 (Homologs of previously reported genes of unknown function%2C or no similarity to any previously reported sequences)';gbkey=CDS;locus_tag=PA0112;product=hypothetical protein;protein_id=NP_248802.1;transl_table=11	PA0112	0.53	0.59	0.19	0	0.36		0	0.59	0.1	1.2	0.4		1.29	0.7	1.09	0.16	0.54		1.83	1.09	0.77	0.54	0.17		0.29	0.32	0.1	0	0.2		0	0.32	0.05	0.66	0.22		0.7	0.38	0.6	0.09	0.3		1
NC_002516.2	CDS	134319	135233	+	ID=cds-NP_248803.1;Parent=gene-PA0113;Dbxref=GenBank:NP_248803.1,GeneID:879395;Name=NP_248803.1;Note='Product name confidence: class 3 (Function proposed based on presence of conserved amino acid motif%2C structural feature or limited sequence similarity to an experimentally studied gene)';gbkey=CDS;locus_tag=PA0113;product=protoheme IX farnesyltransferase;protein_id=NP_248803.1;transl_table=11	PA0113	1.74	1.28	0.44	0.76	0.94		2.51	0.7	0.8	1.29	1.54		1.01	0.52	0.58	1.21	0.73		0.77	1.17	0.67	0.72	0.8		0.69	0.51	0.18	0.3	0.37		1	0.28	0.32	0.51	0.61		0.4	0.21	0.23	0.48	0.29		0.31
NC_002516.2	CDS	135259	135894	+	ID=cds-NP_248804.1;Parent=gene-PA0114;Dbxref=GenBank:NP_248804.1,GeneID:879388;Name=NP_248804.1;Note=Product name confidence: class 1: Function experimentally demonstrated in P. aeruginosa;gbkey=CDS;gene=senC;locus_tag=PA0114;product=cytochrome c oxidase assembly protein SenC;protein_id=NP_248804.1;transl_table=11	PA0114	8.39	8.63	4.73	6.06	6.4		6.56	8.13	7.89	6.05	6.31		9.61	5.35	4.01	4.82	2.87		13.78	10.09	8.25	5.83	6.32		0.61	0.63	0.34	0.44	0.46		0.48	0.59	0.57	0.44	0.46		0.7	0.39	0.29	0.35	0.21		1
NC_002516.2	CDS	135934	136386	-	ID=cds-NP_248805.1;Parent=gene-PA0115;Dbxref=GenBank:NP_248805.1,GeneID:880693;Name=NP_248805.1;Note='Product name confidence: class 4 (Homologs of previously reported genes of unknown function%2C or no similarity to any previously reported sequences)';gbkey=CDS;locus_tag=PA0115;product=hypothetical protein;protein_id=NP_248805.1;transl_table=11	PA0115	24.8	15.28	12.85	13.53	17.8		30.83	23	14.55	14.17	15.81		33.59	22.76	14.54	9.6	12.3		22.17	18.64	20.68	16.91	18.75		0.74	0.45	0.38	0.4	0.53		0.92	0.68	0.43	0.42	0.47		1	0.68	0.43	0.29	0.37		0.66
NC_002516.2	CDS	136518	136991	+	ID=cds-NP_248806.1;Parent=gene-PA0116;Dbxref=GenBank:NP_248806.1,GeneID:877577;Name=NP_248806.1;Note='Product name confidence: class 4 (Homologs of previously reported genes of unknown function%2C or no similarity to any previously reported sequences)';gbkey=CDS;locus_tag=PA0116;product=hypothetical protein;protein_id=NP_248806.1;transl_table=11	PA0116	32.8	46.73	41.08	30.86	42.61		57.17	51.34	46.78	46.49	54.93		55.93	59.47	30.49	41.36	70.92		61.09	46.03	56.6	50.05	57.41		0.46	0.66	0.58	0.44	0.6		0.81	0.72	0.66	0.66	0.77		0.79	0.84	0.43	0.58	1		0.86
NC_002516.2	CDS	137248	137976	+	ID=cds-NP_248807.1;Parent=gene-PA0117;Dbxref=GenBank:NP_248807.1,GeneID:878370;Name=NP_248807.1;Note='Product name confidence: class 3 (Function proposed based on presence of conserved amino acid motif%2C structural feature or limited sequence similarity to an experimentally studied gene)';gbkey=CDS;locus_tag=PA0117;product=short-chain dehydrogenase;protein_id=NP_248807.1;transl_table=11	PA0117	3.43	3.8	3.3	5.44	4.19		4	5.67	3.59	5.58	8.04		6.64	8.3	5.25	4.09	11.59		5.4	7.22	4.38	6.21	5.01		0.3	0.33	0.28	0.47	0.36		0.35	0.49	0.31	0.48	0.69		0.57	0.72	0.45	0.35	1		0.47
NC_002516.2	CDS	138001	138588	+	ID=cds-NP_248808.1;Parent=gene-PA0118;Dbxref=GenBank:NP_248808.1,GeneID:877585;Name=NP_248808.1;Note='Product name confidence: class 4 (Homologs of previously reported genes of unknown function%2C or no similarity to any previously reported sequences)';gbkey=CDS;locus_tag=PA0118;product=hypothetical protein;protein_id=NP_248808.1;transl_table=11	PA0118	6.95	6.52	2.73	2.69	4.39		7.12	6.76	3.02	2.91	3.69		9.41	8.69	6.14	2.75	9.8		11.39	7.82	5.08	9.67	4.45		0.61	0.57	0.24	0.24	0.39		0.63	0.59	0.27	0.26	0.32		0.83	0.76	0.54	0.24	0.86		1
NC_002516.2	CDS	138818	140167	+	ID=cds-NP_248809.1;Parent=gene-PA0119;Dbxref=GenBank:NP_248809.1,GeneID:877578;Name=NP_248809.1;Note='Product name confidence: class 3 (Function proposed based on presence of conserved amino acid motif%2C structural feature or limited sequence similarity to an experimentally studied gene)';gbkey=CDS;locus_tag=PA0119;product=C4-dicarboxylate transporter DctA;protein_id=NP_248809.1;transl_table=11	PA0119	45.23	37.08	41.27	46.56	77.87		77.37	59.2	45.17	55.38	111.17		57.72	44.71	37.35	31.57	77.85		79.93	57.73	59.85	60.28	102.82		0.41	0.33	0.37	0.42	0.7		0.7	0.53	0.41	0.5	1		0.52	0.4	0.34	0.28	0.7		0.72
NC_002516.2	CDS	140216	140902	+	ID=cds-NP_248810.1;Parent=gene-PA0120;Dbxref=GenBank:NP_248810.1,GeneID:878231;Name=NP_248810.1;Note='Product name confidence: class 3 (Function proposed based on presence of conserved amino acid motif%2C structural feature or limited sequence similarity to an experimentally studied gene)';gbkey=CDS;locus_tag=PA0120;product=transcriptional regulator;protein_id=NP_248810.1;transl_table=11	PA0120	13.55	9.94	5.7	6.62	8.55		14.87	15.16	8.68	11.68	23.37		22.15	16.52	9.9	7.2	21.67		20.06	11.05	13.63	16.79	13.29		0.58	0.43	0.24	0.28	0.37		0.64	0.65	0.37	0.5	1		0.95	0.71	0.42	0.31	0.93		0.86
NC_002516.2	CDS	141003	141737	+	ID=cds-NP_248811.1;Parent=gene-PA0121;Dbxref=GenBank:NP_248811.1,GeneID:878358;Name=NP_248811.1;Note='Product name confidence: class 4 (Homologs of previously reported genes of unknown function%2C or no similarity to any previously reported sequences)';gbkey=CDS;locus_tag=PA0121;product=hypothetical protein;protein_id=NP_248811.1;transl_table=11	PA0121	4.01	4.06	1.64	0.81	0.64		2.55	3.46	1.42	1.75	0.89		1.88	2.06	2.6	1.16	3.4		2.68	1.75	0.84	2.91	0.5		0.99	1	0.4	0.2	0.16		0.63	0.85	0.35	0.43	0.22		0.46	0.51	0.64	0.29	0.84		0.66
NC_002516.2	CDS	141917	142327	+	ID=cds-NP_248812.1;Parent=gene-PA0122;Dbxref=GenBank:NP_248812.1,GeneID:880611;Name=NP_248812.1;Note='Product name confidence: class 4 (Homologs of previously reported genes of unknown function%2C or no similarity to any previously reported sequences)';gbkey=CDS;locus_tag=PA0122;product=hypothetical protein;protein_id=NP_248812.1;transl_table=11	PA0122	53.3	46.91	29.58	31.5	26.47		50.21	50.88	29.52	26.02	17.95		65.07	74.87	37.49	29.45	17.53		54.38	60.35	31.55	37.48	26		0.71	0.63	0.4	0.42	0.35		0.67	0.68	0.39	0.35	0.24		0.87	1	0.5	0.39	0.23		0.73
NC_002516.2	CDS	142359	143267	-	ID=cds-NP_248813.1;Parent=gene-PA0123;Dbxref=GenBank:NP_248813.1,GeneID:877571;Name=NP_248813.1;Note='Product name confidence: class 3 (Function proposed based on presence of conserved amino acid motif%2C structural feature or limited sequence similarity to an experimentally studied gene)';gbkey=CDS;locus_tag=PA0123;product=transcriptional regulator;protein_id=NP_248813.1;transl_table=11	PA0123	6.12	6.33	3.75	3.94	4.05		5.39	9.1	2.99	4.47	4.3		6.09	10.3	3.16	2.25	3.7		4.4	6.35	6	7.52	4.82		0.59	0.61	0.36	0.38	0.39		0.52	0.88	0.29	0.43	0.42		0.59	1	0.31	0.22	0.36		0.43
NC_002516.2	CDS	143567	143848	-	ID=cds-NP_248814.1;Parent=gene-PA0124;Dbxref=GenBank:NP_248814.1,GeneID:879205;Name=NP_248814.1;Note='Product name confidence: class 4 (Homologs of previously reported genes of unknown function%2C or no similarity to any previously reported sequences)';gbkey=CDS;locus_tag=PA0124;product=hypothetical protein;protein_id=NP_248814.1;transl_table=11	PA0124	15.7	18.88	12.81	9.81	11.1		29.2	15.23	14.84	14.41	17.7		27.8	21.8	13.19	8.77	17.37		23.74	10.24	10.22	12.27	9.07		0.54	0.65	0.44	0.34	0.38		1	0.52	0.51	0.49	0.61		0.95	0.75	0.45	0.3	0.59		0.81
NC_002516.2	CDS	143845	144072	-	ID=cds-NP_248815.1;Parent=gene-PA0125;Dbxref=GenBank:NP_248815.1,GeneID:880838;Name=NP_248815.1;Note='Product name confidence: class 4 (Homologs of previously reported genes of unknown function%2C or no similarity to any previously reported sequences)';gbkey=CDS;locus_tag=PA0125;product=hypothetical protein;protein_id=NP_248815.1;transl_table=11	PA0125	15.43	27.09	7.92	13.87	16.48		17.83	7.67	14.68	10.32	21.89		17.19	14.52	8.85	7.85	11.37		13.82	17.35	19.86	16.62	19.22		0.57	1	0.29	0.51	0.61		0.66	0.28	0.54	0.38	0.81		0.63	0.54	0.33	0.29	0.42		0.51
NC_002516.2	CDS	144248	144868	-	ID=cds-NP_248816.1;Parent=gene-PA0126;Dbxref=GenBank:NP_248816.1,GeneID:880627;Name=NP_248816.1;Note='Product name confidence: class 4 (Homologs of previously reported genes of unknown function%2C or no similarity to any previously reported sequences)';gbkey=CDS;locus_tag=PA0126;product=hypothetical protein;protein_id=NP_248816.1;transl_table=11	PA0126	31.07	27.78	19.4	16.23	20.92		41.63	40.98	29.64	28.64	44.38		36.01	26.81	28.4	27.45	23.82		32.03	48.2	35.8	40.32	37.64		0.64	0.58	0.4	0.34	0.43		0.86	0.85	0.61	0.59	0.92		0.75	0.56	0.59	0.57	0.49		0.66
NC_002516.2	CDS	144969	145469	+	ID=cds-NP_248817.1;Parent=gene-PA0127;Dbxref=GenBank:NP_248817.1,GeneID:880815;Name=NP_248817.1;Note='Product name confidence: class 4 (Homologs of previously reported genes of unknown function%2C or no similarity to any previously reported sequences)';gbkey=CDS;locus_tag=PA0127;product=hypothetical protein;protein_id=NP_248817.1;transl_table=11	PA0127	24.69	19.98	10.62	19.93	19.22		27.88	22.22	14.01	14.09	20.14		37.73	28.7	17.82	18.03	22.43		35.96	27.95	21.78	21.46	21.87		0.65	0.53	0.28	0.53	0.51		0.74	0.59	0.37	0.37	0.53		1	0.76	0.47	0.48	0.59		0.95
NC_002516.2	CDS	145542	145883	+	ID=cds-NP_248818.1;Parent=gene-PA0128;Dbxref=GenBank:NP_248818.1,GeneID:880831;Name=NP_248818.1;Note='Product name confidence: class 4 (Homologs of previously reported genes of unknown function%2C or no similarity to any previously reported sequences)';gbkey=CDS;locus_tag=PA0128;product=hypothetical protein;protein_id=NP_248818.1;transl_table=11	PA0128	397.58	496.98	437.91	325.71	265.96		555.29	578.96	488.39	472.57	527.56		563.54	614.6	405.14	260.44	206.46		441.33	657.7	673.85	585.04	597.31		0.59	0.74	0.65	0.48	0.39		0.82	0.86	0.72	0.7	0.78		0.84	0.91	0.6	0.39	0.31		0.65
NC_002516.2	CDS	145965	147392	-	ID=cds-NP_248819.1;Parent=gene-PA0129;Dbxref=GenBank:NP_248819.1,GeneID:880844;Name=NP_248819.1;Note=Product name confidence: class 2 (High similarity to functionally studied protein);gbkey=CDS;gene=gabP;locus_tag=PA0129;product=gamma-aminobutyrate permease;protein_id=NP_248819.1;transl_table=11	PA0129	3.34	2.98	1.41	3.05	4.17		3.73	3.9	2.12	3	5.47		4.21	4.64	2.23	2.51	2.96		4.55	2.7	4.32	4.27	6.27		0.53	0.48	0.22	0.49	0.67		0.59	0.62	0.34	0.48	0.87		0.67	0.74	0.36	0.4	0.47		0.73
NC_002516.2	CDS	147561	149054	-	ID=cds-NP_248820.1;Parent=gene-PA0130;Dbxref=GenBank:NP_248820.1,GeneID:880875;Name=NP_248820.1;gbkey=CDS;locus_tag=PA0130;product=3-oxopropanoate dehydrogenase;protein_id=NP_248820.1;transl_table=11	PA0130	8.36	8.2	4.17	6.29	3.3		10.26	8.41	6.44	6.23	7.12		12.38	8.1	5.48	5.25	4.24		11.31	9.09	5.79	5.79	6.48		0.68	0.66	0.34	0.51	0.27		0.83	0.68	0.52	0.5	0.58		1	0.65	0.44	0.42	0.34		0.91
NC_002516.2	CDS	149138	149425	-	ID=cds-NP_248821.1;Parent=gene-PA0131;Dbxref=GenBank:NP_248821.1,GeneID:878383;Name=NP_248821.1;gbkey=CDS;locus_tag=PA0131;product=beta-alanine degradation protein BauB;protein_id=NP_248821.1;transl_table=11	PA0131	7.09	11.46	8.36	4.46	7.88		21.71	12.98	12.35	6.69	7.53		21.21	13.8	7.38	10.06	11.67		14.36	12.99	7.15	12.3	10.78		0.33	0.53	0.39	0.21	0.36		1	0.6	0.57	0.31	0.35		0.98	0.64	0.34	0.46	0.54		0.66
NC_002516.2	CDS	149425	150771	-	ID=cds-NP_248822.1;Parent=gene-PA0132;Dbxref=GenBank:NP_248822.1,GeneID:879350;Name=NP_248822.1;gbkey=CDS;locus_tag=PA0132;product=beta alanine--pyruvate transaminase;protein_id=NP_248822.1;transl_table=11	PA0132	3.29	2.53	2.09	2.05	1.98		3.48	2.3	3.88	2.3	2.58		5.73	2.95	3.08	3.04	2.23		6.21	3.17	2.9	3.06	2.17		0.53	0.41	0.34	0.33	0.32		0.56	0.37	0.62	0.37	0.42		0.92	0.48	0.5	0.49	0.36		1
NC_002516.2	CDS	150906	151823	+	ID=cds-NP_248823.1;Parent=gene-PA0133;Dbxref=GenBank:NP_248823.1,GeneID:879432;Name=NP_248823.1;Note='Product name confidence: class 3 (Function proposed based on presence of conserved amino acid motif%2C structural feature or limited sequence similarity to an experimentally studied gene)';gbkey=CDS;locus_tag=PA0133;product=HTH-type transcriptional activator BauR;protein_id=NP_248823.1;transl_tab…	PA0133	9.15	6.73	5.25	6.68	8.19		12.72	8.32	7.98	7.46	6.38		11.05	7.63	4.63	7.06	11.32		11.37	6.75	4.48	7.9	12.33		0.72	0.53	0.41	0.53	0.64		1	0.65	0.63	0.59	0.5		0.87	0.6	0.36	0.56	0.89		0.89
NC_002516.2	CDS	151936	153306	-	ID=cds-NP_248824.1;Parent=gene-PA0134;Dbxref=GenBank:NP_248824.1,GeneID:879331;Name=NP_248824.1;Note='Product name confidence: class 3 (Function proposed based on presence of conserved amino acid motif%2C structural feature or limited sequence similarity to an experimentally studied gene)';gbkey=CDS;locus_tag=PA0134;product=guanine deaminase;protein_id=NP_248824.1;transl_table=11	PA0134	12.58	12.74	13.62	16.44	17.59		19.77	16.94	11.9	15.6	19.78		18.33	14.21	12.4	15.67	19.48		24.99	20.12	19.07	17.9	21.05		0.5	0.51	0.55	0.66	0.7		0.79	0.68	0.48	0.62	0.79		0.73	0.57	0.5	0.63	0.78		1
NC_002516.2	CDS	153696	153836	+	ID=cds-NP_248825.1;Parent=gene-PA0135;Dbxref=GenBank:NP_248825.1,GeneID:879398;Name=NP_248825.1;Note='Product name confidence: class 4 (Homologs of previously reported genes of unknown function%2C or no similarity to any previously reported sequences)';gbkey=CDS;locus_tag=PA0135;product=hypothetical protein;protein_id=NP_248825.1;transl_table=11	PA0135	4.83	3.02	2.85	1.4	4.44		4.44	2.26	2.97	0	4.62		6.54	10.73	4.52	4.84	14.99		4.19	7.58	5.84	4.67	7.77		0.32	0.2	0.19	0.09	0.3		0.3	0.15	0.2	0	0.31		0.44	0.72	0.3	0.32	1		0.28
NC_002516.2	CDS	154417	155988	+	ID=cds-NP_248826.1;Parent=gene-PA0136;Dbxref=GenBank:NP_248826.1,GeneID:879471;Name=NP_248826.1;Note='Product name confidence: class 3 (Function proposed based on presence of conserved amino acid motif%2C structural feature or limited sequence similarity to an experimentally studied gene)';gbkey=CDS;locus_tag=PA0136;product=ABC transporter ATP-binding protein;protein_id=NP_248826.1;transl_table=11	PA0136	2.02	2.3	1.21	0.75	1.99		1.21	1.73	1.33	1.36	0.69		3.55	2.29	0.68	2.33	5.08		1.88	1.7	2.49	1.73	1.39		0.4	0.45	0.24	0.15	0.39		0.24	0.34	0.26	0.27	0.14		0.7	0.45	0.13	0.46	1		0.37
NC_002516.2	CDS	155988	157085	+	ID=cds-NP_248827.1;Parent=gene-PA0137;Dbxref=GenBank:NP_248827.1,GeneID:879286;Name=NP_248827.1;Note='Product name confidence: class 3 (Function proposed based on presence of conserved amino acid motif%2C structural feature or limited sequence similarity to an experimentally studied gene)';gbkey=CDS;locus_tag=PA0137;product=ABC transporter permease;protein_id=NP_248827.1;transl_table=11	PA0137	0.62	0.58	0.64	0.81	0.86		0.57	0.72	0.67	0.88	1.38		1.57	0.86	0.97	0.54	3.25		0.81	1.86	0.37	1.88	0.5		0.19	0.18	0.2	0.25	0.26		0.18	0.22	0.21	0.27	0.42		0.48	0.26	0.3	0.17	1		0.25
NC_002516.2	CDS	157108	158034	+	ID=cds-NP_248828.1;Parent=gene-PA0138;Dbxref=GenBank:NP_248828.1,GeneID:879399;Name=NP_248828.1;Note='Product name confidence: class 3 (Function proposed based on presence of conserved amino acid motif%2C structural feature or limited sequence similarity to an experimentally studied gene)';gbkey=CDS;locus_tag=PA0138;product=ABC transporter permease;protein_id=NP_248828.1;transl_table=11	PA0138	0.73	0.69	1.3	0.32	0.84		0.68	1.03	0.35	1.04	1.64		0.62	1.63	1.15	1.47	4.79		1.7	2.54	1.11	1.42	1.2		0.15	0.14	0.27	0.07	0.18		0.14	0.22	0.07	0.22	0.34		0.13	0.34	0.24	0.31	1		0.35
NC_002516.2	CDS	158199	158762	+	ID=cds-NP_248829.1;Parent=gene-PA0139;Dbxref=GenBank:NP_248829.1,GeneID:879431;Name=NP_248829.1;Note=Product name confidence: class 2 (High similarity to functionally studied protein);gbkey=CDS;gene=ahpC;locus_tag=PA0139;product=alkyl hydroperoxide reductase;protein_id=NP_248829.1;transl_table=11	PA0139	329.23	281.34	199.33	205.74	234		367.15	310.46	256.65	249.58	310.1		456.99	341.49	207.23	205.83	203.07		320.53	334.37	256.59	274.28	309.25		0.72	0.62	0.44	0.45	0.51		0.8	0.68	0.56	0.55	0.68		1	0.75	0.45	0.45	0.44		0.7
NC_002516.2	CDS	158907	160472	+	ID=cds-NP_248830.1;Parent=gene-PA0140;Dbxref=GenBank:NP_248830.1,GeneID:879326;Name=NP_248830.1;Note=Product name confidence: class 2 (High similarity to functionally studied protein);gbkey=CDS;gene=ahpF;locus_tag=PA0140;product=alkyl hydroperoxide reductase;protein_id=NP_248830.1;transl_table=11	PA0140	14.64	11.56	7.82	7.95	7.4		13.05	13.76	11.49	11.95	13.86		17.37	15.71	10.04	11.32	13.43		14.27	14.48	13.01	15.52	10.73		0.84	0.67	0.45	0.46	0.43		0.75	0.79	0.66	0.69	0.8		1	0.9	0.58	0.65	0.77		0.82
NC_002516.2	CDS	160552	161448	-	ID=cds-NP_248831.1;Parent=gene-PA0141;Dbxref=GenBank:NP_248831.1,GeneID:879494;Name=NP_248831.1;Note='Product name confidence: class 4 (Homologs of previously reported genes of unknown function%2C or no similarity to any previously reported sequences)';gbkey=CDS;locus_tag=PA0141;product=hypothetical protein;protein_id=NP_248831.1;transl_table=11	PA0141	36.19	40.13	14.88	18.07	14.49		55.54	48.49	19.59	20.75	20.56		61.43	50.51	17.77	18.53	15.53		70.47	74.97	23.52	15.34	14.35		0.48	0.54	0.2	0.24	0.19		0.74	0.65	0.26	0.28	0.27		0.82	0.67	0.24	0.25	0.21		0.94
NC_002516.2	CDS	161906	163255	+	ID=cds-NP_248832.1;Parent=gene-PA0142;Dbxref=GenBank:NP_248832.1,GeneID:879447;Name=NP_248832.1;Note='Product name confidence: class 4 (Homologs of previously reported genes of unknown function%2C or no similarity to any previously reported sequences)';gbkey=CDS;locus_tag=PA0142;product=8-oxoguanine deaminase;protein_id=NP_248832.1;transl_table=11	PA0142	23.88	21.14	20.08	20.94	23.66		22.08	33.69	22.78	30.9	36.97		21.19	27.75	21.89	32.2	92.85		33.99	28.83	31.87	53.45	39.24		0.26	0.23	0.22	0.23	0.25		0.24	0.36	0.25	0.33	0.4		0.23	0.3	0.24	0.35	1		0.37
NC_002516.2	CDS	163363	164415	+	ID=cds-NP_248833.2;Parent=gene-PA0143;Dbxref=GenBank:NP_248833.2,GeneID:879451;Name=NP_248833.2;Note=Product name confidence: class 1 (Function experimentally demonstrated in P. aeruginosa);gbkey=CDS;gene=nuh;locus_tag=PA0143;product=nonspecific ribonucleoside hydrolase;protein_id=NP_248833.2;transl_table=11	PA0143	8.08	8.5	4.58	6.38	4.61		5.94	8.61	4.17	5.28	4.43		11.93	10.33	6.46	7.72	5.66		9.26	8.53	6.45	9.15	5.38		0.68	0.71	0.38	0.53	0.39		0.5	0.72	0.35	0.44	0.37		1	0.87	0.54	0.65	0.47		0.78
NC_002516.2	CDS	164443	165069	-	ID=cds-NP_248834.1;Parent=gene-PA0144;Dbxref=GenBank:NP_248834.1,GeneID:879242;Name=NP_248834.1;Note='Product name confidence: class 4 (Homologs of previously reported genes of unknown function%2C or no similarity to any previously reported sequences)';gbkey=CDS;locus_tag=PA0144;product=hypothetical protein;protein_id=NP_248834.1;transl_table=11	PA0144	5.61	7.13	5.76	5.36	5.74		4.32	5.83	5.34	5.29	2.77		6.62	3.92	3.39	7.75	8.88		10.05	0.85	3.63	6.31	4.37		0.56	0.71	0.57	0.53	0.57		0.43	0.58	0.53	0.53	0.28		0.66	0.39	0.34	0.77	0.88		1
NC_002516.2	CDS	165219	165737	-	ID=cds-NP_248835.1;Parent=gene-PA0145;Dbxref=GenBank:NP_248835.1,GeneID:879449;Name=NP_248835.1;Note='Product name confidence: class 4 (Homologs of previously reported genes of unknown function%2C or no similarity to any previously reported sequences)';gbkey=CDS;locus_tag=PA0145;product=hypothetical protein;protein_id=NP_248835.1;transl_table=11	PA0145	9.18	9.85	4.64	4.19	3.32		11.25	5.21	8.46	9.48	11.71		13.33	9.11	4.5	9.53	10.73		18.59	13.18	11.5	14.28	20.76		0.44	0.47	0.22	0.2	0.16		0.54	0.25	0.41	0.46	0.56		0.64	0.44	0.22	0.46	0.52		0.9
NC_002516.2	CDS	165976	167073	+	ID=cds-NP_248836.1;Parent=gene-PA0146;Dbxref=GenBank:NP_248836.1,GeneID:879465;Name=NP_248836.1;Note='Product name confidence: class 4 (Homologs of previously reported genes of unknown function%2C or no similarity to any previously reported sequences)';gbkey=CDS;locus_tag=PA0146;product=hypothetical protein;protein_id=NP_248836.1;transl_table=11	PA0146	0.83	1.94	1.83	1.44	2.78		1.23	2.75	1.33	3.12	3.95		1.92	1.03	0.68	1.3	1.64		1.52	1.85	2.62	1.58	3.99		0.21	0.49	0.46	0.36	0.7		0.31	0.69	0.33	0.78	0.99		0.48	0.26	0.17	0.33	0.41		0.38
NC_002516.2	CDS	167146	168108	+	ID=cds-NP_248837.1;Parent=gene-PA0147;Dbxref=GenBank:NP_248837.1,GeneID:879502;Name=NP_248837.1;Note='Product name confidence: class 3 (Function proposed based on presence of conserved amino acid motif%2C structural feature or limited sequence similarity to an experimentally studied gene)';gbkey=CDS;locus_tag=PA0147;product=oxidoreductase;protein_id=NP_248837.1;transl_table=11	PA0147	5.42	4.64	2.29	1.85	4.15		5.07	5.45	0.65	3.11	5.18		5.27	5.11	2.54	2.83	4.45		4.19	3.66	2.99	5.73	4.74		0.95	0.81	0.4	0.32	0.72		0.88	0.95	0.11	0.54	0.9		0.92	0.89	0.44	0.49	0.78		0.73
NC_002516.2	CDS	168213	169163	+	ID=cds-NP_248838.1;Parent=gene-PA0148;Dbxref=GenBank:NP_248838.1,GeneID:879249;Name=NP_248838.1;Note='Product name confidence: class 3 (Function proposed based on presence of conserved amino acid motif%2C structural feature or limited sequence similarity to an experimentally studied gene)';gbkey=CDS;locus_tag=PA0148;product=adenosine deaminase;protein_id=NP_248838.1;transl_table=11	PA0148	12.41	10.53	8.87	8.94	10.7		15.78	11.04	9.9	11.47	12.09		16.48	12.4	5.59	11.5	6.53		12.22	14.16	10.17	9.53	17.09		0.73	0.62	0.52	0.52	0.63		0.92	0.65	0.58	0.67	0.71		0.96	0.73	0.33	0.67	0.38		0.72
NC_002516.2	CDS	169361	169906	+	ID=cds-NP_248839.1;Parent=gene-PA0149;Dbxref=GenBank:NP_248839.1,GeneID:879673;Name=NP_248839.1;Note='Product name confidence: class 3 (Function proposed based on presence of conserved amino acid motif%2C structural feature or limited sequence similarity to an experimentally studied gene)';gbkey=CDS;locus_tag=PA0149;product=ECF subfamily sigma-70 factor;protein_id=NP_248839.1;transl_table=11	PA0149	2.91	2.73	2.94	10.32	6.02		3.25	3.64	6.51	10.97	19.47		5.28	1.47	3.31	13.74	55.8		8.11	1.76	4.52	11.92	23.92		0.05	0.05	0.05	0.18	0.11		0.06	0.07	0.12	0.2	0.35		0.09	0.03	0.06	0.25	1		0.15
NC_002516.2	CDS	169903	170898	+	ID=cds-NP_248840.1;Parent=gene-PA0150;Dbxref=GenBank:NP_248840.1,GeneID:878563;Name=NP_248840.1;Note='Product name confidence: class 3 (Function proposed based on presence of conserved amino acid motif%2C structural feature or limited sequence similarity to an experimentally studied gene)';gbkey=CDS;locus_tag=PA0150;product=transmembrane sensor;protein_id=NP_248840.1;transl_table=11	PA0150	2.96	5.13	2.22	4.76	3.46		4.71	5.83	3.99	4.94	5.88		7.29	4.18	4.37	3.77	8.9		6.62	5.26	3.72	5.04	6.88		0.33	0.58	0.25	0.53	0.39		0.53	0.66	0.45	0.56	0.66		0.82	0.47	0.49	0.42	1		0.74
NC_002516.2	CDS	171047	173434	+	ID=cds-NP_248841.1;Parent=gene-PA0151;Dbxref=GenBank:NP_248841.1,GeneID:877893;Name=NP_248841.1;Note='Product name confidence: class 3 (Function proposed based on presence of conserved amino acid motif%2C structural feature or limited sequence similarity to an experimentally studied gene)';gbkey=CDS;locus_tag=PA0151;product=TonB-dependent receptor;protein_id=NP_248841.1;transl_table=11	PA0151	4.56	3.12	1.94	1.99	1.25		5.24	3.26	3.07	2.45	3.09		5.7	4.04	2.4	1.93	2.41		4.79	2.88	3.19	4.01	2.37		0.8	0.55	0.34	0.35	0.22		0.92	0.57	0.54	0.43	0.54		1	0.71	0.42	0.34	0.42		0.84
NC_002516.2	CDS	173811	174638	+	ID=cds-NP_248842.1;Parent=gene-PA0152;Dbxref=GenBank:NP_248842.1,GeneID:878518;Name=NP_248842.1;Note=Product name confidence: class 2 (High similarity to functionally studied protein);gbkey=CDS;gene=pcaQ;locus_tag=PA0152;product=transcriptional regulator PcaQ;protein_id=NP_248842.1;transl_table=11	PA0152	6.58	3.34	2.91	4.06	3.97		8.81	9.41	3.54	4.91	9.96		8.91	11.65	5.13	7.82	15.54		10.94	9.3	6.46	6.57	6.62		0.42	0.21	0.19	0.26	0.26		0.57	0.61	0.23	0.32	0.64		0.57	0.75	0.33	0.5	1		0.7
NC_002516.2	CDS	174773	175492	+	ID=cds-NP_248843.1;Parent=gene-PA0153;Dbxref=GenBank:NP_248843.1,GeneID:878130;Name=NP_248843.1;Note=Product name confidence: class 2 (High similarity to functionally studied protein);gbkey=CDS;gene=pcaH;locus_tag=PA0153;product=protocatechuate 3%2C4-dioxygenase subunit beta;protein_id=NP_248843.1;transl_table=11	PA0153	0.95	0.74	0.28	1.37	0.87		1.74	2.21	0.87	0.74	1.51		0.96	1.84	1.48	0.95	1.07		1.91	0.3	1.43	1.37	2.16		0.43	0.33	0.13	0.62	0.39		0.79	1	0.39	0.33	0.68		0.43	0.83	0.67	0.43	0.48		0.86
NC_002516.2	CDS	175503	176108	+	ID=cds-NP_248844.1;Parent=gene-PA0154;Dbxref=GenBank:NP_248844.1,GeneID:882145;Name=NP_248844.1;Note=Product name confidence: class 2 (High similarity to functionally studied protein);gbkey=CDS;gene=pcaG;locus_tag=PA0154;product=protocatechuate 3%2C4-dioxygenase subunit alpha;protein_id=NP_248844.1;transl_table=11	PA0154	7.12	9.69	6.63	4.57	3.88		6.36	5.77	6.21	8.65	6.45		5.71	3.43	5.61	3.94	7.92		5.85	4.59	6.54	4.89	10.1		0.7	0.96	0.66	0.45	0.38		0.63	0.57	0.61	0.86	0.64		0.57	0.34	0.56	0.39	0.78		0.58
NC_002516.2	CDS	176315	177154	+	ID=cds-NP_248845.1;Parent=gene-PA0155;Dbxref=GenBank:NP_248845.1,GeneID:882136;Name=NP_248845.1;Note=Product name confidence: class 2 (High similarity to functionally studied protein);gbkey=CDS;gene=pcaR;locus_tag=PA0155;product=transcriptional regulator PcaR;protein_id=NP_248845.1;transl_table=11	PA0155	3.78	6.34	2.39	4.49	5.96		8.19	5.68	3.74	4.07	5.68		4.94	2.97	3.54	7.31	4.73		6.8	8.65	7.6	6.08	4.78		0.44	0.73	0.28	0.52	0.69		0.95	0.66	0.43	0.47	0.66		0.57	0.34	0.41	0.85	0.55		0.79
NC_002516.2	CDS	177307	178458	+	ID=cds-NP_248846.1;Parent=gene-PA0156;Dbxref=GenBank:NP_248846.1,GeneID:882149;Name=NP_248846.1;Note='Product name confidence: class 3 (Function proposed based on presence of conserved amino acid motif%2C structural feature or limited sequence similarity to an experimentally studied gene)';gbkey=CDS;locus_tag=PA0156;product=resistance-nodulation-cell division (RND) efflux membrane fusion protein;…	PA0156	12.41	16.36	13.24	16.82	17.46		21.37	15.95	13.71	18.85	27.88		29.12	23.32	17.52	12.43	19.56		20.68	22.55	16.35	22.31	26.79		0.43	0.56	0.45	0.58	0.6		0.73	0.55	0.47	0.65	0.96		1	0.8	0.6	0.43	0.67		0.71
NC_002516.2	CDS	178455	179525	+	ID=cds-NP_248847.1;Parent=gene-PA0157;Dbxref=GenBank:NP_248847.1,GeneID:882134;Name=NP_248847.1;Note='Product name confidence: class 3 (Function proposed based on presence of conserved amino acid motif%2C structural feature or limited sequence similarity to an experimentally studied gene)';gbkey=CDS;locus_tag=PA0157;product=resistance-nodulation-cell division (RND) efflux membrane fusion protein;…	PA0157	10.49	7.06	5.53	4.34	2.63		9.36	8.17	4.49	5.49	5.98		12.2	9.1	6.85	6.37	8.17		12.13	12.29	8.07	7.4	6.05		0.85	0.57	0.45	0.35	0.21		0.76	0.66	0.37	0.45	0.49		0.99	0.74	0.56	0.52	0.66		0.99
NC_002516.2	CDS	179522	182569	+	ID=cds-NP_248848.1;Parent=gene-PA0158;Dbxref=GenBank:NP_248848.1,GeneID:882140;Name=NP_248848.1;Note='Product name confidence: class 3 (Function proposed based on presence of conserved amino acid motif%2C structural feature or limited sequence similarity to an experimentally studied gene)';gbkey=CDS;locus_tag=PA0158;product=resistance-nodulation-cell division (RND) efflux transporter;protein_id=N…	PA0158	28.93	19.5	14.65	10.93	8.45		31.91	21.29	12.8	14.25	13.99		32.6	19.77	12.72	11.35	13.93		29.24	23.5	16.99	17.62	14.41		0.89	0.6	0.45	0.34	0.26		0.98	0.65	0.39	0.44	0.43		1	0.61	0.39	0.35	0.43		0.9
NC_002516.2	CDS	182768	183706	+	ID=cds-NP_248849.1;Parent=gene-PA0159;Dbxref=GenBank:NP_248849.1,GeneID:882081;Name=NP_248849.1;Note='Product name confidence: class 3 (Function proposed based on presence of conserved amino acid motif%2C structural feature or limited sequence similarity to an experimentally studied gene)';gbkey=CDS;locus_tag=PA0159;product=transcriptional regulator;protein_id=NP_248849.1;transl_table=11	PA0159	14.26	15.65	9.19	10.11	6.34		22.87	16.6	10.02	10.71	12.02		30.69	17.33	9.05	10.35	12.27		31.88	13.43	14.47	13.16	10.7		0.45	0.49	0.29	0.32	0.2		0.72	0.52	0.31	0.34	0.38		0.96	0.54	0.28	0.32	0.38		1
NC_002516.2	CDS	183822	184007	+	ID=cds-NP_248850.1;Parent=gene-PA0160;Dbxref=GenBank:NP_248850.1,GeneID:882103;Name=NP_248850.1;Note='Product name confidence: class 4 (Homologs of previously reported genes of unknown function%2C or no similarity to any previously reported sequences)';gbkey=CDS;locus_tag=PA0160;product=hypothetical protein;protein_id=NP_248850.1;transl_table=11	PA0160	17.09	29.77	8.63	8.5	11.78		31.38	27.36	12.37	19.55	9.33		17.35	23.39	14.85	20.16	9.29		38.11	25.29	15.49	23.03	23.57		0.45	0.78	0.23	0.22	0.31		0.82	0.72	0.32	0.51	0.24		0.46	0.61	0.39	0.53	0.24		1
NC_002516.2	CDS	184594	185928	+	ID=cds-NP_248852.1;Parent=gene-PA0162;Dbxref=GenBank:NP_248852.1,GeneID:879518;Name=NP_248852.1;Note='Product name confidence: class 3 (Function proposed based on presence of conserved amino acid motif%2C structural feature or limited sequence similarity to an experimentally studied gene)';gbkey=CDS;gene=opdC;locus_tag=PA0162;product=histidine porin OpdC;protein_id=NP_248852.1;transl_table=11	PA0162	9.27	6.06	6.84	5.03	3.52		11.56	8.82	8.77	8.73	8.78		8.38	9.07	4.54	3.45	7.63		11.51	11.13	7.79	11.23	12.65		0.73	0.48	0.54	0.4	0.28		0.91	0.7	0.69	0.69	0.69		0.66	0.72	0.36	0.27	0.6		0.91
NC_002516.2	CDS	185957	186754	-	ID=cds-NP_248853.1;Parent=gene-PA0163;Dbxref=GenBank:NP_248853.1,GeneID:882025;Name=NP_248853.1;Note='Product name confidence: class 3 (Function proposed based on presence of conserved amino acid motif%2C structural feature or limited sequence similarity to an experimentally studied gene)';gbkey=CDS;locus_tag=PA0163;product=transcriptional regulator;protein_id=NP_248853.1;transl_table=11	PA0163	7.25	4.8	4.15	3.61	5.41		10.58	7.44	4.46	3.35	9.11		7.22	11.04	5.46	7.16	8.55		12.21	8.31	4.9	5.68	6.07		0.59	0.39	0.34	0.3	0.44		0.87	0.61	0.37	0.27	0.75		0.59	0.9	0.45	0.59	0.7		1
NC_002516.2	CDS	186832	188448	+	ID=cds-NP_248854.1;Parent=gene-PA0164;Dbxref=GenBank:NP_248854.1,GeneID:879444;Name=NP_248854.1;Note='Product name confidence: class 3 (Function proposed based on presence of conserved amino acid motif%2C structural feature or limited sequence similarity to an experimentally studied gene)';gbkey=CDS;locus_tag=PA0164;product=gamma-glutamyltranspeptidase;protein_id=NP_248854.1;transl_table=11	PA0164	6.74	20.09	6.33	5.26	5.13		19.98	15.24	5.56	7.14	6.44		15.4	20.71	5.13	4.43	8.67		26.79	16.27	5.47	6.83	5.08		0.25	0.75	0.24	0.2	0.19		0.75	0.57	0.21	0.27	0.24		0.57	0.77	0.19	0.17	0.32		1
NC_002516.2	CDS	189120	189956	+	ID=cds-NP_248855.1;Parent=gene-PA0165;Dbxref=GenBank:NP_248855.1,GeneID:879418;Name=NP_248855.1;Note='Product name confidence: class 4 (Homologs of previously reported genes of unknown function%2C or no similarity to any previously reported sequences)';gbkey=CDS;locus_tag=PA0165;product=hypothetical protein;protein_id=NP_248855.1;transl_table=11	PA0165	14.37	12.21	6.96	11.34	11.97		27.71	19.38	14.99	13.29	15.81		12.67	11.3	10.66	12.22	8.95		28.47	23.76	15.25	13.78	14.4		0.5	0.43	0.24	0.4	0.42		0.97	0.68	0.53	0.47	0.56		0.45	0.4	0.37	0.43	0.31		1
NC_002516.2	CDS	190198	191604	+	ID=cds-NP_248856.1;Parent=gene-PA0166;Dbxref=GenBank:NP_248856.1,GeneID:879314;Name=NP_248856.1;Note='Product name confidence: class 3 (Function proposed based on presence of conserved amino acid motif%2C structural feature or limited sequence similarity to an experimentally studied gene)';gbkey=CDS;locus_tag=PA0166;product=transporter;protein_id=NP_248856.1;transl_table=11	PA0166	0	0.61	0.46	0.42	1.22		1.04	1.02	0.74	0.91	1.54		0.33	0.67	0.93	0.24	0.68		0.14	1.06	0.59	1.41	0.91		0	0.4	0.3	0.27	0.79		0.68	0.66	0.48	0.59	1		0.21	0.44	0.6	0.16	0.44		0.09
NC_002516.2	CDS	191697	192362	+	ID=cds-NP_248857.1;Parent=gene-PA0167;Dbxref=GenBank:NP_248857.1,GeneID:879316;Name=NP_248857.1;Note='Product name confidence: class 3 (Function proposed based on presence of conserved amino acid motif%2C structural feature or limited sequence similarity to an experimentally studied gene)';gbkey=CDS;locus_tag=PA0167;product=transcriptional regulator;protein_id=NP_248857.1;transl_table=11	PA0167	24.88	20.63	24.72	16.18	22.57		34.74	24.98	16.96	19.43	26.55		40.33	30.4	27.92	16.38	15.3		48.93	27.77	19.16	20.41	28.52		0.51	0.42	0.51	0.33	0.46		0.71	0.51	0.35	0.4	0.54		0.82	0.62	0.57	0.33	0.31		1
NC_002516.2	CDS	192368	192958	+	ID=cds-NP_248858.1;Parent=gene-PA0168;Dbxref=GenBank:NP_248858.1,GeneID:879343;Name=NP_248858.1;Note='Product name confidence: class 4 (Homologs of previously reported genes of unknown function%2C or no similarity to any previously reported sequences)';gbkey=CDS;locus_tag=PA0168;product=hypothetical protein;protein_id=NP_248858.1;transl_table=11	PA0168	8.26	3.6	3.23	2.84	1.59		7.05	7.53	3.54	1.99	2.94		8.58	6.88	3.06	3.61	10.08		10.33	5.82	3.31	5.71	3.4		0.8	0.35	0.31	0.27	0.15		0.68	0.73	0.34	0.19	0.28		0.83	0.67	0.3	0.35	0.98		1
NC_002516.2	CDS	192965	193672	-	ID=cds-NP_248859.1;Parent=gene-PA0169;Dbxref=GenBank:NP_248859.1,GeneID:879346;Name=NP_248859.1;Note='Product name confidence: class 4 (Homologs of previously reported genes of unknown function%2C or no similarity to any previously reported sequences)';gbkey=CDS;locus_tag=PA0169;product=hypothetical protein;protein_id=NP_248859.1;transl_table=11	PA0169	19.56	8.12	11.48	9.21	6.19		22.08	10.35	9.75	12.99	15.48		27.84	16.43	11.42	12.4	14.79		26.84	20.23	12.09	19.32	8.77		0.7	0.29	0.41	0.33	0.22		0.79	0.37	0.35	0.47	0.56		1	0.59	0.41	0.45	0.53		0.96
NC_002516.2	CDS	193799	194179	-	ID=cds-NP_248860.1;Parent=gene-PA0170;Dbxref=GenBank:NP_248860.1,GeneID:878493;Name=NP_248860.1;Note='Product name confidence: class 4 (Homologs of previously reported genes of unknown function%2C or no similarity to any previously reported sequences)';gbkey=CDS;locus_tag=PA0170;product=hypothetical protein;protein_id=NP_248860.1;transl_table=11	PA0170	34.56	21.8	16.6	16.86	13.56		36.11	17.11	14	18.81	13.1		49.32	29.3	16.18	19.91	14.37		31.79	20.48	17.56	26.81	21.09		0.7	0.44	0.34	0.34	0.27		0.73	0.35	0.28	0.38	0.27		1	0.59	0.33	0.4	0.29		0.64
NC_002516.2	CDS	194206	194748	-	ID=cds-NP_248861.1;Parent=gene-PA0171;Dbxref=GenBank:NP_248861.1,GeneID:882156;Name=NP_248861.1;Note='Product name confidence: class 4 (Homologs of previously reported genes of unknown function%2C or no similarity to any previously reported sequences)';gbkey=CDS;locus_tag=PA0171;product=hypothetical protein;protein_id=NP_248861.1;transl_table=11	PA0171	20.69	10	8.32	9.65	5.91		11.33	11.57	11.17	7.29	4.6		23.35	13.94	9.98	7.69	8.49		23.39	12.01	8.15	10.01	9.75		0.88	0.43	0.36	0.41	0.25		0.48	0.49	0.48	0.31	0.2		1	0.6	0.43	0.33	0.36		1
NC_002516.2	CDS	194757	196748	-	ID=cds-NP_248862.1;Parent=gene-PA0172;Dbxref=GenBank:NP_248862.1,GeneID:879545;Name=NP_248862.1;Note='Product name confidence: class 4 (Homologs of previously reported genes of unknown function%2C or no similarity to any previously reported sequences)';gbkey=CDS;locus_tag=PA0172;product=hypothetical protein;protein_id=NP_248862.1;transl_table=11	PA0172	81.99	90.09	80.62	61.82	50.97		115.5	91.3	94.14	101.38	147.44		128.06	102.57	74.73	58.31	62.15		108.15	105.19	135.79	137.04	162.33		0.51	0.55	0.5	0.38	0.31		0.71	0.56	0.58	0.62	0.91		0.79	0.63	0.46	0.36	0.38		0.67
NC_002516.2	CDS	197011	198060	-	ID=cds-NP_248863.1;Parent=gene-PA0173;Dbxref=GenBank:NP_248863.1,GeneID:882256;Name=NP_248863.1;Note='Product name confidence: class 3 (Function proposed based on presence of conserved amino acid motif%2C structural feature or limited sequence similarity to an experimentally studied gene)';gbkey=CDS;locus_tag=PA0173;product=chemotaxis response regulator protein-glutamate methylesterase;protein_id…	PA0173	0.97	0.61	0.19	0	0.45		0.2	0.23	0.2	0	1.24		0.22	0.75	1.42	0.16	0.18		0.56	1.43	0.59	0.39	0.17		0.68	0.43	0.13	0	0.31		0.14	0.16	0.14	0	0.87		0.15	0.52	0.99	0.11	0.13		0.39
NC_002516.2	CDS	198080	198682	-	ID=cds-NP_248864.1;Parent=gene-PA0174;Dbxref=GenBank:NP_248864.1,GeneID:877836;Name=NP_248864.1;Note='Product name confidence: class 4 (Homologs of previously reported genes of unknown function%2C or no similarity to any previously reported sequences)';gbkey=CDS;locus_tag=PA0174;product=hypothetical protein;protein_id=NP_248864.1;transl_table=11	PA0174	0.94	0.35	1	0.82	0.26		1.56	1.58	0.35	0.71	0.36		1.15	0.63	2.29	1.41	0.81		1.96	0.18	1.02	1.23	1.06		0.41	0.15	0.44	0.36	0.11		0.68	0.69	0.15	0.31	0.16		0.5	0.28	1	0.62	0.35		0.86
NC_002516.2	CDS	198688	199530	-	ID=cds-NP_248865.1;Parent=gene-PA0175;Dbxref=GenBank:NP_248865.1,GeneID:882282;Name=NP_248865.1;Note='Product name confidence: class 3 (Function proposed based on presence of conserved amino acid motif%2C structural feature or limited sequence similarity to an experimentally studied gene)';gbkey=CDS;locus_tag=PA0175;product=chemotaxis protein methyltransferase;protein_id=NP_248865.1;transl_table=…	PA0175	3.9	2.53	1.91	1.88	0.93		4.2	3.21	1.81	2.03	2.57		4.42	2.81	1.39	1.04	2.73		3.04	1.9	2.44	2.15	2.06		0.88	0.57	0.43	0.43	0.21		0.95	0.73	0.41	0.46	0.58		1	0.64	0.31	0.24	0.62		0.69
NC_002516.2	CDS	199600	201639	-	ID=cds-NP_248866.1;Parent=gene-PA0176;Dbxref=GenBank:NP_248866.1,GeneID:882219;Name=NP_248866.1;Note=Product name confidence: class 1 (Function experimentally demonstrated in P. aeruginosa);gbkey=CDS;gene=aer2;locus_tag=PA0176;product=aerotaxis transducer Aer2;protein_id=NP_248866.1;transl_table=11	PA0176	2.23	1.98	1.92	2.48	2.61		3.32	2.53	1.9	2.31	2.23		2.67	2.64	1.93	1.21	1.87		1.64	3.3	2.67	2.58	2.33		0.67	0.6	0.58	0.75	0.79		1	0.76	0.57	0.7	0.67		0.8	0.8	0.58	0.36	0.56		0.49
NC_002516.2	CDS	201675	202160	-	ID=cds-NP_248867.1;Parent=gene-PA0177;Dbxref=GenBank:NP_248867.1,GeneID:879338;Name=NP_248867.1;Note='Product name confidence: class 3 (Function proposed based on presence of conserved amino acid motif%2C structural feature or limited sequence similarity to an experimentally studied gene)';gbkey=CDS;locus_tag=PA0177;product=purine-binding chemotaxis protein;protein_id=NP_248867.1;transl_table=11	PA0177	3.27	4.16	1.24	2.03	0.81		4.5	4.09	1.94	1.76	1.79		1.66	4.48	1.97	1.93	0.59		1.82	3.74	1.91	2.54	1.13		0.73	0.92	0.28	0.45	0.18		1	0.91	0.43	0.39	0.4		0.37	1	0.44	0.43	0.13		0.4
NC_002516.2	CDS	202147	204066	-	ID=cds-NP_248868.1;Parent=gene-PA0178;Dbxref=GenBank:NP_248868.1,GeneID:878420;Name=NP_248868.1;Note='Product name confidence: class 3 (Function proposed based on presence of conserved amino acid motif%2C structural feature or limited sequence similarity to an experimentally studied gene)';gbkey=CDS;locus_tag=PA0178;product=two-component sensor;protein_id=NP_248868.1;transl_table=11	PA0178	4.79	2.39	0.68	1.75	1.43		1.68	2.48	2.02	2.01	1.98		3.66	1.63	1.44	2.23	2.6		1.85	2.95	1.45	2.32	1.9		1	0.5	0.14	0.37	0.3		0.35	0.52	0.42	0.42	0.41		0.76	0.34	0.3	0.47	0.54		0.39
NC_002516.2	CDS	204094	204459	-	ID=cds-NP_248869.1;Parent=gene-PA0179;Dbxref=GenBank:NP_248869.1,GeneID:879259;Name=NP_248869.1;Note='Product name confidence: class 3 (Function proposed based on presence of conserved amino acid motif%2C structural feature or limited sequence similarity to an experimentally studied gene)';gbkey=CDS;locus_tag=PA0179;product=two-component response regulator;protein_id=NP_248869.1;transl_table=11	PA0179	9.92	9.31	4.39	6.48	5.56		15.38	11.79	10	8.77	6.52		10.39	13.44	7.55	6.29	10.5		9.42	9.64	7.03	2.93	6.99		0.64	0.61	0.29	0.42	0.36		1	0.77	0.65	0.57	0.42		0.68	0.87	0.49	0.41	0.68		0.61
NC_002516.2	CDS	204657	205829	-	ID=cds-NP_248870.1;Parent=gene-PA0180;Dbxref=GenBank:NP_248870.1,GeneID:879336;Name=NP_248870.1;Note=Product name confidence: class 1: Function experimentally demonstrated in P. aeruginosa;gbkey=CDS;gene=cttP;locus_tag=PA0180;product=trichloroethylene chemotactic transducer CttP;protein_id=NP_248870.1;transl_table=11	PA0180	15.87	17.61	22.25	17.7	25.76		15.82	25.63	24.61	32.64	34.78		18.28	24.19	24.28	20.06	39.63		23.17	24.61	31.41	37.36	31.45		0.4	0.44	0.56	0.45	0.65		0.4	0.65	0.62	0.82	0.88		0.46	0.61	0.61	0.51	1		0.58
NC_002516.2	CDS	206022	206954	-	ID=cds-NP_248871.1;Parent=gene-PA0181;Dbxref=GenBank:NP_248871.1,GeneID:879304;Name=NP_248871.1;Note='Product name confidence: class 3 (Function proposed based on presence of conserved amino acid motif%2C structural feature or limited sequence similarity to an experimentally studied gene)';gbkey=CDS;locus_tag=PA0181;product=transcriptional regulator;protein_id=NP_248871.1;transl_table=11	PA0181	4.14	5.5	3.01	3.81	5.03		6.93	5.63	3.81	2.98	7.91		6.67	5.48	5.25	4.02	12.15		8.86	4.35	5.74	5.65	7.63		0.34	0.45	0.25	0.31	0.41		0.57	0.46	0.31	0.25	0.65		0.55	0.45	0.43	0.33	1		0.73
NC_002516.2	CDS	207071	207823	+	ID=cds-NP_248872.1;Parent=gene-PA0182;Dbxref=GenBank:NP_248872.1,GeneID:878164;Name=NP_248872.1;Note='Product name confidence: class 3 (Function proposed based on presence of conserved amino acid motif%2C structural feature or limited sequence similarity to an experimentally studied gene)';gbkey=CDS;locus_tag=PA0182;product=3-ketoacyl-ACP reductase;protein_id=NP_248872.1;transl_table=11	PA0182	3.01	1.41	1.33	1.84	2.49		2.21	2.8	3.06	1.14	3.17		3.98	3.52	0.85	0.68	3.32		4.97	3.12	1.64	4.59	5.09		0.59	0.28	0.26	0.36	0.49		0.43	0.55	0.6	0.22	0.62		0.78	0.69	0.17	0.13	0.65		0.98
NC_002516.2	CDS	207923	209533	-	ID=cds-NP_248873.1;Parent=gene-PA0183;Dbxref=GenBank:NP_248873.1,GeneID:879288;Name=NP_248873.1;Note=Product name confidence: class 1 (Function experimentally demonstrated in P. aeruginosa);gbkey=CDS;gene=atsA;locus_tag=PA0183;product=arylsulfatase;protein_id=NP_248873.1;transl_table=11	PA0183	0.99	0.56	1.62	0.86	0.87		1.55	2.38	1.17	0.66	1.62		0.86	1.64	0.79	0.53	1.67		1.1	1.19	1.79	1.02	1.25		0.42	0.24	0.68	0.36	0.37		0.65	1	0.49	0.28	0.68		0.36	0.69	0.33	0.22	0.7		0.46
NC_002516.2	CDS	209621	210460	-	ID=cds-NP_248874.1;Parent=gene-PA0184;Dbxref=GenBank:NP_248874.1,GeneID:882170;Name=NP_248874.1;Note='Product name confidence: class 3 (Function proposed based on presence of conserved amino acid motif%2C structural feature or limited sequence similarity to an experimentally studied gene)';gbkey=CDS;locus_tag=PA0184;product=ABC transporter ATP-binding protein;protein_id=NP_248874.1;transl_table=11	PA0184	1.62	0.89	0.48	0.47	0.56		0.74	1.35	2.12	0.25	2.32		1.11	1.01	0	0.81	1.39		1.99	1.27	0.49	0.59	2.17		0.7	0.38	0.21	0.2	0.24		0.32	0.58	0.91	0.11	1		0.48	0.44	0	0.35	0.6		0.86
NC_002516.2	CDS	210457	212073	-	ID=cds-NP_248875.1;Parent=gene-PA0185;Dbxref=GenBank:NP_248875.1,GeneID:879256;Name=NP_248875.1;Note='Product name confidence: class 3 (Function proposed based on presence of conserved amino acid motif%2C structural feature or limited sequence similarity to an experimentally studied gene)';gbkey=CDS;locus_tag=PA0185;product=ABC transporter permease;protein_id=NP_248875.1;transl_table=11	PA0185	0.42	0.76	0.62	0.24	0.48		1.93	1.28	0.33	1.19	1.21		0.71	1.35	0.53	0.74	1.44		1.17	1.06	1.15	0.92	2.15		0.2	0.35	0.29	0.11	0.22		0.9	0.6	0.15	0.55	0.56		0.33	0.63	0.25	0.34	0.67		0.54
NC_002516.2	CDS	212340	213401	+	ID=cds-NP_248876.1;Parent=gene-PA0186;Dbxref=GenBank:NP_248876.1,GeneID:879411;Name=NP_248876.1;Note='Product name confidence: class 3 (Function proposed based on presence of conserved amino acid motif%2C structural feature or limited sequence similarity to an experimentally studied gene)';gbkey=CDS;locus_tag=PA0186;product=ABC transporter;protein_id=NP_248876.1;transl_table=11	PA0186	1.28	3.21	1.32	0.74	2.36		1.83	1.8	2.56	2.82	5.11		2.6	1.6	1	2.73	3.98		2.41	3.02	3.1	1.4	6.54		0.2	0.49	0.2	0.11	0.36		0.28	0.28	0.39	0.43	0.78		0.4	0.24	0.15	0.42	0.61		0.37
NC_002516.2	CDS	213819	214634	+	ID=cds-NP_248877.1;Parent=gene-PA0187;Dbxref=GenBank:NP_248877.1,GeneID:882255;Name=NP_248877.1;Note='Product name confidence: class 4 (Homologs of previously reported genes of unknown function%2C or no similarity to any previously reported sequences)';gbkey=CDS;locus_tag=PA0187;product=hypothetical protein;protein_id=NP_248877.1;transl_table=11	PA0187	0.56	3.92	4.31	3.03	2.4		1.41	2.53	1.79	1.84	3.86		2.68	3.25	2.6	2.4	3.02		2.78	4.45	2.4	1.72	5.04		0.11	0.78	0.86	0.6	0.48		0.28	0.5	0.36	0.37	0.77		0.53	0.64	0.52	0.48	0.6		0.55
NC_002516.2	CDS	214631	215512	+	ID=cds-NP_248878.1;Parent=gene-PA0188;Dbxref=GenBank:NP_248878.1,GeneID:879289;Name=NP_248878.1;Note='Product name confidence: class 4 (Homologs of previously reported genes of unknown function%2C or no similarity to any previously reported sequences)';gbkey=CDS;locus_tag=PA0188;product=hypothetical protein;protein_id=NP_248878.1;transl_table=11	PA0188	5.66	3.86	3.53	3.25	4.7		8.63	5.41	2.85	4.85	5.04		8.63	6.77	6.99	2.03	8.49		5.69	4.48	4.32	8.13	9.53		0.59	0.41	0.37	0.34	0.49		0.91	0.57	0.3	0.51	0.53		0.91	0.71	0.73	0.21	0.89		0.6
NC_002516.2	CDS	215550	216908	-	ID=cds-NP_248879.1;Parent=gene-PA0189;Dbxref=GenBank:NP_248879.1,GeneID:883120;Name=NP_248879.1;Note='Product name confidence: class 3 (Function proposed based on presence of conserved amino acid motif%2C structural feature or limited sequence similarity to an experimentally studied gene)';gbkey=CDS;locus_tag=PA0189;product=porin;protein_id=NP_248879.1;transl_table=11	PA0189	0.33	0.16	0.44	0.73	0.58		0.31	2.24	0.46	1.1	0.8		0.34	0.42	0.78	0.25	1.71		0.89	0.16	0.61	1.33	1.61		0.15	0.07	0.2	0.33	0.26		0.14	1	0.21	0.49	0.36		0.15	0.19	0.35	0.11	0.76		0.4
NC_002516.2	CDS	217156	217881	+	ID=cds-NP_248880.1;Parent=gene-PA0190;Dbxref=GenBank:NP_248880.1,GeneID:883097;Name=NP_248880.1;Note='Product name confidence: class 3 (Function proposed based on presence of conserved amino acid motif%2C structural feature or limited sequence similarity to an experimentally studied gene)';gbkey=CDS;locus_tag=PA0190;product=acid phosphatase;protein_id=NP_248880.1;transl_table=11	PA0190	0.16	1.17	0.14	1.63	0.75		0.72	0.22	0.29	0.59	1.79		0.64	1.43	1.32	0.59	0.79		1.76	0.15	0.85	1.82	0.88		0.09	0.64	0.08	0.9	0.41		0.4	0.12	0.16	0.32	0.98		0.35	0.79	0.73	0.32	0.43		0.97
NC_002516.2	CDS	217905	218822	-	ID=cds-NP_248881.1;Parent=gene-PA0191;Dbxref=GenBank:NP_248881.1,GeneID:883101;Name=NP_248881.1;Note='Product name confidence: class 3 (Function proposed based on presence of conserved amino acid motif%2C structural feature or limited sequence similarity to an experimentally studied gene)';gbkey=CDS;locus_tag=PA0191;product=transcriptional regulator;protein_id=NP_248881.1;transl_table=11	PA0191	1.73	3.25	3.72	3.23	3.07		4.43	2.17	3.99	5.13	28.36		3.39	3.5	4.63	1.49	2.51		2.79	5.12	4.15	8.26	32.53		0.05	0.1	0.11	0.1	0.09		0.14	0.07	0.12	0.16	0.87		0.1	0.11	0.14	0.05	0.08		0.09
NC_002516.2	CDS	219172	221544	+	ID=cds-NP_248882.1;Parent=gene-PA0192;Dbxref=GenBank:NP_248882.1,GeneID:882990;Name=NP_248882.1;Note='Product name confidence: class 3 (Function proposed based on presence of conserved amino acid motif%2C structural feature or limited sequence similarity to an experimentally studied gene)';gbkey=CDS;locus_tag=PA0192;product=TonB-dependent receptor;protein_id=NP_248882.1;transl_table=11	PA0192	0.77	0.63	0.35	0.27	0.46		0.31	0.45	0.88	0.83	1.28		0.49	0.97	0.63	0.29	0.74		0.94	0.64	0.64	0.97	1.08		0.6	0.49	0.27	0.21	0.36		0.24	0.35	0.69	0.65	1		0.38	0.76	0.49	0.23	0.58		0.73
NC_002516.2	CDS	221585	222487	+	ID=cds-NP_248883.1;Parent=gene-PA0193;Dbxref=GenBank:NP_248883.1,GeneID:883039;Name=NP_248883.1;Note='Product name confidence: class 4 (Homologs of previously reported genes of unknown function%2C or no similarity to any previously reported sequences)';gbkey=CDS;locus_tag=PA0193;product=hypothetical protein;protein_id=NP_248883.1;transl_table=11	PA0193	0.25	0.24	0.22	0	0.52		0.23	0	0	0.71	0.24		0.51	0.42	0	0.19	0.43		0.55	0.71	0	0.55	0.4		0.35	0.34	0.31	0	0.73		0.32	0	0	1	0.34		0.72	0.59	0	0.27	0.61		0.77
NC_002516.2	CDS	222555	223454	+	ID=cds-NP_248884.1;Parent=gene-PA0194;Dbxref=GenBank:NP_248884.1,GeneID:879577;Name=NP_248884.1;Note='Product name confidence: class 4 (Homologs of previously reported genes of unknown function%2C or no similarity to any previously reported sequences)';gbkey=CDS;locus_tag=PA0194;product=hypothetical protein;protein_id=NP_248884.1;transl_table=11	PA0194	0.5	0.35	0.45	1.32	0.52		1.16	0.35	0.7	0.71	1.21		0.51	0.63	0	0.38	0.64		2.15	0.95	0.91	0.37	0.61		0.23	0.16	0.21	0.61	0.24		0.54	0.16	0.33	0.33	0.56		0.24	0.29	0	0.18	0.3		1
NC_002516.2	CDS	224101	225219	+	ID=cds-NP_248885.1;Parent=gene-PA0195;Dbxref=GenBank:NP_248885.1,GeneID:878345,PseudoCap:PA0195;Name=NP_248885.1;Note=Product name confidence: class 2 (High similarity to functionally studied protein);gbkey=CDS;gene=pntAA;locus_tag=PA0195;product=NAD(P) transhydrogenase subunit alpha;protein_id=NP_248885.1;transl_table=11	PA0195	3.45	0.95	2.15	3	2.1		2.11	3.34	0.93	1.91	2.23		4.53	4.06	1.9	1.07	3.78		4.66	1.82	2.58	2.43	2.12		0.74	0.2	0.46	0.64	0.45		0.45	0.72	0.2	0.41	0.48		0.97	0.87	0.41	0.23	0.81		1
NC_002516.2	CDS	225295	225603	+	ID=cds-NP_248886.2;Parent=gene-PA0195.1;Dbxref=GenBank:NP_248886.2,GeneID:878346;Name=NP_248886.2;gbkey=CDS;gene=pntAB;locus_tag=PA0195.1;product=NAD(P) transhydrogenase subunit alpha;protein_id=NP_248886.2;transl_table=11	PA0195.1	8.45	4.83	4.55	5.76	3.8		8.92	7.72	13.54	6.92	8.08		12.68	9.49	4.81	5.79	4.35		10.2	8.3	9.99	5.6	18.03		0.47	0.27	0.25	0.32	0.21		0.49	0.43	0.75	0.38	0.45		0.7	0.53	0.27	0.32	0.24		0.57
NC_002516.2	CDS	225603	227039	+	ID=cds-NP_248887.1;Parent=gene-PA0196;Dbxref=GenBank:NP_248887.1,GeneID:878146;Name=NP_248887.1;Note=Product name confidence: class 2 (High similarity to functionally studied protein);gbkey=CDS;gene=pntB;locus_tag=PA0196;product=pyridine nucleotide transhydrogenase subunit beta;protein_id=NP_248887.1;transl_table=11	PA0196	5.77	4.74	3.35	3.85	3.65		7.27	6.03	4.08	5.06	4.38		6.74	4.54	2.08	3.26	4.96		8.84	4.24	4.08	5.39	5.02		0.65	0.54	0.38	0.44	0.41		0.82	0.68	0.46	0.57	0.5		0.76	0.51	0.24	0.37	0.56		1
NC_002516.2	CDS	227382	228194	+	ID=cds-NP_248888.1;Parent=gene-PA0197;Dbxref=GenBank:NP_248888.1,GeneID:879472;Name=NP_248888.1;Note=Product name confidence: class 1: Function experimentally demonstrated in P. aeruginosa;gbkey=CDS;gene=tonB2;locus_tag=PA0197;product=transporter TonB;protein_id=NP_248888.1;transl_table=11	PA0197	0	0.26	0.37	0.24	0.39		0	0.59	0.26	0.53	2.27		0	0	0	0	0.24		0	0.26	0.27	0.2	3.93		0	0.07	0.09	0.06	0.1		0	0.15	0.07	0.13	0.58		0	0	0	0	0.06		0
NC_002516.2	CDS	228223	228942	+	ID=cds-NP_248889.1;Parent=gene-PA0198;Dbxref=GenBank:NP_248889.1,GeneID:883080;Name=NP_248889.1;Note=Product name confidence: class 2 (High similarity to functionally studied protein);gbkey=CDS;gene=exbB1;locus_tag=PA0198;product=transporter ExbB;protein_id=NP_248889.1;transl_table=11	PA0198	1.26	0	1.25	3.16	0.76		0.87	2.32	2.32	0.89	6.48		1.44	0.53	1.62	0	3.2		1.09	1.48	3.15	2.75	7.23		0.17	0	0.17	0.44	0.11		0.12	0.32	0.32	0.12	0.9		0.2	0.07	0.22	0	0.44		0.15
NC_002516.2	CDS	228944	229345	+	ID=cds-NP_248890.1;Parent=gene-PA0199;Dbxref=GenBank:NP_248890.1,GeneID:879490;Name=NP_248890.1;Note=Product name confidence: class 2 (High similarity to functionally studied protein);gbkey=CDS;gene=exbD1;locus_tag=PA0199;product=biopolymer transport protein ExbD;protein_id=NP_248890.1;transl_table=11	PA0199	1.69	1.59	0.5	6.64	3.31		1.56	1.38	1.04	4.26	7.56		2.01	2.82	2.91	0.42	1.43		0.49	2.93	6.66	0.82	11.36		0.15	0.14	0.04	0.58	0.29		0.14	0.12	0.09	0.38	0.67		0.18	0.25	0.26	0.04	0.13		0.04
NC_002516.2	CDS	229526	229738	-	ID=cds-NP_248891.1;Parent=gene-PA0200;Dbxref=GenBank:NP_248891.1,GeneID:879623;Name=NP_248891.1;Note='Product name confidence: class 4 (Homologs of previously reported genes of unknown function%2C or no similarity to any previously reported sequences)';gbkey=CDS;locus_tag=PA0200;product=hypothetical protein;protein_id=NP_248891.1;transl_table=11	PA0200	115.1	51	33.93	33.41	33.08		314.16	56	20.62	29.13	28.52		267.34	66.62	26.94	20.01	21.64		342.99	68.26	34.79	24.75	21.44		0.34	0.15	0.1	0.1	0.1		0.92	0.16	0.06	0.08	0.08		0.78	0.19	0.08	0.06	0.06		1
NC_002516.2	CDS	229954	230535	+	ID=cds-NP_248892.1;Parent=gene-PA0201;Dbxref=GenBank:NP_248892.1,GeneID:879531;Name=NP_248892.1;Note='Product name confidence: class 4 (Homologs of previously reported genes of unknown function%2C or no similarity to any previously reported sequences)';gbkey=CDS;locus_tag=PA0201;product=hypothetical protein;protein_id=NP_248892.1;transl_table=11	PA0201	75.28	41.72	56.92	42.8	34.97		153.48	45.63	87.16	185.25	1402.91		141.61	49.9	51.12	44.23	41.09		148.7	72.37	118.31	213.57	1420.93		0.05	0.03	0.04	0.03	0.02		0.11	0.03	0.06	0.13	0.99		0.1	0.04	0.04	0.03	0.03		0.1
NC_002516.2	CDS	230543	232000	-	ID=cds-NP_248893.1;Parent=gene-PA0202;Dbxref=GenBank:NP_248893.1,GeneID:879445;Name=NP_248893.1;Note='Product name confidence: class 3 (Function proposed based on presence of conserved amino acid motif%2C structural feature or limited sequence similarity to an experimentally studied gene)';gbkey=CDS;locus_tag=PA0202;product=amidase;protein_id=NP_248893.1;transl_table=11	PA0202	0.16	1.02	0.14	0.14	0.21		0.37	0.71	0.43	0.29	0.22		0.63	0.26	0	0.35	0.37		0.41	0.66	0.28	0.28	0.63		0.16	1	0.14	0.14	0.21		0.36	0.7	0.42	0.28	0.22		0.62	0.25	0	0.34	0.36		0.4
NC_002516.2	CDS	232066	233100	-	ID=cds-NP_248894.1;Parent=gene-PA0203;Dbxref=GenBank:NP_248894.1,GeneID:883108;Name=NP_248894.1;Note='Product name confidence: class 3 (Function proposed based on presence of conserved amino acid motif%2C structural feature or limited sequence similarity to an experimentally studied gene)';gbkey=CDS;locus_tag=PA0203;product=ABC transporter;protein_id=NP_248894.1;transl_table=11	PA0203	0.46	0.41	0.19	0.57	1.36		1.01	0.92	1.01	1.24	2.1		1.56	1.01	0.21	0.16	0.75		1.52	2.08	0.8	0.72	1.59		0.22	0.2	0.09	0.27	0.65		0.48	0.44	0.48	0.59	1		0.74	0.48	0.1	0.08	0.36		0.72
NC_002516.2	CDS	233123	233932	-	ID=cds-NP_248895.1;Parent=gene-PA0204;Dbxref=GenBank:NP_248895.1,GeneID:878513;Name=NP_248895.1;Note='Product name confidence: class 3 (Function proposed based on presence of conserved amino acid motif%2C structural feature or limited sequence similarity to an experimentally studied gene)';gbkey=CDS;locus_tag=PA0204;product=ABC transporter permease;protein_id=NP_248895.1;transl_table=11	PA0204	1.12	1.84	1.73	0.73	0.97		0.9	2.85	1.29	1.45	3.21		2.28	1.63	0.52	0.84	0.47		2.55	0.26	0.89	1.73	0.9		0.35	0.57	0.54	0.23	0.3		0.28	0.89	0.4	0.45	1		0.71	0.51	0.16	0.26	0.15		0.79
NC_002516.2	CDS	233929	234849	-	ID=cds-NP_248896.1;Parent=gene-PA0205;Dbxref=GenBank:NP_248896.1,GeneID:879480;Name=NP_248896.1;Note='Product name confidence: class 3 (Function proposed based on presence of conserved amino acid motif%2C structural feature or limited sequence similarity to an experimentally studied gene)';gbkey=CDS;locus_tag=PA0205;product=ABC transporter permease;protein_id=NP_248896.1;transl_table=11	PA0205	0.49	0.46	0.9	0.43	0.36		0.68	0.6	0.23	1.28	0.24		2	0.51	0.23	0.37	0.43		0.53	0.51	0.11	0.36	0.2		0.25	0.23	0.45	0.22	0.18		0.34	0.3	0.12	0.64	0.12		1	0.26	0.12	0.19	0.22		0.27
NC_002516.2	CDS	234875	235987	-	ID=cds-NP_248897.1;Parent=gene-PA0206;Dbxref=GenBank:NP_248897.1,GeneID:879760;Name=NP_248897.1;Note='Product name confidence: class 3 (Function proposed based on presence of conserved amino acid motif%2C structural feature or limited sequence similarity to an experimentally studied gene)';gbkey=CDS;locus_tag=PA0206;product=spermidine/putrescine ABC transporter ATP-binding protein;protein_id=NP_2…	PA0206	2.24	3.64	1.26	2.66	1.13		2.43	3.74	2.26	3.27	4.29		1.66	1.53	2.67	2.14	3.8		4.07	2.69	3.51	3.55	2.79		0.52	0.85	0.29	0.62	0.26		0.57	0.87	0.53	0.76	1		0.39	0.36	0.62	0.5	0.89		0.95
NC_002516.2	CDS	236218	237111	+	ID=cds-NP_248898.1;Parent=gene-PA0207;Dbxref=GenBank:NP_248898.1,GeneID:879460;Name=NP_248898.1;Note='Product name confidence: class 3 (Function proposed based on presence of conserved amino acid motif%2C structural feature or limited sequence similarity to an experimentally studied gene)';gbkey=CDS;locus_tag=PA0207;product=transcriptional regulator;protein_id=NP_248898.1;transl_table=11	PA0207	6.6	4.76	4.04	3.98	5.43		7.46	6.05	2.81	2.87	6.55		6.45	7.41	1.9	3.05	7.74		9.36	5.26	6.22	4.61	5.31		0.71	0.51	0.43	0.43	0.58		0.8	0.65	0.3	0.31	0.7		0.69	0.79	0.2	0.33	0.83		1
NC_002516.2	CDS	237232	238896	+	ID=cds-NP_248899.1;Parent=gene-PA0208;Dbxref=GenBank:NP_248899.1,GeneID:879322;Name=NP_248899.1;Note=Product name confidence: class 2 (High similarity to functionally studied protein);gbkey=CDS;gene=mdcA;locus_tag=PA0208;product=malonate decarboxylase subunit alpha;protein_id=NP_248899.1;transl_table=11	PA0208	3	1.41	1.45	1.07	0.89		1.38	1.86	1.88	1.61	2.35		2.84	2.56	0.96	2.1	3.11		3.84	2.12	1.43	1.93	2.96		0.78	0.37	0.38	0.28	0.23		0.36	0.48	0.49	0.42	0.61		0.74	0.67	0.25	0.55	0.81		1
NC_002516.2	CDS	238896	239777	+	ID=cds-NP_248900.1;Parent=gene-PA0209;Dbxref=GenBank:NP_248900.1,GeneID:879248;Name=NP_248900.1;Note='Product name confidence: class 4 (Homologs of previously reported genes of unknown function%2C or no similarity to any previously reported sequences)';gbkey=CDS;locus_tag=PA0209;product=2-(5''-triphosphoribosyl)-3'-dephosphocoenzyme-A synthase;protein_id=NP_248900.1;transl_table=11	PA0209	0	0.48	0.68	0	0.09		0.47	0.99	0.47	0.12	0		0.78	0.97	1.33	0.29	1.09		0.78	1.09	0.82	0.65	0.62		0	0.36	0.51	0	0.07		0.35	0.74	0.35	0.09	0		0.59	0.73	1	0.22	0.82		0.59
NC_002516.2	CDS	239779	240078	+	ID=cds-NP_248901.1;Parent=gene-PA0210;Dbxref=GenBank:NP_248901.1,GeneID:883035;Name=NP_248901.1;Note=Product name confidence: class 2 (High similarity to functionally studied protein);gbkey=CDS;gene=mdcC;locus_tag=PA0210;product=malonate decarboxylase acyl carrier protein;protein_id=NP_248901.1;transl_table=11	PA0210	0	1.42	0	0.88	0		2.08	0.66	0.35	0	0.72		0.77	0.32	0	1.14	0.32		0.33	1.07	1.37	1.1	2.74		0	0.52	0	0.32	0		0.76	0.24	0.13	0	0.26		0.28	0.12	0	0.42	0.12		0.12
NC_002516.2	CDS	240071	240934	+	ID=cds-NP_248902.1;Parent=gene-PA0211;Dbxref=GenBank:NP_248902.1,GeneID:879489;Name=NP_248902.1;Note=Product name confidence: class 2 (High similarity to functionally studied protein);gbkey=CDS;gene=mdcD;locus_tag=PA0211;product=malonate decarboxylase subunit beta;protein_id=NP_248902.1;transl_table=11	PA0211	1.18	1.73	1.16	0.92	0.85		1.45	2.76	2.3	0.99	1.26		3.2	2.3	0.86	1.58	1.22		4.22	1.75	1.31	0.48	1.37		0.28	0.41	0.27	0.22	0.2		0.34	0.65	0.55	0.23	0.3		0.76	0.55	0.2	0.37	0.29		1
NC_002516.2	CDS	240931	241737	+	ID=cds-NP_248903.1;Parent=gene-PA0212;Dbxref=GenBank:NP_248903.1,GeneID:879507;Name=NP_248903.1;Note=Product name confidence: class 2 (High similarity to functionally studied protein);gbkey=CDS;gene=mdcE;locus_tag=PA0212;product=malonate decarboxylase subunit gamma;protein_id=NP_248903.1;transl_table=11	PA0212	1.83	1.72	0.76	0.37	0.29		1.68	0.59	0.26	0	0.54		0	0.47	0.13	0.84	0.27		0.73	1.47	1.66	0.71	0.91		1	0.94	0.42	0.2	0.16		0.92	0.32	0.14	0	0.3		0	0.26	0.07	0.46	0.15		0.4
NC_002516.2	CDS	241753	242445	+	ID=cds-NP_248904.1;Parent=gene-PA0213;Dbxref=GenBank:NP_248904.1,GeneID:879254;Name=NP_248904.1;Note='Product name confidence: class 4 (Homologs of previously reported genes of unknown function%2C or no similarity to any previously reported sequences)';gbkey=CDS;locus_tag=PA0213;product=phosphoribosyl-dephospho-CoA transferase;protein_id=NP_248904.1;transl_table=11	PA0213	0.66	0.77	0	0.52	0.23		1.65	1.03	1.51	0.31	0.31		2.33	0.82	0	0.25	1.8		1.28	0.62	0.32	1.19	0.66		0.28	0.33	0	0.22	0.1		0.71	0.44	0.65	0.13	0.13		1	0.35	0	0.11	0.77		0.55
NC_002516.2	CDS	242442	243374	+	ID=cds-NP_248905.1;Parent=gene-PA0214;Dbxref=GenBank:NP_248905.1,GeneID:879334;Name=NP_248905.1;Note='Product name confidence: class 3 (Function proposed based on presence of conserved amino acid motif%2C structural feature or limited sequence similarity to an experimentally studied gene)';gbkey=CDS;locus_tag=PA0214;product=acyl transferase;protein_id=NP_248905.1;transl_table=11	PA0214	1.82	0.34	1.29	0.21	0.25		0.56	1.02	0.06	0.34	0.47		1.85	2.13	0.68	0	1.03		1.48	1.84	0.55	0.44	0.88		0.85	0.16	0.61	0.1	0.12		0.26	0.48	0.03	0.16	0.22		0.87	1	0.32	0	0.48		0.69
NC_002516.2	CDS	243431	243835	+	ID=cds-NP_248906.1;Parent=gene-PA0215;Dbxref=GenBank:NP_248906.1,GeneID:883110;Name=NP_248906.1;Note=class 2: Function of highly similar gene experimentally demonstrated in another organism (and gene context consistent in terms of pathways its involved in (if known).;gbkey=CDS;locus_tag=PA0215;product=malonate transporter MadL;protein_id=NP_248906.1;transl_table=11	PA0215	10.09	5.26	7.44	6.83	8.89		13.13	7.26	4.39	8.45	5.63		8.54	10.04	7.87	6.73	12.81		11.67	11.09	10.93	5.29	10.82		0.77	0.4	0.57	0.52	0.68		1	0.55	0.33	0.64	0.43		0.65	0.76	0.6	0.51	0.98		0.89
NC_002516.2	CDS	243841	244605	+	ID=cds-NP_248907.1;Parent=gene-PA0216;Dbxref=GenBank:NP_248907.1,GeneID:879529;Name=NP_248907.1;Note=class 2: Function of highly similar gene experimentally demonstrated in another organism (and gene context consistent in terms of pathways its involved in (if known).;gbkey=CDS;locus_tag=PA0216;product=malonate transporter MadM;protein_id=NP_248907.1;transl_table=11	PA0216	17.95	15.73	14.56	21.71	23.23		17.44	20.37	19.69	34.81	45.38		24.11	22.01	25	15.6	39.8		19.41	22.08	28.79	35.64	44.17		0.4	0.35	0.32	0.48	0.51		0.38	0.45	0.43	0.77	1		0.53	0.49	0.55	0.34	0.88		0.43
NC_002516.2	CDS	244690	245619	-	ID=cds-NP_248908.1;Parent=gene-PA0217;Dbxref=GenBank:NP_248908.1,GeneID:883005;Name=NP_248908.1;Note='Product name confidence: class 3 (Function proposed based on presence of conserved amino acid motif%2C structural feature or limited sequence similarity to an experimentally studied gene)';gbkey=CDS;locus_tag=PA0217;product=transcriptional regulator;protein_id=NP_248908.1;transl_table=11	PA0217	7.93	5.38	5.18	3.61	5.39		11.78	5.81	4.05	8.28	8.87		11.9	6.31	4.57	5.13	7.85		10.16	6.9	8.77	7.09	6.28		0.67	0.45	0.44	0.3	0.45		0.99	0.49	0.34	0.7	0.75		1	0.53	0.38	0.43	0.66		0.85
NC_002516.2	CDS	245948	246868	-	ID=cds-NP_248909.1;Parent=gene-PA0218;Dbxref=GenBank:NP_248909.1,GeneID:877906;Name=NP_248909.1;Note='Product name confidence: class 3 (Function proposed based on presence of conserved amino acid motif%2C structural feature or limited sequence similarity to an experimentally studied gene)';gbkey=CDS;locus_tag=PA0218;product=transcriptional regulator;protein_id=NP_248909.1;transl_table=11	PA0218	7.64	9.71	7.63	8.37	5.44		9.51	7.9	9.31	8.13	10.37		13.27	8.01	5.77	3.89	9.8		11.12	12.3	8.49	12.7	11.1		0.58	0.73	0.57	0.63	0.41		0.72	0.6	0.7	0.61	0.78		1	0.6	0.43	0.29	0.74		0.84
NC_002516.2	CDS	247219	248709	+	ID=cds-NP_248910.1;Parent=gene-PA0219;Dbxref=GenBank:NP_248910.1,GeneID:879237;Name=NP_248910.1;Note='Product name confidence: class 3 (Function proposed based on presence of conserved amino acid motif%2C structural feature or limited sequence similarity to an experimentally studied gene)';gbkey=CDS;locus_tag=PA0219;product=aldehyde dehydrogenase;protein_id=NP_248910.1;transl_table=11	PA0219	0.61	0.86	1.21	1.59	1.26		1.26	1.18	0.77	0.45	0.87		1.47	1.14	1	0.57	2.46		1.19	0.44	1.79	2.1	3.06		0.2	0.28	0.4	0.52	0.41		0.41	0.39	0.25	0.15	0.28		0.48	0.37	0.33	0.19	0.8		0.39
NC_002516.2	CDS	248767	250200	+	ID=cds-NP_248911.1;Parent=gene-PA0220;Dbxref=GenBank:NP_248911.1,GeneID:879442,PseudoCap:PA0220;Name=NP_248911.1;Note=Product name confidence: class 1: Function experimentally demonstrated in P. aeruginosa.;gbkey=CDS;locus_tag=PA0220;product=amino acid APC family transporter;protein_id=NP_248911.1;transl_table=11	PA0220	1.42	2.08	0.84	3.58	2.18		2.55	2.13	1.39	2.98	3.48		3.36	1.08	1.19	1.43	3.88		1.44	2.98	1.87	2.53	3.82		0.37	0.54	0.22	0.92	0.56		0.66	0.55	0.36	0.77	0.9		0.87	0.28	0.31	0.37	1		0.37
NC_002516.2	CDS	250231	251613	+	ID=cds-NP_248912.1;Parent=gene-PA0221;Dbxref=GenBank:NP_248912.1,GeneID:879365;Name=NP_248912.1;Note='Product name confidence: class 3 (Function proposed based on presence of conserved amino acid motif%2C structural feature or limited sequence similarity to an experimentally studied gene)';gbkey=CDS;locus_tag=PA0221;product=aminotransferase;protein_id=NP_248912.1;transl_table=11	PA0221	0.98	0.62	0.15	0.14	0.34		0.08	1.03	0.91	0.31	0.47		1.33	0.96	0.92	0	0.51		1.5	1.08	0.6	0.95	1.06		0.65	0.41	0.1	0.09	0.23		0.05	0.69	0.61	0.21	0.31		0.89	0.64	0.61	0	0.34		1
NC_002516.2	CDS	251777	252835	+	ID=cds-NP_248913.1;Parent=gene-PA0222;Dbxref=GenBank:NP_248913.1,GeneID:877806;Name=NP_248913.1;Note='Product name confidence: class 4 (Homologs of previously reported genes of unknown function%2C or no similarity to any previously reported sequences)';gbkey=CDS;locus_tag=PA0222;product=hypothetical protein;protein_id=NP_248913.1;transl_table=11	PA0222	1.29	0.8	1.14	1.12	1.18		0.79	1.06	1.58	1.21	2.25		2.18	2.5	0.8	1.45	0.91		1.49	0.61	0.97	0.99	0.86		0.52	0.32	0.46	0.45	0.47		0.32	0.42	0.63	0.48	0.9		0.87	1	0.32	0.58	0.36		0.6
NC_002516.2	CDS	252913	253794	-	ID=cds-NP_248914.1;Parent=gene-PA0223;Dbxref=GenBank:NP_248914.1,GeneID:878110;Name=NP_248914.1;Note='Product name confidence: class 3 (Function proposed based on presence of conserved amino acid motif%2C structural feature or limited sequence similarity to an experimentally studied gene)';gbkey=CDS;locus_tag=PA0223;product=dihydrodipicolinate synthetase;protein_id=NP_248914.1;transl_table=11	PA0223	30.88	25.84	20.94	20.4	16.51		28.61	32.46	31.07	30.68	22.63		28.28	30.67	20.96	11.98	18.95		23.89	32.61	33.38	24	27.33		0.93	0.77	0.63	0.61	0.49		0.86	0.97	0.93	0.92	0.68		0.85	0.92	0.63	0.36	0.57		0.72
NC_002516.2	CDS	253854	254636	-	ID=cds-NP_248915.1;Parent=gene-PA0224;Dbxref=GenBank:NP_248915.1,GeneID:878177;Name=NP_248915.1;Note='Product name confidence: class 3 (Function proposed based on presence of conserved amino acid motif%2C structural feature or limited sequence similarity to an experimentally studied gene)';gbkey=CDS;locus_tag=PA0224;product=class II aldolase/adducin domain-containing protein;protein_id=NP_248915.…	PA0224	4.06	3.54	5.13	5.55	3.6		7.19	5.08	3.47	7.1	9.42		8.24	4.59	4.61	3.92	3.93		4.53	6.01	4.21	5.47	12.6		0.32	0.28	0.41	0.44	0.29		0.57	0.4	0.28	0.56	0.75		0.65	0.36	0.37	0.31	0.31		0.36
NC_002516.2	CDS	254791	255330	+	ID=cds-NP_248916.1;Parent=gene-PA0225;Dbxref=GenBank:NP_248916.1,GeneID:880191;Name=NP_248916.1;Note='Product name confidence: class 3 (Function proposed based on presence of conserved amino acid motif%2C structural feature or limited sequence similarity to an experimentally studied gene)';gbkey=CDS;locus_tag=PA0225;product=transcriptional regulator;protein_id=NP_248916.1;transl_table=11	PA0225	33.07	26.43	21.93	15.01	21.16		28.57	25.62	21.69	27.33	31.34		46.11	33.28	27.94	18.94	40.55		34.28	34.84	18.68	39.36	28.75		0.72	0.57	0.48	0.33	0.46		0.62	0.56	0.47	0.59	0.68		1	0.72	0.61	0.41	0.88		0.74
NC_002516.2	CDS	255481	256332	+	ID=cds-NP_248917.1;Parent=gene-PA0226;Dbxref=GenBank:NP_248917.1,GeneID:878086;Name=NP_248917.1;Note='Product name confidence: class 3 (Function proposed based on presence of conserved amino acid motif%2C structural feature or limited sequence similarity to an experimentally studied gene)';gbkey=CDS;locus_tag=PA0226;product=CoA transferase subunit A;protein_id=NP_248917.1;transl_table=11	PA0226	5.86	4	2.59	1.86	1.65		4.89	4.29	1.72	3.26	2.8		6.76	3.77	2.99	1.8	3.83		5.32	3.51	2.42	3.87	3.97		0.87	0.59	0.38	0.28	0.24		0.72	0.63	0.25	0.48	0.41		1	0.56	0.44	0.27	0.57		0.79
NC_002516.2	CDS	256329	257111	+	ID=cds-NP_248918.1;Parent=gene-PA0227;Dbxref=GenBank:NP_248918.1,GeneID:877818;Name=NP_248918.1;Note='Product name confidence: class 3 (Function proposed based on presence of conserved amino acid motif%2C structural feature or limited sequence similarity to an experimentally studied gene)';gbkey=CDS;locus_tag=PA0227;product=CoA transferase subunit B;protein_id=NP_248918.1;transl_table=11	PA0227	1.16	0	1.41	0.63	1		2.26	0.81	1.07	0.87	0.83		2.5	1.21	0.81	1.09	2.84		1.51	0.82	0.26	2.21	1.05		0.41	0	0.5	0.22	0.35		0.8	0.29	0.38	0.31	0.29		0.88	0.43	0.29	0.38	1		0.53
NC_002516.2	CDS	257108	258313	+	ID=cds-NP_248919.1;Parent=gene-PA0228;Dbxref=GenBank:NP_248919.1,GeneID:877715;Name=NP_248919.1;Note=Product name confidence: class 2 (High similarity to functionally studied protein);gbkey=CDS;gene=pcaF;locus_tag=PA0228;product=beta-ketoadipyl CoA thiolase;protein_id=NP_248919.1;transl_table=11	PA0228	1.51	1.24	1.08	1.72	0.91		2.02	2.66	1.39	1.06	1.44		3.15	1.57	1.41	1.27	1.99		2.12	1.24	2.56	1.84	1.97		0.48	0.39	0.34	0.55	0.29		0.64	0.84	0.44	0.34	0.46		1	0.5	0.45	0.4	0.63		0.67
NC_002516.2	CDS	258463	259761	+	ID=cds-NP_248920.1;Parent=gene-PA0229;Dbxref=GenBank:NP_248920.1,GeneID:878155;Name=NP_248920.1;Note=Product name confidence: class 2 (High similarity to functionally studied protein);gbkey=CDS;gene=pcaT;locus_tag=PA0229;product=dicarboxylic acid transporter PcaT;protein_id=NP_248920.1;transl_table=11	PA0229	3.32	5.25	4.41	3.8	3.25		4.89	3.61	4.35	3.95	6.18		5.5	3.86	2.94	4.59	4.29		7.5	4.86	5.31	4.19	6.12		0.44	0.7	0.59	0.51	0.43		0.65	0.48	0.58	0.53	0.82		0.73	0.51	0.39	0.61	0.57		1
NC_002516.2	CDS	259784	261163	+	ID=cds-NP_248921.1;Parent=gene-PA0230;Dbxref=GenBank:NP_248921.1,GeneID:881957;Name=NP_248921.1;Note=Product name confidence: class 2 (High similarity to functionally studied protein);gbkey=CDS;gene=pcaB;locus_tag=PA0230;product=3-carboxy-cis%2Ccis-muconate cycloisomerase;protein_id=NP_248921.1;transl_table=11	PA0230	2.71	2.55	1.75	1.29	1.02		2.95	2.77	2.12	1.16	1.81		1.59	3.7	0.62	1.98	2.25		2.72	3.1	0.83	1.67	2.32		0.73	0.69	0.47	0.35	0.28		0.8	0.75	0.57	0.31	0.49		0.43	1	0.17	0.54	0.61		0.74
NC_002516.2	CDS	261179	261970	+	ID=cds-NP_248922.1;Parent=gene-PA0231;Dbxref=GenBank:NP_248922.1,GeneID:882150;Name=NP_248922.1;Note=Product name confidence: class 2 (High similarity to functionally studied protein);gbkey=CDS;gene=pcaD;locus_tag=PA0231;product=3-oxoadipate enol-lactonase;protein_id=NP_248922.1;transl_table=11	PA0231	2.45	2.55	0.38	1.25	1.12		3.42	1.91	1.45	0.95	0.96		1.89	1.91	0.27	1.83	2.43		2.86	1.75	1.43	0.94	0.81		0.72	0.75	0.11	0.37	0.33		1	0.56	0.42	0.28	0.28		0.55	0.56	0.08	0.54	0.71		0.84
NC_002516.2	CDS	261981	262382	+	ID=cds-NP_248923.1;Parent=gene-PA0232;Dbxref=GenBank:NP_248923.1,GeneID:882116;Name=NP_248923.1;Note=Product name confidence: class 2 (High similarity to functionally studied protein);gbkey=CDS;gene=pcaC;locus_tag=PA0232;product=4-carboxymuconolactone decarboxylase;protein_id=NP_248923.1;transl_table=11	PA0232	12.71	9.54	3	3.44	7.2		13.48	13.45	5.98	3.73	4.32		12.62	11.57	5.81	3.6	6.69		15.19	13.3	4.86	7.58	6.13		0.84	0.63	0.2	0.23	0.47		0.89	0.89	0.39	0.25	0.28		0.83	0.76	0.38	0.24	0.44		1
NC_002516.2	CDS	262557	263498	+	ID=cds-NP_248924.1;Parent=gene-PA0233;Dbxref=GenBank:NP_248924.1,GeneID:877707;Name=NP_248924.1;Note='Product name confidence: class 3 (Function proposed based on presence of conserved amino acid motif%2C structural feature or limited sequence similarity to an experimentally studied gene)';gbkey=CDS;locus_tag=PA0233;product=transcriptional regulator;protein_id=NP_248924.1;transl_table=11	PA0233	4.1	5.88	4.26	4.01	2.99		8.63	6.42	5.55	3.63	4.15		9.79	7.83	3.38	3.8	4.28		9.41	7.04	6.99	7.36	4.65		0.42	0.6	0.44	0.41	0.31		0.88	0.66	0.57	0.37	0.42		1	0.8	0.35	0.39	0.44		0.96
NC_002516.2	CDS	263689	264522	+	ID=cds-NP_248925.1;Parent=gene-PA0234;Dbxref=GenBank:NP_248925.1,GeneID:881909;Name=NP_248925.1;Note='Product name confidence: class 4 (Homologs of previously reported genes of unknown function%2C or no similarity to any previously reported sequences)';gbkey=CDS;locus_tag=PA0234;product=hypothetical protein;protein_id=NP_248925.1;transl_table=11	PA0234	1.36	4.09	2.41	1.66	2.84		4.31	3.62	2.81	2.31	3.38		3.32	1.59	2.55	1.84	3.22		6.61	5.38	5.92	4.15	2.63		0.21	0.62	0.36	0.25	0.43		0.65	0.55	0.43	0.35	0.51		0.5	0.24	0.39	0.28	0.49		1
NC_002516.2	CDS	264964	266310	-	ID=cds-NP_248926.1;Parent=gene-PA0235;Dbxref=GenBank:NP_248926.1,GeneID:881907;Name=NP_248926.1;Note=Product name confidence: class 2 (High similarity to functionally studied protein);gbkey=CDS;gene=pcaK;locus_tag=PA0235;product=4-hydroxybenzoate transporter PcaK;protein_id=NP_248926.1;transl_table=11	PA0235	1.52	1.42	0.6	0.88	1.16		2.63	1.06	1.55	1.59	1.13		2.22	1.97	0.95	1.27	1.83		2.34	2.4	1.22	2.45	1.9		0.58	0.54	0.23	0.33	0.44		1	0.4	0.59	0.6	0.43		0.84	0.75	0.36	0.48	0.7		0.89
NC_002516.2	CDS	266616	267395	+	ID=cds-NP_248927.1;Parent=gene-PA0236;Dbxref=GenBank:NP_248927.1,GeneID:881730;Name=NP_248927.1;Note='Product name confidence: class 3 (Function proposed based on presence of conserved amino acid motif%2C structural feature or limited sequence similarity to an experimentally studied gene)';gbkey=CDS;locus_tag=PA0236;product=transcriptional regulator;protein_id=NP_248927.1;transl_table=11	PA0236	4.66	5.46	4.12	3.29	2.21		3.74	6.12	3.49	3.29	6.4		2.66	6.06	2.45	4.37	9.11		6.56	5.77	6.33	5.91	8.66		0.51	0.6	0.45	0.36	0.24		0.41	0.67	0.38	0.36	0.7		0.29	0.67	0.27	0.48	1		0.72
NC_002516.2	CDS	267638	268681	+	ID=cds-NP_248928.1;Parent=gene-PA0237;Dbxref=GenBank:NP_248928.1,GeneID:881928;Name=NP_248928.1;Note='Product name confidence: class 3 (Function proposed based on presence of conserved amino acid motif%2C structural feature or limited sequence similarity to an experimentally studied gene)';gbkey=CDS;locus_tag=PA0237;product=oxidoreductase;protein_id=NP_248928.1;transl_table=11	PA0237	1.52	1.22	0.19	1.23	0.75		0.41	0.3	0.4	1.43	1.87		2.43	1.72	0.2	0.82	1.66		1.89	0.61	1.97	2.21	1.4		0.63	0.5	0.08	0.51	0.31		0.17	0.12	0.16	0.59	0.77		1	0.71	0.08	0.34	0.68		0.78
NC_002516.2	CDS	268704	269519	+	ID=cds-NP_248929.1;Parent=gene-PA0238;Dbxref=GenBank:NP_248929.1,GeneID:882048;Name=NP_248929.1;Note='Product name confidence: class 4 (Homologs of previously reported genes of unknown function%2C or no similarity to any previously reported sequences)';gbkey=CDS;locus_tag=PA0238;product=hypothetical protein;protein_id=NP_248929.1;transl_table=11	PA0238	0.28	0.26	1.23	0.61	0.58		0.26	0.97	1.28	0.52	1.33		2.14	1.51	0.78	0.84	2.31		0.97	0.79	0.25	0.61	1.57		0.12	0.11	0.53	0.26	0.25		0.11	0.42	0.55	0.23	0.58		0.93	0.65	0.34	0.36	1		0.42
NC_002516.2	CDS	269669	270547	+	ID=cds-NP_248930.1;Parent=gene-PA0239;Dbxref=GenBank:NP_248930.1,GeneID:882051;Name=NP_248930.1;Note='Product name confidence: class 4 (Homologs of previously reported genes of unknown function%2C or no similarity to any previously reported sequences)';gbkey=CDS;locus_tag=PA0239;product=hypothetical protein;protein_id=NP_248930.1;transl_table=11	PA0239	12.4	11.39	12.33	16.3	14.78		26.44	16.01	16.42	16.31	24.44		19.15	13.78	11.85	10.57	14.2		28.23	21.28	19.91	19.87	25.35		0.44	0.4	0.44	0.58	0.52		0.94	0.57	0.58	0.58	0.87		0.68	0.49	0.42	0.37	0.5		1
NC_002516.2	CDS	270573	271838	-	ID=cds-NP_248931.1;Parent=gene-PA0240;Dbxref=GenBank:NP_248931.1,GeneID:881911;Name=NP_248931.1;Note='Product name confidence: class 3 (Function proposed based on presence of conserved amino acid motif%2C structural feature or limited sequence similarity to an experimentally studied gene)';gbkey=CDS;locus_tag=PA0240;product=porin;protein_id=NP_248931.1;transl_table=11	PA0240	0.72	0	1.11	0.16	1.48		0.82	0.31	0.5	0.51	0.34		0.55	0.45	0	0.13	0.3		1.24	0.51	1.14	0.59	1.15		0.49	0	0.75	0.11	1		0.55	0.21	0.34	0.34	0.23		0.37	0.3	0	0.09	0.2		0.84
NC_002516.2	CDS	271904	273229	-	ID=cds-NP_248932.1;Parent=gene-PA0241;Dbxref=GenBank:NP_248932.1,GeneID:881918;Name=NP_248932.1;Note='Product name confidence: class 3 (Function proposed based on presence of conserved amino acid motif%2C structural feature or limited sequence similarity to an experimentally studied gene)';gbkey=CDS;locus_tag=PA0241;product=major facilitator superfamily transporter;protein_id=NP_248932.1;transl_t…	PA0241	0.86	0.8	0.91	0.75	0.35		0.79	0.96	0.32	0.65	1.8		2.3	1.28	0.96	0.64	1.3		1.81	1.93	1.86	1.99	2.2		0.37	0.35	0.4	0.33	0.15		0.34	0.42	0.14	0.28	0.78		1	0.56	0.42	0.28	0.57		0.79
NC_002516.2	CDS	273775	275679	+	ID=cds-NP_248933.1;Parent=gene-PA0242;Dbxref=GenBank:NP_248933.1,GeneID:880907;Name=NP_248933.1;Note='Product name confidence: class 4 (Homologs of previously reported genes of unknown function%2C or no similarity to any previously reported sequences)';gbkey=CDS;locus_tag=PA0242;product=hypothetical protein;protein_id=NP_248933.1;transl_table=11	PA0242	1.44	1.68	0.46	0.52	0.33		1.09	1.34	0.77	1.4	1.48		0.85	2.28	0.89	0.72	2.93		0.72	0.56	1.51	1.64	1.53		0.49	0.57	0.16	0.18	0.11		0.37	0.46	0.26	0.48	0.51		0.29	0.78	0.3	0.25	1		0.25
NC_002516.2	CDS	275772	276440	+	ID=cds-NP_248934.1;Parent=gene-PA0243;Dbxref=GenBank:NP_248934.1,GeneID:881956;Name=NP_248934.1;Note='Product name confidence: class 3 (Function proposed based on presence of conserved amino acid motif%2C structural feature or limited sequence similarity to an experimentally studied gene)';gbkey=CDS;locus_tag=PA0243;product=transcriptional regulator;protein_id=NP_248934.1;transl_table=11	PA0243	19.34	16.87	15.9	20.24	20.36		24.62	16.52	15.16	11.03	26.76		22.92	16.54	13.66	15.93	14.93		26.05	25.41	14.77	17.98	27.44		0.7	0.61	0.58	0.74	0.74		0.9	0.6	0.55	0.4	0.98		0.84	0.6	0.5	0.58	0.54		0.95
NC_002516.2	CDS	276480	277334	-	ID=cds-NP_248935.1;Parent=gene-PA0244;Dbxref=GenBank:NP_248935.1,GeneID:879716;Name=NP_248935.1;Note='Product name confidence: class 4 (Homologs of previously reported genes of unknown function%2C or no similarity to any previously reported sequences)';gbkey=CDS;locus_tag=PA0244;product=shikimate 5-dehydrogenase;protein_id=NP_248935.1;transl_table=11	PA0244	1.47	0.87	1.06	0.69	1.46		1.34	1.95	1.1	0.38	1.65		3.24	2.43	1.49	0.7	0.56		3.14	1.75	0.48	1.06	1.28		0.45	0.27	0.33	0.21	0.45		0.41	0.6	0.34	0.12	0.51		1	0.75	0.46	0.22	0.17		0.97
NC_002516.2	CDS	277331	277777	-	ID=cds-NP_248936.1;Parent=gene-PA0245;Dbxref=GenBank:NP_248936.1,GeneID:882159;Name=NP_248936.1;Note=Product name confidence: class 2 (High similarity to functionally studied protein);gbkey=CDS;gene=aroQ2;locus_tag=PA0245;product=3-dehydroquinate dehydratase;protein_id=NP_248936.1;transl_table=11	PA0245	3.3	6.19	5.16	3.98	4.78		3.96	7.29	3.04	5.5	8.74		8.25	7.2	7.13	5.53	6.02		10.13	4.54	11.05	6.08	6.74		0.3	0.56	0.47	0.36	0.43		0.36	0.66	0.28	0.5	0.79		0.75	0.65	0.65	0.5	0.54		0.92
NC_002516.2	CDS	277894	279399	-	ID=cds-NP_248937.1;Parent=gene-PA0246;Dbxref=GenBank:NP_248937.1,GeneID:881952;Name=NP_248937.1;Note='Product name confidence: class 3 (Function proposed based on presence of conserved amino acid motif%2C structural feature or limited sequence similarity to an experimentally studied gene)';gbkey=CDS;locus_tag=PA0246;product=major facilitator superfamily transporter;protein_id=NP_248937.1;transl_t…	PA0246	7.69	7.79	3.87	6.43	4.05		9	10.77	6.67	5.97	6.34		13.78	7.41	5.64	5.09	9.32		13.47	11.22	7.24	8.2	8		0.56	0.57	0.28	0.47	0.29		0.65	0.78	0.48	0.43	0.46		1	0.54	0.41	0.37	0.68		0.98
NC_002516.2	CDS	279574	280758	-	ID=cds-NP_248938.1;Parent=gene-PA0247;Dbxref=GenBank:NP_248938.1,GeneID:882128;Name=NP_248938.1;Note=Product name confidence: class 1 (Function experimentally demonstrated in P. aeruginosa);gbkey=CDS;gene=pobA;locus_tag=PA0247;product=4-hydroxybenzoate 3-monooxygenase;protein_id=NP_248938.1;transl_table=11	PA0247	2.49	1.62	0.85	1.67	1.85		2.99	3.22	1.59	1.62	4.58		1.75	0.96	2.15	1.58	3.62		1.99	2.71	0.87	2.5	2.16		0.54	0.35	0.19	0.36	0.4		0.65	0.7	0.35	0.35	1		0.38	0.21	0.47	0.34	0.79		0.43
NC_002516.2	CDS	280936	281802	+	ID=cds-NP_248939.1;Parent=gene-PA0248;Dbxref=GenBank:NP_248939.1,GeneID:881969;Name=NP_248939.1;Note='Product name confidence: class 3 (Function proposed based on presence of conserved amino acid motif%2C structural feature or limited sequence similarity to an experimentally studied gene)';gbkey=CDS;locus_tag=PA0248;product=transcriptional regulator;protein_id=NP_248939.1;transl_table=11	PA0248	25.66	27.02	20.61	19.72	29.7		45.2	27.79	26.3	24.67	35.16		41.08	31.1	22.06	17.11	29.63		41.79	30.58	27.42	26.89	36.44		0.57	0.6	0.46	0.44	0.66		1	0.61	0.58	0.55	0.78		0.91	0.69	0.49	0.38	0.66		0.92
NC_002516.2	CDS	281799	282245	-	ID=cds-NP_248940.1;Parent=gene-PA0249;Dbxref=GenBank:NP_248940.1,GeneID:880888;Name=NP_248940.1;Note='Product name confidence: class 3 (Function proposed based on presence of conserved amino acid motif%2C structural feature or limited sequence similarity to an experimentally studied gene)';gbkey=CDS;locus_tag=PA0249;product=acetyltransferase;protein_id=NP_248940.1;transl_table=11	PA0249	19.55	20.49	23.8	38.03	60.42		24.95	23.3	26.67	34.94	50.73		30.43	28.15	22.58	29.56	56.08		23.35	24.63	31.78	39.8	64.56		0.3	0.32	0.37	0.59	0.94		0.39	0.36	0.41	0.54	0.79		0.47	0.44	0.35	0.46	0.87		0.36
NC_002516.2	CDS	282323	282757	-	ID=cds-NP_248941.1;Parent=gene-PA0250;Dbxref=GenBank:NP_248941.1,GeneID:879262;Name=NP_248941.1;Note='Product name confidence: class 4 (Homologs of previously reported genes of unknown function%2C or no similarity to any previously reported sequences)';gbkey=CDS;locus_tag=PA0250;product=hypothetical protein;protein_id=NP_248941.1;transl_table=11	PA0250	38.35	30.85	31.38	27.72	30.41		53.19	34	31.74	37.13	42.65		53.88	47.62	38.84	18.81	32.68		52.06	32.69	30.52	37.11	48.7		0.71	0.57	0.58	0.51	0.56		0.99	0.63	0.59	0.69	0.79		1	0.88	0.72	0.35	0.61		0.97
NC_002516.2	CDS	282912	283553	-	ID=cds-NP_248942.1;Parent=gene-PA0251;Dbxref=GenBank:NP_248942.1,GeneID:881983;Name=NP_248942.1;Note='Product name confidence: class 4 (Homologs of previously reported genes of unknown function%2C or no similarity to any previously reported sequences)';gbkey=CDS;locus_tag=PA0251;product=hypothetical protein;protein_id=NP_248942.1;transl_table=11	PA0251	0.71	1	1.88	0.92	1.22		1.95	1.24	0.33	1.67	2.03		0.36	1.47	1.32	0.8	1.5		2.76	0.67	0.32	0.51	2.28		0.26	0.36	0.68	0.33	0.44		0.71	0.45	0.12	0.61	0.74		0.13	0.53	0.48	0.29	0.54		1
NC_002516.2	CDS	283818	284105	-	ID=cds-NP_248943.1;Parent=gene-PA0252;Dbxref=GenBank:NP_248943.1,GeneID:879677;Name=NP_248943.1;Note='Product name confidence: class 4 (Homologs of previously reported genes of unknown function%2C or no similarity to any previously reported sequences)';gbkey=CDS;locus_tag=PA0252;product=hypothetical protein;protein_id=NP_248943.1;transl_table=11	PA0252	9.46	8.14	2.09	7.55	10.87		8.69	11.87	6.54	8.91	12.05		13.61	8.54	5.17	6.51	10.67		11.97	9.28	9.29	12.3	10.78		0.7	0.6	0.15	0.55	0.8		0.64	0.87	0.48	0.65	0.89		1	0.63	0.38	0.48	0.78		0.88
NC_002516.2	CDS	284197	284673	-	ID=cds-NP_248944.1;Parent=gene-PA0253;Dbxref=GenBank:NP_248944.1,GeneID:881936;Name=NP_248944.1;Note='Product name confidence: class 3 (Function proposed based on presence of conserved amino acid motif%2C structural feature or limited sequence similarity to an experimentally studied gene)';gbkey=CDS;locus_tag=PA0253;product=transcriptional regulator;protein_id=NP_248944.1;transl_table=11	PA0253	24.98	24.56	26.94	26.11	32.16		29.72	26.71	27.85	32.74	57.09		22.47	29.95	24.73	21.98	30.4		31.58	29.36	23.74	40.75	48.63		0.44	0.43	0.47	0.46	0.56		0.52	0.47	0.49	0.57	1		0.39	0.52	0.43	0.39	0.53		0.55
NC_002516.2	CDS	284714	286204	-	ID=cds-NP_248945.1;Parent=gene-PA0254;Dbxref=GenBank:NP_248945.1,GeneID:881878;Name=NP_248945.1;Note='Product name confidence: class 4 (Homologs of previously reported genes of unknown function%2C or no similarity to any previously reported sequences)';gbkey=CDS;locus_tag=PA0254;product=hypothetical protein;protein_id=NP_248945.1;transl_table=11	PA0254	2.51	1.75	1.62	1.19	2.21		3.08	2.65	3.44	1.58	2.55		2.86	1.84	2.21	1.03	3.54		1.98	3.87	2.07	2.49	3.55		0.65	0.45	0.42	0.31	0.57		0.8	0.68	0.89	0.41	0.66		0.74	0.48	0.57	0.27	0.91		0.51
NC_002516.2	CDS	286338	287024	-	ID=cds-NP_248946.1;Parent=gene-PA0255;Dbxref=GenBank:NP_248946.1,GeneID:879587;Name=NP_248946.1;Note='Product name confidence: class 4 (Homologs of previously reported genes of unknown function%2C or no similarity to any previously reported sequences)';gbkey=CDS;locus_tag=PA0255;product=hypothetical protein;protein_id=NP_248946.1;transl_table=11	PA0255	32.71	29.18	31.56	24.17	36.01		50.37	47.69	33.81	42.35	49.59		58.39	38.83	33.72	33.99	111.28		62.49	47.31	37.76	55.15	52.37		0.29	0.26	0.28	0.22	0.32		0.45	0.43	0.3	0.38	0.45		0.52	0.35	0.3	0.31	1		0.56
NC_002516.2	CDS	287188	288120	-	ID=cds-NP_248947.1;Parent=gene-PA0256;Dbxref=GenBank:NP_248947.1,GeneID:881894;Name=NP_248947.1;Note='Product name confidence: class 4 (Homologs of previously reported genes of unknown function%2C or no similarity to any previously reported sequences)';gbkey=CDS;locus_tag=PA0256;product=hypothetical protein;protein_id=NP_248947.1;transl_table=11	PA0256	14.6	9.13	7.96	8.69	11.41		12.77	10.4	10.54	12.61	13.02		17.05	13.38	9.34	8.4	12.15		15.83	13.52	14.78	14.31	14.09		0.86	0.54	0.47	0.51	0.67		0.75	0.61	0.62	0.74	0.76		1	0.78	0.55	0.49	0.71		0.93
NC_002516.2	CDS	288384	289175	-	ID=cds-NP_248948.1;Parent=gene-PA0257;Dbxref=GenBank:NP_248948.1,GeneID:880116;Name=NP_248948.1;Note='Product name confidence: class 4 (Homologs of previously reported genes of unknown function%2C or no similarity to any previously reported sequences)';gbkey=CDS;locus_tag=PA0257;product=hypothetical protein;protein_id=NP_248948.1;transl_table=11	PA0257	16.05	13.45	11.66	9.61	10.77		16.19	15.26	12.15	10.13	15.34		18.63	12.3	10.33	6.13	12.13		20.39	17.95	11.57	13.94	16.95		0.79	0.66	0.57	0.47	0.53		0.79	0.75	0.6	0.5	0.75		0.91	0.6	0.51	0.3	0.59		1
NC_002516.2	CDS	289205	289390	-	ID=cds-NP_248949.1;Parent=gene-PA0258;Dbxref=GenBank:NP_248949.1,GeneID:880870;Name=NP_248949.1;Note='Product name confidence: class 4 (Homologs of previously reported genes of unknown function%2C or no similarity to any previously reported sequences)';gbkey=CDS;locus_tag=PA0258;product=hypothetical protein;protein_id=NP_248949.1;transl_table=11	PA0258	137.91	116.8	89.58	66.42	95.53		165.31	100.9	79.85	76.48	100.33		219.39	135.79	70.27	60.03	73.32		170.45	113.23	121.19	90.34	94.76		0.63	0.53	0.41	0.3	0.44		0.75	0.46	0.36	0.35	0.46		1	0.62	0.32	0.27	0.33		0.78
NC_002516.2	CDS	289562	291004	-	ID=cds-NP_248950.1;Parent=gene-PA0259;Dbxref=GenBank:NP_248950.1,GeneID:881892;Name=NP_248950.1;Note='Product name confidence: class 4 (Homologs of previously reported genes of unknown function%2C or no similarity to any previously reported sequences)';gbkey=CDS;locus_tag=PA0259;product=hypothetical protein;protein_id=NP_248950.1;transl_table=11	PA0259	34.61	28.19	23.51	18.08	22.13		32.5	26.67	24.5	22.98	30.38		46.97	26.09	19.73	16.54	25.82		34.27	31.41	20.11	27.86	27.97		0.74	0.6	0.5	0.38	0.47		0.69	0.57	0.52	0.49	0.65		1	0.56	0.42	0.35	0.55		0.73
NC_002516.2	CDS	291154	293304	-	ID=cds-NP_248951.1;Parent=gene-PA0260;Dbxref=GenBank:NP_248951.1,GeneID:879499;Name=NP_248951.1;Note='Product name confidence: class 4 (Homologs of previously reported genes of unknown function%2C or no similarity to any previously reported sequences)';gbkey=CDS;locus_tag=PA0260;product=hypothetical protein;protein_id=NP_248951.1;transl_table=11	PA0260	13.56	9.46	7.51	7.67	7.28		17.69	14.68	10.75	10.69	8.57		17.36	13.62	7.41	5.67	8.62		15.03	15.21	11.48	8.47	10.87		0.77	0.53	0.42	0.43	0.41		1	0.83	0.61	0.6	0.48		0.98	0.77	0.42	0.32	0.49		0.85
NC_002516.2	CDS	293301	293798	-	ID=cds-NP_248952.1;Parent=gene-PA0261;Dbxref=GenBank:NP_248952.1,GeneID:881884;Name=NP_248952.1;Note='Product name confidence: class 4 (Homologs of previously reported genes of unknown function%2C or no similarity to any previously reported sequences)';gbkey=CDS;locus_tag=PA0261;product=hypothetical protein;protein_id=NP_248952.1;transl_table=11	PA0261	12.76	8.13	2.62	6.95	3.93		10.05	5.75	1.68	7.52	5.01		12.96	8.74	4.69	2.74	6.56		10.28	7.73	3.31	2.81	5.68		0.98	0.63	0.2	0.54	0.3		0.78	0.44	0.13	0.58	0.39		1	0.67	0.36	0.21	0.51		0.79
NC_002516.2	CDS	293802	296861	-	ID=cds-NP_248953.1;Parent=gene-PA0262;Dbxref=GenBank:NP_248953.1,GeneID:881981;Name=NP_248953.1;Note='Product name confidence: class 4 (Homologs of previously reported genes of unknown function%2C or no similarity to any previously reported sequences)';gbkey=CDS;locus_tag=PA0262;product=hypothetical protein;protein_id=NP_248953.1;transl_table=11	PA0262	7.83	6.79	5.25	4.97	4.12		9.14	6.57	4.44	4.93	5.74		9.94	7.64	4.86	5.13	4.76		10.34	7.7	5.21	5.79	6.57		0.76	0.66	0.51	0.48	0.4		0.88	0.64	0.43	0.48	0.56		0.96	0.74	0.47	0.5	0.46		1
NC_002516.2	CDS	297043	297561	-	ID=cds-NP_248954.1;Parent=gene-PA0263;Dbxref=GenBank:NP_248954.1,GeneID:880866;Name=NP_248954.1;Note=Product name confidence: class 2 (High similarity to functionally studied protein);gbkey=CDS;gene=hcpC;locus_tag=PA0263;product=secreted protein Hcp;protein_id=NP_248954.1;transl_table=11	PA0263	3.13	2.12	1.57	3.11	2.31		3.75	3.06	2.49	1.17	3.07		0.81	1.28	3.96	2.46	2.28		4.49	2.38	3.77	4.39	4.93		0.63	0.43	0.32	0.63	0.47		0.76	0.62	0.51	0.24	0.62		0.16	0.26	0.8	0.5	0.46		0.91
NC_002516.2	tRNA	298816	298892	-	ID=rna-PA0263.1;Parent=gene-PA0263.1;Dbxref=GeneID:3240233;gbkey=tRNA;locus_tag=PA0263.1;product=tRNA-Arg	PA0263.1	241.74	224.05	117.32	151.47	121.99		227.41	278.83	179.29	166.69	247.99		188.62	203.93	182.15	101.84	38.67		159.41	174.94	157.73	117.68	360.53		0.67	0.62	0.33	0.42	0.34		0.63	0.77	0.5	0.46	0.69		0.52	0.57	0.51	0.28	0.11		0.44
NC_002516.2	CDS	299522	300973	+	ID=cds-NP_248956.1;Parent=gene-PA0265;Dbxref=GenBank:NP_248956.1,GeneID:881913;Name=NP_248956.1;Note=Product name confidence: class 2 (High similarity to functionally studied protein);gbkey=CDS;gene=gabD;locus_tag=PA0265;product=glutarate-semialdehyde dehydrogenase DavD;protein_id=NP_248956.1;transl_table=11	PA0265	27.44	20.1	15.76	11.57	9.81		29.14	20.04	15.85	17.38	18.83		35.09	28.67	12.15	11.39	15.24		34.85	25.62	16.16	21.1	19.62		0.78	0.57	0.45	0.33	0.28		0.83	0.57	0.45	0.5	0.54		1	0.82	0.35	0.32	0.43		0.99
NC_002516.2	CDS	301218	302498	+	ID=cds-NP_248957.1;Parent=gene-PA0266;Dbxref=GenBank:NP_248957.1,GeneID:880917;Name=NP_248957.1;Note=Product name confidence: class 2 (High similarity to functionally studied protein);gbkey=CDS;locus_tag=PA0266;product=5-aminovalerate aminotransferase DavT;protein_id=NP_248957.1;transl_table=11	PA0266	28.71	28.1	17.55	12.65	13.81		37.75	29.18	22.14	16.7	19.99		42.38	30.28	17.42	15.97	17.84		28.13	32.99	20.89	16.2	20.96		0.68	0.66	0.41	0.3	0.33		0.89	0.69	0.52	0.39	0.47		1	0.71	0.41	0.38	0.42		0.66
NC_002516.2	CDS	302824	304023	+	ID=cds-NP_248958.1;Parent=gene-PA0267;Dbxref=GenBank:NP_248958.1,GeneID:880697;Name=NP_248958.1;Note='Product name confidence: class 4 (Homologs of previously reported genes of unknown function%2C or no similarity to any previously reported sequences)';gbkey=CDS;locus_tag=PA0267;product=hypothetical protein;protein_id=NP_248958.1;transl_table=11	PA0267	8.13	5.5	3.85	5.11	5.09		5.56	8.22	6.62	6.42	3.62		9.99	7.41	5.67	6.53	21.61		9.69	7.84	6.86	12.08	7.61		0.38	0.25	0.18	0.24	0.24		0.26	0.38	0.31	0.3	0.17		0.46	0.34	0.26	0.3	1		0.45
NC_002516.2	CDS	304177	305598	-	ID=cds-NP_248959.1;Parent=gene-PA0268;Dbxref=GenBank:NP_248959.1,GeneID:880732;Name=NP_248959.1;Note='Product name confidence: class 3 (Function proposed based on presence of conserved amino acid motif%2C structural feature or limited sequence similarity to an experimentally studied gene)';gbkey=CDS;locus_tag=PA0268;product=transcriptional regulator;protein_id=NP_248959.1;transl_table=11	PA0268	0.96	1.05	0.56	1.81	0.66		2.64	2.46	1.18	1.35	1.83		3.08	2.66	1.05	1.56	1.85		2.22	3.53	1.88	2.2	3.85		0.25	0.27	0.15	0.47	0.17		0.69	0.64	0.31	0.35	0.48		0.8	0.69	0.27	0.41	0.48		0.58
NC_002516.2	CDS	305725	306162	+	ID=cds-NP_248960.1;Parent=gene-PA0269;Dbxref=GenBank:NP_248960.1,GeneID:883021;Name=NP_248960.1;Note='Product name confidence: class 4 (Homologs of previously reported genes of unknown function%2C or no similarity to any previously reported sequences)';gbkey=CDS;locus_tag=PA0269;product=hypothetical protein;protein_id=NP_248960.1;transl_table=11	PA0269	3.11	2.43	2.06	1.13	4.83		6.43	3.81	3.1	5.62	10.16		6.58	7.99	5.58	4.09	5.75		4.95	7.08	3.05	4.33	4.59		0.31	0.24	0.2	0.11	0.48		0.63	0.38	0.31	0.55	1		0.65	0.79	0.55	0.4	0.57		0.49
NC_002516.2	CDS	306174	306581	+	ID=cds-NP_248961.1;Parent=gene-PA0270;Dbxref=GenBank:NP_248961.1,GeneID:880648;Name=NP_248961.1;Note='Product name confidence: class 4 (Homologs of previously reported genes of unknown function%2C or no similarity to any previously reported sequences)';gbkey=CDS;locus_tag=PA0270;product=hypothetical protein;protein_id=NP_248961.1;transl_table=11	PA0270	10.48	6.79	4.18	5.57	6.14		9.71	5.65	6.66	3.15	4.79		13.28	11.59	4.43	7.31	5.18		10.62	6.29	7.06	5.65	5.37		0.79	0.51	0.31	0.42	0.46		0.73	0.43	0.5	0.24	0.36		1	0.87	0.33	0.55	0.39		0.8
NC_002516.2	CDS	306615	306899	+	ID=cds-NP_248962.1;Parent=gene-PA0271;Dbxref=GenBank:NP_248962.1,GeneID:880607;Name=NP_248962.1;Note='Product name confidence: class 4 (Homologs of previously reported genes of unknown function%2C or no similarity to any previously reported sequences)';gbkey=CDS;locus_tag=PA0271;product=hypothetical protein;protein_id=NP_248962.1;transl_table=11	PA0271	7.96	7.47	5.28	2.77	3.57		9.14	9.21	1.1	4.88	4.19		8.9	6.97	5.97	2.39	4.04		11.75	7.5	3.97	8.09	4.81		0.68	0.64	0.45	0.24	0.3		0.78	0.78	0.09	0.42	0.36		0.76	0.59	0.51	0.2	0.34		1
NC_002516.2	CDS	306896	307828	-	ID=cds-NP_248963.1;Parent=gene-PA0272;Dbxref=GenBank:NP_248963.1,GeneID:877827;Name=NP_248963.1;Note='Product name confidence: class 3 (Function proposed based on presence of conserved amino acid motif%2C structural feature or limited sequence similarity to an experimentally studied gene)';gbkey=CDS;locus_tag=PA0272;product=transcriptional regulator;protein_id=NP_248963.1;transl_table=11	PA0272	3.28	2.97	2.37	3.39	2.01		3.35	2.9	2.02	2.06	3.72		3.58	3.85	1.59	4.03	1.96		3.17	2.86	2.43	2.56	3.43		0.81	0.74	0.59	0.84	0.5		0.83	0.72	0.5	0.51	0.92		0.89	0.96	0.39	1	0.49		0.79
NC_002516.2	CDS	307878	309092	-	ID=cds-NP_248964.1;Parent=gene-PA0273;Dbxref=GenBank:NP_248964.1,GeneID:883091;Name=NP_248964.1;Note='Product name confidence: class 3 (Function proposed based on presence of conserved amino acid motif%2C structural feature or limited sequence similarity to an experimentally studied gene)';gbkey=CDS;locus_tag=PA0273;product=major facilitator superfamily transporter;protein_id=NP_248964.1;transl_t…	PA0273	0.75	1.05	0	0.24	0.13		0.6	0.13	0.34	0.35	0.18		0.19	0.62	0.17	0.42	0.16		1.05	0.55	0.17	0.81	0.17		0.71	1	0	0.23	0.12		0.57	0.12	0.32	0.33	0.17		0.18	0.59	0.16	0.4	0.15		1
NC_002516.2	CDS	309255	310025	-	ID=cds-NP_248965.1;Parent=gene-PA0274;Dbxref=GenBank:NP_248965.1,GeneID:880785;Name=NP_248965.1;Note='Product name confidence: class 4 (Homologs of previously reported genes of unknown function%2C or no similarity to any previously reported sequences)';gbkey=CDS;locus_tag=PA0274;product=hypothetical protein;protein_id=NP_248965.1;transl_table=11	PA0274	1.77	2.49	2.86	0.77	2.44		2.97	2.68	1.63	3.33	3.1		2.99	2.21	0.83	1.99	2.49		3.58	2.77	2.4	4.49	2.61		0.39	0.55	0.64	0.17	0.54		0.66	0.6	0.36	0.74	0.69		0.67	0.49	0.18	0.44	0.55		0.8
NC_002516.2	CDS	310134	310820	-	ID=cds-NP_248966.1;Parent=gene-PA0275;Dbxref=GenBank:NP_248966.1,GeneID:880776;Name=NP_248966.1;Note='Product name confidence: class 3 (Function proposed based on presence of conserved amino acid motif%2C structural feature or limited sequence similarity to an experimentally studied gene)';gbkey=CDS;locus_tag=PA0275;product=transcriptional regulator;protein_id=NP_248966.1;transl_table=11	PA0275	9.91	13.95	11.4	8.34	10.94		15.63	12.27	8.98	11.37	15.63		17.11	12.39	10.67	6.45	12.86		25.08	11.52	8.69	13.07	14.49		0.4	0.56	0.45	0.33	0.44		0.62	0.49	0.36	0.45	0.62		0.68	0.49	0.43	0.26	0.51		1
NC_002516.2	CDS	310896	311411	+	ID=cds-NP_248967.1;Parent=gene-PA0276;Dbxref=GenBank:NP_248967.1,GeneID:880723;Name=NP_248967.1;Note='Product name confidence: class 4 (Homologs of previously reported genes of unknown function%2C or no similarity to any previously reported sequences)';gbkey=CDS;locus_tag=PA0276;product=hypothetical protein;protein_id=NP_248967.1;transl_table=11	PA0276	0.44	1.44	0.39	2.3	1.21		1.21	2.77	2.03	0.41	1.26		3.13	0.73	1.65	0.5	2.23		1.91	1.31	1.2	3.19	1.59		0.14	0.45	0.12	0.72	0.38		0.38	0.87	0.64	0.13	0.39		0.98	0.23	0.52	0.16	0.7		0.6
NC_002516.2	CDS	311451	312209	-	ID=cds-NP_248968.1;Parent=gene-PA0277;Dbxref=GenBank:NP_248968.1,GeneID:883050;Name=NP_248968.1;Note='Product name confidence: class 4 (Homologs of previously reported genes of unknown function%2C or no similarity to any previously reported sequences)';gbkey=CDS;locus_tag=PA0277;product=hypothetical protein;protein_id=NP_248968.1;transl_table=11	PA0277	53.53	46.72	47.87	35.94	44.14		70.72	66.67	68.62	76.8	75.33		64.85	55.21	46.9	50.65	45.01		89.12	94.37	85.57	97.24	66.53		0.55	0.48	0.49	0.37	0.45		0.73	0.69	0.71	0.79	0.77		0.67	0.57	0.48	0.52	0.46		0.92
NC_002516.2	CDS	312381	313133	-	ID=cds-NP_248969.1;Parent=gene-PA0278;Dbxref=GenBank:NP_248969.1,GeneID:880729;Name=NP_248969.1;Note='Product name confidence: class 4 (Homologs of previously reported genes of unknown function%2C or no similarity to any previously reported sequences)';gbkey=CDS;locus_tag=PA0278;product=hypothetical protein;protein_id=NP_248969.1;transl_table=11	PA0278	3.33	1.7	1.87	2.1	0.83		1.66	2.96	4.72	5.4	7.49		3.37	4.52	1.41	1.81	6.12		2.35	2.27	3.55	4.39	4.85		0.44	0.23	0.25	0.28	0.11		0.22	0.4	0.63	0.72	1		0.45	0.6	0.19	0.24	0.82		0.31
NC_002516.2	CDS	313227	313925	+	ID=cds-NP_248970.1;Parent=gene-PA0279;Dbxref=GenBank:NP_248970.1,GeneID:883024;Name=NP_248970.1;Note='Product name confidence: class 3 (Function proposed based on presence of conserved amino acid motif%2C structural feature or limited sequence similarity to an experimentally studied gene)';gbkey=CDS;locus_tag=PA0279;product=transcriptional regulator;protein_id=NP_248970.1;transl_table=11	PA0279	6.01	4.57	2.58	4.24	4.37		4.03	5.12	2.99	4.13	3.1		8.41	8.39	4.71	3.9	12.92		7.32	5.35	5.01	5.54	5.49		0.47	0.35	0.2	0.33	0.34		0.31	0.4	0.23	0.32	0.24		0.65	0.65	0.36	0.3	1		0.57
NC_002516.2	CDS	313938	314927	-	ID=cds-NP_248971.1;Parent=gene-PA0280;Dbxref=GenBank:NP_248971.1,GeneID:877644;Name=NP_248971.1;Note=Product name confidence: class 2 (High similarity to functionally studied protein);gbkey=CDS;gene=cysA;locus_tag=PA0280;product=sulfate.thiosulfate ABC transporter ATP-binding protein CysA;protein_id=NP_248971.1;transl_table=11	PA0280	5.73	5.49	18.86	10.28	5.53		8.53	3.86	30.53	18.26	12.82		7.1	6.21	21.47	8.35	10.87		7.16	5.4	33.37	20.47	15.68		0.17	0.16	0.57	0.31	0.17		0.26	0.12	0.91	0.55	0.38		0.21	0.19	0.64	0.25	0.33		0.21
NC_002516.2	CDS	314931	315800	-	ID=cds-NP_248972.1;Parent=gene-PA0281;Dbxref=GenBank:NP_248972.1,GeneID:880705;Name=NP_248972.1;Note=Product name confidence: class 2 (High similarity to functionally studied protein);gbkey=CDS;gene=cysW;locus_tag=PA0281;product=sulfate transporter CysW;protein_id=NP_248972.1;transl_table=11	PA0281	6.65	5.02	19.96	8.07	7.2		5.27	6.49	23.8	14.51	10.6		6.89	5.76	23.69	7.84	6.09		7.7	4.3	27.21	17.42	13.96		0.24	0.18	0.73	0.3	0.26		0.19	0.24	0.87	0.53	0.39		0.25	0.21	0.87	0.29	0.22		0.28
NC_002516.2	CDS	315811	316629	-	ID=cds-NP_248973.1;Parent=gene-PA0282;Dbxref=GenBank:NP_248973.1,GeneID:880883;Name=NP_248973.1;Note=Product name confidence: class 2 (High similarity to functionally studied protein);gbkey=CDS;gene=cysT;locus_tag=PA0282;product=sulfate transporter CysT;protein_id=NP_248973.1;transl_table=11	PA0282	5.96	3.25	11.52	5.91	1.24		6.87	3.88	17.24	7.71	13.11		8.16	4.74	16.35	5.93	4.22		4.97	2.74	25.14	9.66	12.38		0.24	0.13	0.46	0.24	0.05		0.27	0.15	0.69	0.31	0.52		0.32	0.19	0.65	0.24	0.17		0.2
NC_002516.2	CDS	316791	317789	-	ID=cds-NP_248974.1;Parent=gene-PA0283;Dbxref=GenBank:NP_248974.1,GeneID:881922;Name=NP_248974.1;Note=Product name confidence: class 2 (High similarity to functionally studied protein);gbkey=CDS;gene=sbp;locus_tag=PA0283;product=sulfate-binding protein;protein_id=NP_248974.1;transl_table=11	PA0283	10.24	9.17	18.89	10.29	5.5		8.76	5.57	27.85	24.2	40.62		8.31	5.49	21.48	9.93	9.09		12.12	7.49	31.94	33.81	40.77		0.25	0.22	0.46	0.25	0.13		0.21	0.14	0.68	0.59	1		0.2	0.13	0.53	0.24	0.22		0.3
NC_002516.2	CDS	317966	318148	-	ID=cds-NP_248975.1;Parent=gene-PA0284;Dbxref=GenBank:NP_248975.1,GeneID:879699;Name=NP_248975.1;Note='Product name confidence: class 4 (Homologs of previously reported genes of unknown function%2C or no similarity to any previously reported sequences)';gbkey=CDS;locus_tag=PA0284;product=hypothetical protein;protein_id=NP_248975.1;transl_table=11	PA0284	12.4	16.29	36.2	37.81	23.95		20.5	20.86	54.87	156.64	680.61		21.42	16.54	30.19	36.33	26.24		23.67	30.43	89.99	181.85	797.41		0.02	0.02	0.05	0.05	0.03		0.03	0.03	0.07	0.2	0.85		0.03	0.02	0.04	0.05	0.03		0.03
NC_002516.2	CDS	318312	320594	-	ID=cds-NP_248976.1;Parent=gene-PA0285;Dbxref=GenBank:NP_248976.1,GeneID:879674;Name=NP_248976.1;Note='Product name confidence: class 4 (Homologs of previously reported genes of unknown function%2C or no similarity to any previously reported sequences)';gbkey=CDS;locus_tag=PA0285;product=hypothetical protein;protein_id=NP_248976.1;transl_table=11	PA0285	15.91	14.37	8.18	6.49	8.02		18.72	14.84	11.64	13.02	16.25		20.5	14.09	9.87	10.68	11.36		20.61	18.27	12.95	14.87	14.8		0.77	0.7	0.4	0.31	0.39		0.91	0.72	0.56	0.63	0.79		0.99	0.68	0.48	0.52	0.55		1
NC_002516.2	CDS	320766	321944	+	ID=cds-NP_248977.1;Parent=gene-PA0286;Dbxref=GenBank:NP_248977.1,GeneID:879596;Name=NP_248977.1;Note=class 1: Function experimentally demonstrated in P. aeruginosa;gbkey=CDS;gene=desA;locus_tag=PA0286;product=delta-9 fatty acid desaturase DesA;protein_id=NP_248977.1;transl_table=11	PA0286	77.78	67.74	40.87	37.89	35.19		106.5	70.82	45.77	43.18	50.8		99.14	64.51	34.43	55.43	32.91		100.38	90.31	54.48	42.34	50.96		0.73	0.64	0.38	0.36	0.33		1	0.66	0.43	0.41	0.48		0.93	0.61	0.32	0.52	0.31		0.94
NC_002516.2	CDS	322175	323560	+	ID=cds-NP_248978.1;Parent=gene-PA0287;Dbxref=GenBank:NP_248978.1,GeneID:879633;Name=NP_248978.1;Note=Product name confidence: class 1 (Function experimentally demonstrated in P. aeruginosa);gbkey=CDS;gene=gpuP;locus_tag=PA0287;product=3-guanidinopropionate transporter;protein_id=NP_248978.1;transl_table=11	PA0287	2.62	1.54	1.01	1.28	1.58		3.01	2.18	2.11	1.85	2.97		3.16	3.55	1.23	1.89	1.7		2.84	2.65	1.78	2.62	2.24		0.74	0.43	0.28	0.36	0.45		0.85	0.61	0.59	0.52	0.84		0.89	1	0.35	0.53	0.48		0.8
NC_002516.2	CDS	323616	324572	+	ID=cds-NP_248979.1;Parent=gene-PA0288;Dbxref=GenBank:NP_248979.1,GeneID:880781;Name=NP_248979.1;Note=Product name confidence: class 1 (Function experimentally demonstrated in P. aeruginosa);gbkey=CDS;gene=gpuA;locus_tag=PA0288;product=guanidinopropionase;protein_id=NP_248979.1;transl_table=11	PA0288	1.9	3.45	1.36	2.27	1.8		4.14	3.16	3.83	2.79	3.4		2.65	1.38	2.89	2.14	5.43		4.73	3.58	3.01	3.1	3.82		0.35	0.64	0.25	0.42	0.33		0.76	0.58	0.71	0.51	0.63		0.49	0.25	0.53	0.39	1		0.87
NC_002516.2	CDS	324625	325587	+	ID=cds-NP_248980.1;Parent=gene-PA0289;Dbxref=GenBank:NP_248980.1,GeneID:879727;Name=NP_248980.1;Note=Product name confidence: class 1 (Function experimentally demonstrated in P. aeruginosa);gbkey=CDS;gene=gpuR;locus_tag=PA0289;product=transcriptional activator GpuR;protein_id=NP_248980.1;transl_table=11	PA0289	10.37	17.36	12.3	10.47	10.08		16.02	8.75	16.4	10.55	6.08		17.72	14.34	7.5	6.02	12.39		12.68	11.1	13.68	12.32	10.81		0.59	0.98	0.69	0.59	0.57		0.9	0.49	0.93	0.6	0.34		1	0.81	0.42	0.34	0.7		0.72
NC_002516.2	CDS	325700	326671	+	ID=cds-NP_248981.1;Parent=gene-PA0290;Dbxref=GenBank:NP_248981.1,GeneID:880764;Name=NP_248981.1;Note='Product name confidence: class 4 (Homologs of previously reported genes of unknown function%2C or no similarity to any previously reported sequences)';gbkey=CDS;locus_tag=PA0290;product=hypothetical protein;protein_id=NP_248981.1;transl_table=11	PA0290	8.17	10.08	5.37	4.47	2.74		7.29	8.67	7.75	6.38	8.26		7.35	8.37	4.37	4.74	8.89		11.55	7.48	8.47	7.63	11.09		0.71	0.87	0.46	0.39	0.24		0.63	0.75	0.67	0.55	0.72		0.64	0.72	0.38	0.41	0.77		1
NC_002516.2	CDS	327284	328666	+	ID=cds-NP_248982.1;Parent=gene-PA0291;Dbxref=GenBank:NP_248982.1,GeneID:879473;Name=NP_248982.1;Note=Product name confidence: class 1 (Function experimentally demonstrated in P. aeruginosa);gbkey=CDS;gene=oprE;locus_tag=PA0291;product=anaerobically-induced outer membrane porin OprE;protein_id=NP_248982.1;transl_table=11	PA0291	45.88	46.66	36.87	29.02	23.66		55.77	41.4	39.02	43.93	67.47		53.51	43.91	34.57	27.98	16.82		50.83	52.87	46.74	48.6	71.18		0.64	0.66	0.52	0.41	0.33		0.78	0.58	0.55	0.62	0.95		0.75	0.62	0.49	0.39	0.24		0.71
NC_002516.2	CDS	328801	329907	-	ID=cds-NP_248983.1;Parent=gene-PA0292;Dbxref=GenBank:NP_248983.1,GeneID:879730;Name=NP_248983.1;Note=Product name confidence: class 1 (Function experimentally demonstrated in P. aeruginosa);gbkey=CDS;gene=aguA;locus_tag=PA0292;product=agmatine deiminase;protein_id=NP_248983.1;transl_table=11	PA0292	16.3	16.55	7.16	12.86	10.18		23.54	18.46	12.85	13.14	17.15		21.45	17.26	12.86	12.17	15.1		22.95	16.71	12.74	16.15	18.07		0.69	0.7	0.3	0.55	0.43		1	0.78	0.55	0.56	0.73		0.91	0.73	0.55	0.52	0.64		0.97
NC_002516.2	CDS	329993	330871	-	ID=cds-NP_248984.1;Parent=gene-PA0293;Dbxref=GenBank:NP_248984.1,GeneID:880699;Name=NP_248984.1;Note=Product name confidence: class 1 (Function experimentally demonstrated in P. aeruginosa);gbkey=CDS;gene=aguB;locus_tag=PA0293;product=N-carbamoylputrescine amidohydrolase;protein_id=NP_248984.1;transl_table=11	PA0293	12.01	16.23	13.82	11.24	15.85		12.33	14.75	15.71	13.39	26.04		18.8	15.93	15.47	14.55	23.82		24.92	17.88	21.9	20.52	33.76		0.36	0.48	0.41	0.33	0.47		0.37	0.44	0.47	0.4	0.77		0.56	0.47	0.46	0.43	0.71		0.74
NC_002516.2	CDS	331034	331699	-	ID=cds-NP_248985.1;Parent=gene-PA0294;Dbxref=GenBank:NP_248985.1,GeneID:880857;Name=NP_248985.1;Note=Product name confidence: class 1 (Function experimentally demonstrated in P. aeruginosa);gbkey=CDS;gene=aguR;locus_tag=PA0294;product=transcriptional regulator AguR;protein_id=NP_248985.1;transl_table=11	PA0294	10.57	10.23	9.65	7.12	7.52		10.49	11.34	7.85	8.99	16.94		13.15	8.24	7.34	7.68	11.54		20.11	18.62	9.74	11.38	9.6		0.53	0.51	0.48	0.35	0.37		0.52	0.56	0.39	0.45	0.84		0.65	0.41	0.36	0.38	0.57		1
NC_002516.2	CDS	331762	332823	-	ID=cds-NP_248986.1;Parent=gene-PA0295;Dbxref=GenBank:NP_248986.1,GeneID:880681;Name=NP_248986.1;Note='Product name confidence: class 3 (Function proposed based on presence of conserved amino acid motif%2C structural feature or limited sequence similarity to an experimentally studied gene)';gbkey=CDS;locus_tag=PA0295;product=polyamine binding protein;protein_id=NP_248986.1;transl_table=11	PA0295	4.27	3.61	3.78	1.3	3.24		10.31	2.78	1.77	4.43	2.66		11.72	4.63	3.6	3.53	3.12		12.24	5.64	2.62	1.94	1.89		0.35	0.29	0.31	0.11	0.26		0.84	0.23	0.14	0.36	0.22		0.96	0.38	0.29	0.29	0.25		1
NC_002516.2	CDS	333079	334455	-	ID=cds-NP_248987.1;Parent=gene-PA0296;Dbxref=GenBank:NP_248987.1,GeneID:880840;Name=NP_248987.1;Note='Product name confidence: class 3 (Function proposed based on presence of conserved amino acid motif%2C structural feature or limited sequence similarity to an experimentally studied gene)';gbkey=CDS;gene=spuI;locus_tag=PA0296;product=glutamine synthetase;protein_id=NP_248987.1;transl_table=11	PA0296	59.43	47.8	30.18	31.15	34.62		77.13	55.84	34.18	26.02	38.21		69.15	45.55	32.64	29.46	33.2		70.57	54.14	31.1	30.21	38.99		0.77	0.62	0.39	0.4	0.45		1	0.72	0.44	0.34	0.5		0.9	0.59	0.42	0.38	0.43		0.91
NC_002516.2	CDS	334734	335486	+	ID=cds-NP_248988.1;Parent=gene-PA0297;Dbxref=GenBank:NP_248988.1,GeneID:880604;Name=NP_248988.1;Note=Product name confidence: class 1 (Function experimentally demonstrated in P. aeruginosa);gbkey=CDS;gene=spuA;locus_tag=PA0297;product=glutamine amidotransferase;protein_id=NP_248988.1;transl_table=11	PA0297	138.82	102.82	74.78	97.4	94.5		172.47	119.44	83.62	78.13	131.98		175.43	120.35	81.98	56.14	66.2		171.55	127.64	96.78	88.94	148.56		0.79	0.59	0.43	0.56	0.54		0.98	0.68	0.48	0.45	0.75		1	0.69	0.47	0.32	0.38		0.98
NC_002516.2	CDS	335527	336885	+	ID=cds-NP_248989.1;Parent=gene-PA0298;Dbxref=GenBank:NP_248989.1,GeneID:880835;Name=NP_248989.1;Note=Product name confidence: class 1 (Function experimentally demonstrated in P. aeruginosa);gbkey=CDS;gene=spuB;locus_tag=PA0298;product=glutamine synthetase;protein_id=NP_248989.1;transl_table=11	PA0298	54.12	39.26	23.34	21.89	25.29		56.93	42.3	23.24	23.77	27.94		61.07	47.96	26.58	15.55	32.51		57.38	44.13	31.96	31.15	32.66		0.89	0.64	0.38	0.36	0.41		0.93	0.69	0.38	0.39	0.46		1	0.79	0.44	0.25	0.53		0.94
NC_002516.2	CDS	336951	338321	+	ID=cds-NP_248990.1;Parent=gene-PA0299;Dbxref=GenBank:NP_248990.1,GeneID:878357;Name=NP_248990.1;Note=Product name confidence: class 1 (Function experimentally demonstrated in P. aeruginosa);gbkey=CDS;gene=spuC;locus_tag=PA0299;product=aminotransferase;protein_id=NP_248990.1;transl_table=11	PA0299	83.86	63.54	34.63	30.78	36.2		86.21	58.35	40.43	31.67	38.14		104.09	62.58	36.5	25.61	33.98		78.49	68.7	42.04	37.67	39.23		0.81	0.61	0.33	0.3	0.35		0.83	0.56	0.39	0.3	0.37		1	0.6	0.35	0.25	0.33		0.75
NC_002516.2	CDS	338437	339540	+	ID=cds-NP_248991.1;Parent=gene-PA0300;Dbxref=GenBank:NP_248991.1,GeneID:880655;Name=NP_248991.1;Note=Product name confidence: class 1 (Function experimentally demonstrated in P. aeruginosa);gbkey=CDS;gene=spuD;locus_tag=PA0300;product=putrescine ABC transporter substrate-binding protein SpuD;protein_id=NP_248991.1;transl_table=11	PA0300	104.06	77.8	52.37	46.73	45.38		128.02	88.16	61.58	50.38	69.38		131.58	95.11	53.51	42	43.15		100.6	99.55	54.82	67.45	73.62		0.79	0.59	0.4	0.36	0.34		0.97	0.67	0.47	0.38	0.53		1	0.72	0.41	0.32	0.33		0.76
NC_002516.2	CDS	339959	341056	+	ID=cds-NP_248992.1;Parent=gene-PA0301;Dbxref=GenBank:NP_248992.1,GeneID:877626;Name=NP_248992.1;Note=Product name confidence: class 1 (Function experimentally demonstrated in P. aeruginosa);gbkey=CDS;gene=spuE;locus_tag=PA0301;product=spermidine ABC transporter substrate-binding protein SpuE;protein_id=NP_248992.1;transl_table=11	PA0301	19.74	14.35	12.07	9.78	8.41		19.95	15.72	11.81	9.84	11.96		25.3	18.52	8.71	11.8	13.73		20.62	21.13	12.47	15.68	13.81		0.78	0.57	0.48	0.39	0.33		0.79	0.62	0.47	0.39	0.47		1	0.73	0.34	0.47	0.54		0.82
NC_002516.2	CDS	341111	342265	+	ID=cds-NP_248993.1;Parent=gene-PA0302;Dbxref=GenBank:NP_248993.1,GeneID:877636;Name=NP_248993.1;Note=Product name confidence: class 1 (Function experimentally demonstrated in P. aeruginosa);gbkey=CDS;gene=spuF;locus_tag=PA0302;product=polyamine transporter PotG;protein_id=NP_248993.1;transl_table=11	PA0302	19.85	16.97	8.69	7.53	8.2		23.01	16.32	11.68	9.54	14.94		23.15	16.63	10.76	10.85	9.23		22.33	18.05	10.16	14.62	11.78		0.86	0.73	0.38	0.33	0.35		0.99	0.7	0.5	0.41	0.65		1	0.72	0.46	0.47	0.4		0.96
NC_002516.2	CDS	342292	343173	+	ID=cds-NP_248994.1;Parent=gene-PA0303;Dbxref=GenBank:NP_248994.1,GeneID:880687;Name=NP_248994.1;Note=Product name confidence: class 1 (Function experimentally demonstrated in P. aeruginosa);gbkey=CDS;gene=spuG;locus_tag=PA0303;product=polyamine transporter PotH;protein_id=NP_248994.1;transl_table=11	PA0303	32.81	19.08	10.02	10.09	11.8		29.43	21.37	10.2	12.13	16.73		33.85	24.56	12.77	8.6	4.85		26.23	25.82	11.09	15.6	14.29		0.97	0.56	0.3	0.3	0.35		0.87	0.63	0.3	0.36	0.49		1	0.73	0.38	0.25	0.14		0.77
NC_002516.2	CDS	343256	344125	+	ID=cds-NP_248995.1;Parent=gene-PA0304;Dbxref=GenBank:NP_248995.1,GeneID:878265;Name=NP_248995.1;Note=Product name confidence: class 1 (Function experimentally demonstrated in P. aeruginosa);gbkey=CDS;gene=spuH;locus_tag=PA0304;product=polyamine transporter PotI;protein_id=NP_248995.1;transl_table=11	PA0304	64.97	48.72	34.16	28.63	29.36		71.88	51.28	32.58	34.18	36.66		100.43	56.47	32.61	29	47.25		79.33	60.12	47.09	45.92	45.66		0.65	0.49	0.34	0.29	0.29		0.72	0.51	0.32	0.34	0.37		1	0.56	0.32	0.29	0.47		0.79
NC_002516.2	CDS	344303	346690	-	ID=cds-NP_248996.1;Parent=gene-PA0305;Dbxref=GenBank:NP_248996.1,GeneID:877593;Name=NP_248996.1;Note='Product name confidence: class 4 (Homologs of previously reported genes of unknown function%2C or no similarity to any previously reported sequences)';gbkey=CDS;locus_tag=PA0305;product=hypothetical protein;protein_id=NP_248996.1;transl_table=11	PA0305	6.33	6.07	3.53	2.73	3.74		7.33	5.13	5.08	3.6	4.91		5.7	4.99	3.74	2.65	5.79		8.5	7.43	5.01	4	5.35		0.74	0.71	0.42	0.32	0.44		0.86	0.6	0.6	0.42	0.58		0.67	0.59	0.44	0.31	0.68		1
NC_002516.2	CDS	346801	347853	+	ID=cds-NP_248997.1;Parent=gene-PA0306;Dbxref=GenBank:NP_248997.1,GeneID:877655;Name=NP_248997.1;Note='Product name confidence: class 3 (Function proposed based on presence of conserved amino acid motif%2C structural feature or limited sequence similarity to an experimentally studied gene)';gbkey=CDS;locus_tag=PA0306;product=transcriptional regulator;protein_id=NP_248997.1;transl_table=11	PA0306	3.99	3.03	1.05	3.1	3.42		6.83	5.14	1.79	2.44	4.12		9.3	4.85	2.72	1.86	2.71		9.44	6.09	5.67	5.87	3.12		0.42	0.32	0.11	0.33	0.36		0.72	0.54	0.19	0.26	0.44		0.99	0.51	0.29	0.2	0.29		1
NC_002516.2	CDS	347832	348335	-	ID=cds-YP_008719731.1;Parent=gene-PA0306a;Dbxref=GenBank:YP_008719731.1,GeneID:17373339;Name=YP_008719731.1;gbkey=CDS;locus_tag=PA0306a;product=transcriptional regulator;protein_id=YP_008719731.1;transl_table=11	PA0306a	13.96	17.12	18.52	15.49	12.89		24.2	20.51	10.38	14.22	18.3		26.3	22.71	14.76	16.74	16.39		25.79	33.57	14.09	14.71	25.37		0.42	0.51	0.55	0.46	0.38		0.72	0.61	0.31	0.42	0.55		0.78	0.68	0.44	0.5	0.49		0.77
NC_002516.2	CDS	348440	349051	-	ID=cds-NP_248998.1;Parent=gene-PA0307;Dbxref=GenBank:NP_248998.1,GeneID:877629;Name=NP_248998.1;Note='Product name confidence: class 4 (Homologs of previously reported genes of unknown function%2C or no similarity to any previously reported sequences)';gbkey=CDS;locus_tag=PA0307;product=hypothetical protein;protein_id=NP_248998.1;transl_table=11	PA0307	17.8	13.05	12.3	11.79	15.73		29.12	15.85	14.7	16.43	21.27		26.93	17.78	14.06	20.06	14.44		25.74	16.25	16.99	17.9	16.71		0.61	0.45	0.42	0.4	0.54		1	0.54	0.5	0.56	0.73		0.92	0.61	0.48	0.69	0.5		0.88
NC_002516.2	CDS	349050	350069	+	ID=cds-NP_248999.1;Parent=gene-PA0308;Dbxref=GenBank:NP_248999.1,GeneID:877780;Name=NP_248999.1;Note='Product name confidence: class 4 (Homologs of previously reported genes of unknown function%2C or no similarity to any previously reported sequences)';gbkey=CDS;locus_tag=PA0308;product=hypothetical protein;protein_id=NP_248999.1;transl_table=11	PA0308	12.24	10.75	9.55	9.98	10.97		21.36	15.59	8.41	7.86	11.59		15.26	14.37	9.17	9.99	22.7		20.4	16.46	17.67	19.87	8.59		0.54	0.47	0.42	0.44	0.48		0.94	0.69	0.37	0.35	0.51		0.67	0.63	0.4	0.44	1		0.9
NC_002516.2	CDS	350089	350841	-	ID=cds-NP_249000.1;Parent=gene-PA0309;Dbxref=GenBank:NP_249000.1,GeneID:878386;Name=NP_249000.1;Note='Product name confidence: class 4 (Homologs of previously reported genes of unknown function%2C or no similarity to any previously reported sequences)';gbkey=CDS;locus_tag=PA0309;product=hypothetical protein;protein_id=NP_249000.1;transl_table=11	PA0309	13.11	14.57	8	12.34	14.14		17.58	16.9	13.2	25.57	19.6		18.68	15.08	8.04	11.55	26.92		17.78	16.49	17.5	24.29	22.31		0.49	0.54	0.3	0.46	0.53		0.65	0.63	0.49	0.95	0.73		0.69	0.56	0.3	0.43	1		0.66
NC_002516.2	CDS	350890	351588	+	ID=cds-NP_249001.1;Parent=gene-PA0310;Dbxref=GenBank:NP_249001.1,GeneID:880668;Name=NP_249001.1;Note='Product name confidence: class 4 (Homologs of previously reported genes of unknown function%2C or no similarity to any previously reported sequences)';gbkey=CDS;locus_tag=PA0310;product=hypothetical protein;protein_id=NP_249001.1;transl_table=11	PA0310	36.86	44.79	34.75	34.08	46.47		51.3	58.13	52.07	53.71	63.02		54.09	44.93	41.19	41.21	55.83		61.55	47.26	46.24	63.87	65.97		0.56	0.68	0.53	0.52	0.7		0.78	0.88	0.79	0.81	0.96		0.82	0.68	0.62	0.62	0.85		0.93
NC_002516.2	CDS	351610	352164	-	ID=cds-NP_249002.1;Parent=gene-PA0311;Dbxref=GenBank:NP_249002.1,GeneID:878303;Name=NP_249002.1;Note='Product name confidence: class 4 (Homologs of previously reported genes of unknown function%2C or no similarity to any previously reported sequences)';gbkey=CDS;locus_tag=PA0311;product=hypothetical protein;protein_id=NP_249002.1;transl_table=11	PA0311	0.41	0.77	0.36	0.89	0.42		1.31	0.86	2.26	2.7	1.17		0.42	0.34	1.15	0	1.05		0.71	1.16	0.56	1.04	0.82		0.15	0.29	0.13	0.33	0.16		0.49	0.32	0.84	1	0.43		0.16	0.13	0.43	0	0.39		0.26
NC_002516.2	CDS	352430	352924	+	ID=cds-NP_249003.1;Parent=gene-PA0312;Dbxref=GenBank:NP_249003.1,GeneID:878375;Name=NP_249003.1;Note='Product name confidence: class 4 (Homologs of previously reported genes of unknown function%2C or no similarity to any previously reported sequences)';gbkey=CDS;locus_tag=PA0312;product=hypothetical protein;protein_id=NP_249003.1;transl_table=11	PA0312	49.76	33.78	30.06	35.14	33.37		50.96	42.41	29.58	26.79	40.33		57.98	31.34	30.05	32.89	59.18		59.47	46.65	35.35	39.11	38.74		0.84	0.57	0.51	0.59	0.56		0.86	0.71	0.5	0.45	0.68		0.97	0.53	0.51	0.55	1		1
NC_002516.2	CDS	352927	353619	-	ID=cds-NP_249004.1;Parent=gene-PA0313;Dbxref=GenBank:NP_249004.1,GeneID:878278;Name=NP_249004.1;Note='class 3: Function proposed based on presence of conserved amino acid motif%2C structural feature or limited sequence similarity to an experimentally studied gene';gbkey=CDS;locus_tag=PA0313;product=L-cysteine ABC transporter protein YecS;protein_id=NP_249004.1;transl_table=11	PA0313	13.92	9.53	8.69	7.7	8.92		13.54	13.77	11.57	10.19	15.34		20.13	15.29	5.52	5.78	13.86		19.32	12.5	11.29	12.01	17.39		0.69	0.47	0.43	0.38	0.44		0.67	0.68	0.57	0.51	0.76		1	0.76	0.27	0.29	0.69		0.96
NC_002516.2	CDS	353691	354461	-	ID=cds-NP_249005.1;Parent=gene-PA0314;Dbxref=GenBank:NP_249005.1,GeneID:878270;Name=NP_249005.1;Note='class 3: Function proposed based on presence of conserved amino acid motif%2C structural feature or limited sequence similarity to an experimentally studied gene';gbkey=CDS;locus_tag=PA0314;product=L-cysteine ABC transporter protein FliY;protein_id=NP_249005.1;transl_table=11	PA0314	16.49	13.81	9.11	7.18	8.54		17.85	17.12	7.87	8.88	10.69		14.35	13.25	9.37	6.63	8.72		14.05	13.03	9.61	12.18	9.24		0.92	0.77	0.51	0.4	0.48		1	0.96	0.44	0.5	0.6		0.8	0.74	0.52	0.37	0.49		0.79
NC_002516.2	CDS	354754	355191	+	ID=cds-NP_249006.1;Parent=gene-PA0315;Dbxref=GenBank:NP_249006.1,GeneID:878297;Name=NP_249006.1;Note='Product name confidence: class 4 (Homologs of previously reported genes of unknown function%2C or no similarity to any previously reported sequences)';gbkey=CDS;locus_tag=PA0315;product=hypothetical protein;protein_id=NP_249006.1;transl_table=11	PA0315	110.65	100.9	56.61	50.1	52.9		140.88	126	90.26	88.16	90.41		175.27	117.92	53.86	38.14	87.93		151.28	127.65	54.99	98.55	99.03		0.63	0.58	0.32	0.29	0.3		0.8	0.72	0.51	0.5	0.52		1	0.67	0.31	0.22	0.5		0.86
NC_002516.2	CDS	355248	356477	-	ID=cds-NP_249007.1;Parent=gene-PA0316;Dbxref=GenBank:NP_249007.1,GeneID:878305;Name=NP_249007.1;Note=Product name confidence: class 2 (High similarity to functionally studied protein);gbkey=CDS;gene=serA;locus_tag=PA0316;product=D-3-phosphoglycerate dehydrogenase;protein_id=NP_249007.1;transl_table=11	PA0316	103.42	81.99	68.96	77.23	69.69		120.21	94.84	88.18	93.4	124.2		117.89	92.44	67.29	70.47	84.49		100.54	101.95	96.82	126.64	132.52		0.78	0.62	0.52	0.58	0.53		0.91	0.72	0.67	0.7	0.94		0.89	0.7	0.51	0.53	0.64		0.76
NC_002516.2	CDS	356681	358075	+	ID=cds-NP_249008.1;Parent=gene-PA0317;Dbxref=GenBank:NP_249008.1,GeneID:878323;Name=NP_249008.1;Note='Product name confidence: class 4 (Homologs of previously reported genes of unknown function%2C or no similarity to any previously reported sequences)';gbkey=CDS;locus_tag=PA0317;product=hypothetical protein;protein_id=NP_249008.1;transl_table=11	PA0317	88.03	75.73	67.57	60.86	62.96		96.46	88.24	69.5	81.74	106.39		104.86	77.3	65.97	61.59	56.18		99.8	101.7	84.41	98.61	112.7		0.78	0.67	0.6	0.54	0.56		0.86	0.78	0.62	0.73	0.94		0.93	0.69	0.59	0.55	0.5		0.89
NC_002516.2	CDS	358167	358832	+	ID=cds-NP_249009.1;Parent=gene-PA0318;Dbxref=GenBank:NP_249009.1,GeneID:878356;Name=NP_249009.1;Note='Product name confidence: class 4 (Homologs of previously reported genes of unknown function%2C or no similarity to any previously reported sequences)';gbkey=CDS;locus_tag=PA0318;product=hypothetical protein;protein_id=NP_249009.1;transl_table=11	PA0318	31.36	30.06	18.54	18.25	20.69		50.3	29.85	19	23.45	33.56		48.29	26.7	21.7	17.15	35.48		51.45	37.4	29.98	29.19	27.01		0.61	0.58	0.36	0.35	0.4		0.98	0.58	0.37	0.46	0.65		0.94	0.52	0.42	0.33	0.69		1
NC_002516.2	CDS	358931	359920	+	ID=cds-NP_249010.1;Parent=gene-PA0319;Dbxref=GenBank:NP_249010.1,GeneID:878399;Name=NP_249010.1;Note='Product name confidence: class 4 (Homologs of previously reported genes of unknown function%2C or no similarity to any previously reported sequences)';gbkey=CDS;locus_tag=PA0319;product=hypothetical protein;protein_id=NP_249010.1;transl_table=11	PA0319	36	25.21	16.32	17.78	19.45		36.43	28.92	22.4	27.23	28.71		45.18	27.14	19.53	24.88	26.81		39.78	35.85	23.6	24.71	20.75		0.8	0.56	0.36	0.39	0.43		0.81	0.64	0.5	0.6	0.64		1	0.6	0.43	0.55	0.59		0.88
NC_002516.2	CDS	359982	360332	+	ID=cds-NP_249011.1;Parent=gene-PA0320;Dbxref=GenBank:NP_249011.1,GeneID:878326;Name=NP_249011.1;Note='Product name confidence: class 4 (Homologs of previously reported genes of unknown function%2C or no similarity to any previously reported sequences)';gbkey=CDS;locus_tag=PA0320;product=hypothetical protein;protein_id=NP_249011.1;transl_table=11	PA0320	7.76	9.71	3.72	4.51	2.68		12.03	11.78	6.56	4.88	6.18		12.48	7.55	7.87	4.13	3.8		14.59	9.75	10.9	8.21	7.54		0.53	0.67	0.25	0.31	0.18		0.82	0.81	0.45	0.33	0.42		0.86	0.52	0.54	0.28	0.26		1
NC_002516.2	CDS	360413	361447	-	ID=cds-NP_249012.1;Parent=gene-PA0321;Dbxref=GenBank:NP_249012.1,GeneID:878360;Name=NP_249012.1;Note='Product name confidence: class 3 (Function proposed based on presence of conserved amino acid motif%2C structural feature or limited sequence similarity to an experimentally studied gene)';gbkey=CDS;locus_tag=PA0321;product=acetylpolyamine aminohydrolase;protein_id=NP_249012.1;transl_table=11	PA0321	0.88	0.41	0.39	0.76	1.21		1.81	0.92	0.4	0.67	0.42		0.89	1.1	1.64	0.16	0.74		0.95	1.86	1.39	1.91	1.26		0.46	0.21	0.2	0.4	0.63		0.95	0.48	0.21	0.35	0.22		0.47	0.58	0.86	0.08	0.39		0.5
NC_002516.2	CDS	361463	362857	-	ID=cds-NP_249013.1;Parent=gene-PA0322;Dbxref=GenBank:NP_249013.1,GeneID:878353;Name=NP_249013.1;Note='Product name confidence: class 3 (Function proposed based on presence of conserved amino acid motif%2C structural feature or limited sequence similarity to an experimentally studied gene)';gbkey=CDS;locus_tag=PA0322;product=transporter;protein_id=NP_249013.1;transl_table=11	PA0322	1.63	0.76	1.01	1.84	2.81		1.64	2.62	1.53	2.15	2.96		1.66	2.31	1.07	0.86	3.86		3.25	1.84	1.03	2.13	3.53		0.42	0.2	0.26	0.48	0.73		0.42	0.68	0.4	0.56	0.77		0.43	0.6	0.28	0.22	1		0.84
NC_002516.2	CDS	363278	364321	-	ID=cds-NP_249014.1;Parent=gene-PA0323;Dbxref=GenBank:NP_249014.1,GeneID:878380;Name=NP_249014.1;Note='Product name confidence: class 3 (Function proposed based on presence of conserved amino acid motif%2C structural feature or limited sequence similarity to an experimentally studied gene)';gbkey=CDS;locus_tag=PA0323;product=ABC transporter;protein_id=NP_249014.1;transl_table=11	PA0323	1.97	2.24	1.54	1.14	1.56		3.19	1.68	2.6	1.84	2.49		2.87	2.17	2.04	0.98	1.29		2.26	2.05	0.99	3.16	2.45		0.62	0.7	0.48	0.36	0.49		1	0.53	0.82	0.58	0.78		0.9	0.68	0.64	0.31	0.4		0.71
NC_002516.2	CDS	364369	365157	-	ID=cds-NP_249015.1;Parent=gene-PA0324;Dbxref=GenBank:NP_249015.1,GeneID:879407;Name=NP_249015.1;Note='Product name confidence: class 3 (Function proposed based on presence of conserved amino acid motif%2C structural feature or limited sequence similarity to an experimentally studied gene)';gbkey=CDS;locus_tag=PA0324;product=ABC transporter permease;protein_id=NP_249015.1;transl_table=11	PA0324	0.72	0	0	0	0		0.53	0.91	0.53	0.41	0		0.15	0	0.13	0.22	0		0	0	0	0	0.23		0.79	0	0	0	0		0.58	1	0.58	0.45	0		0.16	0	0.14	0.24	0		0
NC_002516.2	CDS	365154	366083	-	ID=cds-NP_249016.1;Parent=gene-PA0325;Dbxref=GenBank:NP_249016.1,GeneID:879238;Name=NP_249016.1;Note='Product name confidence: class 3 (Function proposed based on presence of conserved amino acid motif%2C structural feature or limited sequence similarity to an experimentally studied gene)';gbkey=CDS;locus_tag=PA0325;product=ABC transporter permease;protein_id=NP_249016.1;transl_table=11	PA0325	2.32	2.75	1.51	1.49	0.84		1.12	2.65	1.91	2.88	2.33		1.12	0.81	0.91	0.92	0.63		1.06	1.84	1.44	1.06	1.77		0.81	0.95	0.52	0.52	0.29		0.39	0.92	0.66	1	0.81		0.39	0.28	0.32	0.32	0.22		0.37
NC_002516.2	CDS	366080	367129	-	ID=cds-NP_249017.1;Parent=gene-PA0326;Dbxref=GenBank:NP_249017.1,GeneID:880297;Name=NP_249017.1;Note='Product name confidence: class 3 (Function proposed based on presence of conserved amino acid motif%2C structural feature or limited sequence similarity to an experimentally studied gene)';gbkey=CDS;locus_tag=PA0326;product=ABC transporter ATP-binding protein;protein_id=NP_249017.1;transl_table=11	PA0326	0.43	0.81	0	0.19	0.6		1.39	0.91	0.9	0.43	0.62		0.66	0.54	0.2	0	0.37		0.94	0.41	0.29	0.47	1.57		0.27	0.52	0	0.12	0.38		0.89	0.58	0.57	0.27	0.39		0.42	0.34	0.13	0	0.24		0.6
NC_002516.2	CDS	367457	368422	+	ID=cds-NP_249018.1;Parent=gene-PA0327;Dbxref=GenBank:NP_249018.1,GeneID:879241;Name=NP_249018.1;Note='Product name confidence: class 4 (Homologs of previously reported genes of unknown function%2C or no similarity to any previously reported sequences)';gbkey=CDS;locus_tag=PA0327;product=hypothetical protein;protein_id=NP_249018.1;transl_table=11	PA0327	5.17	5.18	4.16	2.66	4.46		5.18	5.27	3.46	8.08	8.99		6.44	4.7	4.51	2.74	6.76		7.95	6.09	4.69	8.36	12.29		0.42	0.42	0.34	0.22	0.36		0.42	0.43	0.28	0.66	0.73		0.52	0.38	0.37	0.22	0.55		0.65
NC_002516.2	CDS	368462	370405	-	ID=cds-NP_249019.1;Parent=gene-PA0328;Dbxref=GenBank:NP_249019.1,GeneID:882183;Name=NP_249019.1;Note='Product name confidence: class 4 (Homologs of previously reported genes of unknown function%2C or no similarity to any previously reported sequences)';gbkey=CDS;locus_tag=PA0328;product=hypothetical protein;protein_id=NP_249019.1;transl_table=11	PA0328	6.19	3.18	2.9	3.36	2.17		4.45	5.36	4.9	3.03	4.91		5.87	4.48	3.83	2.19	4.48		6.08	4.62	4.34	5.76	4.18		1	0.51	0.47	0.54	0.35		0.72	0.87	0.79	0.49	0.79		0.95	0.72	0.62	0.35	0.72		0.98
NC_002516.2	CDS	370706	371038	-	ID=cds-NP_249020.1;Parent=gene-PA0329;Dbxref=GenBank:NP_249020.1,GeneID:882179;Name=NP_249020.1;Note='Product name confidence: class 4 (Homologs of previously reported genes of unknown function%2C or no similarity to any previously reported sequences)';gbkey=CDS;locus_tag=PA0329;product=hypothetical protein;protein_id=NP_249020.1;transl_table=11	PA0329	270.63	298.7	299.63	324.72	644.56		413.17	373	427.78	487.59	897.28		404.31	423.84	296.11	309.2	561.85		338.84	402.62	498.88	677.29	1057.98		0.26	0.28	0.28	0.31	0.61		0.39	0.35	0.4	0.46	0.85		0.38	0.4	0.28	0.29	0.53		0.32
NC_002516.2	CDS	371162	371833	-	ID=cds-NP_249021.1;Parent=gene-PA0330;Dbxref=GenBank:NP_249021.1,GeneID:882171;Name=NP_249021.1;Note=Product name confidence: class 2 (High similarity to functionally studied protein);gbkey=CDS;gene=rpiA;locus_tag=PA0330;product=ribose-5-phosphate isomerase A;protein_id=NP_249021.1;transl_table=11	PA0330	56.41	67.83	57.96	53.83	46.13		71.04	73.6	63.81	87.22	149.5		71.7	67.29	56.29	47.69	45.16		79.7	80.54	84.24	108.85	161.98		0.35	0.42	0.36	0.33	0.28		0.44	0.45	0.39	0.54	0.92		0.44	0.42	0.35	0.29	0.28		0.49
NC_002516.2	CDS	372091	373605	+	ID=cds-NP_249022.1;Parent=gene-PA0331;Dbxref=GenBank:NP_249022.1,GeneID:879435;Name=NP_249022.1;Note=Product name confidence: class 2 (High similarity to functionally studied protein);gbkey=CDS;gene=ilvA1;locus_tag=PA0331;product=threonine dehydratase;protein_id=NP_249022.1;transl_table=11	PA0331	32.21	32.2	23.45	22.83	18.91		47.93	34.68	24.16	26.83	36.24		54.17	34.47	25.53	20.7	25.49		47.18	36.27	30.3	40.23	34.72		0.59	0.59	0.43	0.42	0.35		0.88	0.64	0.45	0.5	0.67		1	0.64	0.47	0.38	0.47		0.87
NC_002516.2	CDS	373725	374192	+	ID=cds-NP_249023.1;Parent=gene-PA0332;Dbxref=GenBank:NP_249023.1,GeneID:879348;Name=NP_249023.1;Note='Product name confidence: class 4 (Homologs of previously reported genes of unknown function%2C or no similarity to any previously reported sequences)';gbkey=CDS;locus_tag=PA0332;product=hypothetical protein;protein_id=NP_249023.1;transl_table=11	PA0332	16.49	21.62	13.94	11.83	14.55		22.05	15.8	18.1	14.17	30.83		23.65	16.37	20.66	24.04	46.59		21.31	16.9	19.79	30.45	24.39		0.35	0.46	0.3	0.25	0.31		0.47	0.34	0.39	0.3	0.66		0.51	0.35	0.44	0.52	1		0.46
NC_002516.2	CDS	374243	375514	+	ID=cds-NP_249024.1;Parent=gene-PA0333;Dbxref=GenBank:NP_249024.1,GeneID:882211;Name=NP_249024.1;Note='Product name confidence: class 4 (Homologs of previously reported genes of unknown function%2C or no similarity to any previously reported sequences)';gbkey=CDS;locus_tag=PA0333;product=hypothetical protein;protein_id=NP_249024.1;transl_table=11	PA0333	8.21	9.13	8.13	5.13	4.98		11.06	10.32	8.14	8.24	11		9.06	10.78	7.77	7.37	22.58		11.53	13.11	9.22	10.81	10.7		0.36	0.4	0.36	0.23	0.22		0.49	0.46	0.36	0.36	0.49		0.4	0.48	0.34	0.33	1		0.51
NC_002516.2	CDS	375951	377189	-	ID=cds-NP_249025.1;Parent=gene-PA0334;Dbxref=GenBank:NP_249025.1,GeneID:882199;Name=NP_249025.1;Note='Product name confidence: class 3 (Function proposed based on presence of conserved amino acid motif%2C structural feature or limited sequence similarity to an experimentally studied gene)';gbkey=CDS;locus_tag=PA0334;product=major facilitator superfamily transporter;protein_id=NP_249025.1;transl_t…	PA0334	6.78	6.36	3.56	3.03	5.31		8.08	5.65	5.4	5.18	5.78		12.65	11.91	5.66	4.06	10.54		10.81	8.97	6.15	6.91	4.79		0.54	0.5	0.28	0.24	0.42		0.64	0.45	0.43	0.41	0.46		1	0.94	0.45	0.32	0.83		0.85
NC_002516.2	CDS	377239	377892	-	ID=cds-NP_249026.1;Parent=gene-PA0335;Dbxref=GenBank:NP_249026.1,GeneID:882191;Name=NP_249026.1;Note='Product name confidence: class 4 (Homologs of previously reported genes of unknown function%2C or no similarity to any previously reported sequences)';gbkey=CDS;locus_tag=PA0335;product=hypothetical protein;protein_id=NP_249026.1;transl_table=11	PA0335	20.83	15.96	9.52	9.37	19.87		30.28	22.94	15.35	19.95	16.92		27.55	21.41	16.57	26.52	24.81		33.6	28.77	14.79	23.43	18.57		0.62	0.48	0.28	0.28	0.59		0.9	0.68	0.46	0.59	0.5		0.82	0.64	0.49	0.79	0.74		1
NC_002516.2	CDS	378096	378575	+	ID=cds-NP_249027.1;Parent=gene-PA0336;Dbxref=GenBank:NP_249027.1,GeneID:882290;Name=NP_249027.1;Note=Product name confidence: class 2 (High similarity to functionally studied protein);gbkey=CDS;gene=ygdP;locus_tag=PA0336;product=RNA pyrophosphohydrolase;protein_id=NP_249027.1;transl_table=11	PA0336	459.2	402.91	408.29	406.27	599.48		589.13	401.74	408.33	431.63	590.39		644.55	483.43	407.97	345.02	780.36		601.21	441.44	445.81	543.49	624.96		0.59	0.52	0.52	0.52	0.77		0.75	0.51	0.52	0.55	0.76		0.83	0.62	0.52	0.44	1		0.77
NC_002516.2	CDS	378598	380877	+	ID=cds-NP_249028.1;Parent=gene-PA0337;Dbxref=GenBank:NP_249028.1,GeneID:882232;Name=NP_249028.1;Note=Product name confidence: class 1 (Function experimentally demonstrated in P. aeruginosa);gbkey=CDS;gene=ptsP;locus_tag=PA0337;product=phosphoenolpyruvate-protein phosphotransferase PtsP;protein_id=NP_249028.1;transl_table=11	PA0337	101.9	90.61	56.84	51.72	42.11		124.25	99.82	58.26	63.19	64.67		136	103.77	56.44	45.23	75.73		133.31	95.68	72.05	80.49	68.72		0.75	0.67	0.42	0.38	0.31		0.91	0.73	0.43	0.46	0.48		1	0.76	0.42	0.33	0.56		0.98
NC_002516.2	CDS	380903	382033	+	ID=cds-NP_249029.1;Parent=gene-PA0338;Dbxref=GenBank:NP_249029.1,GeneID:882246;Name=NP_249029.1;Note='Product name confidence: class 4 (Homologs of previously reported genes of unknown function%2C or no similarity to any previously reported sequences)';gbkey=CDS;locus_tag=PA0338;product=hypothetical protein;protein_id=NP_249029.1;transl_table=11	PA0338	38.33	34.37	22.9	20.89	19.03		34.65	33.75	23.67	33.1	34.73		39.44	37.14	21.8	18.26	36.79		31.77	33.65	28.58	31.68	37.14		0.97	0.87	0.58	0.53	0.48		0.88	0.86	0.6	0.84	0.88		1	0.94	0.55	0.46	0.93		0.81
NC_002516.2	CDS	382037	382792	-	ID=cds-NP_249030.1;Parent=gene-PA0339;Dbxref=GenBank:NP_249030.1,GeneID:882266;Name=NP_249030.1;Note='Product name confidence: class 4 (Homologs of previously reported genes of unknown function%2C or no similarity to any previously reported sequences)';gbkey=CDS;locus_tag=PA0339;product=hypothetical protein;protein_id=NP_249030.1;transl_table=11	PA0339	6.61	2.71	2.52	1.57	3.73		3.86	3.47	1.8	1.7	4.45		5.18	3.25	3.37	4.07	6.35		3.52	2.97	3.54	3.38	4.71		1	0.41	0.38	0.24	0.56		0.58	0.52	0.27	0.26	0.67		0.78	0.49	0.51	0.62	0.96		0.53
NC_002516.2	CDS	382914	383717	+	ID=cds-NP_249031.1;Parent=gene-PA0340;Dbxref=GenBank:NP_249031.1,GeneID:883093;Name=NP_249031.1;Note='Product name confidence: class 4 (Homologs of previously reported genes of unknown function%2C or no similarity to any previously reported sequences)';gbkey=CDS;locus_tag=PA0340;product=hypothetical protein;protein_id=NP_249031.1;transl_table=11	PA0340	224.32	196.7	204.5	213.42	192.87		254.29	257.94	241.57	265.28	374.2		216.78	220.04	185.95	114.71	125.79		185.77	270.06	281.39	247.22	379.24		0.59	0.52	0.54	0.56	0.51		0.67	0.68	0.64	0.7	0.99		0.57	0.58	0.49	0.3	0.33		0.49
NC_002516.2	CDS	383727	384527	+	ID=cds-NP_249032.1;Parent=gene-PA0341;Dbxref=GenBank:NP_249032.1,GeneID:882221;Name=NP_249032.1;Note=Product name confidence: class 2 (High similarity to functionally studied protein);gbkey=CDS;gene=lgt;locus_tag=PA0341;product=prolipoprotein diacylglyceryl transferase;protein_id=NP_249032.1;transl_table=11	PA0341	45.48	36.83	23.81	21.72	17.49		45.93	39.71	29.25	29.11	29.39		52.96	34.96	25.34	16.19	27.46		54.94	51.92	32.9	34.04	29.07		0.83	0.67	0.43	0.4	0.32		0.84	0.72	0.53	0.53	0.53		0.96	0.64	0.46	0.29	0.5		1
NC_002516.2	CDS	384733	385527	+	ID=cds-NP_249033.1;Parent=gene-PA0342;Dbxref=GenBank:NP_249033.1,GeneID:879417;Name=NP_249033.1;Note=Product name confidence: class 2 (High similarity to functionally studied protein);gbkey=CDS;gene=thyA;locus_tag=PA0342;product=thymidylate synthase;protein_id=NP_249033.1;transl_table=11	PA0342	61.96	49.25	50.63	36.93	41.35		76.57	63.92	47.62	49.65	57.73		71.05	65.8	37.69	39.56	35.64		78.77	71.81	61.28	62.58	66.97		0.79	0.63	0.64	0.47	0.52		0.97	0.81	0.6	0.63	0.73		0.9	0.84	0.48	0.5	0.45		1
NC_002516.2	CDS	385554	386351	-	ID=cds-NP_249034.1;Parent=gene-PA0343;Dbxref=GenBank:NP_249034.1,GeneID:880294;Name=NP_249034.1;Note='Product name confidence: class 4 (Homologs of previously reported genes of unknown function%2C or no similarity to any previously reported sequences)';gbkey=CDS;locus_tag=PA0343;product=hypothetical protein;protein_id=NP_249034.1;transl_table=11	PA0343	14.08	12.81	8.43	9.78	9.22		18.99	14.55	9.17	8.98	14.55		19.07	18.85	7.99	8.22	10.71		21.72	15.54	12.9	12.18	14.55		0.65	0.59	0.39	0.45	0.42		0.87	0.67	0.42	0.41	0.67		0.88	0.87	0.37	0.38	0.49		1
NC_002516.2	CDS	386386	387765	-	ID=cds-NP_249035.1;Parent=gene-PA0344;Dbxref=GenBank:NP_249035.1,GeneID:879284;Name=NP_249035.1;Note='Product name confidence: class 4 (Homologs of previously reported genes of unknown function%2C or no similarity to any previously reported sequences)';gbkey=CDS;locus_tag=PA0344;product=hypothetical protein;protein_id=NP_249035.1;transl_table=11	PA0344	4.19	3.78	1.45	1.65	1.76		4.15	3.05	1.89	2.09	1.65		5.68	3.08	3.46	2.47	2.6		7.49	3.72	2.24	1.85	2.51		0.56	0.5	0.19	0.22	0.23		0.55	0.41	0.25	0.28	0.22		0.76	0.41	0.46	0.33	0.35		1
NC_002516.2	CDS	387758	389143	-	ID=cds-NP_249036.1;Parent=gene-PA0345;Dbxref=GenBank:NP_249036.1,GeneID:879415;Name=NP_249036.1;Note='Product name confidence: class 4 (Homologs of previously reported genes of unknown function%2C or no similarity to any previously reported sequences)';gbkey=CDS;locus_tag=PA0345;product=hypothetical protein;protein_id=NP_249036.1;transl_table=11	PA0345	9.01	9.53	5.29	8.27	15.98		13.31	11.25	9.81	9.26	13.54		11.66	9.21	4.52	8.36	18.87		10.85	12.26	12.03	15.16	19.57		0.46	0.49	0.27	0.42	0.82		0.68	0.57	0.5	0.47	0.69		0.6	0.47	0.23	0.43	0.96		0.55
NC_002516.2	CDS	389334	389696	+	ID=cds-NP_249037.1;Parent=gene-PA0346;Dbxref=GenBank:NP_249037.1,GeneID:879318;Name=NP_249037.1;Note='Product name confidence: class 4 (Homologs of previously reported genes of unknown function%2C or no similarity to any previously reported sequences)';gbkey=CDS;locus_tag=PA0346;product=hypothetical protein;protein_id=NP_249037.1;transl_table=11	PA0346	6.88	2.35	4.42	5.45	6.47		10.05	7.45	5.76	6.48	4.18		9.53	9.38	1.17	3.76	8.47		10.85	7.36	0.57	6.35	4.53		0.63	0.22	0.41	0.5	0.6		0.93	0.69	0.53	0.6	0.39		0.88	0.86	0.11	0.35	0.78		1
NC_002516.2	CDS	389733	390884	-	ID=cds-NP_249038.1;Parent=gene-PA0347;Dbxref=GenBank:NP_249038.1,GeneID:879329;Name=NP_249038.1;Note=Product name confidence: class 2 (High similarity to functionally studied protein);gbkey=CDS;gene=glpQ;locus_tag=PA0347;product=glycerophosphoryl diester phosphodiesterase;protein_id=NP_249038.1;transl_table=11	PA0347	0.59	0.37	0.17	0	0.43		1.09	0.28	0.18	0.19	1.13		0.8	0.33	0	0.15	0.5		0.17	0	0.54	1.29	0.79		0.46	0.29	0.13	0	0.33		0.84	0.22	0.14	0.15	0.88		0.62	0.26	0	0.12	0.39		0.13
NC_002516.2	CDS	391094	392188	+	ID=cds-NP_249039.1;Parent=gene-PA0348;Dbxref=GenBank:NP_249039.1,GeneID:879397;Name=NP_249039.1;Note='Product name confidence: class 4 (Homologs of previously reported genes of unknown function%2C or no similarity to any previously reported sequences)';gbkey=CDS;locus_tag=PA0348;product=hypothetical protein;protein_id=NP_249039.1;transl_table=11	PA0348	3.11	2.72	3.48	2.17	1.72		3.81	4.07	2.87	3.35	2.58		2.53	2.76	2.52	2.18	4.4		3.6	2.15	3.85	4.14	5.17		0.6	0.53	0.67	0.42	0.33		0.74	0.79	0.56	0.65	0.5		0.49	0.53	0.49	0.42	0.85		0.7
NC_002516.2	CDS	392185	393225	+	ID=cds-NP_249040.1;Parent=gene-PA0349;Dbxref=GenBank:NP_249040.1,GeneID:879281;Name=NP_249040.1;Note='Product name confidence: class 4 (Homologs of previously reported genes of unknown function%2C or no similarity to any previously reported sequences)';gbkey=CDS;locus_tag=PA0349;product=hypothetical protein;protein_id=NP_249040.1;transl_table=11	PA0349	1.31	0.84	0.77	1.71	0.9		0.8	0.61	1	1.44	2.29		2.66	1.12	0.82	1.15	1.85		0.38	2.05	1.68	1.66	0.88		0.49	0.32	0.29	0.64	0.34		0.3	0.23	0.38	0.54	0.86		1	0.42	0.31	0.43	0.7		0.14
NC_002516.2	CDS	393308	393814	+	ID=cds-NP_249041.1;Parent=gene-PA0350;Dbxref=GenBank:NP_249041.1,GeneID:879233;Name=NP_249041.1;Note=Product name confidence: class 2 (High similarity to functionally studied protein);gbkey=CDS;gene=folA;locus_tag=PA0350;product=dihydrofolate reductase;protein_id=NP_249041.1;transl_table=11	PA0350	39.85	31.51	23.18	36.26	31.19		42.14	34.19	34.24	26.37	58.85		58.89	42.35	31.65	27.23	39.59		40.39	34.37	40.6	42.57	63.4		0.63	0.5	0.37	0.57	0.49		0.66	0.54	0.54	0.42	0.93		0.93	0.67	0.5	0.43	0.62		0.64
NC_002516.2	CDS	393830	394303	-	ID=cds-NP_249042.1;Parent=gene-PA0351;Dbxref=GenBank:NP_249042.1,GeneID:879375;Name=NP_249042.1;Note='Product name confidence: class 4 (Homologs of previously reported genes of unknown function%2C or no similarity to any previously reported sequences)';gbkey=CDS;locus_tag=PA0351;product=hypothetical protein;protein_id=NP_249042.1;transl_table=11	PA0351	20.27	18.65	19.69	11.47	15.19		22.43	22.98	17.87	18.05	27.01		27.72	15.83	21.3	17.44	28.98		32.2	21.2	19.35	31.63	31.21		0.63	0.58	0.61	0.36	0.47		0.7	0.71	0.55	0.56	0.84		0.86	0.49	0.66	0.54	0.9		1
NC_002516.2	CDS	394442	395827	-	ID=cds-NP_249043.1;Parent=gene-PA0352;Dbxref=GenBank:NP_249043.1,GeneID:879278;Name=NP_249043.1;Note='Product name confidence: class 3 (Function proposed based on presence of conserved amino acid motif%2C structural feature or limited sequence similarity to an experimentally studied gene)';gbkey=CDS;locus_tag=PA0352;product=transporter;protein_id=NP_249043.1;transl_table=11	PA0352	42.09	33.04	23.18	23.11	26.77		43.47	42.46	35.32	39.05	46.34		50.07	38.49	24.53	25.71	35.34		44.19	45.97	39.66	37.92	44.67		0.84	0.66	0.46	0.46	0.53		0.87	0.85	0.71	0.78	0.93		1	0.77	0.49	0.51	0.71		0.88
NC_002516.2	CDS	396057	397895	-	ID=cds-NP_249044.1;Parent=gene-PA0353;Dbxref=GenBank:NP_249044.1,GeneID:879274;Name=NP_249044.1;Note=Product name confidence: class 2 (High similarity to functionally studied protein);gbkey=CDS;gene=ilvD;locus_tag=PA0353;product=dihydroxy-acid dehydratase;protein_id=NP_249044.1;transl_table=11	PA0353	23.45	17.95	13.86	14.98	18.22		31.76	25.43	16.04	17.68	23.13		32.72	27.06	16.06	17.82	20.39		36.3	30.81	24.3	22.4	19.96		0.65	0.49	0.38	0.41	0.5		0.87	0.7	0.44	0.49	0.64		0.9	0.75	0.44	0.49	0.56		1
NC_002516.2	CDS	398224	399420	-	ID=cds-NP_249045.1;Parent=gene-PA0354;Dbxref=GenBank:NP_249045.1,GeneID:879450;Name=NP_249045.1;Note='Product name confidence: class 4 (Homologs of previously reported genes of unknown function%2C or no similarity to any previously reported sequences)';gbkey=CDS;locus_tag=PA0354;product=hypothetical protein;protein_id=NP_249045.1;transl_table=11	PA0354	57.08	61.21	61.55	51.53	53.36		66.96	68.23	80.04	96.42	141.12		76.27	82.43	58.32	58.83	57.78		67.3	84.49	107.14	113.06	137.17		0.4	0.43	0.44	0.37	0.38		0.47	0.48	0.57	0.68	1		0.54	0.58	0.41	0.42	0.41		0.48
NC_002516.2	CDS	399493	400032	-	ID=cds-NP_249046.1;Parent=gene-PA0355;Dbxref=GenBank:NP_249046.1,GeneID:879351;Name=NP_249046.1;Note=Product name confidence: class 2 (High similarity to functionally studied protein);gbkey=CDS;gene=pfpI;locus_tag=PA0355;product=protease PfpI;protein_id=NP_249046.1;transl_table=11	PA0355	13.03	22.48	18.22	17.94	25.22		24.9	24	25.95	25.95	31.54		20.11	19.8	15.54	16.73	25.97		19.51	23.76	19.44	26.39	41.62		0.31	0.54	0.44	0.43	0.61		0.6	0.58	0.62	0.62	0.76		0.48	0.48	0.37	0.4	0.62		0.47
NC_002516.2	CDS	400248	401072	+	ID=cds-NP_249047.1;Parent=gene-PA0356;Dbxref=GenBank:NP_249047.1,GeneID:879235;Name=NP_249047.1;Note='Product name confidence: class 4 (Homologs of previously reported genes of unknown function%2C or no similarity to any previously reported sequences)';gbkey=CDS;locus_tag=PA0356;product=hypothetical protein;protein_id=NP_249047.1;transl_table=11	PA0356	32.19	26.42	18.74	17.13	20.3		33.49	26.89	30.05	23.73	27.62		35.49	30.96	18.29	22.42	19.21		39.06	35.9	33.44	33.88	30.33		0.82	0.68	0.48	0.44	0.52		0.86	0.69	0.77	0.61	0.71		0.91	0.79	0.47	0.57	0.49		1
NC_002516.2	CDS	401131	401943	+	ID=cds-NP_249048.1;Parent=gene-PA0357;Dbxref=GenBank:NP_249048.1,GeneID:879307;Name=NP_249048.1;Note=Product name confidence: class 2 (High similarity to functionally studied protein);gbkey=CDS;gene=mutM;locus_tag=PA0357;product=formamidopyrimidine-DNA glycosylase;protein_id=NP_249048.1;transl_table=11	PA0357	101.63	78.73	56.18	55.44	80.11		102.18	101.92	78.09	63.81	85.01		115.41	92.27	54.63	64.9	96.99		114.44	98.36	79	80.14	85.03		0.88	0.68	0.49	0.48	0.69		0.89	0.88	0.68	0.55	0.74		1	0.8	0.47	0.56	0.84		0.99
NC_002516.2	CDS	402020	402598	+	ID=cds-NP_249049.1;Parent=gene-PA0358;Dbxref=GenBank:NP_249049.1,GeneID:879453;Name=NP_249049.1;Note='Product name confidence: class 4 (Homologs of previously reported genes of unknown function%2C or no similarity to any previously reported sequences)';gbkey=CDS;locus_tag=PA0358;product=hypothetical protein;protein_id=NP_249049.1;transl_table=11	PA0358	46.46	32.92	16.47	21	18.39		45.91	44.77	21.86	31.4	35.79		50.97	35.78	19.64	14.43	28.03		46.93	44.31	30.79	26.89	32.81		0.91	0.65	0.32	0.41	0.36		0.9	0.88	0.43	0.62	0.7		1	0.7	0.39	0.28	0.55		0.92
NC_002516.2	CDS	402681	403025	+	ID=cds-NP_249050.1;Parent=gene-PA0359;Dbxref=GenBank:NP_249050.1,GeneID:879498;Name=NP_249050.1;Note='Product name confidence: class 4 (Homologs of previously reported genes of unknown function%2C or no similarity to any previously reported sequences)';gbkey=CDS;locus_tag=PA0359;product=hypothetical protein;protein_id=NP_249050.1;transl_table=11	PA0359	25.33	30.25	28.51	24.07	28.59		68.88	42.23	29.41	31.62	35.85		54.13	28.52	20.02	36.56	38.7		73.34	50.51	27.75	34.86	34.15		0.35	0.41	0.39	0.33	0.39		0.94	0.58	0.4	0.43	0.49		0.74	0.39	0.27	0.5	0.53		1
NC_002516.2	CDS	403295	404281	+	ID=cds-NP_249051.1;Parent=gene-PA0360;Dbxref=GenBank:NP_249051.1,GeneID:879422;Name=NP_249051.1;Note='Product name confidence: class 4 (Homologs of previously reported genes of unknown function%2C or no similarity to any previously reported sequences)';gbkey=CDS;locus_tag=PA0360;product=hypothetical protein;protein_id=NP_249051.1;transl_table=11	PA0360	59.11	56.86	51.87	49.87	72.33		76.04	51.08	45.14	55.27	75.63		72.41	62.87	44.35	57.51	88.17		76.21	72.47	66.64	61.26	85.49		0.67	0.64	0.59	0.57	0.82		0.86	0.58	0.51	0.63	0.86		0.82	0.71	0.5	0.65	1		0.86
NC_002516.2	CDS	404386	406119	-	ID=cds-NP_249052.1;Parent=gene-PA0361;Dbxref=GenBank:NP_249052.1,GeneID:879505;Name=NP_249052.1;Note='Product name confidence: class 3 (Function proposed based on presence of conserved amino acid motif%2C structural feature or limited sequence similarity to an experimentally studied gene)';gbkey=CDS;locus_tag=PA0361;product=gamma-glutamyltranspeptidase;protein_id=NP_249052.1;transl_table=11	PA0361	7.85	5.77	4.4	2.85	4.69		11.9	9.36	6.03	6.17	6.63		13.03	9.02	5.06	4.96	8.97		11.36	11.96	10.45	8.65	8.85		0.6	0.44	0.34	0.22	0.36		0.91	0.72	0.46	0.47	0.51		1	0.69	0.39	0.38	0.69		0.87
NC_002516.2	CDS	406247	406498	-	ID=cds-NP_249053.1;Parent=gene-PA0362;Dbxref=GenBank:NP_249053.1,GeneID:879523;Name=NP_249053.1;Note=Product name confidence: class 2 (High similarity to functionally studied protein);gbkey=CDS;gene=fdx1;locus_tag=PA0362;product=4Fe-4S ferredoxin;protein_id=NP_249053.1;transl_table=11	PA0362	186.46	182.56	184.03	202.39	223.03		296.98	215.84	196.73	206.28	353.9		270.79	236.49	183.84	165.06	217.24		279.75	247.75	274.47	257.58	368.9		0.51	0.49	0.5	0.55	0.6		0.81	0.59	0.53	0.56	0.96		0.73	0.64	0.5	0.45	0.59		0.76
NC_002516.2	CDS	406619	407098	-	ID=cds-NP_249054.1;Parent=gene-PA0363;Dbxref=GenBank:NP_249054.1,GeneID:879847;Name=NP_249054.1;Note=Product name confidence: class 2 (High similarity to functionally studied protein);gbkey=CDS;gene=coaD;locus_tag=PA0363;product=phosphopantetheine adenylyltransferase;protein_id=NP_249054.1;transl_table=11	PA0363	87.49	77.21	71.1	79.48	86.76		140.28	93.44	82.36	102.06	142.85		128.72	94.99	69.51	81.68	54.43		162.87	111.36	84.92	85.8	136.98		0.54	0.47	0.44	0.49	0.53		0.86	0.57	0.51	0.63	0.88		0.79	0.58	0.43	0.5	0.33		1
NC_002516.2	CDS	407250	408845	-	ID=cds-NP_249055.1;Parent=gene-PA0364;Dbxref=GenBank:NP_249055.1,GeneID:879858;Name=NP_249055.1;Note='Product name confidence: class 3 (Function proposed based on presence of conserved amino acid motif%2C structural feature or limited sequence similarity to an experimentally studied gene)';gbkey=CDS;locus_tag=PA0364;product=oxidoreductase;protein_id=NP_249055.1;transl_table=11	PA0364	1.99	2	2.16	1.98	1.57		5.36	3.49	1.72	2.02	1.77		4.19	4.62	1.07	1.92	1.81		3.08	3.35	2.19	2.48	2.4		0.37	0.37	0.4	0.37	0.29		1	0.65	0.32	0.38	0.33		0.78	0.86	0.2	0.36	0.34		0.57
NC_002516.2	CDS	408901	409449	-	ID=cds-NP_249056.1;Parent=gene-PA0365;Dbxref=GenBank:NP_249056.1,GeneID:879873;Name=NP_249056.1;Note='Product name confidence: class 4 (Homologs of previously reported genes of unknown function%2C or no similarity to any previously reported sequences)';gbkey=CDS;locus_tag=PA0365;product=hypothetical protein;protein_id=NP_249056.1;transl_table=11	PA0365	4.55	5.63	4.21	3.42	2		3.23	4.92	1.71	2.14	1.19		4.2	2.41	3.48	1.55	1.8		4.12	8.57	2.81	3.16	2.16		0.53	0.66	0.49	0.4	0.23		0.38	0.57	0.2	0.25	0.14		0.49	0.28	0.41	0.18	0.21		0.48
NC_002516.2	CDS	409504	410934	-	ID=cds-NP_249057.1;Parent=gene-PA0366;Dbxref=GenBank:NP_249057.1,GeneID:880299;Name=NP_249057.1;Note='Product name confidence: class 3 (Function proposed based on presence of conserved amino acid motif%2C structural feature or limited sequence similarity to an experimentally studied gene)';gbkey=CDS;locus_tag=PA0366;product=coniferyl aldehyde dehydrogenase;protein_id=NP_249057.1;transl_table=11	PA0366	4.28	4.24	2.03	1.59	1.64		5.03	3.33	2.85	1.87	3.49		7.25	5.16	1.49	3.69	2.03		4.47	5.83	5.11	3.28	3.38		0.59	0.58	0.28	0.22	0.23		0.69	0.46	0.39	0.26	0.48		1	0.71	0.21	0.51	0.28		0.62
NC_002516.2	CDS	411224	411871	+	ID=cds-NP_249058.1;Parent=gene-PA0367;Dbxref=GenBank:NP_249058.1,GeneID:880928;Name=NP_249058.1;Note='Product name confidence: class 3 (Function proposed based on presence of conserved amino acid motif%2C structural feature or limited sequence similarity to an experimentally studied gene)';gbkey=CDS;locus_tag=PA0367;product=transcriptional regulator;protein_id=NP_249058.1;transl_table=11	PA0367	14.71	11.18	10.38	9.61	13.77		20.43	16.08	13.56	10.47	9.04		18.68	10.36	13.45	9.6	7.41		15.8	14.68	13.02	8.9	10.99		0.72	0.55	0.51	0.47	0.67		1	0.79	0.66	0.51	0.44		0.91	0.51	0.66	0.47	0.36		0.77
NC_002516.2	CDS	411856	412266	-	ID=cds-YP_008719732.1;Parent=gene-PA0367a;Dbxref=GenBank:YP_008719732.1,GeneID:17373340;Name=YP_008719732.1;gbkey=CDS;locus_tag=PA0367a;product=acetyltransferase;protein_id=YP_008719732.1;transl_table=11	PA0367a	31.48	30.58	27.6	26.23	41.33		45.9	43.34	29.52	42.42	53.32		65.91	40.51	45.5	34.84	52.11		70.67	49.94	44.58	49.3	55.99		0.45	0.43	0.39	0.37	0.58		0.65	0.61	0.42	0.6	0.75		0.93	0.57	0.64	0.49	0.74		1
NC_002516.2	CDS	412329	413327	-	ID=cds-NP_249059.1;Parent=gene-PA0368;Dbxref=GenBank:NP_249059.1,GeneID:881245;Name=NP_249059.1;Note='Product name confidence: class 4 (Homologs of previously reported genes of unknown function%2C or no similarity to any previously reported sequences)';gbkey=CDS;locus_tag=PA0368;product=hypothetical protein;protein_id=NP_249059.1;transl_table=11	PA0368	17.04	11.51	5.53	5.44	4.78		20.97	15.04	11.62	8.89	5.86		22.27	15.62	7.13	7.17	13.27		21.7	16.37	8.24	10.64	7.95		0.77	0.52	0.25	0.24	0.21		0.94	0.68	0.52	0.4	0.26		1	0.7	0.32	0.32	0.6		0.97
NC_002516.2	CDS	413933	414529	-	ID=cds-NP_249061.1;Parent=gene-PA0370;Dbxref=GenBank:NP_249061.1,GeneID:882281;Name=NP_249061.1;Note='Product name confidence: class 4 (Homologs of previously reported genes of unknown function%2C or no similarity to any previously reported sequences)';gbkey=CDS;locus_tag=PA0370;product=hypothetical protein;protein_id=NP_249061.1;transl_table=11	PA0370	34.98	22.48	14.63	12.09	7.21		45.92	36.63	25.05	15.77	18.17		43.64	32.96	17.62	17.13	20.11		38.76	28.47	24.65	23.46	22.64		0.76	0.49	0.32	0.26	0.16		1	0.8	0.55	0.34	0.4		0.95	0.72	0.38	0.37	0.44		0.84
NC_002516.2	CDS	414529	416016	-	ID=cds-NP_249062.1;Parent=gene-PA0371;Dbxref=GenBank:NP_249062.1,GeneID:882994;Name=NP_249062.1;Note='Product name confidence: class 4 (Homologs of previously reported genes of unknown function%2C or no similarity to any previously reported sequences)';gbkey=CDS;locus_tag=PA0371;product=hypothetical protein;protein_id=NP_249062.1;transl_table=11	PA0371	28.22	23.26	14.91	12.22	14.2		31.31	26.67	17.43	20.85	24.21		35.17	26.19	18.07	14.38	16.52		36.92	32.12	23.66	24.97	24.06		0.76	0.63	0.4	0.33	0.38		0.85	0.72	0.47	0.56	0.66		0.95	0.71	0.49	0.39	0.45		1
NC_002516.2	CDS	416009	417406	-	ID=cds-NP_249063.1;Parent=gene-PA0372;Dbxref=GenBank:NP_249063.1,GeneID:883000;Name=NP_249063.1;Note='Product name confidence: class 3 (Function proposed based on presence of conserved amino acid motif%2C structural feature or limited sequence similarity to an experimentally studied gene)';gbkey=CDS;locus_tag=PA0372;product=zinc protease;protein_id=NP_249063.1;transl_table=11	PA0372	33.12	32.22	35.52	37.83	38.36		36.99	40.84	41.07	49.15	58.28		35.62	33.16	29.19	35.06	45.28		38.52	37.17	40.42	53.56	74.6		0.44	0.43	0.48	0.51	0.51		0.5	0.55	0.55	0.66	0.78		0.48	0.44	0.39	0.47	0.61		0.52
NC_002516.2	CDS	417527	418894	+	ID=cds-NP_249064.1;Parent=gene-PA0373;Dbxref=GenBank:NP_249064.1,GeneID:883018;Name=NP_249064.1;Note=Product name confidence: class 2 (High similarity to functionally studied protein);gbkey=CDS;gene=ftsY;locus_tag=PA0373;product=signal recognition particle receptor FtsY;protein_id=NP_249064.1;transl_table=11	PA0373	62.06	54.96	40.21	47.61	44.75		77.26	56.67	52.7	58.33	68.68		75.44	61.93	42.25	42.68	72.81		83.78	72.76	65.16	78.88	83.98		0.74	0.65	0.48	0.57	0.53		0.92	0.67	0.63	0.69	0.82		0.9	0.74	0.5	0.51	0.87		1
NC_002516.2	CDS	418891	419562	+	ID=cds-NP_249065.1;Parent=gene-PA0374;Dbxref=GenBank:NP_249065.1,GeneID:883078;Name=NP_249065.1;Note=Product name confidence: class 2 (High similarity to functionally studied protein);gbkey=CDS;gene=ftsE;locus_tag=PA0374;product=cell division protein FtsE;protein_id=NP_249065.1;transl_table=11	PA0374	92.89	75.59	44.51	46.48	39.02		99.42	72.68	56.34	62.24	57.48		106.01	80.24	46.01	37.42	41.59		103.15	84.64	67.09	67.17	66.86		0.88	0.71	0.42	0.44	0.37		0.94	0.69	0.53	0.59	0.54		1	0.76	0.43	0.35	0.39		0.97
NC_002516.2	CDS	419562	420569	+	ID=cds-NP_249066.1;Parent=gene-PA0375;Dbxref=GenBank:NP_249066.1,GeneID:883092;Name=NP_249066.1;Note=Product name confidence: class 2 (High similarity to functionally studied protein);gbkey=CDS;gene=ftsX;locus_tag=PA0375;product=cell division protein FtsX;protein_id=NP_249066.1;transl_table=11	PA0375	130.39	118.43	94.4	85.99	95.29		156.24	120.94	102.82	100.06	131.74		187.66	135.51	92.66	75.93	126.75		171.32	138.62	106.81	117.68	154.01		0.69	0.63	0.5	0.46	0.51		0.83	0.64	0.55	0.53	0.7		1	0.72	0.49	0.4	0.68		0.91
NC_002516.2	CDS	420683	421537	+	ID=cds-NP_249067.1;Parent=gene-PA0376;Dbxref=GenBank:NP_249067.1,GeneID:883126;Name=NP_249067.1;Note=Product name confidence: class 1 (Function experimentally demonstrated in P. aeruginosa);gbkey=CDS;gene=rpoH;locus_tag=PA0376;product=RNA polymerase sigma factor RpoH;protein_id=NP_249067.1;transl_table=11	PA0376	505.77	507.07	425.34	419.29	477.36		639.8	512.74	463.74	510.79	612.52		659.4	545.45	405.26	320.42	511.9		617.93	562.92	508.98	590.58	641.36		0.77	0.77	0.65	0.64	0.72		0.97	0.78	0.7	0.77	0.93		1	0.83	0.61	0.49	0.78		0.94
NC_002516.2	CDS	421602	422207	+	ID=cds-NP_249068.1;Parent=gene-PA0377;Dbxref=GenBank:NP_249068.1,GeneID:883137;Name=NP_249068.1;Note='Product name confidence: class 4 (Homologs of previously reported genes of unknown function%2C or no similarity to any previously reported sequences)';gbkey=CDS;locus_tag=PA0377;product=hypothetical protein;protein_id=NP_249068.1;transl_table=11	PA0377	41.95	48.57	35.12	30.66	24.93		62.09	46.45	44.7	48.01	60.51		99.29	61.5	38.22	30.66	42.48		77.66	75.68	51.12	53.42	67.36		0.42	0.49	0.35	0.31	0.25		0.63	0.47	0.45	0.48	0.61		1	0.62	0.38	0.31	0.43		0.78
NC_002516.2	CDS	422212	422943	-	ID=cds-NP_249069.1;Parent=gene-PA0378;Dbxref=GenBank:NP_249069.1,GeneID:879835;Name=NP_249069.1;Note='Product name confidence: class 3 (Function proposed based on presence of conserved amino acid motif%2C structural feature or limited sequence similarity to an experimentally studied gene)';gbkey=CDS;locus_tag=PA0378;product=monofunctional biosynthetic peptidoglycan transglycosylase;protein_id=NP_…	PA0378	22.79	8.58	12.2	8.37	12.94		17.66	17.82	11.14	14.47	17.79		19.68	12.28	11.03	13.97	23.88		20.44	18.26	21.39	23.91	24.58		0.93	0.35	0.5	0.34	0.53		0.72	0.72	0.45	0.59	0.72		0.8	0.5	0.45	0.57	0.97		0.83
NC_002516.2	CDS	422980	423357	+	ID=cds-NP_249070.1;Parent=gene-PA0379;Dbxref=GenBank:NP_249070.1,GeneID:879822;Name=NP_249070.1;Note='Product name confidence: class 4 (Homologs of previously reported genes of unknown function%2C or no similarity to any previously reported sequences)';gbkey=CDS;locus_tag=PA0379;product=hypothetical protein;protein_id=NP_249070.1;transl_table=11	PA0379	36.93	42.26	39.04	38.18	48.04		50.46	55.12	45.93	40.75	51.09		75.93	42.54	35	38.56	55.39		73.19	67.6	55.82	71.04	64.74		0.49	0.56	0.51	0.5	0.63		0.66	0.73	0.6	0.54	0.67		1	0.56	0.46	0.51	0.73		0.96
NC_002516.2	CDS	423460	423660	+	ID=cds-NP_249071.1;Parent=gene-PA0380;Dbxref=GenBank:NP_249071.1,GeneID:879813;Name=NP_249071.1;Note='Product name confidence: class 4 (Homologs of previously reported genes of unknown function%2C or no similarity to any previously reported sequences)';gbkey=CDS;locus_tag=PA0380;product=sulfur carrier protein ThiS;protein_id=NP_249071.1;transl_table=11	PA0380	46.3	64.64	36.96	40.81	36.22		72.6	70.02	60.36	64.39	73.95		63.08	45.18	30.13	50.89	25.17		75.93	61.17	57.35	74.59	71.78		0.61	0.85	0.49	0.54	0.48		0.96	0.92	0.79	0.85	0.97		0.83	0.6	0.4	0.67	0.33		1
NC_002516.2	CDS	423719	424516	+	ID=cds-NP_249072.1;Parent=gene-PA0381;Dbxref=GenBank:NP_249072.1,GeneID:879802;Name=NP_249072.1;Note=Product name confidence: class 2 (High similarity to functionally studied protein);gbkey=CDS;gene=thiG;locus_tag=PA0381;product=thiazole synthase;protein_id=NP_249072.1;transl_table=11	PA0381	46.94	35.5	21.64	21.68	19.13		47.02	43.15	26.21	28.82	38.75		55.47	44.33	17.98	15.81	22.88		49.28	52.92	36.63	40.26	33.41		0.85	0.64	0.39	0.39	0.34		0.85	0.78	0.47	0.52	0.7		1	0.8	0.32	0.29	0.41		0.89
NC_002516.2	CDS	424670	425341	+	ID=cds-NP_249073.1;Parent=gene-PA0382;Dbxref=GenBank:NP_249073.1,GeneID:879787;Name=NP_249073.1;Note=Product name confidence: class 2 (High similarity to functionally studied protein);gbkey=CDS;gene=micA;locus_tag=PA0382;product=tRNA (guanine-N(7)-)-methyltransferase;protein_id=NP_249073.1;transl_table=11	PA0382	68.91	53.56	34.36	22.65	21.43		76.31	53.49	39.22	43.93	46.5		95.37	50.11	36.68	26.89	29.44		63.59	67.14	47.79	46.09	47.29		0.72	0.56	0.36	0.24	0.22		0.8	0.56	0.41	0.46	0.49		1	0.53	0.38	0.28	0.31		0.67
NC_002516.2	CDS	425504	426850	+	ID=cds-NP_249074.1;Parent=gene-PA0383;Dbxref=GenBank:NP_249074.1,GeneID:879731;Name=NP_249074.1;Note='Product name confidence: class 4 (Homologs of previously reported genes of unknown function%2C or no similarity to any previously reported sequences)';gbkey=CDS;locus_tag=PA0383;product=hypothetical protein;protein_id=NP_249074.1;transl_table=11	PA0383	5.9	4.11	3.13	2.49	2.67		5.42	6.79	3.59	4.76	4.99		6.17	4.14	2.37	2.02	4.6		6.87	6.51	4.66	4.71	4.47		0.86	0.6	0.46	0.36	0.39		0.79	0.99	0.52	0.69	0.73		0.9	0.6	0.34	0.29	0.67		1
NC_002516.2	CDS	426863	427120	-	ID=cds-NP_249075.1;Parent=gene-PA0384;Dbxref=GenBank:NP_249075.1,GeneID:879608;Name=NP_249075.1;Note='Product name confidence: class 4 (Homologs of previously reported genes of unknown function%2C or no similarity to any previously reported sequences)';gbkey=CDS;locus_tag=PA0384;product=hypothetical protein;protein_id=NP_249075.1;transl_table=11	PA0384	6.16	5.37	1.56	3.83	4.25		4.85	4.01	1.65	5.8	6.31		7.15	4.03	3.71	4.96	3.35		8.4	4.14	5.19	2.34	4.96		0.73	0.64	0.19	0.46	0.51		0.58	0.48	0.2	0.69	0.75		0.85	0.48	0.44	0.59	0.4		1
NC_002516.2	CDS	427182	427505	-	ID=cds-NP_249076.1;Parent=gene-PA0385;Dbxref=GenBank:NP_249076.1,GeneID:879510;Name=NP_249076.1;Note='Product name confidence: class 4 (Homologs of previously reported genes of unknown function%2C or no similarity to any previously reported sequences)';gbkey=CDS;locus_tag=PA0385;product=hypothetical protein;protein_id=NP_249076.1;transl_table=11	PA0385	25.57	18.41	10.53	9.15	6.76		20.91	20.13	16.14	14.53	23.11		17.43	20.15	9.84	17.1	9.49		21.58	20.52	17.15	24.92	20.29		1	0.72	0.41	0.36	0.26		0.82	0.79	0.63	0.57	0.9		0.68	0.79	0.38	0.67	0.37		0.84
NC_002516.2	CDS	427586	428740	-	ID=cds-NP_249077.1;Parent=gene-PA0386;Dbxref=GenBank:NP_249077.1,GeneID:878688;Name=NP_249077.1;Note='Product name confidence: class 3 (Function proposed based on presence of conserved amino acid motif%2C structural feature or limited sequence similarity to an experimentally studied gene)';gbkey=CDS;locus_tag=PA0386;product=coproporphyrinogen III oxidase;protein_id=NP_249077.1;transl_table=11	PA0386	11.1	10.79	5.39	6.5	4.2		10.56	9.71	6.52	7.87	6.86		17.07	11.31	7.54	9.74	7.73		13.21	12.4	9.27	9.56	8.86		0.65	0.63	0.32	0.38	0.25		0.62	0.57	0.38	0.46	0.4		1	0.66	0.44	0.57	0.45		0.77
NC_002516.2	CDS	428861	429454	-	ID=cds-NP_249078.1;Parent=gene-PA0387;Dbxref=GenBank:NP_249078.1,GeneID:878675;Name=NP_249078.1;Note='Product name confidence: class 4 (Homologs of previously reported genes of unknown function%2C or no similarity to any previously reported sequences)';gbkey=CDS;locus_tag=PA0387;product=non-canonical purine NTP pyrophosphatase;protein_id=NP_249078.1;transl_table=11	PA0387	16.62	12.73	8.45	9.15	4.74		15.79	13.79	9.51	9.9	13.52		25.42	18.79	5.19	9.47	20.37		19.89	21.78	8.32	14.56	12.15		0.65	0.5	0.33	0.36	0.19		0.62	0.54	0.37	0.39	0.53		1	0.74	0.2	0.37	0.8		0.78
NC_002516.2	CDS	429451	429870	-	ID=cds-NP_249079.1;Parent=gene-PA0388;Dbxref=GenBank:NP_249079.1,GeneID:878619;Name=NP_249079.1;Note='Product name confidence: class 4 (Homologs of previously reported genes of unknown function%2C or no similarity to any previously reported sequences)';gbkey=CDS;locus_tag=PA0388;product=hypothetical protein;protein_id=NP_249079.1;transl_table=11	PA0388	41.89	30.68	13.38	16.9	11.18		53.6	30.1	28.39	21.65	25.32		59.56	36.04	16.95	12.18	12.35		48.41	39.45	25.98	27.26	27.61		0.7	0.52	0.22	0.28	0.19		0.9	0.51	0.48	0.36	0.43		1	0.61	0.28	0.2	0.21		0.81
NC_002516.2	CDS	430002	430622	-	ID=cds-NP_249080.1;Parent=gene-PA0389;Dbxref=GenBank:NP_249080.1,GeneID:878577;Name=NP_249080.1;Note='Product name confidence: class 4 (Homologs of previously reported genes of unknown function%2C or no similarity to any previously reported sequences)';gbkey=CDS;locus_tag=PA0389;product=hypothetical protein;protein_id=NP_249080.1;transl_table=11	PA0389	43.68	33.61	24.25	18.32	10.21		62.94	39.06	30.99	24.46	24.11		63.11	40.98	25.15	21.69	16.08		66.81	44.93	28.84	28.92	32.5		0.65	0.5	0.36	0.27	0.15		0.94	0.58	0.46	0.37	0.36		0.94	0.61	0.38	0.32	0.24		1
NC_002516.2	CDS	430630	431769	-	ID=cds-NP_249081.1;Parent=gene-PA0390;Dbxref=GenBank:NP_249081.1,GeneID:878549;Name=NP_249081.1;Note=Product name confidence: class 2 (High similarity to functionally studied protein);gbkey=CDS;gene=metX;locus_tag=PA0390;product=homoserine O-acetyltransferase;protein_id=NP_249081.1;transl_table=11	PA0390	41.42	35.31	22.01	27.66	20.94		57.14	43.88	34.5	36.59	50.92		72.3	48.38	30.48	26.77	26.79		62.62	50.92	37.56	41.19	50.71		0.57	0.49	0.3	0.38	0.29		0.79	0.61	0.48	0.51	0.7		1	0.67	0.42	0.37	0.37		0.87
NC_002516.2	CDS	431858	433825	-	ID=cds-NP_249082.1;Parent=gene-PA0391;Dbxref=GenBank:NP_249082.1,GeneID:878546;Name=NP_249082.1;Note='Product name confidence: class 4 (Homologs of previously reported genes of unknown function%2C or no similarity to any previously reported sequences)';gbkey=CDS;locus_tag=PA0391;product=hypothetical protein;protein_id=NP_249082.1;transl_table=11	PA0391	12.75	7.14	4.81	6.33	4.38		12.71	11.39	6.7	6.74	6.01		18.92	11.44	4.54	5.37	4.03		15.11	12.18	6.69	6.86	4.55		0.67	0.38	0.25	0.33	0.23		0.67	0.6	0.35	0.36	0.32		1	0.6	0.24	0.28	0.21		0.8
NC_002516.2	CDS	434226	434819	-	ID=cds-NP_249083.1;Parent=gene-PA0392;Dbxref=GenBank:NP_249083.1,GeneID:878514;Name=NP_249083.1;Note='Product name confidence: class 4 (Homologs of previously reported genes of unknown function%2C or no similarity to any previously reported sequences)';gbkey=CDS;locus_tag=PA0392;product=hypothetical protein;protein_id=NP_249083.1;transl_table=11	PA0392	129.36	82.11	55.43	44.43	41.38		136.34	106.96	63.56	50.96	69.77		127.5	91.73	60.64	32.72	54.65		137.58	105.65	76.24	69.06	61.03		0.94	0.6	0.4	0.32	0.3		0.99	0.78	0.46	0.37	0.51		0.93	0.67	0.44	0.24	0.4		1
NC_002516.2	CDS	434830	435651	-	ID=cds-NP_249084.1;Parent=gene-PA0393;Dbxref=GenBank:NP_249084.1,GeneID:878413;Name=NP_249084.1;Note=Product name confidence: class 1 (Function experimentally demonstrated in P. aeruginosa);gbkey=CDS;gene=proC;locus_tag=PA0393;product=pyrroline-5-carboxylate reductase;protein_id=NP_249084.1;transl_table=11	PA0393	20.71	19.3	8.08	10.34	9.05		29.8	24.38	15.01	14.83	21.12		25.24	16.59	16.29	9.85	19.4		36.65	27.32	17.41	25.15	23.44		0.57	0.53	0.22	0.28	0.25		0.81	0.67	0.41	0.4	0.58		0.69	0.45	0.44	0.27	0.53		1
NC_002516.2	CDS	435663	436355	-	ID=cds-NP_249085.1;Parent=gene-PA0394;Dbxref=GenBank:NP_249085.1,GeneID:878395;Name=NP_249085.1;Note='Product name confidence: class 4 (Homologs of previously reported genes of unknown function%2C or no similarity to any previously reported sequences)';gbkey=CDS;locus_tag=PA0394;product=hypothetical protein;protein_id=NP_249085.1;transl_table=11	PA0394	46.02	30.58	21.15	28.95	34.68		49.93	47.39	27.32	38.43	84.54		55.39	35.49	31.13	29.15	52.39		53.16	48.59	40.55	45.29	87.23		0.53	0.35	0.24	0.33	0.4		0.57	0.54	0.31	0.44	0.97		0.63	0.41	0.36	0.33	0.6		0.61
NC_002516.2	CDS	436570	437604	+	ID=cds-NP_249086.1;Parent=gene-PA0395;Dbxref=GenBank:NP_249086.1,GeneID:878389;Name=NP_249086.1;Note=Product name confidence: class 1 (Function experimentally demonstrated in P. aeruginosa);gbkey=CDS;gene=pilT;locus_tag=PA0395;product=twitching motility protein PilT;protein_id=NP_249086.1;transl_table=11	PA0395	49.06	40.54	27.59	25.59	30.86		57.6	44.25	31.93	32.86	34.17		72.61	48.81	28.75	24.54	31.18		77.05	48.13	27.65	38.52	31.23		0.64	0.53	0.36	0.33	0.4		0.75	0.57	0.41	0.43	0.44		0.94	0.63	0.37	0.32	0.4		1
NC_002516.2	CDS	437782	438930	+	ID=cds-NP_249087.1;Parent=gene-PA0396;Dbxref=GenBank:NP_249087.1,GeneID:878362;Name=NP_249087.1;Note=Product name confidence: class 1 (Function experimentally demonstrated in P. aeruginosa);gbkey=CDS;gene=pilU;locus_tag=PA0396;product=twitching motility protein PilU;protein_id=NP_249087.1;transl_table=11	PA0396	19.66	15.41	9.87	9.63	5.52		28.76	13.84	12.74	11.82	8.97		28.79	20.58	11.56	7.27	9.87		35.39	18.79	9.67	12.69	14.15		0.56	0.44	0.28	0.27	0.16		0.81	0.39	0.36	0.33	0.25		0.81	0.58	0.33	0.21	0.28		1
NC_002516.2	CDS	438938	439837	-	ID=cds-NP_249088.1;Parent=gene-PA0397;Dbxref=GenBank:NP_249088.1,GeneID:878314;Name=NP_249088.1;Note='Product name confidence: class 3 (Function proposed based on presence of conserved amino acid motif%2C structural feature or limited sequence similarity to an experimentally studied gene)';gbkey=CDS;locus_tag=PA0397;product=cation efflux system protein;protein_id=NP_249088.1;transl_table=11	PA0397	9.23	5.92	6.25	6.81	5.04		8.45	11.66	7.09	5.82	10.61		7.94	11.67	5.31	8.33	13.77		7.68	10.93	8.35	7.34	9.94		0.67	0.43	0.45	0.49	0.37		0.61	0.85	0.51	0.42	0.77		0.58	0.85	0.39	0.6	1		0.56
NC_002516.2	CDS	439991	440395	+	ID=cds-NP_249089.1;Parent=gene-PA0398;Dbxref=GenBank:NP_249089.1,GeneID:878302;Name=NP_249089.1;Note='Product name confidence: class 4 (Homologs of previously reported genes of unknown function%2C or no similarity to any previously reported sequences)';gbkey=CDS;locus_tag=PA0398;product=hypothetical protein;protein_id=NP_249089.1;transl_table=11	PA0398	61.65	42.07	30.24	36.65	58.76		56.62	49.09	40.29	42.26	61.61		60.91	48.12	43.03	40.41	46.06		62.72	63.88	40.15	44.75	53.66		0.97	0.66	0.47	0.57	0.92		0.89	0.77	0.63	0.66	0.96		0.95	0.75	0.67	0.63	0.72		0.98
NC_002516.2	CDS	440638	442011	+	ID=cds-NP_249090.1;Parent=gene-PA0399;Dbxref=GenBank:NP_249090.1,GeneID:878291;Name=NP_249090.1;Note=Product name confidence: class 2 (High similarity to functionally studied protein);gbkey=CDS;locus_tag=PA0399;product=cystathionine beta-synthase;protein_id=NP_249090.1;transl_table=11	PA0399	12.23	15.9	9.14	7.77	8.72		16.94	17.19	11.8	11.91	15.4		22.57	17.07	11.37	11.79	15.87		18.7	18.67	12.88	13.07	17.68		0.54	0.7	0.4	0.34	0.39		0.75	0.76	0.52	0.53	0.68		1	0.76	0.5	0.52	0.7		0.83
NC_002516.2	CDS	442008	443192	+	ID=cds-NP_249091.1;Parent=gene-PA0400;Dbxref=GenBank:NP_249091.1,GeneID:878286;Name=NP_249091.1;Note='Product name confidence: class 3 (Function proposed based on presence of conserved amino acid motif%2C structural feature or limited sequence similarity to an experimentally studied gene)';gbkey=CDS;locus_tag=PA0400;product=cystathionine gamma-lyase;protein_id=NP_249091.1;transl_table=11	PA0400	19.35	16.45	12.28	7.84	8.13		20.14	18.19	13.33	10.44	10.53		25.97	17.88	11.57	8.2	12.11		25.92	17.5	11.29	15.99	14.64		0.75	0.63	0.47	0.3	0.31		0.78	0.7	0.51	0.4	0.41		1	0.69	0.45	0.32	0.47		1
NC_002516.2	CDS	443419	444690	-	ID=cds-NP_249092.1;Parent=gene-PA0401;Dbxref=GenBank:NP_249092.1,GeneID:878275;Name=NP_249092.1;Note=Product name confidence: class 2 (High similarity to functionally studied protein);gbkey=CDS;locus_tag=PA0401;product=dihydroorotase;protein_id=NP_249092.1;transl_table=11	PA0401	18.02	20.68	11.63	9.25	9.17		24.16	25.01	13.48	14.46	14.67		22.84	23.95	12.78	12.66	15.64		27.56	32.37	13.43	17.61	15.58		0.56	0.64	0.36	0.29	0.28		0.75	0.77	0.42	0.45	0.45		0.71	0.74	0.39	0.39	0.48		0.85
NC_002516.2	CDS	444687	445691	-	ID=cds-NP_249093.1;Parent=gene-PA0402;Dbxref=GenBank:NP_249093.1,GeneID:878267;Name=NP_249093.1;Note=Product name confidence: class 2 (High similarity to functionally studied protein);gbkey=CDS;gene=pyrB;locus_tag=PA0402;product=aspartate carbamoyltransferase;protein_id=NP_249093.1;transl_table=11	PA0402	43.82	33.24	23.07	21.83	23.06		47.92	32.92	26.64	21.71	25.37		56.77	32.47	18.71	23.66	22.17		53.98	35.96	28.16	30.74	30.44		0.77	0.59	0.41	0.38	0.41		0.84	0.58	0.47	0.38	0.45		1	0.57	0.33	0.42	0.39		0.95
NC_002516.2	CDS	445715	446227	-	ID=cds-NP_249094.1;Parent=gene-PA0403;Dbxref=GenBank:NP_249094.1,GeneID:878259;Name=NP_249094.1;Note=Product name confidence: class 2 (High similarity to functionally studied protein);gbkey=CDS;gene=pyrR;locus_tag=PA0403;product=bifunctional pyrimidine regulatory protein PyrR/uracil phosphoribosyltransferase;protein_id=NP_249094.1;transl_table=11	PA0403	35.4	26.99	15.65	11.75	11.14		67.86	27	19.16	13.34	17.98		72.58	37.8	18.23	14.95	12.92		91.16	45.22	27.89	22.32	19.22		0.39	0.3	0.17	0.13	0.12		0.74	0.3	0.21	0.15	0.2		0.8	0.41	0.2	0.16	0.14		1
NC_002516.2	CDS	446339	446773	-	ID=cds-NP_249095.1;Parent=gene-PA0404;Dbxref=GenBank:NP_249095.1,GeneID:878247;Name=NP_249095.1;Note='Product name confidence: class 4 (Homologs of previously reported genes of unknown function%2C or no similarity to any previously reported sequences)';gbkey=CDS;locus_tag=PA0404;product=Holliday junction resolvase;protein_id=NP_249095.1;transl_table=11	PA0404	23.13	19.34	9.23	10.45	9.18		21.57	20.29	11.78	12.79	13.72		24.38	18.48	10.5	7.64	24.29		31.91	19.91	13.25	16.66	14.9		0.72	0.61	0.29	0.33	0.29		0.68	0.64	0.37	0.4	0.43		0.76	0.58	0.33	0.24	0.76		1
NC_002516.2	CDS	446773	447342	-	ID=cds-NP_249096.1;Parent=gene-PA0405;Dbxref=GenBank:NP_249096.1,GeneID:878243;Name=NP_249096.1;Note='Product name confidence: class 4 (Homologs of previously reported genes of unknown function%2C or no similarity to any previously reported sequences)';gbkey=CDS;locus_tag=PA0405;product=hypothetical protein;protein_id=NP_249096.1;transl_table=11	PA0405	39.43	32.51	24.48	20.81	30.21		47.91	40.6	22.94	28.34	38.64		40.04	27.88	21.44	28.11	26.12		48.88	34.89	25.11	29.77	32.52		0.81	0.67	0.5	0.43	0.62		0.98	0.83	0.47	0.58	0.79		0.82	0.57	0.44	0.58	0.53		1
NC_002516.2	CDS	447391	448350	-	ID=cds-NP_249097.1;Parent=gene-PA0406;Dbxref=GenBank:NP_249097.1,GeneID:878224;Name=NP_249097.1;Note=Product name confidence: class 1: Function experimentally demonstrated in P. aeruginosa;gbkey=CDS;gene=tonB3;locus_tag=PA0406;product=transporter TonB;protein_id=NP_249097.1;transl_table=11	PA0406	19.86	9.87	9.52	9.27	6.6		25.95	11.76	8.72	7.69	9.49		23.29	14.68	6.86	7.19	5.3		25.64	16.59	11.26	12.53	9.51		0.77	0.38	0.37	0.36	0.25		1	0.45	0.34	0.3	0.37		0.9	0.57	0.26	0.28	0.2		0.99
NC_002516.2	CDS	448431	449384	-	ID=cds-NP_249098.1;Parent=gene-PA0407;Dbxref=GenBank:NP_249098.1,GeneID:878223;Name=NP_249098.1;Note=Product name confidence: class 2 (High similarity to functionally studied protein);gbkey=CDS;gene=gshB;locus_tag=PA0407;product=glutathione synthetase;protein_id=NP_249098.1;transl_table=11	PA0407	14.51	13.62	13.47	8.7	11.82		18.8	11.17	12.72	13.01	12.05		19.09	12.69	11.58	11.79	17.32		22.71	16.59	12.3	15.2	15.12		0.64	0.6	0.59	0.38	0.52		0.83	0.49	0.56	0.57	0.53		0.84	0.56	0.51	0.52	0.76		1
NC_002516.2	CDS	449639	450046	+	ID=cds-NP_249099.1;Parent=gene-PA0408;Dbxref=GenBank:NP_249099.1,GeneID:878203;Name=NP_249099.1;Note=Product name confidence: class 1 (Function experimentally demonstrated in P. aeruginosa);gbkey=CDS;gene=pilG;locus_tag=PA0408;product=pilus biosynthesis/twitching motility protein PilG;protein_id=NP_249099.1;transl_table=11	PA0408	389.18	268.06	189.44	217.06	294.31		648.13	280.07	232.5	228.08	318.84		612.51	308.6	228.17	162.74	201.58		674.24	287.47	267.16	244.9	319.61		0.58	0.4	0.28	0.32	0.44		0.96	0.42	0.34	0.34	0.47		0.91	0.46	0.34	0.24	0.3		1
NC_002516.2	CDS	450093	450458	+	ID=cds-NP_249100.1;Parent=gene-PA0409;Dbxref=GenBank:NP_249100.1,GeneID:878198;Name=NP_249100.1;Note=Product name confidence: class 1 (Function experimentally demonstrated in P. aeruginosa);gbkey=CDS;gene=pilH;locus_tag=PA0409;product=twitching motility protein PilH;protein_id=NP_249100.1;transl_table=11	PA0409	109.16	94.27	48.54	56.71	43.84		191.38	92.77	80.3	75.98	79.44		218.57	112.17	65.61	45.64	73.21		212.79	107.78	71.15	98.58	65.12		0.5	0.43	0.22	0.26	0.2		0.88	0.42	0.37	0.35	0.36		1	0.51	0.3	0.21	0.33		0.97
NC_002516.2	CDS	450509	451045	+	ID=cds-NP_249101.1;Parent=gene-PA0410;Dbxref=GenBank:NP_249101.1,GeneID:878186;Name=NP_249101.1;Note=Product name confidence: class 1 (Function experimentally demonstrated in P. aeruginosa);gbkey=CDS;gene=pilI;locus_tag=PA0410;product=twitching motility protein PilI;protein_id=NP_249101.1;transl_table=11	PA0410	106.74	103.32	51.59	38.84	27.84		143.83	97.29	70.5	53.38	61.62		172.58	132.29	61.54	36.82	62.06		158.6	105.32	67.47	74.86	58.84		0.62	0.6	0.3	0.23	0.16		0.83	0.56	0.41	0.31	0.36		1	0.77	0.36	0.21	0.36		0.92
NC_002516.2	CDS	451130	453178	+	ID=cds-NP_249102.1;Parent=gene-PA0411;Dbxref=GenBank:NP_249102.1,GeneID:878180;Name=NP_249102.1;Note=Product name confidence: class 1 (Function experimentally demonstrated in P. aeruginosa);gbkey=CDS;gene=pilJ;locus_tag=PA0411;product=twitching motility protein PilJ;protein_id=NP_249102.1;transl_table=11	PA0411	45.81	42.93	27.83	22.04	16.27		49.24	43.19	28.33	27.2	27.38		63.57	49.4	30.28	27.21	23.82		51.13	48.89	34.56	35.58	31.2		0.72	0.68	0.44	0.35	0.26		0.77	0.68	0.45	0.43	0.43		1	0.78	0.48	0.43	0.37		0.8
NC_002516.2	CDS	453239	454114	+	ID=cds-NP_249103.1;Parent=gene-PA0412;Dbxref=GenBank:NP_249103.1,GeneID:878179;Name=NP_249103.1;Note=Product name confidence: class 1 (Function experimentally demonstrated in P. aeruginosa);gbkey=CDS;gene=pilK;locus_tag=PA0412;product=methyltransferase PilK;protein_id=NP_249103.1;transl_table=11	PA0412	82.53	81.57	52.14	43.44	39.05		86.03	80.15	55.4	53.97	66.51		110.14	103.45	47.06	44.47	63.81		90.37	92.14	55.34	67.89	64.21		0.75	0.74	0.47	0.39	0.35		0.78	0.73	0.5	0.49	0.6		1	0.94	0.43	0.4	0.58		0.82
NC_002516.2	CDS	454126	461544	+	ID=cds-NP_249104.1;Parent=gene-PA0413;Dbxref=GenBank:NP_249104.1,GeneID:878176,PseudoCap:PA0413;Name=NP_249104.1;Note=Product name confidence: class 1: Function experimentally demonstrated in P. aeruginosa.;gbkey=CDS;gene=chpA;locus_tag=PA0413;product=chemotactic signal transduction system protein;protein_id=NP_249104.1;transl_table=11	PA0413	27.14	20.81	11.3	11.21	9.8		29	22.72	14.31	13.98	14.16		39.11	25.9	12.3	11.89	19.98		33.29	25.51	13.43	17.86	15.48		0.69	0.53	0.29	0.29	0.25		0.74	0.58	0.37	0.36	0.36		1	0.66	0.31	0.3	0.51		0.85
NC_002516.2	CDS	461537	462568	+	ID=cds-NP_249105.1;Parent=gene-PA0414;Dbxref=GenBank:NP_249105.1,GeneID:878169;Name=NP_249105.1;Note='Product name confidence: class 3 (Function proposed based on presence of conserved amino acid motif%2C structural feature or limited sequence similarity to an experimentally studied gene)';gbkey=CDS;gene=chpB;locus_tag=PA0414;product=methylesterase;protein_id=NP_249105.1;transl_table=11	PA0414	50.7	23.32	11.38	9.58	7.51		48.59	22.81	14.59	11.19	7.67		64.34	25.3	11.02	9.17	13.33		46.75	30.04	15.96	12.85	11.33		0.79	0.36	0.18	0.15	0.12		0.76	0.35	0.23	0.17	0.12		1	0.39	0.17	0.14	0.21		0.73
NC_002516.2	CDS	462565	463071	+	ID=cds-NP_249106.1;Parent=gene-PA0415;Dbxref=GenBank:NP_249106.1,GeneID:878148;Name=NP_249106.1;Note='Product name confidence: class 3 (Function proposed based on presence of conserved amino acid motif%2C structural feature or limited sequence similarity to an experimentally studied gene)';gbkey=CDS;gene=chpC;locus_tag=PA0415;product=chemotaxis protein;protein_id=NP_249106.1;transl_table=11	PA0415	30.67	23.11	9.7	9.16	8.03		33.48	16.94	11.76	11.81	19.26		47.97	14.74	11.32	10.26	23.87		38.65	20.45	16.85	22.58	16.57		0.64	0.48	0.2	0.19	0.17		0.7	0.35	0.25	0.25	0.4		1	0.31	0.24	0.21	0.5		0.81
NC_002516.2	CDS	463079	463873	+	ID=cds-NP_249107.1;Parent=gene-PA0416;Dbxref=GenBank:NP_249107.1,GeneID:878123;Name=NP_249107.1;Note='Product name confidence: class 3 (Function proposed based on presence of conserved amino acid motif%2C structural feature or limited sequence similarity to an experimentally studied gene)';gbkey=CDS;gene=chpD;locus_tag=PA0416;product=transcriptional regulator;protein_id=NP_249107.1;transl_table=11	PA0416	14.99	5.51	4.92	3.61	3.05		16.13	11.2	5.26	4.04	4.91		28.13	10.59	4.95	4.36	7.13		25.78	10.49	5.18	7.56	4.94		0.53	0.2	0.17	0.13	0.11		0.57	0.4	0.19	0.14	0.17		1	0.38	0.18	0.15	0.25		0.92
NC_002516.2	CDS	463949	464560	+	ID=cds-NP_249108.1;Parent=gene-PA0417;Dbxref=GenBank:NP_249108.1,GeneID:878115;Name=NP_249108.1;Note='Product name confidence: class 3 (Function proposed based on presence of conserved amino acid motif%2C structural feature or limited sequence similarity to an experimentally studied gene)';gbkey=CDS;gene=chpE;locus_tag=PA0417;product=chemotactic transduction protein ChpE;protein_id=NP_249108.1;tr…	PA0417	12.24	5.05	4.26	7.11	4.86		12.26	6.89	5.13	5.42	3.72		8.66	6.96	3.82	4.74	5.65		14.16	5.94	6.39	8.34	4.48		0.86	0.36	0.3	0.5	0.34		0.87	0.49	0.36	0.38	0.26		0.61	0.49	0.27	0.33	0.4		1
NC_002516.2	CDS	464568	465983	-	ID=cds-NP_249109.1;Parent=gene-PA0418;Dbxref=GenBank:NP_249109.1,GeneID:878071;Name=NP_249109.1;Note='Product name confidence: class 4 (Homologs of previously reported genes of unknown function%2C or no similarity to any previously reported sequences)';gbkey=CDS;locus_tag=PA0418;product=hypothetical protein;protein_id=NP_249109.1;transl_table=11	PA0418	9.22	7.37	4.68	2.31	4.37		9.57	8.42	5.47	3.63	6.59		10.92	5.68	5.19	4.88	8		10.57	10.19	6.4	4.77	8.45		0.84	0.67	0.43	0.21	0.4		0.88	0.77	0.5	0.33	0.6		1	0.52	0.48	0.45	0.73		0.97
NC_002516.2	CDS	466018	466740	-	ID=cds-NP_249110.1;Parent=gene-PA0419;Dbxref=GenBank:NP_249110.1,GeneID:878032;Name=NP_249110.1;Note='Product name confidence: class 4 (Homologs of previously reported genes of unknown function%2C or no similarity to any previously reported sequences)';gbkey=CDS;locus_tag=PA0419;product=16S ribosomal RNA methyltransferase RsmE;protein_id=NP_249110.1;transl_table=11	PA0419	28.57	20.92	17.77	16.68	18.95		26.56	26.29	25.32	23.56	32.11		36.83	24.21	15.43	21.57	37.2		42.76	26.17	19.81	29.39	39.3		0.67	0.49	0.42	0.39	0.44		0.62	0.61	0.59	0.55	0.75		0.86	0.57	0.36	0.5	0.87		1
NC_002516.2	CDS	466833	468236	-	ID=cds-NP_249111.1;Parent=gene-PA0420;Dbxref=GenBank:NP_249111.1,GeneID:878017;Name=NP_249111.1;Note=Product name confidence: class 2 (High similarity to functionally studied protein);gbkey=CDS;gene=bioA;locus_tag=PA0420;product=adenosylmethionine--8-amino-7-oxononanoate aminotransferase BioA;protein_id=NP_249111.1;transl_table=11	PA0420	32.82	23.82	16.01	16.12	22.08		38.6	28.21	21.23	21.71	24.96		39.65	28.57	17.26	14.45	22.03		40.67	31.75	20.16	23.35	24.72		0.81	0.59	0.39	0.4	0.54		0.95	0.69	0.52	0.53	0.61		0.97	0.7	0.42	0.36	0.54		1
NC_002516.2	CDS	468410	469900	+	ID=cds-NP_249112.1;Parent=gene-PA0421;Dbxref=GenBank:NP_249112.1,GeneID:877975;Name=NP_249112.1;Note='Product name confidence: class 4 (Homologs of previously reported genes of unknown function%2C or no similarity to any previously reported sequences)';gbkey=CDS;locus_tag=PA0421;product=hypothetical protein;protein_id=NP_249112.1;transl_table=11	PA0421	78.86	65.64	70.82	53.83	71.4		108.92	77.44	74.92	76.47	105.22		123.23	101.89	68.27	47.68	81.68		103.54	100.53	104.93	83.77	102.04		0.64	0.53	0.57	0.44	0.58		0.88	0.63	0.61	0.62	0.85		1	0.83	0.55	0.39	0.66		0.84
NC_002516.2	CDS	470081	470650	+	ID=cds-NP_249113.1;Parent=gene-PA0422;Dbxref=GenBank:NP_249113.1,GeneID:877961;Name=NP_249113.1;Note='Product name confidence: class 4 (Homologs of previously reported genes of unknown function%2C or no similarity to any previously reported sequences)';gbkey=CDS;locus_tag=PA0422;product=hypothetical protein;protein_id=NP_249113.1;transl_table=11	PA0422	137.59	131.97	80.65	58.78	70.04		191.27	118.58	102.94	101.33	155.13		239.03	145.05	81.83	66.24	69.93		203.83	149.86	132.54	107.81	160.69		0.58	0.55	0.34	0.25	0.29		0.8	0.5	0.43	0.42	0.65		1	0.61	0.34	0.28	0.29		0.85
NC_002516.2	CDS	470662	471237	+	ID=cds-NP_249114.1;Parent=gene-PA0423;Dbxref=GenBank:NP_249114.1,GeneID:877902;Name=NP_249114.1;Note=class 1: Function experimentally demonstrated in P. aeruginosa;gbkey=CDS;gene=pasP;locus_tag=PA0423;product=hypothetical protein;protein_id=NP_249114.1;transl_table=11	PA0423	194.9	160.85	95.5	76.36	56.26		267.46	204.32	104.04	101.39	88.72		297.78	194.94	93.9	53.12	83.87		232.47	245.18	111.51	109.12	92.59		0.65	0.54	0.32	0.26	0.19		0.9	0.69	0.35	0.34	0.3		1	0.65	0.32	0.18	0.28		0.78
NC_002516.2	CDS	471306	471749	-	ID=cds-NP_249115.1;Parent=gene-PA0424;Dbxref=GenBank:NP_249115.1,GeneID:877857;Name=NP_249115.1;Note=Product name confidence: class 1 (Function experimentally demonstrated in P. aeruginosa);gbkey=CDS;gene=mexR;locus_tag=PA0424;product=multidrug resistance operon repressor MexR;protein_id=NP_249115.1;transl_table=11	PA0424	42.43	39.58	41.6	33.61	56.77		53.29	47.64	47.82	34.21	79.29		51.92	43.46	43.6	41.47	44.43		43.02	67.42	48.68	46.01	73.22		0.54	0.5	0.52	0.42	0.72		0.67	0.6	0.6	0.43	1		0.65	0.55	0.55	0.52	0.56		0.54
NC_002516.2	CDS	472024	473175	+	ID=cds-NP_249116.1;Parent=gene-PA0425;Dbxref=GenBank:NP_249116.1,GeneID:877855;Name=NP_249116.1;Note=Product name confidence: class 1 (Function experimentally demonstrated in P. aeruginosa);gbkey=CDS;gene=mexA;locus_tag=PA0425;product=multidrug resistance protein MexA;protein_id=NP_249116.1;transl_table=11	PA0425	85.62	77.38	56.29	49.68	46.35		114.55	88.29	58.74	61.74	64.89		125.98	88.77	54.05	43.06	49.36		130.17	100.32	67.64	83.02	72.06		0.66	0.59	0.43	0.38	0.36		0.88	0.68	0.45	0.47	0.5		0.97	0.68	0.42	0.33	0.38		1
NC_002516.2	CDS	473191	476331	+	ID=cds-NP_249117.1;Parent=gene-PA0426;Dbxref=GenBank:NP_249117.1,GeneID:877852;Name=NP_249117.1;Note=Product name confidence: class 1 (Function experimentally demonstrated in P. aeruginosa);gbkey=CDS;gene=mexB;locus_tag=PA0426;product=multidrug resistance protein MexB;protein_id=NP_249117.1;transl_table=11	PA0426	122.61	100.02	59.82	54.03	48.35		143.37	106.52	64.53	74.95	81.08		151.86	111.28	59.94	46.27	69.58		146.2	120.29	78.22	82.17	84.92		0.81	0.66	0.39	0.36	0.32		0.94	0.7	0.42	0.49	0.53		1	0.73	0.39	0.3	0.46		0.96
NC_002516.2	CDS	476333	477790	+	ID=cds-NP_249118.1;Parent=gene-PA0427;Dbxref=GenBank:NP_249118.1,GeneID:877851;Name=NP_249118.1;Note=Product name confidence: class 1 (Function experimentally demonstrated in P. aeruginosa);gbkey=CDS;gene=oprM;locus_tag=PA0427;product=outer membrane protein OprM;protein_id=NP_249118.1;transl_table=11	PA0427	72.63	66.69	28.78	28.74	24.05		85.36	79.3	40.67	43.14	42.56		93.31	75.91	36.88	29.76	55.89		98.19	81.03	47.58	62.94	50.17		0.74	0.68	0.29	0.29	0.24		0.87	0.81	0.41	0.44	0.43		0.95	0.77	0.38	0.3	0.57		1
NC_002516.2	CDS	477886	479805	-	ID=cds-NP_249119.1;Parent=gene-PA0428;Dbxref=GenBank:NP_249119.1,GeneID:877822;Name=NP_249119.1;Note='Product name confidence: class 3 (Function proposed based on presence of conserved amino acid motif%2C structural feature or limited sequence similarity to an experimentally studied gene)';gbkey=CDS;locus_tag=PA0428;product=ATP-dependent RNA helicase;protein_id=NP_249119.1;transl_table=11	PA0428	32.75	33.11	18.51	17.61	14.6		42.09	33.75	19.61	22.28	24.64		39.38	32.81	18.04	17.93	32.21		48.41	35.75	20.8	33.46	26.25		0.68	0.68	0.38	0.36	0.3		0.87	0.7	0.41	0.46	0.51		0.81	0.68	0.37	0.37	0.67		1
NC_002516.2	CDS	480056	481126	-	ID=cds-NP_249120.1;Parent=gene-PA0429;Dbxref=GenBank:NP_249120.1,GeneID:877779;Name=NP_249120.1;Note='Product name confidence: class 4 (Homologs of previously reported genes of unknown function%2C or no similarity to any previously reported sequences)';gbkey=CDS;locus_tag=PA0429;product=hypothetical protein;protein_id=NP_249120.1;transl_table=11	PA0429	136.71	120.46	115.47	119.33	134.19		154.01	140.03	119.82	139.42	148		162.3	153.24	112.9	100.75	122.5		177.79	157.62	146.37	145.75	152.37		0.77	0.68	0.65	0.67	0.75		0.87	0.79	0.67	0.78	0.83		0.91	0.86	0.64	0.57	0.69		1
NC_002516.2	CDS	481196	482068	-	ID=cds-NP_249121.1;Parent=gene-PA0430;Dbxref=GenBank:NP_249121.1,GeneID:877765;Name=NP_249121.1;Note=Product name confidence: class 2 (High similarity to functionally studied protein);gbkey=CDS;gene=metF;locus_tag=PA0430;product=5%2C10-methylenetetrahydrofolate reductase;protein_id=NP_249121.1;transl_table=11	PA0430	31.59	24.64	13.45	17.44	13.63		34.74	27.51	20.37	26.34	20.63		36.05	26.8	19.96	15.43	16.39		36.58	29.15	22.99	25.76	27.41		0.86	0.67	0.37	0.48	0.37		0.95	0.75	0.56	0.72	0.56		0.99	0.73	0.55	0.42	0.45		1
NC_002516.2	CDS	482111	482665	-	ID=cds-NP_249122.1;Parent=gene-PA0431;Dbxref=GenBank:NP_249122.1,GeneID:877761;Name=NP_249122.1;Note='Product name confidence: class 4 (Homologs of previously reported genes of unknown function%2C or no similarity to any previously reported sequences)';gbkey=CDS;locus_tag=PA0431;product=hypothetical protein;protein_id=NP_249122.1;transl_table=11	PA0431	60.12	52.77	27.67	24.75	28.21		72.3	51.87	41.27	40.66	46.92		79.34	54.54	28.72	31.64	39.16		86.75	59.91	37.65	62.19	52.32		0.69	0.61	0.32	0.29	0.33		0.83	0.6	0.48	0.47	0.54		0.91	0.63	0.33	0.36	0.45		1
NC_002516.2	CDS	482706	484115	-	ID=cds-NP_249123.1;Parent=gene-PA0432;Dbxref=GenBank:NP_249123.1,GeneID:877746;Name=NP_249123.1;Note=Product name confidence: class 2 (High similarity to functionally studied protein);gbkey=CDS;gene=sahH;locus_tag=PA0432;product=adenosylhomocysteinase;protein_id=NP_249123.1;transl_table=11	PA0432	60.53	56.34	39.18	42.34	45.75		83.39	65.55	58.15	62.66	94.26		74.64	58.64	47.48	40.38	48.43		72.27	80.83	66.94	81.61	98.38		0.62	0.57	0.4	0.43	0.47		0.85	0.67	0.59	0.64	0.96		0.76	0.6	0.48	0.41	0.49		0.73
NC_002516.2	CDS	484404	484838	+	ID=cds-NP_249124.1;Parent=gene-PA0433;Dbxref=GenBank:NP_249124.1,GeneID:877638;Name=NP_249124.1;Note='Product name confidence: class 4 (Homologs of previously reported genes of unknown function%2C or no similarity to any previously reported sequences)';gbkey=CDS;locus_tag=PA0433;product=hypothetical protein;protein_id=NP_249124.1;transl_table=11	PA0433	32.35	23.5	25.38	38.17	39.59		33.07	28.52	36.07	36.88	62.35		29.68	28.27	25.89	29	31.35		25.35	28.51	43.54	49.99	62.98		0.51	0.37	0.4	0.61	0.63		0.53	0.45	0.57	0.59	0.99		0.47	0.45	0.41	0.46	0.5		0.4
NC_002516.2	CDS	484964	487156	+	ID=cds-NP_249125.1;Parent=gene-PA0434;Dbxref=GenBank:NP_249125.1,GeneID:877602;Name=NP_249125.1;Note='Product name confidence: class 4 (Homologs of previously reported genes of unknown function%2C or no similarity to any previously reported sequences)';gbkey=CDS;locus_tag=PA0434;product=hypothetical protein;protein_id=NP_249125.1;transl_table=11	PA0434	0.32	0.49	0.95	1.4	1.57		1.43	1.09	1.53	1.95	1.29		1.47	1.55	0.68	1.01	2.98		1.98	1.07	1.71	2.1	1.92		0.11	0.16	0.32	0.47	0.53		0.48	0.37	0.51	0.65	0.43		0.49	0.52	0.23	0.34	1		0.66
NC_002516.2	CDS	487167	488645	+	ID=cds-NP_249126.1;Parent=gene-PA0435;Dbxref=GenBank:NP_249126.1,GeneID:877601;Name=NP_249126.1;Note='Product name confidence: class 4 (Homologs of previously reported genes of unknown function%2C or no similarity to any previously reported sequences)';gbkey=CDS;locus_tag=PA0435;product=hypothetical protein;protein_id=NP_249126.1;transl_table=11	PA0435	3.76	1.87	2.85	1.54	1.59		4.23	3.33	3.39	2.02	3.3		5.02	3.07	2.73	1.84	10.43		5.86	2.19	3.13	4.46	4.69		0.36	0.18	0.27	0.15	0.15		0.41	0.32	0.33	0.19	0.32		0.48	0.29	0.26	0.18	1		0.56
NC_002516.2	CDS	488730	489350	+	ID=cds-NP_249127.1;Parent=gene-PA0436;Dbxref=GenBank:NP_249127.1,GeneID:877591;Name=NP_249127.1;Note='Product name confidence: class 3 (Function proposed based on presence of conserved amino acid motif%2C structural feature or limited sequence similarity to an experimentally studied gene)';gbkey=CDS;locus_tag=PA0436;product=transcriptional regulator;protein_id=NP_249127.1;transl_table=11	PA0436	29.06	21.61	18.75	17.99	20.8		30.21	23.31	23.75	22.22	17.12		38.05	16.45	17.97	22.65	13.61		37.1	33.91	25.52	21.09	13.82		0.76	0.57	0.49	0.47	0.55		0.79	0.61	0.62	0.58	0.45		1	0.43	0.47	0.6	0.36		0.98
NC_002516.2	CDS	489387	490658	-	ID=cds-NP_249128.1;Parent=gene-PA0437;Dbxref=GenBank:NP_249128.1,GeneID:877586;Name=NP_249128.1;Note=Product name confidence: class 2 (High similarity to functionally studied protein);gbkey=CDS;gene=codA;locus_tag=PA0437;product=cytosine deaminase;protein_id=NP_249128.1;transl_table=11	PA0437	13.66	9.63	4.42	4.82	3.51		13.85	8.36	6.42	10.76	7.25		20.48	7.66	4.87	3.15	5.99		17.57	11.26	7.28	9.07	7.18		0.67	0.47	0.22	0.24	0.17		0.68	0.41	0.31	0.53	0.35		1	0.37	0.24	0.15	0.29		0.86
NC_002516.2	CDS	490648	491898	-	ID=cds-NP_249129.1;Parent=gene-PA0438;Dbxref=GenBank:NP_249129.1,GeneID:877581;Name=NP_249129.1;Note=Product name confidence: class 2 (High similarity to functionally studied protein);gbkey=CDS;gene=codB;locus_tag=PA0438;product=cytosine permease;protein_id=NP_249129.1;transl_table=11	PA0438	11.25	8.34	5.14	4.74	5.32		13	11.63	7.86	7.18	7.89		12.53	8.4	4.5	4.02	11.52		15.11	11.12	9.63	8.82	7.45		0.74	0.55	0.34	0.31	0.35		0.86	0.77	0.52	0.48	0.52		0.83	0.56	0.3	0.27	0.76		1
NC_002516.2	CDS	492080	493357	-	ID=cds-NP_249130.1;Parent=gene-PA0439;Dbxref=GenBank:NP_249130.1,GeneID:877580;Name=NP_249130.1;Note='Product name confidence: class 3 (Function proposed based on presence of conserved amino acid motif%2C structural feature or limited sequence similarity to an experimentally studied gene)';gbkey=CDS;locus_tag=PA0439;product=dihydropyrimidine dehydrogenase;protein_id=NP_249130.1;transl_table=11	PA0439	0.8	0.25	0.33	0.46	0.86		0.9	0.81	0.49	0.5	1.1		1.53	0.59	0.58	1.6	0.68		0.85	0.1	0.56	0.64	2.36		0.34	0.11	0.14	0.19	0.36		0.38	0.34	0.21	0.21	0.47		0.65	0.25	0.25	0.68	0.29		0.36
NC_002516.2	CDS	493354	494721	-	ID=cds-NP_249131.1;Parent=gene-PA0440;Dbxref=GenBank:NP_249131.1,GeneID:877574;Name=NP_249131.1;Note='Product name confidence: class 3 (Function proposed based on presence of conserved amino acid motif%2C structural feature or limited sequence similarity to an experimentally studied gene)';gbkey=CDS;locus_tag=PA0440;product=oxidoreductase;protein_id=NP_249131.1;transl_table=11	PA0440	1	0.08	0.15	0.18	0.69		0.84	0.17	0	0.47	0.87		0.76	0.41	0.23	0.12	0.68		0.22	0.55	0.68	0.48	0.47		1	0.08	0.15	0.18	0.69		0.84	0.17	0	0.47	0.87		0.76	0.41	0.23	0.12	0.68		0.22
NC_002516.2	CDS	494816	496255	-	ID=cds-NP_249132.1;Parent=gene-PA0441;Dbxref=GenBank:NP_249132.1,GeneID:882285;Name=NP_249132.1;Note=Product name confidence: class 2 (High similarity to functionally studied protein);gbkey=CDS;gene=dht;locus_tag=PA0441;product=D-hydantoinase/dihydropyrimidinase;protein_id=NP_249132.1;transl_table=11	PA0441	0.79	1.48	1.39	0.96	1.52		2.46	1.44	1.16	2.53	2.71		1.44	1.97	1.62	1.78	0.67		3.83	1.93	1.86	1.49	3.04		0.21	0.39	0.36	0.25	0.4		0.64	0.38	0.3	0.66	0.71		0.38	0.51	0.42	0.46	0.17		1
NC_002516.2	CDS	496362	496478	-	ID=cds-NP_249133.1;Parent=gene-PA0442;Dbxref=GenBank:NP_249133.1,GeneID:879371;Name=NP_249133.1;Note='Product name confidence: class 4 (Homologs of previously reported genes of unknown function%2C or no similarity to any previously reported sequences)';gbkey=CDS;locus_tag=PA0442;product=hypothetical protein;protein_id=NP_249133.1;transl_table=11	PA0442	3.88	3.64	0	0	2.68		5.35	1.36	3.58	0	5.56		0	4.85	1.82	0	0		0	3.65	1.76	4.22	3.12		0.7	0.65	0	0	0.48		0.96	0.24	0.64	0	1		0	0.87	0.33	0	0		0
NC_002516.2	CDS	496871	498361	+	ID=cds-NP_249134.1;Parent=gene-PA0443;Dbxref=GenBank:NP_249134.1,GeneID:880435;Name=NP_249134.1;Note='Product name confidence: class 3 (Function proposed based on presence of conserved amino acid motif%2C structural feature or limited sequence similarity to an experimentally studied gene)';gbkey=CDS;locus_tag=PA0443;product=transporter;protein_id=NP_249134.1;transl_table=11	PA0443	0.76	1.01	0.4	1.19	0.63		1.69	0.96	0.84	0.86	2.18		1.24	0.89	0.86	0.63	1.29		1.34	1	0.97	1.88	1.96		0.35	0.46	0.18	0.55	0.29		0.78	0.44	0.39	0.39	1		0.57	0.41	0.39	0.29	0.59		0.61
NC_002516.2	CDS	498420	499703	+	ID=cds-NP_249135.1;Parent=gene-PA0444;Dbxref=GenBank:NP_249135.1,GeneID:880960;Name=NP_249135.1;Note=Product name confidence: class 2 (High similarity to functionally studied protein);gbkey=CDS;locus_tag=PA0444;product=allantoate amidohydrolase;protein_id=NP_249135.1;transl_table=11	PA0444	2.35	0.5	2.03	0.92	2.19		1.48	1.73	1.63	3	0.68		3.05	3.24	1.49	1.86	2.24		2.15	3.5	2.57	2.44	2.42		0.67	0.14	0.58	0.26	0.63		0.42	0.49	0.47	0.86	0.19		0.87	0.93	0.43	0.53	0.64		0.61
NC_002516.2	CDS	500104	501120	-	ID=cds-NP_249136.1;Parent=gene-PA0445;Dbxref=GenBank:NP_249136.1,GeneID:879390;Name=NP_249136.1;Note='Product name confidence: class 3 (Function proposed based on presence of conserved amino acid motif%2C structural feature or limited sequence similarity to an experimentally studied gene)';gbkey=CDS;locus_tag=PA0445;product=transposase;protein_id=NP_249136.1;transl_table=11	PA0445	5.99	6.34	3.16	3.61	3.67		7.77	6.09	4.82	4.35	6.22		7.66	6.73	4.84	4.2	5.15		8.2	7.22	6.06	5.68	7.24		0.73	0.77	0.39	0.44	0.45		0.95	0.74	0.59	0.53	0.76		0.93	0.82	0.59	0.51	0.63		1
NC_002516.2	CDS	501376	502599	-	ID=cds-NP_249137.1;Parent=gene-PA0446;Dbxref=GenBank:NP_249137.1,GeneID:880393;Name=NP_249137.1;Note='Product name confidence: class 4 (Homologs of previously reported genes of unknown function%2C or no similarity to any previously reported sequences)';gbkey=CDS;locus_tag=PA0446;product=hypothetical protein;protein_id=NP_249137.1;transl_table=11	PA0446	7.23	5.22	2.62	2.75	3.45		7.15	4.16	4.1	4.89	7.09		7.53	5.1	4.03	2.37	4.16		8.37	5.94	3.03	4.17	4.33		0.86	0.62	0.31	0.33	0.41		0.85	0.5	0.49	0.58	0.85		0.9	0.61	0.48	0.28	0.5		1
NC_002516.2	CDS	502719	503900	-	ID=cds-NP_249138.1;Parent=gene-PA0447;Dbxref=GenBank:NP_249138.1,GeneID:880534;Name=NP_249138.1;Note=Product name confidence: class 2 (High similarity to functionally studied protein);gbkey=CDS;gene=gcdH;locus_tag=PA0447;product=glutaryl-CoA dehydrogenase;protein_id=NP_249138.1;transl_table=11	PA0447	15.99	11.71	10.19	14.88	18.01		14.81	15.34	11.5	10.5	15.97		18.33	15.87	12.59	11.54	17.71		17.16	18.27	13.58	17.84	18.23		0.87	0.64	0.56	0.81	0.98		0.81	0.84	0.63	0.57	0.87		1	0.87	0.69	0.63	0.97		0.94
NC_002516.2	CDS	504121	505029	+	ID=cds-NP_249139.1;Parent=gene-PA0448;Dbxref=GenBank:NP_249139.1,GeneID:881014;Name=NP_249139.1;Note='Product name confidence: class 3 (Function proposed based on presence of conserved amino acid motif%2C structural feature or limited sequence similarity to an experimentally studied gene)';gbkey=CDS;locus_tag=PA0448;product=transcriptional regulator;protein_id=NP_249139.1;transl_table=11	PA0448	22.72	23.43	29.82	26.75	38.84		31.1	25.54	30.26	25.42	33.78		37.03	28.51	23.96	23.82	54.94		37.37	29.64	26.16	35.25	32.15		0.41	0.43	0.54	0.49	0.71		0.57	0.46	0.55	0.46	0.61		0.67	0.52	0.44	0.43	1		0.68
NC_002516.2	CDS	505047	505586	+	ID=cds-NP_249140.1;Parent=gene-PA0449;Dbxref=GenBank:NP_249140.1,GeneID:881113;Name=NP_249140.1;Note='Product name confidence: class 4 (Homologs of previously reported genes of unknown function%2C or no similarity to any previously reported sequences)';gbkey=CDS;locus_tag=PA0449;product=acyl-CoA thioesterase;protein_id=NP_249140.1;transl_table=11	PA0449	19.34	21.1	10.22	12.45	12.18		23.55	20.67	16.66	12.48	22.1		29.67	18.39	8.66	13.42	10.32		28.08	22.57	14.1	16.63	20.29		0.65	0.71	0.34	0.42	0.41		0.79	0.7	0.56	0.42	0.74		1	0.62	0.29	0.45	0.35		0.95
NC_002516.2	CDS	505629	507251	-	ID=cds-NP_249141.1;Parent=gene-PA0450;Dbxref=GenBank:NP_249141.1,GeneID:881068;Name=NP_249141.1;Note='Product name confidence: class 3 (Function proposed based on presence of conserved amino acid motif%2C structural feature or limited sequence similarity to an experimentally studied gene)';gbkey=CDS;locus_tag=PA0450;product=phosphate transporter;protein_id=NP_249141.1;transl_table=11	PA0450	3.5	5.51	3.47	3.04	6.28		6.36	5.78	4.12	3.56	4.35		5.97	5.42	3.67	1.8	5.62		6.43	6.61	4.7	5.02	5.51		0.53	0.83	0.52	0.46	0.95		0.96	0.87	0.62	0.54	0.66		0.9	0.82	0.56	0.27	0.85		0.97
NC_002516.2	CDS	507631	508962	+	ID=cds-NP_249142.1;Parent=gene-PA0451;Dbxref=GenBank:NP_249142.1,GeneID:881211;Name=NP_249142.1;Note='Product name confidence: class 4 (Homologs of previously reported genes of unknown function%2C or no similarity to any previously reported sequences)';gbkey=CDS;locus_tag=PA0451;product=hypothetical protein;protein_id=NP_249142.1;transl_table=11	PA0451	3.41	2.32	2.94	2.15	1.44		2.9	2.39	1.65	2.01	3.75		3.12	2.34	1.45	1.86	6.18		3.92	4.41	2.87	3.9	3.09		0.55	0.38	0.48	0.35	0.23		0.47	0.39	0.27	0.33	0.61		0.5	0.38	0.23	0.3	1		0.63
NC_002516.2	CDS	508959	509753	+	ID=cds-NP_249143.1;Parent=gene-PA0452;Dbxref=GenBank:NP_249143.1,GeneID:881157;Name=NP_249143.1;Note='Product name confidence: class 3 (Function proposed based on presence of conserved amino acid motif%2C structural feature or limited sequence similarity to an experimentally studied gene)';gbkey=CDS;locus_tag=PA0452;product=hypothetical protein;protein_id=NP_249143.1;transl_table=11	PA0452	4.28	4.69	4.42	1.86	4.92		3.8	3.6	2.76	3.36	4.91		7.25	7.02	2.41	2.89	2.05		3.59	3.63	3.24	5.28	4.94		0.59	0.65	0.61	0.26	0.68		0.52	0.5	0.38	0.46	0.68		1	0.97	0.33	0.4	0.28		0.5
NC_002516.2	CDS	509861	510592	+	ID=cds-YP_008719733.1;Parent=gene-PA0451a;Dbxref=GenBank:YP_008719733.1,GeneID:17373341;Name=YP_008719733.1;gbkey=CDS;locus_tag=PA0451a;product=amino acid ABC transporter substrate-binding protein;protein_id=YP_008719733.1;transl_table=11	PA0451a	4.03	3.2	2.88	2.97	2.14		5.55	4.56	1.71	2.92	4.89		8.03	3.1	3.19	3.84	5.71		10.36	4.24	4.36	2.93	3.74		0.39	0.31	0.28	0.29	0.21		0.54	0.44	0.17	0.28	0.47		0.78	0.3	0.31	0.37	0.55		1
NC_002516.2	CDS	510589	512790	-	ID=cds-NP_249145.1;Parent=gene-PA0454;Dbxref=GenBank:NP_249145.1,GeneID:881270;Name=NP_249145.1;Note='Product name confidence: class 4 (Homologs of previously reported genes of unknown function%2C or no similarity to any previously reported sequences)';gbkey=CDS;locus_tag=PA0454;product=hypothetical protein;protein_id=NP_249145.1;transl_table=11	PA0454	8.5	9.14	4.42	7.63	6.58		8.44	7.22	7.65	6.85	9.46		11.15	5.89	4.83	5.69	6.06		13.28	10.39	7.73	7.86	10.79		0.64	0.69	0.33	0.57	0.5		0.64	0.54	0.58	0.52	0.71		0.84	0.44	0.36	0.43	0.46		1
NC_002516.2	CDS	513051	514427	-	ID=cds-NP_249146.1;Parent=gene-PA0455;Dbxref=GenBank:NP_249146.1,GeneID:881459;Name=NP_249146.1;Note=Product name confidence: class 2 (High similarity to functionally studied protein);gbkey=CDS;gene=dbpA;locus_tag=PA0455;product=ATP-dependent RNA helicase DbpA;protein_id=NP_249146.1;transl_table=11	PA0455	13.19	10.36	5.54	8.18	10.24		12.57	13.17	8.23	10.1	12.29		14.57	14.61	7.56	14.24	11.3		18.75	14.75	9.42	13.76	13.53		0.7	0.55	0.3	0.44	0.55		0.67	0.7	0.44	0.54	0.66		0.78	0.78	0.4	0.76	0.6		1
NC_002516.2	CDS	514775	514984	+	ID=cds-NP_249147.1;Parent=gene-PA0456;Dbxref=GenBank:NP_249147.1,GeneID:881394;Name=NP_249147.1;Note='Product name confidence: class 3 (Function proposed based on presence of conserved amino acid motif%2C structural feature or limited sequence similarity to an experimentally studied gene)';gbkey=CDS;locus_tag=PA0456;product=cold-shock protein;protein_id=NP_249147.1;transl_table=11	PA0456	705.86	662.3	458.87	352.06	533.04		996.65	939.84	598.64	468.59	368.88		787.13	749.56	428.06	830.63	528.7		1130.86	1347.04	518.56	509.93	454.85		0.52	0.49	0.34	0.26	0.4		0.74	0.7	0.44	0.35	0.27		0.58	0.56	0.32	0.62	0.39		0.84
NC_002516.2	CDS	515135	515659	+	ID=cds-NP_249148.1;Parent=gene-PA0457;Dbxref=GenBank:NP_249148.1,GeneID:881578;Name=NP_249148.1;Note='Product name confidence: class 4 (Homologs of previously reported genes of unknown function%2C or no similarity to any previously reported sequences)';gbkey=CDS;locus_tag=PA0457;product=hypothetical protein;protein_id=NP_249148.1;transl_table=11	PA0457	12.32	11.56	11.53	9.79	8.2		19.66	11.66	10.56	13.65	7.65		19.54	11.71	9.11	10.39	13.9		14.44	13.44	17.06	14.28	13.39		0.63	0.59	0.59	0.5	0.42		1	0.59	0.54	0.69	0.39		0.99	0.6	0.46	0.53	0.71		0.73
NC_002516.2	CDS	515653	516027	-	ID=cds-YP_003933608.1;Parent=gene-PA0457.1;Dbxref=GenBank:YP_003933608.1,GeneID:6965626;Name=YP_003933608.1;Note='Product name confidence: class 4:Homologs of previously reported genes of unknown function%2C or no similarity to any previously reported sequences.';gbkey=CDS;locus_tag=PA0457.1;product=hypothetical protein;protein_id=YP_003933608.1;transl_table=11	PA0457.1	9.99	10.79	2.94	5.54	6.89		16.68	11.66	7.81	4.56	9.55		22.75	16.14	5.67	4.77	6.92		19.17	13.4	7.96	9.88	8.28		0.44	0.47	0.13	0.24	0.3		0.73	0.51	0.34	0.2	0.42		1	0.71	0.25	0.21	0.3		0.84
NC_002516.2	CDS	516029	517462	-	ID=cds-NP_249149.1;Parent=gene-PA0458;Dbxref=GenBank:NP_249149.1,GeneID:881500;Name=NP_249149.1;Note='Product name confidence: class 3 (Function proposed based on presence of conserved amino acid motif%2C structural feature or limited sequence similarity to an experimentally studied gene)';gbkey=CDS;locus_tag=PA0458;product=major facilitator superfamily transporter;protein_id=NP_249149.1;transl_t…	PA0458	14.72	15	9.52	9.37	9.61		23.62	14.58	10.74	12.31	14.98		18.09	17.35	9.11	7.01	14.48		20.53	15.67	12.5	15.16	14.58		0.62	0.64	0.4	0.4	0.41		1	0.62	0.45	0.52	0.63		0.77	0.73	0.39	0.3	0.61		0.87
NC_002516.2	CDS	518083	520635	+	ID=cds-NP_249150.1;Parent=gene-PA0459;Dbxref=GenBank:NP_249150.1,GeneID:881659;Name=NP_249150.1;Note='Product name confidence: class 3 (Function proposed based on presence of conserved amino acid motif%2C structural feature or limited sequence similarity to an experimentally studied gene)';gbkey=CDS;locus_tag=PA0459;product=chaperone protein ClpB;protein_id=NP_249150.1;transl_table=11	PA0459	3.47	5.01	1.65	2.28	2.39		3.23	5.3	1.97	2.09	2.89		4.15	7.19	2.33	2.47	3.19		6.66	5.44	3.06	2.84	2.77		0.48	0.7	0.23	0.32	0.33		0.45	0.74	0.27	0.29	0.4		0.58	1	0.32	0.34	0.44		0.93
NC_002516.2	CDS	520737	521315	+	ID=cds-NP_249151.1;Parent=gene-PA0460;Dbxref=GenBank:NP_249151.1,GeneID:881603;Name=NP_249151.1;Note='Product name confidence: class 4 (Homologs of previously reported genes of unknown function%2C or no similarity to any previously reported sequences)';gbkey=CDS;locus_tag=PA0460;product=hypothetical protein;protein_id=NP_249151.1;transl_table=11	PA0460	89.39	75.78	72.13	64.88	77.06		120.61	116.46	87.07	110.84	142.04		132.59	117.33	72.67	64.48	115.81		124.82	111.52	108.44	158.77	135.01		0.56	0.48	0.45	0.41	0.49		0.76	0.73	0.55	0.7	0.89		0.84	0.74	0.46	0.41	0.73		0.79
NC_002516.2	CDS	521630	522517	-	ID=cds-NP_249152.1;Parent=gene-PA0461;Dbxref=GenBank:NP_249152.1,GeneID:881755;Name=NP_249152.1;Note='Product name confidence: class 4 (Homologs of previously reported genes of unknown function%2C or no similarity to any previously reported sequences)';gbkey=CDS;locus_tag=PA0461;product=acyltransferase;protein_id=NP_249152.1;transl_table=11	PA0461	87.17	80.11	86.14	82.81	98.55		96.48	92.24	91.16	125.27	139.53		108.52	94.38	79.93	57.59	79.6		88.48	98.72	100.15	119.11	156.93		0.56	0.51	0.55	0.53	0.63		0.61	0.59	0.58	0.8	0.89		0.69	0.6	0.51	0.37	0.51		0.56
NC_002516.2	CDS	522660	523169	+	ID=cds-NP_249153.2;Parent=gene-PA0462;Dbxref=GenBank:NP_249153.2,GeneID:881706;Name=NP_249153.2;Note='Product name confidence: class 4 (Homologs of previously reported genes of unknown function%2C or no similarity to any previously reported sequences)';gbkey=CDS;locus_tag=PA0462;product=hypothetical protein;protein_id=NP_249153.2;transl_table=11	PA0462	78.11	82.9	99.79	92.64	129.54		102.39	107.74	122.43	158.35	266.77		102.39	102.94	85.42	88.58	181.92		109.66	113.83	137.66	178.31	320.51		0.24	0.26	0.31	0.29	0.4		0.32	0.34	0.38	0.49	0.83		0.32	0.32	0.27	0.28	0.57		0.34
NC_002516.2	CDS	523254	523943	+	ID=cds-NP_249154.1;Parent=gene-PA0463;Dbxref=GenBank:NP_249154.1,GeneID:881852;Name=NP_249154.1;Note=Product name confidence: class 2 (High similarity to functionally studied protein);gbkey=CDS;gene=creB;locus_tag=PA0463;product=DNA-binding response regulator CreB;protein_id=NP_249154.1;transl_table=11	PA0463	18.09	16.82	9.75	8.02	12.82		20.7	19.36	13.34	11.32	13.37		35.08	20.02	11.24	11.49	20.88		21.4	22.47	13.72	17.67	16.94		0.52	0.48	0.28	0.23	0.37		0.59	0.55	0.38	0.32	0.38		1	0.57	0.32	0.33	0.6		0.61
NC_002516.2	CDS	523943	525367	+	ID=cds-NP_249155.1;Parent=gene-PA0464;Dbxref=GenBank:NP_249155.1,GeneID:881807;Name=NP_249155.1;Note=Product name confidence: class 2 (High similarity to functionally studied protein);gbkey=CDS;gene=creC;locus_tag=PA0464;product=sensory histidine kinase CreC;protein_id=NP_249155.1;transl_table=11	PA0464	17.44	12.7	7.18	6.67	6.76		22.46	16.24	10.35	9.63	7.69		25	16.53	8.72	5.08	11.86		25.56	15.17	9.39	8.56	9.87		0.68	0.5	0.28	0.26	0.26		0.88	0.64	0.4	0.38	0.3		0.98	0.65	0.34	0.2	0.46		1
NC_002516.2	CDS	525469	526827	+	ID=cds-NP_249156.1;Parent=gene-PA0465;Dbxref=GenBank:NP_249156.1,GeneID:881586;Name=NP_249156.1;Note=Product name confidence: class 2 (High similarity to functionally studied protein);gbkey=CDS;gene=creD;locus_tag=PA0465;product=hypothetical protein;protein_id=NP_249156.1;transl_table=11	PA0465	5.51	7.13	3.69	2.84	1.61		6.6	7.49	2.92	3.31	5.11		8.06	5.71	1.88	1.88	7.28		6.23	4.72	3.94	7.09	7.39		0.68	0.88	0.46	0.35	0.2		0.82	0.93	0.36	0.41	0.63		1	0.71	0.23	0.23	0.9		0.77
NC_002516.2	CDS	526877	527179	+	ID=cds-NP_249157.1;Parent=gene-PA0466;Dbxref=GenBank:NP_249157.1,GeneID:881868;Name=NP_249157.1;Note='Product name confidence: class 4 (Homologs of previously reported genes of unknown function%2C or no similarity to any previously reported sequences)';gbkey=CDS;locus_tag=PA0466;product=hypothetical protein;protein_id=NP_249157.1;transl_table=11	PA0466	1.5	1.76	1.33	0.98	0.52		1.38	4.2	0	3.53	1.43		7.23	3.75	0.7	2.86	0.32		5.2	1.41	2.04	2.45	1.81		0.21	0.24	0.18	0.14	0.07		0.19	0.58	0	0.49	0.2		1	0.52	0.1	0.4	0.04		0.72
NC_002516.2	CDS	527324	527944	-	ID=cds-NP_249158.1;Parent=gene-PA0467;Dbxref=GenBank:NP_249158.1,GeneID:880576;Name=NP_249158.1;Note='Product name confidence: class 4 (Homologs of previously reported genes of unknown function%2C or no similarity to any previously reported sequences)';gbkey=CDS;locus_tag=PA0467;product=hypothetical protein;protein_id=NP_249158.1;transl_table=11	PA0467	4.02	3.94	2.59	3.02	0.63		3.19	4.1	2.86	1.55	3.84		5.2	6.55	1.37	2.61	4.64		8.24	3.44	2.32	5.57	3.38		0.49	0.48	0.31	0.37	0.08		0.39	0.5	0.35	0.19	0.47		0.63	0.79	0.17	0.32	0.56		1
NC_002516.2	CDS	527963	528913	-	ID=cds-NP_249159.1;Parent=gene-PA0468;Dbxref=GenBank:NP_249159.1,GeneID:881592;Name=NP_249159.1;Note='Product name confidence: class 4 (Homologs of previously reported genes of unknown function%2C or no similarity to any previously reported sequences)';gbkey=CDS;locus_tag=PA0468;product=hypothetical protein;protein_id=NP_249159.1;transl_table=11	PA0468	4.3	3.25	2.96	1.97	1.56		6.03	5.02	2.75	3.94	5.7		6.06	4.68	4.25	5.65	12.12		7.25	4.95	4.33	6.41	6.43		0.35	0.27	0.24	0.16	0.13		0.5	0.41	0.23	0.33	0.47		0.5	0.39	0.35	0.47	1		0.6
NC_002516.2	CDS	528999	529856	+	ID=cds-NP_249160.1;Parent=gene-PA0469;Dbxref=GenBank:NP_249160.1,GeneID:878616;Name=NP_249160.1;Note='Product name confidence: class 4 (Homologs of previously reported genes of unknown function%2C or no similarity to any previously reported sequences)';gbkey=CDS;locus_tag=PA0469;product=hypothetical protein;protein_id=NP_249160.1;transl_table=11	PA0469	40.48	30.78	17.78	22.12	22.35		46.53	44.67	30.27	30.42	35.28		40.71	36.49	29.85	22.75	46.68		44.98	35.51	28.07	41.38	33.53		0.87	0.66	0.38	0.47	0.48		1	0.96	0.65	0.65	0.76		0.87	0.78	0.64	0.49	1		0.96
NC_002516.2	CDS	530029	532437	-	ID=cds-NP_249161.1;Parent=gene-PA0470;Dbxref=GenBank:NP_249161.1,GeneID:880545;Name=NP_249161.1;Note=class 1: Function experimentally demonstrated in P. aeruginosa;gbkey=CDS;gene=fiuA;locus_tag=PA0470;product=ferrichrome receptor FiuA;protein_id=NP_249161.1;transl_table=11	PA0470	1.7	2.39	1.35	1.4	1.75		2.08	1.32	1.3	1.51	3.38		1.54	2.12	0.88	2.12	1.52		1.31	1.43	2.22	2.94	3.34		0.5	0.71	0.4	0.41	0.52		0.62	0.39	0.38	0.45	1		0.46	0.63	0.26	0.63	0.45		0.39
NC_002516.2	CDS	532541	533512	-	ID=cds-NP_249162.1;Parent=gene-PA0471;Dbxref=GenBank:NP_249162.1,GeneID:879576;Name=NP_249162.1;Note='Product name confidence: class 3 (Function proposed based on presence of conserved amino acid motif%2C structural feature or limited sequence similarity to an experimentally studied gene)';gbkey=CDS;locus_tag=PA0471;product=transmembrane sensor;protein_id=NP_249162.1;transl_table=11	PA0471	2.34	0.44	1.14	6.32	4.03		2.36	0.9	3.12	5.61	9.49		2.96	1.75	2.62	2.98	11.26		1.62	2.2	4.98	5.17	9.77		0.21	0.04	0.1	0.56	0.36		0.21	0.08	0.28	0.5	0.84		0.26	0.16	0.23	0.26	1		0.14
NC_002516.2	CDS	533509	534027	-	ID=cds-NP_249163.1;Parent=gene-PA0472;Dbxref=GenBank:NP_249163.1,GeneID:880895;Name=NP_249163.1;Note='Product name confidence: class 3 (Function proposed based on presence of conserved amino acid motif%2C structural feature or limited sequence similarity to an experimentally studied gene)';gbkey=CDS;locus_tag=PA0472;product=RNA polymerase sigma factor;protein_id=NP_249163.1;transl_table=11	PA0472	7	4.1	19.92	43.04	27.45		7.63	4.14	17.53	35.24	39.51		6.89	4.37	15.97	36.46	44.97		6.83	5.36	29.15	42.06	57.71		0.12	0.07	0.35	0.75	0.48		0.13	0.07	0.3	0.61	0.68		0.12	0.08	0.28	0.63	0.78		0.12
NC_002516.2	CDS	534196	534945	+	ID=cds-NP_249164.1;Parent=gene-PA0473;Dbxref=GenBank:NP_249164.1,GeneID:878426;Name=NP_249164.1;Note='Product name confidence: class 3 (Function proposed based on presence of conserved amino acid motif%2C structural feature or limited sequence similarity to an experimentally studied gene)';gbkey=CDS;locus_tag=PA0473;product=glutathione S-transferase;protein_id=NP_249164.1;transl_table=11	PA0473	5.45	3.69	3.75	2.64	4.38		6.39	3.82	3.9	3.42	4.92		7.07	6.05	1.7	2.27	4.1		5.78	5.42	3.29	5.27	2.68		0.77	0.52	0.53	0.37	0.62		0.9	0.54	0.55	0.48	0.7		1	0.86	0.24	0.32	0.58		0.82
NC_002516.2	CDS	535085	535489	+	ID=cds-NP_249165.1;Parent=gene-PA0474;Dbxref=GenBank:NP_249165.1,GeneID:877866;Name=NP_249165.1;gbkey=CDS;locus_tag=PA0474;product=esterase;protein_id=NP_249165.1;transl_table=11	PA0474	1.4	1.05	0.52	0.3	0		2.57	0.86	0	0	0.54		2.85	0.93	0.52	0	0.24		1.94	0.53	1.52	2.03	0.9		0.49	0.37	0.18	0.11	0		0.9	0.3	0	0	0.19		1	0.33	0.18	0	0.08		0.68
NC_002516.2	CDS	535539	536108	+	ID=cds-NP_249166.1;Parent=gene-PA0475;Dbxref=GenBank:NP_249166.1,GeneID:879516;Name=NP_249166.1;Note='Product name confidence: class 3 (Function proposed based on presence of conserved amino acid motif%2C structural feature or limited sequence similarity to an experimentally studied gene)';gbkey=CDS;locus_tag=PA0475;product=transcriptional regulator;protein_id=NP_249166.1;transl_table=11	PA0475	6.37	6.73	4.05	4.86	5.63		5.3	3.91	4.4	6	6.09		4.85	5.31	3.54	8.82	9.1		10.19	6.75	7.22	9.83	6.25		0.63	0.66	0.4	0.48	0.55		0.52	0.38	0.43	0.59	0.6		0.48	0.52	0.35	0.87	0.89		1
NC_002516.2	CDS	536142	537869	-	ID=cds-NP_249167.1;Parent=gene-PA0476;Dbxref=GenBank:NP_249167.1,GeneID:877689;Name=NP_249167.1;Note='Product name confidence: class 3 (Function proposed based on presence of conserved amino acid motif%2C structural feature or limited sequence similarity to an experimentally studied gene)';gbkey=CDS;locus_tag=PA0476;product=permease;protein_id=NP_249167.1;transl_table=11	PA0476	5.25	6.05	5.46	8.47	8.97		10.01	6.63	7.08	8.05	11.55		7.6	7.45	7.75	5.23	9.45		8.55	5.11	10.25	8.34	13.53		0.39	0.45	0.4	0.63	0.66		0.74	0.49	0.52	0.59	0.85		0.56	0.55	0.57	0.39	0.7		0.63
NC_002516.2	CDS	538217	539143	-	ID=cds-NP_249168.1;Parent=gene-PA0477;Dbxref=GenBank:NP_249168.1,GeneID:878447;Name=NP_249168.1;Note='Product name confidence: class 3 (Function proposed based on presence of conserved amino acid motif%2C structural feature or limited sequence similarity to an experimentally studied gene)';gbkey=CDS;locus_tag=PA0477;product=transcriptional regulator;protein_id=NP_249168.1;transl_table=11	PA0477	4.16	2.99	1.95	1.92	2.7		7.42	4.8	1.58	1.85	3.98		9.2	4.49	3.44	4.23	3.94		8.07	6.46	3.11	3.55	2.56		0.45	0.33	0.21	0.21	0.29		0.81	0.52	0.17	0.2	0.43		1	0.49	0.37	0.46	0.43		0.88
NC_002516.2	CDS	539231	539707	+	ID=cds-NP_249169.1;Parent=gene-PA0478;Dbxref=GenBank:NP_249169.1,GeneID:878613;Name=NP_249169.1;Note='Product name confidence: class 3 (Function proposed based on presence of conserved amino acid motif%2C structural feature or limited sequence similarity to an experimentally studied gene)';gbkey=CDS;locus_tag=PA0478;product=N-acetyltransferase;protein_id=NP_249169.1;transl_table=11	PA0478	3.33	3.57	2.53	3.94	4.1		8.3	2.17	3.95	3.36	2.73		6.52	5.35	4.46	5.36	7.85		3.72	4.33	4.96	3.11	6.51		0.4	0.43	0.3	0.47	0.49		1	0.26	0.48	0.4	0.33		0.79	0.64	0.54	0.65	0.95		0.45
NC_002516.2	CDS	539785	540735	-	ID=cds-NP_249170.1;Parent=gene-PA0479;Dbxref=GenBank:NP_249170.1,GeneID:878427;Name=NP_249170.1;Note='Product name confidence: class 3 (Function proposed based on presence of conserved amino acid motif%2C structural feature or limited sequence similarity to an experimentally studied gene)';gbkey=CDS;locus_tag=PA0479;product=transcriptional regulator;protein_id=NP_249170.1;transl_table=11	PA0479	2.74	2.91	0.42	2.08	2.06		5.7	2.17	3.08	3.6	2.74		4.12	2.98	1.34	2.51	4.85		6.83	2.25	1.73	2.77	2.5		0.4	0.43	0.06	0.3	0.3		0.83	0.32	0.45	0.53	0.4		0.6	0.44	0.2	0.37	0.71		1
NC_002516.2	CDS	540839	541636	+	ID=cds-NP_249171.1;Parent=gene-PA0480;Dbxref=GenBank:NP_249171.1,GeneID:879639;Name=NP_249171.1;Note='Product name confidence: class 3 (Function proposed based on presence of conserved amino acid motif%2C structural feature or limited sequence similarity to an experimentally studied gene)';gbkey=CDS;locus_tag=PA0480;product=3-oxoadipate enol-lactonase;protein_id=NP_249171.1;transl_table=11	PA0480	1.15	0	0.63	0.74	1.62		0.78	0.8	0	0.8	1.77		0	1.07	1.07	1.39	0.96		0.49	1.07	0.26	0.41	1.6		0.65	0	0.36	0.42	0.92		0.44	0.45	0	0.45	1		0	0.6	0.6	0.79	0.54		0.28
NC_002516.2	CDS	541679	542122	+	ID=cds-NP_249172.1;Parent=gene-PA0481;Dbxref=GenBank:NP_249172.1,GeneID:879761;Name=NP_249172.1;Note='Product name confidence: class 4 (Homologs of previously reported genes of unknown function%2C or no similarity to any previously reported sequences)';gbkey=CDS;locus_tag=PA0481;product=hypothetical protein;protein_id=NP_249172.1;transl_table=11	PA0481	35.79	25.42	26	16.47	31.03		43.66	27.22	22.61	37.1	39.1		35.83	36.22	17.23	21.88	47.2		24.84	36.84	29.21	33.77	49.57		0.72	0.51	0.52	0.33	0.63		0.88	0.55	0.46	0.75	0.79		0.72	0.73	0.35	0.44	0.95		0.5
NC_002516.2	CDS	542170	544347	-	ID=cds-NP_249173.1;Parent=gene-PA0482;Dbxref=GenBank:NP_249173.1,GeneID:879477;Name=NP_249173.1;Note=Product name confidence: class 2 (High similarity to functionally studied protein);gbkey=CDS;gene=glcB;locus_tag=PA0482;product=malate synthase G;protein_id=NP_249173.1;transl_table=11	PA0482	20.12	19.02	14.47	12.07	14.09		24.98	21.69	16.95	14.98	15.69		27.57	21.55	10.73	11.23	17.3		24.73	22.14	19.47	16.57	17.65		0.73	0.69	0.52	0.44	0.51		0.91	0.79	0.61	0.54	0.57		1	0.78	0.39	0.41	0.63		0.9
NC_002516.2	CDS	544654	545097	+	ID=cds-NP_249174.1;Parent=gene-PA0483;Dbxref=GenBank:NP_249174.1,GeneID:879556;Name=NP_249174.1;Note='Product name confidence: class 3 (Function proposed based on presence of conserved amino acid motif%2C structural feature or limited sequence similarity to an experimentally studied gene)';gbkey=CDS;locus_tag=PA0483;product=acetyltransferase;protein_id=NP_249174.1;transl_table=11	PA0483	2.05	6.48	2.26	5.79	3.88		7.51	3.22	0.71	6.99	2.44		9.09	4.47	1.68	5.18	4.33		4.44	6.98	2.32	2.6	5.35		0.23	0.71	0.25	0.64	0.43		0.83	0.35	0.08	0.77	0.27		1	0.49	0.18	0.57	0.48		0.49
NC_002516.2	CDS	545129	545644	+	ID=cds-NP_249175.1;Parent=gene-PA0484;Dbxref=GenBank:NP_249175.1,GeneID:877920;Name=NP_249175.1;Note='Product name confidence: class 4 (Homologs of previously reported genes of unknown function%2C or no similarity to any previously reported sequences)';gbkey=CDS;locus_tag=PA0484;product=hypothetical protein;protein_id=NP_249175.1;transl_table=11	PA0484	5.28	4.75	9.34	4.6	7.89		8.48	7.4	4.26	6.01	7.99		14.07	7.88	3.91	6.44	11.54		15.65	7.25	7.58	5.43	7.08		0.34	0.3	0.6	0.29	0.5		0.54	0.47	0.27	0.38	0.51		0.9	0.5	0.25	0.41	0.74		1
NC_002516.2	CDS	546334	547230	-	ID=cds-NP_249176.1;Parent=gene-PA0485;Dbxref=GenBank:NP_249176.1,GeneID:878192;Name=NP_249176.1;Note='Product name confidence: class 4 (Homologs of previously reported genes of unknown function%2C or no similarity to any previously reported sequences)';gbkey=CDS;locus_tag=PA0485;product=hypothetical protein;protein_id=NP_249176.1;transl_table=11	PA0485	35.68	38.23	37.38	29.09	37.18		50.2	43.26	42.67	48.17	64.35		42.66	38.81	33.23	33.64	46.47		54	49.58	47.51	47.57	61.29		0.55	0.59	0.58	0.45	0.58		0.78	0.67	0.66	0.75	1		0.66	0.6	0.52	0.52	0.72		0.84
NC_002516.2	CDS	547432	548406	-	ID=cds-NP_249177.1;Parent=gene-PA0486;Dbxref=GenBank:NP_249177.1,GeneID:881857;Name=NP_249177.1;Note='Product name confidence: class 4 (Homologs of previously reported genes of unknown function%2C or no similarity to any previously reported sequences)';gbkey=CDS;locus_tag=PA0486;product=serine/threonine protein kinase;protein_id=NP_249177.1;transl_table=11	PA0486	21.77	24.14	17.5	17.94	23.12		27.15	34.34	18.24	20.62	16.91		36.65	26	17.22	23.17	36.45		34.64	25.66	18.79	26.11	22.57		0.59	0.66	0.48	0.49	0.63		0.74	0.94	0.5	0.56	0.46		1	0.71	0.47	0.63	0.99		0.95
NC_002516.2	CDS	548468	549226	-	ID=cds-NP_249178.1;Parent=gene-PA0487;Dbxref=GenBank:NP_249178.1,GeneID:878638;Name=NP_249178.1;Note='Product name confidence: class 3 (Function proposed based on presence of conserved amino acid motif%2C structural feature or limited sequence similarity to an experimentally studied gene)';gbkey=CDS;locus_tag=PA0487;product=molybdenum transport regulator;protein_id=NP_249178.1;transl_table=11	PA0487	17.5	11.08	6.08	9.25	7.32		19.97	13.31	9.37	9.58	14.72		26.12	10.72	10.92	8.65	12.91		22.7	15.21	11.12	12.05	12.15		0.67	0.42	0.23	0.35	0.28		0.76	0.51	0.36	0.37	0.56		1	0.41	0.42	0.33	0.49		0.87
NC_002516.2	CDS	549294	549614	-	ID=cds-NP_249179.1;Parent=gene-PA0488;Dbxref=GenBank:NP_249179.1,GeneID:880360;Name=NP_249179.1;Note='Product name confidence: class 4 (Homologs of previously reported genes of unknown function%2C or no similarity to any previously reported sequences)';gbkey=CDS;locus_tag=PA0488;product=hypothetical protein;protein_id=NP_249179.1;transl_table=11	PA0488	19.09	13.27	17.51	9.85	20.73		24.03	16.6	10.43	15.99	13.18		21.9	22.4	11.59	18.59	56.85		12.27	19.32	15.39	23.86	31.01		0.34	0.23	0.31	0.17	0.36		0.42	0.29	0.18	0.28	0.23		0.39	0.39	0.2	0.33	1		0.22
NC_002516.2	CDS	549656	550381	-	ID=cds-NP_249180.1;Parent=gene-PA0489;Dbxref=GenBank:NP_249180.1,GeneID:881420;Name=NP_249180.1;Note='Product name confidence: class 3 (Function proposed based on presence of conserved amino acid motif%2C structural feature or limited sequence similarity to an experimentally studied gene)';gbkey=CDS;locus_tag=PA0489;product=phosphoribosyl transferase;protein_id=NP_249180.1;transl_table=11	PA0489	5.63	2.05	1.66	3	4.31		3.59	4.07	6.91	2.65	5.68		2.7	2.61	3.95	3.29	11.64		5.42	3.53	1.98	6.47	7.42		0.48	0.18	0.14	0.26	0.37		0.31	0.35	0.59	0.23	0.49		0.23	0.22	0.34	0.28	1		0.47
NC_002516.2	CDS	550520	550813	-	ID=cds-NP_249181.1;Parent=gene-PA0490;Dbxref=GenBank:NP_249181.1,GeneID:879667;Name=NP_249181.1;Note='Product name confidence: class 4 (Homologs of previously reported genes of unknown function%2C or no similarity to any previously reported sequences)';gbkey=CDS;locus_tag=PA0490;product=hypothetical protein;protein_id=NP_249181.1;transl_table=11	PA0490	120.45	134.75	166.61	200.37	236.43		194.64	150.38	161.51	254.67	344.67		156.44	151.55	148.9	148.44	188.82		189.33	189.09	242.27	285.22	312.47		0.35	0.39	0.48	0.58	0.69		0.56	0.44	0.47	0.74	1		0.45	0.44	0.43	0.43	0.55		0.55
NC_002516.2	CDS	550867	551793	-	ID=cds-NP_249182.1;Parent=gene-PA0491;Dbxref=GenBank:NP_249182.1,GeneID:877693;Name=NP_249182.1;Note='Product name confidence: class 3 (Function proposed based on presence of conserved amino acid motif%2C structural feature or limited sequence similarity to an experimentally studied gene)';gbkey=CDS;locus_tag=PA0491;product=transcriptional regulator;protein_id=NP_249182.1;transl_table=11	PA0491	12.24	9.65	6.5	8.96	9.63		11.47	11.15	9.03	9.12	15.45		12.43	11.53	6.88	8.28	5.39		13.61	13.84	8.91	7.64	9.65		0.79	0.62	0.42	0.58	0.62		0.74	0.72	0.58	0.59	1		0.8	0.75	0.45	0.54	0.35		0.88
NC_002516.2	CDS	551911	552669	+	ID=cds-NP_249183.1;Parent=gene-PA0492;Dbxref=GenBank:NP_249183.1,GeneID:879645;Name=NP_249183.1;Note='Product name confidence: class 4 (Homologs of previously reported genes of unknown function%2C or no similarity to any previously reported sequences)';gbkey=CDS;locus_tag=PA0492;product=hypothetical protein;protein_id=NP_249183.1;transl_table=11	PA0492	23.33	18.66	14.28	14.32	13.3		27.6	28.08	18.74	18.74	24.73		16.4	18.69	14.28	13.03	15.94		18.94	20.28	20.61	18.02	19.49		0.83	0.66	0.51	0.51	0.47		0.98	1	0.67	0.67	0.88		0.58	0.67	0.51	0.46	0.57		0.67
NC_002516.2	CDS	552746	552994	+	ID=cds-NP_249184.1;Parent=gene-PA0493;Dbxref=GenBank:NP_249184.1,GeneID:878648;Name=NP_249184.1;Note='Product name confidence: class 3 (Function proposed based on presence of conserved amino acid motif%2C structural feature or limited sequence similarity to an experimentally studied gene)';gbkey=CDS;locus_tag=PA0493;product=acetyl-CoA carboxylase biotin carboxyl carrier protein subunit;protein_id…	PA0493	19.6	18.39	20.56	23.42	18.55		29.76	23.31	26.04	34.79	28.32		25.46	20.89	11.09	21.57	22.37		31.63	32.2	18.19	27.13	28.61		0.56	0.53	0.59	0.67	0.53		0.86	0.67	0.75	1	0.81		0.73	0.6	0.32	0.62	0.64		0.91
NC_002516.2	CDS	553005	554381	+	ID=cds-NP_249185.1;Parent=gene-PA0494;Dbxref=GenBank:NP_249185.1,GeneID:877712;Name=NP_249185.1;Note='Product name confidence: class 3 (Function proposed based on presence of conserved amino acid motif%2C structural feature or limited sequence similarity to an experimentally studied gene)';gbkey=CDS;locus_tag=PA0494;product=acetyl-CoA carboxylase biotin carboxylase subunit;protein_id=NP_249185.1;…	PA0494	4.78	9.05	3.86	4.81	4.04		8.33	7.76	5.95	10.41	6.89		10.38	6.94	5.94	4.89	9.28		10.65	9.55	6.2	10.83	11.8		0.41	0.77	0.33	0.41	0.34		0.71	0.66	0.5	0.88	0.58		0.88	0.59	0.5	0.41	0.79		0.9
NC_002516.2	CDS	554383	555261	+	ID=cds-NP_249186.1;Parent=gene-PA0495;Dbxref=GenBank:NP_249186.1,GeneID:878118;Name=NP_249186.1;Note='Product name confidence: class 4 (Homologs of previously reported genes of unknown function%2C or no similarity to any previously reported sequences)';gbkey=CDS;locus_tag=PA0495;product=hypothetical protein;protein_id=NP_249186.1;transl_table=11	PA0495	8.26	9.81	7.54	7.76	6.77		15.3	13.57	9.76	7.8	6.67		16.52	8.5	9.07	7.18	8.19		15.12	12.53	9.95	12.74	11.12		0.5	0.59	0.46	0.47	0.41		0.93	0.82	0.59	0.47	0.4		1	0.51	0.55	0.43	0.5		0.92
NC_002516.2	CDS	555251	556228	+	ID=cds-NP_249187.1;Parent=gene-PA0496;Dbxref=GenBank:NP_249187.1,GeneID:879583;Name=NP_249187.1;Note='Product name confidence: class 4 (Homologs of previously reported genes of unknown function%2C or no similarity to any previously reported sequences)';gbkey=CDS;locus_tag=PA0496;product=hypothetical protein;protein_id=NP_249187.1;transl_table=11	PA0496	15.55	14.05	9.75	8.39	10.89		17.8	19.27	13.15	16.95	18.3		18.86	15.67	12.49	8.98	17.09		21.64	17.82	10.84	19.12	14.1		0.72	0.65	0.45	0.39	0.5		0.82	0.89	0.61	0.78	0.85		0.87	0.72	0.58	0.41	0.79		1
NC_002516.2	CDS	556275	557276	-	ID=cds-NP_249188.1;Parent=gene-PA0497;Dbxref=GenBank:NP_249188.1,GeneID:878092;Name=NP_249188.1;Note='Product name confidence: class 4 (Homologs of previously reported genes of unknown function%2C or no similarity to any previously reported sequences)';gbkey=CDS;locus_tag=PA0497;product=hypothetical protein;protein_id=NP_249188.1;transl_table=11	PA0497	2.27	1.28	2.4	1.58	3.29		1.77	4.44	2.09	2.56	6.5		2.76	1.32	2.76	1.96	3.16		2.46	2.35	2.26	2.3	4.37		0.35	0.2	0.37	0.24	0.51		0.27	0.68	0.32	0.39	1		0.42	0.2	0.42	0.3	0.49		0.38
NC_002516.2	CDS	557354	558361	-	ID=cds-NP_249189.1;Parent=gene-PA0498;Dbxref=GenBank:NP_249189.1,GeneID:878273;Name=NP_249189.1;Note='Product name confidence: class 4 (Homologs of previously reported genes of unknown function%2C or no similarity to any previously reported sequences)';gbkey=CDS;locus_tag=PA0498;product=hypothetical protein;protein_id=NP_249189.1;transl_table=11	PA0498	3.6	3.59	2.59	2.94	3.57		4.96	4.02	4.15	3.82	3.98		5.26	2.16	3.37	1.61	3.14		5.18	6.15	3.68	2.94	5.07		0.59	0.58	0.42	0.48	0.58		0.81	0.65	0.67	0.62	0.65		0.86	0.35	0.55	0.26	0.51		0.84
NC_002516.2	CDS	558377	559078	-	ID=cds-NP_249190.1;Parent=gene-PA0499;Dbxref=GenBank:NP_249190.1,GeneID:879461;Name=NP_249190.1;Note='Product name confidence: class 3 (Function proposed based on presence of conserved amino acid motif%2C structural feature or limited sequence similarity to an experimentally studied gene)';gbkey=CDS;locus_tag=PA0499;product=pili assembly chaperone;protein_id=NP_249190.1;transl_table=11	PA0499	2.26	2.12	0.86	1.13	1.34		0.59	1.25	0.3	3.96	2.01		0.66	1.48	1.21	0.73	6.57		2.24	1.22	0.88	4.24	4.42		0.34	0.32	0.13	0.17	0.2		0.09	0.19	0.05	0.6	0.31		0.1	0.23	0.18	0.11	1		0.34
NC_002516.2	CDS	559644	560702	+	ID=cds-NP_249191.1;Parent=gene-PA0500;Dbxref=GenBank:NP_249191.1,GeneID:877668;Name=NP_249191.1;Note=Product name confidence: class 2 (High similarity to functionally studied protein);gbkey=CDS;gene=bioB;locus_tag=PA0500;product=biotin synthase;protein_id=NP_249191.1;transl_table=11	PA0500	50.8	38.82	22.18	23.71	29.86		60.24	42.5	25.68	30.91	34.42		66.4	43.32	23.28	31.71	29.2		66.01	57.14	27.41	35	37.42		0.77	0.58	0.33	0.36	0.45		0.91	0.64	0.39	0.47	0.52		1	0.65	0.35	0.48	0.44		0.99
NC_002516.2	CDS	560808	562013	+	ID=cds-NP_249192.1;Parent=gene-PA0501;Dbxref=GenBank:NP_249192.1,GeneID:879619;Name=NP_249192.1;Note=Product name confidence: class 2 (High similarity to functionally studied protein);gbkey=CDS;gene=bioF;locus_tag=PA0501;product=8-amino-7-oxononanoate synthase;protein_id=NP_249192.1;transl_table=11	PA0501	8.56	8.65	5.49	4.56	4.93		14.43	13.65	7.63	8.16	10.98		15.01	8.55	5.81	4.38	13.63		12.41	9.66	6.49	11.27	10.45		0.57	0.58	0.37	0.3	0.33		0.96	0.91	0.51	0.54	0.73		1	0.57	0.39	0.29	0.91		0.83
NC_002516.2	CDS	562006	562728	+	ID=cds-NP_249193.1;Parent=gene-PA0502;Dbxref=GenBank:NP_249193.1,GeneID:878654;Name=NP_249193.1;Note='Product name confidence: class 3 (Function proposed based on presence of conserved amino acid motif%2C structural feature or limited sequence similarity to an experimentally studied gene)';gbkey=CDS;locus_tag=PA0502;product=biotin biosynthesis protein BioH;protein_id=NP_249193.1;transl_table=11	PA0502	12.72	13.85	6.94	3.96	5.41		15.28	17.93	9.55	6.07	9		25.19	12.56	7.05	9.58	22.98		17.7	19.07	7.83	14.93	9.98		0.5	0.55	0.28	0.16	0.21		0.61	0.71	0.38	0.24	0.36		1	0.5	0.28	0.38	0.91		0.7
NC_002516.2	CDS	562721	563545	+	ID=cds-NP_249194.1;Parent=gene-PA0503;Dbxref=GenBank:NP_249194.1,GeneID:878488;Name=NP_249194.1;Note='Product name confidence: class 3 (Function proposed based on presence of conserved amino acid motif%2C structural feature or limited sequence similarity to an experimentally studied gene)';gbkey=CDS;locus_tag=PA0503;product=biotin synthesis protein BioC;protein_id=NP_249194.1;transl_table=11	PA0503	5.09	9.42	3.41	4.07	2.28		12.13	7.81	4.94	3.5	4.47		12.99	8.37	3.86	4.44	12.42		12.29	8.16	7.74	6.79	3.1		0.39	0.73	0.26	0.31	0.18		0.93	0.6	0.38	0.27	0.34		1	0.64	0.3	0.34	0.96		0.95
NC_002516.2	CDS	563549	564235	+	ID=cds-NP_249195.1;Parent=gene-PA0504;Dbxref=GenBank:NP_249195.1,GeneID:878220;Name=NP_249195.1;Note=Product name confidence: class 2 (High similarity to functionally studied protein);gbkey=CDS;gene=bioD;locus_tag=PA0504;product=ATP-dependent dethiobiotin synthetase BioD;protein_id=NP_249195.1;transl_table=11	PA0504	9.75	5.15	1.46	1.88	2.96		9.25	6.83	4.41	2.8	7.9		19.13	7.99	3.4	2.73	9.23		8.74	8.87	4.94	5.76	4.92		0.51	0.27	0.08	0.1	0.15		0.48	0.36	0.23	0.15	0.41		1	0.42	0.18	0.14	0.48		0.46
NC_002516.2	CDS	564344	564574	+	ID=cds-NP_249196.1;Parent=gene-PA0505;Dbxref=GenBank:NP_249196.1,GeneID:880873;Name=NP_249196.1;Note='Product name confidence: class 4 (Homologs of previously reported genes of unknown function%2C or no similarity to any previously reported sequences)';gbkey=CDS;locus_tag=PA0505;product=hypothetical protein;protein_id=NP_249196.1;transl_table=11	PA0505	154.28	172.42	107.77	137.78	167.4		186.8	176.94	96.89	123.17	170.96		245.51	193.29	100.28	167.52	286.05		317.96	146.25	128.33	204.68	188.17		0.49	0.54	0.34	0.43	0.53		0.59	0.56	0.3	0.39	0.54		0.77	0.61	0.32	0.53	0.9		1
NC_002516.2	CDS	564914	566719	+	ID=cds-NP_249197.1;Parent=gene-PA0506;Dbxref=GenBank:NP_249197.1,GeneID:878586;Name=NP_249197.1;Note='Product name confidence: class 3 (Function proposed based on presence of conserved amino acid motif%2C structural feature or limited sequence similarity to an experimentally studied gene)';gbkey=CDS;locus_tag=PA0506;product=acyl-CoA dehydrogenase;protein_id=NP_249197.1;transl_table=11	PA0506	64.48	64.75	57.59	51.99	55.48		74.22	67.9	60.11	56.86	59.95		71.1	71.44	55.89	48.89	63.71		70.44	75.42	62.12	67.41	52.49		0.85	0.86	0.76	0.69	0.74		0.98	0.9	0.8	0.75	0.79		0.94	0.95	0.74	0.65	0.84		0.93
NC_002516.2	CDS	566932	568728	+	ID=cds-NP_249198.1;Parent=gene-PA0507;Dbxref=GenBank:NP_249198.1,GeneID:878181;Name=NP_249198.1;Note='Product name confidence: class 3 (Function proposed based on presence of conserved amino acid motif%2C structural feature or limited sequence similarity to an experimentally studied gene)';gbkey=CDS;locus_tag=PA0507;product=acyl-CoA dehydrogenase;protein_id=NP_249198.1;transl_table=11	PA0507	3.54	3.67	2.79	1.87	2		3.36	2.3	2.1	3.21	2.29		4.62	4	1.18	2.85	1.82		3.62	4.28	2.18	4.03	2.24		0.77	0.79	0.6	0.4	0.43		0.73	0.5	0.45	0.69	0.5		1	0.87	0.26	0.62	0.39		0.78
NC_002516.2	CDS	569002	570780	+	ID=cds-NP_249199.1;Parent=gene-PA0508;Dbxref=GenBank:NP_249199.1,GeneID:880863;Name=NP_249199.1;Note='Product name confidence: class 3 (Function proposed based on presence of conserved amino acid motif%2C structural feature or limited sequence similarity to an experimentally studied gene)';gbkey=CDS;locus_tag=PA0508;product=acyl-CoA dehydrogenase;protein_id=NP_249199.1;transl_table=11	PA0508	8.93	5.99	4.18	5.22	4.93		7.62	6.62	6	8.43	7.44		8.16	6.38	4.54	4.04	8.02		9.74	7.57	7.41	8.06	8.32		0.92	0.61	0.43	0.54	0.51		0.78	0.68	0.62	0.87	0.76		0.84	0.66	0.47	0.41	0.82		1
NC_002516.2	CDS	571111	572592	-	ID=cds-NP_249200.1;Parent=gene-PA0509;Dbxref=GenBank:NP_249200.1,GeneID:878428;Name=NP_249200.1;Note='Product name confidence: class 3 (Function proposed based on presence of conserved amino acid motif%2C structural feature or limited sequence similarity to an experimentally studied gene)';gbkey=CDS;gene=nirN;locus_tag=PA0509;product=cytochrome C;protein_id=NP_249200.1;transl_table=11	PA0509	7.35	6.18	8.53	7.47	9.93		11.32	8.27	10.3	10.83	10.54		11.74	6.64	7.03	7.48	3.82		13.73	8.95	11.11	9.12	13.8		0.53	0.45	0.62	0.54	0.72		0.82	0.6	0.75	0.78	0.76		0.85	0.48	0.51	0.54	0.28		0.99
NC_002516.2	CDS	572583	573422	-	ID=cds-NP_249201.1;Parent=gene-PA0510;Dbxref=GenBank:NP_249201.1,GeneID:881871;Name=NP_249201.1;Note='Product name confidence: class 3 (Function proposed based on presence of conserved amino acid motif%2C structural feature or limited sequence similarity to an experimentally studied gene)';gbkey=CDS;locus_tag=PA0510;product=uroporphyrin-III C-methyltransferase;protein_id=NP_249201.1;transl_table=…	PA0510	2.03	1.52	0	0	0.19		0.37	2.27	0.5	0.51	1.16		1.24	1.58	0	0	0.38		1.64	0.51	0.74	0.98	0.22		0.89	0.67	0	0	0.08		0.16	1	0.22	0.22	0.51		0.55	0.7	0	0	0.17		0.72
NC_002516.2	CDS	573433	574596	-	ID=cds-NP_249202.1;Parent=gene-PA0511;Dbxref=GenBank:NP_249202.1,GeneID:879503;Name=NP_249202.1;Note=Product name confidence: class 1 (Function experimentally demonstrated in P. aeruginosa);gbkey=CDS;gene=nirJ;locus_tag=PA0511;product=heme d1 biosynthesis protein NirJ;protein_id=NP_249202.1;transl_table=11	PA0511	1.66	1.28	0.34	0.17	0.54		2.33	3.42	0.72	1.29	1.77		2.67	3.25	0.73	0.44	1.49		2.37	4.7	1.59	0.92	1.96		0.35	0.27	0.07	0.04	0.11		0.5	0.73	0.15	0.27	0.38		0.57	0.69	0.16	0.09	0.32		0.5
NC_002516.2	CDS	574590	575105	-	ID=cds-NP_249203.1;Parent=gene-PA0512;Dbxref=GenBank:NP_249203.1,GeneID:877584;Name=NP_249203.1;Note=possible siroheme decarboxylase subunit;gbkey=CDS;locus_tag=PA0512;product=heme d1 biosynthesis protein NirH;protein_id=NP_249203.1;transl_table=11	PA0512	4.18	6.19	1.56	1.34	1.67		3.64	3.85	3.04	2.9	3.57		1.56	4.77	1.03	3.8	2.79		5.53	9.58	2.19	4.48	4.96		0.44	0.65	0.16	0.14	0.17		0.38	0.4	0.32	0.3	0.37		0.16	0.5	0.11	0.4	0.29		0.58
NC_002516.2	CDS	575080	575523	-	ID=cds-NP_249204.1;Parent=gene-PA0513;Dbxref=GenBank:NP_249204.1,GeneID:877708;Name=NP_249204.1;Note=possible siroheme decarboxylase subunit;gbkey=CDS;locus_tag=PA0513;product=heme d1 biosynthesis protein NirG;protein_id=NP_249204.1;transl_table=11	PA0513	3.32	3.36	1.36	2.45	3.35		1.41	4.84	4.24	1.45	1.47		2.34	9.16	5.03	1.34	0.87		5.99	8.91	2.09	2.78	3.5		0.36	0.37	0.15	0.27	0.37		0.15	0.53	0.46	0.16	0.16		0.26	1	0.55	0.15	0.09		0.65
NC_002516.2	CDS	575516	576040	-	ID=cds-NP_249205.1;Parent=gene-PA0514;Dbxref=GenBank:NP_249205.1,GeneID:879762;Name=NP_249205.1;Note=possible siroheme decarboxylase subunit;gbkey=CDS;gene=nirL;locus_tag=PA0514;product=heme d1 biosynthesis protein NirL;protein_id=NP_249205.1;transl_table=11	PA0514	2.38	4.06	0.57	0.94	0.15		3.18	4.54	1.39	0.81	2.07		4.61	7.75	1.21	0.97	4.62		1.69	10.39	4.31	0.16	2.09		0.23	0.39	0.05	0.09	0.01		0.31	0.44	0.13	0.08	0.2		0.44	0.75	0.12	0.09	0.44		0.16
NC_002516.2	CDS	576037	576489	-	ID=cds-NP_249206.1;Parent=gene-PA0515;Dbxref=GenBank:NP_249206.1,GeneID:879538;Name=NP_249206.1;Note=possible siroheme decarboxylase;gbkey=CDS;locus_tag=PA0515;product=heme d1 biosynthesis protein NirD;protein_id=NP_249206.1;transl_table=11	PA0515	2	7.29	2.44	0.87	1.73		2.53	8.6	3	0.94	2.63		9.67	12.74	1.64	3.95	1.27		5	9.68	2.73	1.27	2.82		0.16	0.57	0.19	0.07	0.14		0.2	0.68	0.24	0.07	0.21		0.76	1	0.13	0.31	0.1		0.39
NC_002516.2	CDS	576498	577676	-	ID=cds-NP_249207.1;Parent=gene-PA0516;Dbxref=GenBank:NP_249207.1,GeneID:882198;Name=NP_249207.1;Note=Product name confidence: class 1 (Function experimentally demonstrated in P. aeruginosa);gbkey=CDS;gene=nirF;locus_tag=PA0516;product=heme d1 biosynthesis protein NirF;protein_id=NP_249207.1;transl_table=11	PA0516	3.56	6.81	1.45	3.1	2.85		3.62	8.63	2.4	3.18	4.6		6.06	9.87	1.89	2.1	4.07		7.18	11.16	3.84	2.52	3.25		0.32	0.61	0.13	0.28	0.26		0.32	0.77	0.22	0.28	0.41		0.54	0.88	0.17	0.19	0.36		0.64
NC_002516.2	CDS	577673	578032	-	ID=cds-NP_249208.1;Parent=gene-PA0517;Dbxref=GenBank:NP_249208.1,GeneID:879462;Name=NP_249208.1;Note='Product name confidence: class 3 (Function proposed based on presence of conserved amino acid motif%2C structural feature or limited sequence similarity to an experimentally studied gene)';gbkey=CDS;gene=nirC;locus_tag=PA0517;product=cytochrome c55X;protein_id=NP_249208.1;transl_table=11	PA0517	1.89	2.66	1.12	0.82	1.74		2.32	4.86	1.45	0.59	0.6		0.96	2.89	1.77	0.95	2.67		3.01	6.83	1.14	2.29	0.76		0.28	0.39	0.16	0.12	0.25		0.34	0.71	0.21	0.09	0.09		0.14	0.42	0.26	0.14	0.39		0.44
NC_002516.2	CDS	578029	578343	-	ID=cds-NP_249209.1;Parent=gene-PA0518;Dbxref=GenBank:NP_249209.1,GeneID:882220;Name=NP_249209.1;Note=Product name confidence: class 1 (Function experimentally demonstrated in P. aeruginosa);gbkey=CDS;gene=nirM;locus_tag=PA0518;product=cytochrome C-551;protein_id=NP_249209.1;transl_table=11	PA0518	5.77	7.1	5.42	2.2	2.98		7.94	17.92	4.32	4.41	7.58		8.42	17.12	8.1	2.71	8.54		9.69	16.97	7.84	7.85	3.77		0.32	0.4	0.3	0.12	0.17		0.44	1	0.24	0.25	0.42		0.47	0.96	0.45	0.15	0.48		0.54
NC_002516.2	CDS	578394	580100	-	ID=cds-NP_249210.1;Parent=gene-PA0519;Dbxref=GenBank:NP_249210.1,GeneID:882217;Name=NP_249210.1;Note=Product name confidence: class 1 (Function experimentally demonstrated in P. aeruginosa);gbkey=CDS;gene=nirS;locus_tag=PA0519;product=nitrite reductase;protein_id=NP_249210.1;transl_table=11	PA0519	5.19	7.11	4.12	2.9	3.39		13.31	9.04	4.66	2.51	3.69		13.24	11.19	4.23	3	5.18		15.28	13.15	4.94	4.34	3.32		0.34	0.47	0.27	0.19	0.22		0.87	0.59	0.3	0.16	0.24		0.87	0.73	0.28	0.2	0.34		1
NC_002516.2	CDS	580316	581098	+	ID=cds-NP_249211.1;Parent=gene-PA0520;Dbxref=GenBank:NP_249211.1,GeneID:882214;Name=NP_249211.1;Note=Product name confidence: class 1 (Function experimentally demonstrated in P. aeruginosa);gbkey=CDS;gene=nirQ;locus_tag=PA0520;product=denitrification regulatory protein NirQ;protein_id=NP_249211.1;transl_table=11	PA0520	8.71	5.17	3.59	3.03	4.6		5.32	9.04	3.34	3.96	2.49		10.89	8.46	6.24	3.59	8.59		10.6	10.79	3.55	2.31	4.98		0.8	0.47	0.33	0.28	0.42		0.49	0.83	0.31	0.36	0.23		1	0.78	0.57	0.33	0.79		0.97
NC_002516.2	CDS	581133	581660	+	ID=cds-NP_249212.1;Parent=gene-PA0521;Dbxref=GenBank:NP_249212.1,GeneID:882206;Name=NP_249212.1;Note='Product name confidence: class 3 (Function proposed based on presence of conserved amino acid motif%2C structural feature or limited sequence similarity to an experimentally studied gene)';gbkey=CDS;locus_tag=PA0521;product=cytochrome C oxidase subunit;protein_id=NP_249212.1;transl_table=11	PA0521	1.07	4.03	0.76	1.68	1.78		3.16	2.26	3.57	1.82	1.85		0.87	3.94	1.41	2.1	4.18		4.29	3.44	1.95	3.43	4.5		0.24	0.9	0.17	0.37	0.4		0.7	0.5	0.79	0.4	0.41		0.19	0.88	0.31	0.47	0.93		0.95
NC_002516.2	CDS	581668	581925	+	ID=cds-NP_249213.1;Parent=gene-PA0522;Dbxref=GenBank:NP_249213.1,GeneID:882203;Name=NP_249213.1;Note='Product name confidence: class 4 (Homologs of previously reported genes of unknown function%2C or no similarity to any previously reported sequences)';gbkey=CDS;locus_tag=PA0522;product=hypothetical protein;protein_id=NP_249213.1;transl_table=11	PA0522	2.2	0	0.78	1.15	0		1.62	6.47	1.22	0	2.1		0	2.2	0.82	0.66	6.33		1.91	3.31	1.2	0.64	2.12		0.34	0	0.12	0.18	0		0.25	1	0.19	0	0.32		0	0.34	0.13	0.1	0.98		0.3
NC_002516.2	CDS	582015	582455	+	ID=cds-NP_249214.1;Parent=gene-PA0523;Dbxref=GenBank:NP_249214.1,GeneID:882200;Name=NP_249214.1;Note=Product name confidence: class 1 (Function experimentally demonstrated in P. aeruginosa);gbkey=CDS;gene=norC;locus_tag=PA0523;product=nitric oxide reductase subunit C;protein_id=NP_249214.1;transl_table=11	PA0523	2.06	0	0.23	0.45	2.13		1.65	1.8	3.08	3.15	1.48		0.52	1.93	0.72	0	0.87		2.46	2.91	0.93	2.43	1.04		0.65	0	0.07	0.14	0.68		0.52	0.57	0.98	1	0.47		0.17	0.61	0.23	0	0.28		0.78
NC_002516.2	CDS	582455	583855	+	ID=cds-NP_249215.1;Parent=gene-PA0524;Dbxref=GenBank:NP_249215.1,GeneID:882193;Name=NP_249215.1;Note=Product name confidence: class 1 (Function experimentally demonstrated in P. aeruginosa);gbkey=CDS;gene=norB;locus_tag=PA0524;product=nitric oxide reductase subunit B;protein_id=NP_249215.1;transl_table=11	PA0524	1.78	2.39	1.65	1.9	1.68		2.98	1.59	0.9	1.37	2.79		2.3	3.58	2.44	1.22	3.22		3.09	4.27	1.69	2.29	3.13		0.42	0.56	0.39	0.44	0.39		0.7	0.37	0.21	0.32	0.65		0.54	0.84	0.57	0.29	0.75		0.72
NC_002516.2	CDS	583857	585695	+	ID=cds-NP_249216.1;Parent=gene-PA0525;Dbxref=GenBank:NP_249216.1,GeneID:882190;Name=NP_249216.1;Note='Product name confidence: class 3 (Function proposed based on presence of conserved amino acid motif%2C structural feature or limited sequence similarity to an experimentally studied gene)';gbkey=CDS;locus_tag=PA0525;product=denitrification protein NorD;protein_id=NP_249216.1;transl_table=11	PA0525	0.25	0.41	0.44	0.81	0.43		0.51	0.3	0.11	0.41	0.51		0.5	0.41	0.35	0.28	0.73		0.59	0.58	0.17	0.09	0.4		0.31	0.51	0.54	1	0.53		0.63	0.37	0.14	0.51	0.63		0.62	0.51	0.43	0.35	0.9		0.73
NC_002516.2	CDS	585702	585896	-	ID=cds-NP_249217.1;Parent=gene-PA0526;Dbxref=GenBank:NP_249217.1,GeneID:882186;Name=NP_249217.1;Note='Product name confidence: class 4 (Homologs of previously reported genes of unknown function%2C or no similarity to any previously reported sequences)';gbkey=CDS;locus_tag=PA0526;product=hypothetical protein;protein_id=NP_249217.1;transl_table=11	PA0526	11.64	19.66	5.15	8.62	5.62		32.61	20.39	5.9	10.42	10.01		34.88	20.86	10.9	11.36	15.76		51	14.8	12.14	6.76	6.09		0.23	0.39	0.1	0.17	0.11		0.64	0.4	0.12	0.2	0.2		0.68	0.41	0.21	0.22	0.31		1
NC_002516.2	CDS	585980	586663	-	ID=cds-NP_249218.1;Parent=gene-PA0527;Dbxref=GenBank:NP_249218.1,GeneID:882180;Name=NP_249218.1;Note=Product name confidence: class 1 (Function experimentally demonstrated in P. aeruginosa);gbkey=CDS;gene=dnr;locus_tag=PA0527;product=transcriptional regulator Dnr;protein_id=NP_249218.1;transl_table=11	PA0527	3.65	5.92	4.99	4.05	4.46		17.22	9.53	3.98	4.38	4.92		13.31	10.1	6.06	3.74	1.4		20.01	12.5	7.22	5.78	4.41		0.18	0.3	0.25	0.2	0.22		0.86	0.48	0.2	0.22	0.25		0.67	0.5	0.3	0.19	0.07		1
NC_002516.2	ncRNA	586867	586990	+	ID=rna-PA0527.1;Parent=gene-PA0527.1;Dbxref=GeneID:4179186;gbkey=ncRNA;gene=rsmY;locus_tag=PA0527.1;product=regulatory RNA RsmY	PA0527.1	52788.1	43246.5	36698.7	36095	32354.2		48259.5	37910.8	31499.7	26857.7	24140.1		48240.2	38509.1	34771.9	21244	15943.4		38415.1	41888.9	36312.8	24368.3	30137.3		1	0.82	0.7	0.68	0.61		0.91	0.72	0.6	0.51	0.46		0.91	0.73	0.66	0.4	0.3		0.73
NC_002516.2	CDS	587017	587895	-	ID=cds-NP_249219.1;Parent=gene-PA0528;Dbxref=GenBank:NP_249219.1,GeneID:882178;Name=NP_249219.1;Note='Product name confidence: class 3 (Function proposed based on presence of conserved amino acid motif%2C structural feature or limited sequence similarity to an experimentally studied gene)';gbkey=CDS;locus_tag=PA0528;product=transcriptional regulator;protein_id=NP_249219.1;transl_table=11	PA0528	3.87	4	3.43	4.05	3.74		6.76	5.43	4.52	7.14	9.26		6.43	5.7	3.02	3.88	6.56		6.94	5.35	7.61	7.03	10.6		0.37	0.38	0.32	0.38	0.35		0.64	0.51	0.43	0.67	0.87		0.61	0.54	0.28	0.37	0.62		0.65
NC_002516.2	CDS	587997	588698	+	ID=cds-NP_249220.1;Parent=gene-PA0529;Dbxref=GenBank:NP_249220.1,GeneID:882289;Name=NP_249220.1;Note='Product name confidence: class 4 (Homologs of previously reported genes of unknown function%2C or no similarity to any previously reported sequences)';gbkey=CDS;locus_tag=PA0529;product=hypothetical protein;protein_id=NP_249220.1;transl_table=11	PA0529	25.55	16.69	15.73	12.11	9.81		51.99	21.3	12.22	16.46	18.55		26.6	19.67	9.08	10.44	17.51		58.07	14.92	11.14	18.77	17.17		0.44	0.29	0.27	0.21	0.17		0.9	0.37	0.21	0.28	0.32		0.46	0.34	0.16	0.18	0.3		1
NC_002516.2	CDS	588924	590105	+	ID=cds-NP_249221.1;Parent=gene-PA0530;Dbxref=GenBank:NP_249221.1,GeneID:882286;Name=NP_249221.1;Note='Product name confidence: class 3 (Function proposed based on presence of conserved amino acid motif%2C structural feature or limited sequence similarity to an experimentally studied gene)';gbkey=CDS;locus_tag=PA0530;product=class III pyridoxal phosphate-dependent aminotransferase;protein_id=NP_24…	PA0530	5.28	4.96	1.7	2.85	2.32		5.11	5.52	3.8	2.9	1.93		6.34	3.76	3.51	1.95	6.01		9.58	2.53	3.22	1.25	4.56		0.55	0.52	0.18	0.3	0.24		0.53	0.58	0.4	0.3	0.2		0.66	0.39	0.37	0.2	0.63		1
NC_002516.2	CDS	590105	590821	+	ID=cds-NP_249222.1;Parent=gene-PA0531;Dbxref=GenBank:NP_249222.1,GeneID:878497;Name=NP_249222.1;Note='Product name confidence: class 3 (Function proposed based on presence of conserved amino acid motif%2C structural feature or limited sequence similarity to an experimentally studied gene)';gbkey=CDS;locus_tag=PA0531;product=glutamine amidotransferase;protein_id=NP_249222.1;transl_table=11	PA0531	6.81	7.28	1.96	3.31	1.2		4.51	8.21	4.81	2.09	3.78		2.73	6.2	4	4.4	5.65		5.08	6.86	2.44	3.22	4.46		0.83	0.89	0.24	0.4	0.15		0.55	1	0.59	0.25	0.46		0.33	0.76	0.49	0.54	0.69		0.62
NC_002516.2	CDS	590896	591402	-	ID=cds-NP_249223.1;Parent=gene-PA0532;Dbxref=GenBank:NP_249223.1,GeneID:878235;Name=NP_249223.1;Note='Product name confidence: class 4 (Homologs of previously reported genes of unknown function%2C or no similarity to any previously reported sequences)';gbkey=CDS;locus_tag=PA0532;product=hypothetical protein;protein_id=NP_249223.1;transl_table=11	PA0532	4.03	3.78	3.56	2.34	3.55		3.08	4.86	1.03	3.59	7.49		4.77	7.65	2.31	3.03	6.11		4.98	3.8	7.31	4.87	3.06		0.53	0.49	0.47	0.31	0.46		0.4	0.64	0.13	0.47	0.98		0.62	1	0.3	0.4	0.8		0.65
NC_002516.2	CDS	591445	592935	+	ID=cds-NP_249224.1;Parent=gene-PA0533;Dbxref=GenBank:NP_249224.1,GeneID:881997;Name=NP_249224.1;Note='Product name confidence: class 3 (Function proposed based on presence of conserved amino acid motif%2C structural feature or limited sequence similarity to an experimentally studied gene)';gbkey=CDS;locus_tag=PA0533;product=transcriptional regulator;protein_id=NP_249224.1;transl_table=11	PA0533	7.23	5.43	5.86	5.44	5.99		11.53	6.99	4.56	5.38	8.59		13.37	10.47	3.63	6.06	13.21		11.62	7.74	6.42	8.78	8.64		0.54	0.41	0.44	0.41	0.45		0.86	0.52	0.34	0.4	0.64		1	0.78	0.27	0.45	0.99		0.87
NC_002516.2	CDS	593273	594562	+	ID=cds-NP_249225.1;Parent=gene-PA0534;Dbxref=GenBank:NP_249225.1,GeneID:878392;Name=NP_249225.1;Note='Product name confidence: class 4 (Homologs of previously reported genes of unknown function%2C or no similarity to any previously reported sequences)';gbkey=CDS;locus_tag=PA0534;product=hypothetical protein;protein_id=NP_249225.1;transl_table=11	PA0534	5.89	5.12	5.76	5.52	5.46		8.56	7.77	6.16	4.31	8.33		8.04	5.28	3.95	4.56	11.17		11.98	7.79	7.74	5.81	9.34		0.49	0.43	0.48	0.46	0.46		0.71	0.65	0.51	0.36	0.7		0.67	0.44	0.33	0.38	0.93		1
NC_002516.2	CDS	594580	595134	+	ID=cds-NP_249226.1;Parent=gene-PA0535;Dbxref=GenBank:NP_249226.1,GeneID:878471;Name=NP_249226.1;Note='Product name confidence: class 3 (Function proposed based on presence of conserved amino acid motif%2C structural feature or limited sequence similarity to an experimentally studied gene)';gbkey=CDS;locus_tag=PA0535;product=transcriptional regulator;protein_id=NP_249226.1;transl_table=11	PA0535	18.2	24.18	13.02	13.55	20.59		27.82	23.21	14.7	17.35	26.78		22.02	18.41	16.46	12.13	40.49		31.75	28.89	19.1	16.18	23.69		0.45	0.6	0.32	0.33	0.51		0.69	0.57	0.36	0.43	0.66		0.54	0.45	0.41	0.3	1		0.78
NC_002516.2	CDS	595245	596270	-	ID=cds-NP_249227.1;Parent=gene-PA0536;Dbxref=GenBank:NP_249227.1,GeneID:882098;Name=NP_249227.1;Note='Product name confidence: class 4 (Homologs of previously reported genes of unknown function%2C or no similarity to any previously reported sequences)';gbkey=CDS;locus_tag=PA0536;product=hypothetical protein;protein_id=NP_249227.1;transl_table=11	PA0536	26	18.37	10.96	11.08	16.25		26.11	25.34	17.94	16.89	22.31		31.91	26.28	16.57	19.85	32.01		40.69	30.11	16.55	23.76	17.27		0.64	0.45	0.27	0.27	0.4		0.64	0.62	0.44	0.42	0.55		0.78	0.65	0.41	0.49	0.79		1
NC_002516.2	CDS	596274	596882	-	ID=cds-NP_249228.1;Parent=gene-PA0537;Dbxref=GenBank:NP_249228.1,GeneID:878574;Name=NP_249228.1;Note='Product name confidence: class 4 (Homologs of previously reported genes of unknown function%2C or no similarity to any previously reported sequences)';gbkey=CDS;locus_tag=PA0537;product=hypothetical protein;protein_id=NP_249228.1;transl_table=11	PA0537	63.63	56.83	48.13	60.86	76.74		62.81	66.2	57.02	66.39	81.77		61.52	59.8	50.6	84.67	45.89		76.63	70.04	71.49	85.48	92.67		0.69	0.61	0.52	0.66	0.83		0.68	0.71	0.62	0.72	0.88		0.66	0.65	0.55	0.91	0.5		0.83
NC_002516.2	CDS	596970	597479	-	ID=cds-NP_249229.1;Parent=gene-PA0538;Dbxref=GenBank:NP_249229.1,GeneID:878500;Name=NP_249229.1;Note=Product name confidence: class 2 (High similarity to functionally studied protein);gbkey=CDS;gene=dsbB;locus_tag=PA0538;product=disulfide bond formation protein;protein_id=NP_249229.1;transl_table=11	PA0538	23.59	20.46	14.17	14.73	25.17		28.2	24.64	18.46	16.36	22.55		27.35	23	12.92	14.04	26.18		31.66	23.48	22.2	20.03	23.99		0.75	0.65	0.45	0.47	0.8		0.89	0.78	0.58	0.52	0.71		0.86	0.73	0.41	0.44	0.83		1
NC_002516.2	CDS	597708	598538	+	ID=cds-NP_249230.1;Parent=gene-PA0539;Dbxref=GenBank:NP_249230.1,GeneID:881942;Name=NP_249230.1;Note='Product name confidence: class 4 (Homologs of previously reported genes of unknown function%2C or no similarity to any previously reported sequences)';gbkey=CDS;locus_tag=PA0539;product=hypothetical protein;protein_id=NP_249230.1;transl_table=11	PA0539	4.78	1.28	2.66	4.28	3.58		3.53	4.11	5.66	4.76	12.66		6.38	5.35	3.32	1.95	9.25		7.11	6.05	7.43	4.96	8.46		0.38	0.1	0.21	0.34	0.28		0.28	0.32	0.45	0.38	1		0.5	0.42	0.26	0.15	0.73		0.56
NC_002516.2	CDS	598608	598994	+	ID=cds-NP_249231.1;Parent=gene-PA0540;Dbxref=GenBank:NP_249231.1,GeneID:879356;Name=NP_249231.1;Note='Product name confidence: class 4 (Homologs of previously reported genes of unknown function%2C or no similarity to any previously reported sequences)';gbkey=CDS;locus_tag=PA0540;product=hypothetical protein;protein_id=NP_249231.1;transl_table=11	PA0540	6.75	9.91	5.71	7.66	10.11		14.01	8.42	6.76	8.02	10.37		10.72	5.62	7.69	3.74	6.45		7.12	10.22	10.11	4.68	9.67		0.48	0.71	0.41	0.55	0.72		1	0.6	0.48	0.57	0.74		0.77	0.4	0.55	0.27	0.46		0.51
NC_002516.2	CDS	599107	599565	+	ID=cds-NP_249232.1;Parent=gene-PA0541;Dbxref=GenBank:NP_249232.1,GeneID:879377;Name=NP_249232.1;Note='Product name confidence: class 4 (Homologs of previously reported genes of unknown function%2C or no similarity to any previously reported sequences)';gbkey=CDS;locus_tag=PA0541;product=hypothetical protein;protein_id=NP_249232.1;transl_table=11	PA0541	38.08	38.51	25.81	23.26	27.97		51.78	39.15	31.9	32.16	64.29		49.72	51.52	27.32	31.57	38.92		63.06	61.49	36.78	45.58	74.41		0.51	0.52	0.35	0.31	0.38		0.7	0.53	0.43	0.43	0.86		0.67	0.69	0.37	0.42	0.52		0.85
NC_002516.2	CDS	599757	600176	-	ID=cds-NP_249233.1;Parent=gene-PA0542;Dbxref=GenBank:NP_249233.1,GeneID:879311;Name=NP_249233.1;Note='Product name confidence: class 4 (Homologs of previously reported genes of unknown function%2C or no similarity to any previously reported sequences)';gbkey=CDS;locus_tag=PA0542;product=hypothetical protein;protein_id=NP_249233.1;transl_table=11	PA0542	48.1	34.04	31.07	26.83	26.84		60.55	31.05	29.88	30.56	32.03		79.59	59.46	31.88	34.5	29.84		84.86	48.87	26.96	47.46	42.62		0.57	0.4	0.37	0.32	0.32		0.71	0.37	0.35	0.36	0.38		0.94	0.7	0.38	0.41	0.35		1
NC_002516.2	CDS	600426	601394	+	ID=cds-NP_249234.1;Parent=gene-PA0543;Dbxref=GenBank:NP_249234.1,GeneID:882164;Name=NP_249234.1;Note='Product name confidence: class 4 (Homologs of previously reported genes of unknown function%2C or no similarity to any previously reported sequences)';gbkey=CDS;locus_tag=PA0543;product=hypothetical protein;protein_id=NP_249234.1;transl_table=11	PA0543	6.91	5.17	6.94	10.3	9.77		9.57	11.32	7.02	9.05	14.11		7.85	6.54	8.22	11.61	22.9		7.72	7.56	11.05	13.35	21.11		0.3	0.23	0.3	0.45	0.43		0.42	0.49	0.31	0.4	0.62		0.34	0.29	0.36	0.51	1		0.34
NC_002516.2	CDS	601398	602141	-	ID=cds-NP_249235.1;Parent=gene-PA0544;Dbxref=GenBank:NP_249235.1,GeneID:881947;Name=NP_249235.1;Note='Product name confidence: class 4 (Homologs of previously reported genes of unknown function%2C or no similarity to any previously reported sequences)';gbkey=CDS;locus_tag=PA0544;product=hypothetical protein;protein_id=NP_249235.1;transl_table=11	PA0544	16.17	14.74	9.44	9.83	21.46		17.79	16.03	11.39	11.93	17.06		15.8	15.13	12	11	20.78		18.66	13.79	16.46	15.94	21.72		0.74	0.68	0.43	0.45	0.99		0.82	0.74	0.52	0.55	0.79		0.73	0.7	0.55	0.51	0.96		0.86
NC_002516.2	CDS	602346	603650	+	ID=cds-NP_249236.1;Parent=gene-PA0545;Dbxref=GenBank:NP_249236.1,GeneID:878494;Name=NP_249236.1;Note='Product name confidence: class 4 (Homologs of previously reported genes of unknown function%2C or no similarity to any previously reported sequences)';gbkey=CDS;locus_tag=PA0545;product=hypothetical protein;protein_id=NP_249236.1;transl_table=11	PA0545	22.26	26.28	14.96	10.15	7.68		48.08	28.76	13.63	11.23	12.3		44.69	30.01	9.77	10.84	14.65		53.34	35.88	18.93	15.78	11.76		0.42	0.49	0.28	0.19	0.14		0.9	0.54	0.26	0.21	0.23		0.84	0.56	0.18	0.2	0.27		1
NC_002516.2	CDS	603706	604896	-	ID=cds-NP_249237.1;Parent=gene-PA0546;Dbxref=GenBank:NP_249237.1,GeneID:878379;Name=NP_249237.1;Note=Product name confidence: class 2 (High similarity to functionally studied protein);gbkey=CDS;gene=metK;locus_tag=PA0546;product=S-adenosylmethionine synthetase;protein_id=NP_249237.1;transl_table=11	PA0546	43.93	37.32	31.61	30.79	26.49		52.16	35.23	29.42	32.06	33.71		63.97	40.59	28.19	26.34	27.34		53.16	40.75	39.49	38.73	30.29		0.69	0.58	0.49	0.48	0.41		0.82	0.55	0.46	0.5	0.53		1	0.63	0.44	0.41	0.43		0.83
NC_002516.2	CDS	604912	605913	-	ID=cds-NP_249238.1;Parent=gene-PA0547;Dbxref=GenBank:NP_249238.1,GeneID:879420;Name=NP_249238.1;Note='Product name confidence: class 3 (Function proposed based on presence of conserved amino acid motif%2C structural feature or limited sequence similarity to an experimentally studied gene)';gbkey=CDS;locus_tag=PA0547;product=transcriptional regulator;protein_id=NP_249238.1;transl_table=11	PA0547	39.99	35.39	26.35	25.75	33.36		47.23	32.38	26.62	26.58	36.49		54.18	33.89	27.36	36.07	57.03		58.66	36.7	31.95	37.82	38.37		0.68	0.6	0.45	0.44	0.57		0.81	0.55	0.45	0.45	0.62		0.92	0.58	0.47	0.61	0.97		1
NC_002516.2	CDS	606160	608157	+	ID=cds-NP_249239.1;Parent=gene-PA0548;Dbxref=GenBank:NP_249239.1,GeneID:878523;Name=NP_249239.1;Note=Product name confidence: class 2 (High similarity to functionally studied protein);gbkey=CDS;gene=tktA;locus_tag=PA0548;product=transketolase;protein_id=NP_249239.1;transl_table=11	PA0548	67.09	61.94	44.96	41.9	37.79		85.57	66.86	59.05	69.59	102.36		91.79	66.47	48.66	36	48.65		85.78	79.24	79.92	82.54	108.14		0.62	0.57	0.42	0.39	0.35		0.79	0.62	0.55	0.64	0.95		0.85	0.61	0.45	0.33	0.45		0.79
NC_002516.2	CDS	608157	609221	+	ID=cds-NP_249240.1;Parent=gene-PA0549;Dbxref=GenBank:NP_249240.1,GeneID:881950;Name=NP_249240.1;Note='Product name confidence: class 4 (Homologs of previously reported genes of unknown function%2C or no similarity to any previously reported sequences)';gbkey=CDS;locus_tag=PA0549;product=hypothetical protein;protein_id=NP_249240.1;transl_table=11	PA0549	23.87	19.5	14.8	9.56	10.07		25.54	20.16	16.89	13.36	21.7		29.33	21.23	13.67	13.37	29.22		27.09	24.19	18.75	27.84	22.64		0.81	0.66	0.5	0.33	0.34		0.87	0.69	0.58	0.46	0.74		1	0.72	0.47	0.46	1		0.92
NC_002516.2	CDS	609202	609999	-	ID=cds-NP_249241.1;Parent=gene-PA0550;Dbxref=GenBank:NP_249241.1,GeneID:879239;Name=NP_249241.1;Note='Product name confidence: class 4 (Homologs of previously reported genes of unknown function%2C or no similarity to any previously reported sequences)';gbkey=CDS;locus_tag=PA0550;product=hypothetical protein;protein_id=NP_249241.1;transl_table=11	PA0550	1.56	1.47	0	0.99	0.39		2.09	1.69	0.82	1.47	1.22		3.76	2.96	0.53	1.28	0.49		1.11	1.34	1.93	0.93	0.92		0.41	0.39	0	0.26	0.1		0.56	0.45	0.22	0.39	0.32		1	0.79	0.14	0.34	0.13		0.3
NC_002516.2	CDS	610214	611275	+	ID=cds-NP_249242.1;Parent=gene-PA0551;Dbxref=GenBank:NP_249242.1,GeneID:879410;Name=NP_249242.1;Note=Product name confidence: class 2 (High similarity to functionally studied protein);gbkey=CDS;gene=epd;locus_tag=PA0551;product=D-erythrose 4-phosphate dehydrogenase;protein_id=NP_249242.1;transl_table=11	PA0551	40.93	37	36.48	37.97	42.38		60.26	47.77	44.81	54.09	88.57		61.87	34.12	38.02	26.89	46.25		58.04	51.34	49.14	65.62	91.06		0.45	0.41	0.4	0.42	0.47		0.66	0.52	0.49	0.59	0.97		0.68	0.37	0.42	0.3	0.51		0.64
NC_002516.2	CDS	611281	612444	+	ID=cds-NP_249243.1;Parent=gene-PA0552;Dbxref=GenBank:NP_249243.1,GeneID:879198;Name=NP_249243.1;Note=Product name confidence: class 2 (High similarity to functionally studied protein);gbkey=CDS;gene=pgk;locus_tag=PA0552;product=phosphoglycerate kinase;protein_id=NP_249243.1;transl_table=11	PA0552	53.24	43.37	25.35	26.58	23.07		63.85	42.7	32.08	32.3	40.08		61.89	37.87	28.02	23.94	28.92		62	46.01	41.12	41.96	43.23		0.83	0.68	0.4	0.42	0.36		1	0.67	0.5	0.51	0.63		0.97	0.59	0.44	0.37	0.45		0.97
NC_002516.2	CDS	612517	612717	+	ID=cds-NP_249244.1;Parent=gene-PA0553;Dbxref=GenBank:NP_249244.1,GeneID:879424;Name=NP_249244.1;Note='Product name confidence: class 4 (Homologs of previously reported genes of unknown function%2C or no similarity to any previously reported sequences)';gbkey=CDS;locus_tag=PA0553;product=hypothetical protein;protein_id=NP_249244.1;transl_table=11	PA0553	123.66	80	69.92	49.67	63.87		120.83	83.48	75.97	86.21	114.97		131.33	102.13	76.65	73.79	80.28		120.01	97.33	97.3	112.7	123.58		0.94	0.61	0.53	0.38	0.49		0.92	0.64	0.58	0.66	0.88		1	0.78	0.58	0.56	0.61		0.91
NC_002516.2	CDS	612877	613218	+	ID=cds-NP_249245.1;Parent=gene-PA0554;Dbxref=GenBank:NP_249245.1,GeneID:882092;Name=NP_249245.1;Note='Product name confidence: class 4 (Homologs of previously reported genes of unknown function%2C or no similarity to any previously reported sequences)';gbkey=CDS;locus_tag=PA0554;product=hypothetical protein;protein_id=NP_249245.1;transl_table=11	PA0554	101.55	122.06	113.88	113.29	109.41		146.29	134.86	152.3	178.89	234.75		139.54	133.33	114.33	99.69	161.76		161.79	163.18	169.14	220.14	225.36		0.43	0.52	0.49	0.48	0.47		0.62	0.57	0.65	0.76	1		0.59	0.57	0.49	0.42	0.69		0.69
NC_002516.2	CDS	613338	614402	+	ID=cds-NP_249246.1;Parent=gene-PA0555;Dbxref=GenBank:NP_249246.1,GeneID:880792;Name=NP_249246.1;Note=Product name confidence: class 2 (High similarity to functionally studied protein);gbkey=CDS;gene=fda;locus_tag=PA0555;product=fructose-1%2C6-bisphosphate aldolase;protein_id=NP_249246.1;transl_table=11	PA0555	105.83	76.4	52.03	63.39	62.7		104.62	90.2	71.69	82.96	101.57		104.88	84.03	55.27	58.58	66.37		108.17	93.46	79.73	101.55	105.47		0.98	0.71	0.48	0.59	0.58		0.97	0.83	0.66	0.77	0.94		0.97	0.78	0.51	0.54	0.61		1
NC_002516.2	CDS	614468	614950	+	ID=cds-NP_249247.1;Parent=gene-PA0556;Dbxref=GenBank:NP_249247.1,GeneID:882999;Name=NP_249247.1;Note='Product name confidence: class 4 (Homologs of previously reported genes of unknown function%2C or no similarity to any previously reported sequences)';gbkey=CDS;locus_tag=PA0556;product=hypothetical protein;protein_id=NP_249247.1;transl_table=11	PA0556	28.2	16.98	18.08	10.03	7.94		29.13	24.86	12.13	13.51	19.99		21.48	19.78	10.56	13.24	28.04		37.71	19.26	13.85	24.22	14.94		0.75	0.45	0.48	0.27	0.21		0.77	0.66	0.32	0.36	0.53		0.57	0.52	0.28	0.35	0.74		1
NC_002516.2	CDS	614952	615608	-	ID=cds-NP_249248.1;Parent=gene-PA0557;Dbxref=GenBank:NP_249248.1,GeneID:882017;Name=NP_249248.1;Note='Product name confidence: class 4 (Homologs of previously reported genes of unknown function%2C or no similarity to any previously reported sequences)';gbkey=CDS;locus_tag=PA0557;product=hypothetical protein;protein_id=NP_249248.1;transl_table=11	PA0557	1.04	0.97	0.61	0.3	1.31		0.95	1.45	0.16	0.81	0.17		0.18	0.72	0.81	1.3	0.73		1.05	0.98	0.63	0	0.56		0.72	0.67	0.42	0.21	0.9		0.66	1	0.11	0.56	0.12		0.12	0.5	0.56	0.9	0.5		0.72
NC_002516.2	CDS	615607	616374	+	ID=cds-NP_249249.1;Parent=gene-PA0558;Dbxref=GenBank:NP_249249.1,GeneID:880893;Name=NP_249249.1;Note='Product name confidence: class 4 (Homologs of previously reported genes of unknown function%2C or no similarity to any previously reported sequences)';gbkey=CDS;locus_tag=PA0558;product=hypothetical protein;protein_id=NP_249249.1;transl_table=11	PA0558	4.58	8.87	4.05	1.93	2.85		7.19	7.25	5.04	4.74	6.22		6.75	5.05	3.18	6.55	3.5		10.13	6.4	5.09	3.65	6.78		0.45	0.88	0.4	0.19	0.28		0.71	0.72	0.5	0.47	0.61		0.67	0.5	0.31	0.65	0.35		1
NC_002516.2	CDS	616371	617549	-	ID=cds-NP_249250.1;Parent=gene-PA0559;Dbxref=GenBank:NP_249250.1,GeneID:879364;Name=NP_249250.1;Note='Product name confidence: class 4 (Homologs of previously reported genes of unknown function%2C or no similarity to any previously reported sequences)';gbkey=CDS;locus_tag=PA0559;product=hypothetical protein;protein_id=NP_249250.1;transl_table=11	PA0559	11.74	14.18	10.39	8.8	11.15		17.24	14.16	11.09	11.34	18.5		23.76	18.41	9.55	7.08	11.73		22.8	22.78	15.19	19.35	19.05		0.49	0.6	0.44	0.37	0.47		0.73	0.6	0.47	0.48	0.78		1	0.77	0.4	0.3	0.49		0.96
NC_002516.2	CDS	617662	618150	+	ID=cds-NP_249251.1;Parent=gene-PA0560;Dbxref=GenBank:NP_249251.1,GeneID:879234;Name=NP_249251.1;Note='Product name confidence: class 4 (Homologs of previously reported genes of unknown function%2C or no similarity to any previously reported sequences)';gbkey=CDS;locus_tag=PA0560;product=hypothetical protein;protein_id=NP_249251.1;transl_table=11	PA0560	67.11	89.73	84.57	69.13	50.26		99.76	80.17	88.76	85.09	150.43		94.76	81.44	65.4	34.51	46.94		78.73	75.43	125.24	89.95	178.53		0.38	0.5	0.47	0.39	0.28		0.56	0.45	0.5	0.48	0.84		0.53	0.46	0.37	0.19	0.26		0.44
NC_002516.2	CDS	618176	619330	+	ID=cds-NP_249252.1;Parent=gene-PA0561;Dbxref=GenBank:NP_249252.1,GeneID:882132;Name=NP_249252.1;Note='Product name confidence: class 4 (Homologs of previously reported genes of unknown function%2C or no similarity to any previously reported sequences)';gbkey=CDS;locus_tag=PA0561;product=hypothetical protein;protein_id=NP_249252.1;transl_table=11	PA0561	10.71	15.67	9.82	9.24	6.71		22.92	11.22	11.68	8.33	12.87		21.06	10.97	10.12	8.19	8.98		17.48	14.99	11.58	14.76	15.34		0.47	0.68	0.43	0.4	0.29		1	0.49	0.51	0.36	0.56		0.92	0.48	0.44	0.36	0.39		0.76
NC_002516.2	CDS	619332	620006	-	ID=cds-NP_249253.1;Parent=gene-PA0562;Dbxref=GenBank:NP_249253.1,GeneID:878411;Name=NP_249253.1;Note='Product name confidence: class 3 (Function proposed based on presence of conserved amino acid motif%2C structural feature or limited sequence similarity to an experimentally studied gene)';gbkey=CDS;locus_tag=PA0562;product=hydrolase;protein_id=NP_249253.1;transl_table=11	PA0562	24.05	15.97	8.63	17.57	17.28		32.27	20.26	17.04	17.43	23.15		30.23	17.24	14.48	14.9	16.93		26.84	19.66	19.52	15.86	21.78		0.75	0.49	0.27	0.54	0.54		1	0.63	0.53	0.54	0.72		0.94	0.53	0.45	0.46	0.52		0.83
NC_002516.2	CDS	620135	620488	-	ID=cds-NP_249254.1;Parent=gene-PA0563;Dbxref=GenBank:NP_249254.1,GeneID:879219;Name=NP_249254.1;Note='Product name confidence: class 4 (Homologs of previously reported genes of unknown function%2C or no similarity to any previously reported sequences)';gbkey=CDS;locus_tag=PA0563;product=hypothetical protein;protein_id=NP_249254.1;transl_table=11	PA0563	407.83	460.28	373.16	398.15	520.09		530.58	539.11	487.49	488.28	670.58		503.74	502.38	353.58	365.5	498.13		426.65	572.59	517.55	678.99	699.08		0.58	0.66	0.53	0.57	0.74		0.76	0.77	0.7	0.7	0.96		0.72	0.72	0.51	0.52	0.71		0.61
NC_002516.2	CDS	620666	621577	-	ID=cds-NP_249255.1;Parent=gene-PA0564;Dbxref=GenBank:NP_249255.1,GeneID:879206;Name=NP_249255.1;Note='Product name confidence: class 3 (Function proposed based on presence of conserved amino acid motif%2C structural feature or limited sequence similarity to an experimentally studied gene)';gbkey=CDS;locus_tag=PA0564;product=transcriptional regulator;protein_id=NP_249255.1;transl_table=11	PA0564	6.04	7.01	4.62	4.77	4.46		9.6	10.29	2.75	7.98	6.66		10.62	7.05	5.6	4.49	3.58		9.5	7.03	5.64	6.32	6.21		0.57	0.66	0.44	0.45	0.42		0.9	0.97	0.26	0.75	0.63		1	0.66	0.53	0.42	0.34		0.89
NC_002516.2	CDS	621695	622033	+	ID=cds-NP_249256.1;Parent=gene-PA0565;Dbxref=GenBank:NP_249256.1,GeneID:877835;Name=NP_249256.1;Note='Product name confidence: class 4 (Homologs of previously reported genes of unknown function%2C or no similarity to any previously reported sequences)';gbkey=CDS;locus_tag=PA0565;product=hypothetical protein;protein_id=NP_249256.1;transl_table=11	PA0565	2.68	0	0.59	0	3		6.76	2.83	0.62	5.05	1.92		2.04	1.67	2.19	3.77	3.4		2.03	4.42	1.21	3.4	4.58		0.4	0	0.09	0	0.44		1	0.42	0.09	0.75	0.28		0.3	0.25	0.32	0.56	0.5		0.3
NC_002516.2	CDS	622023	622538	-	ID=cds-NP_249257.1;Parent=gene-PA0566;Dbxref=GenBank:NP_249257.1,GeneID:879287;Name=NP_249257.1;Note='Product name confidence: class 4 (Homologs of previously reported genes of unknown function%2C or no similarity to any previously reported sequences)';gbkey=CDS;locus_tag=PA0566;product=hypothetical protein;protein_id=NP_249257.1;transl_table=11	PA0566	8.58	15.07	10.12	11.88	12.44		17.17	13.72	10.74	9.74	16.61		13.4	17.97	11.12	9.75	24.94		21.37	16.37	13.56	11.65	16.1		0.34	0.6	0.41	0.48	0.5		0.69	0.55	0.43	0.39	0.67		0.54	0.72	0.45	0.39	1		0.86
NC_002516.2	CDS	622726	622884	+	ID=cds-NP_249258.1;Parent=gene-PA0567;Dbxref=GenBank:NP_249258.1,GeneID:877760;Name=NP_249258.1;Note='Product name confidence: class 4 (Homologs of previously reported genes of unknown function%2C or no similarity to any previously reported sequences)';gbkey=CDS;locus_tag=PA0567;product=hypothetical protein;protein_id=NP_249258.1;transl_table=11	PA0567	76.38	44.21	78.28	74.6	76.8		80.63	69.02	88.8	92.16	159.67		107.3	53.55	81.53	75.05	24.16		101.55	127.08	136.59	84.96	153.92		0.48	0.28	0.49	0.47	0.48		0.5	0.43	0.56	0.58	1		0.67	0.34	0.51	0.47	0.15		0.64
NC_002516.2	CDS	622894	623352	-	ID=cds-NP_249259.1;Parent=gene-PA0568;Dbxref=GenBank:NP_249259.1,GeneID:879243;Name=NP_249259.1;Note='Product name confidence: class 4 (Homologs of previously reported genes of unknown function%2C or no similarity to any previously reported sequences)';gbkey=CDS;locus_tag=PA0568;product=hypothetical protein;protein_id=NP_249259.1;transl_table=11	PA0568	17.8	9.74	4.59	5.38	6.65		15.9	9.53	3.65	5.83	5.67		9.54	10.1	8.33	3.53	4.83		10.3	15.61	3.36	8.61	4.97		1	0.55	0.26	0.3	0.37		0.89	0.54	0.21	0.33	0.32		0.54	0.57	0.47	0.2	0.27		0.58
NC_002516.2	CDS	623368	623838	-	ID=cds-NP_249260.1;Parent=gene-PA0569;Dbxref=GenBank:NP_249260.1,GeneID:881959;Name=NP_249260.1;Note='Product name confidence: class 4 (Homologs of previously reported genes of unknown function%2C or no similarity to any previously reported sequences)';gbkey=CDS;locus_tag=PA0569;product=hypothetical protein;protein_id=NP_249260.1;transl_table=11	PA0569	4.58	4.97	3.2	3.36	3.82		12.17	8.95	6	6.36	5.07		11.99	10.85	6.09	3.98	8.37		7.32	8.85	6.12	5.6	9.5		0.38	0.41	0.26	0.28	0.31		1	0.74	0.49	0.52	0.42		0.99	0.89	0.5	0.33	0.69		0.6
NC_002516.2	CDS	623852	624199	-	ID=cds-NP_249261.1;Parent=gene-PA0570;Dbxref=GenBank:NP_249261.1,GeneID:879240;Name=NP_249261.1;Note='Product name confidence: class 4 (Homologs of previously reported genes of unknown function%2C or no similarity to any previously reported sequences)';gbkey=CDS;locus_tag=PA0570;product=hypothetical protein;protein_id=NP_249261.1;transl_table=11	PA0570	5.87	10.1	8.08	1.7	3.37		14.38	6.17	6.01	8.3	5.61		16.23	5.98	6.72	5.39	13.27		15	15.36	6.51	9.47	6.82		0.36	0.62	0.5	0.1	0.21		0.89	0.38	0.37	0.51	0.35		1	0.37	0.41	0.33	0.82		0.92
NC_002516.2	CDS	624189	624803	-	ID=cds-NP_249262.1;Parent=gene-PA0571;Dbxref=GenBank:NP_249262.1,GeneID:880621;Name=NP_249262.1;Note='Product name confidence: class 4 (Homologs of previously reported genes of unknown function%2C or no similarity to any previously reported sequences)';gbkey=CDS;locus_tag=PA0571;product=hypothetical protein;protein_id=NP_249262.1;transl_table=11	PA0571	20.85	19.74	16.48	16.71	17.18		30.17	26.51	22.11	23.31	25.23		32.69	25.07	20.73	15.94	22.8		37.78	22.77	32.8	25.45	36.08		0.55	0.52	0.44	0.44	0.45		0.8	0.7	0.59	0.62	0.67		0.87	0.66	0.55	0.42	0.6		1
NC_002516.2	CDS	624994	627765	-	ID=cds-NP_249263.1;Parent=gene-PA0572;Dbxref=GenBank:NP_249263.1,GeneID:878237;Name=NP_249263.1;Note='Product name confidence: class 4 (Homologs of previously reported genes of unknown function%2C or no similarity to any previously reported sequences)';gbkey=CDS;locus_tag=PA0572;product=hypothetical protein;protein_id=NP_249263.1;transl_table=11	PA0572	3.77	4.23	2.44	2.07	1.69		4.09	2.7	1.58	2.16	2.58		4.08	3	1.69	1.66	2.98		4.55	3.39	2.01	1.96	2.24		0.83	0.93	0.54	0.45	0.37		0.9	0.59	0.35	0.47	0.57		0.9	0.66	0.37	0.36	0.65		1
NC_002516.2	CDS	628335	628670	-	ID=cds-NP_249264.1;Parent=gene-PA0573;Dbxref=GenBank:NP_249264.1,GeneID:879310;Name=NP_249264.1;Note='Product name confidence: class 4 (Homologs of previously reported genes of unknown function%2C or no similarity to any previously reported sequences)';gbkey=CDS;locus_tag=PA0573;product=hypothetical protein;protein_id=NP_249264.1;transl_table=11	PA0573	19.59	8.24	12.85	9.12	9.32		13.03	11.36	17.12	10.82	14.21		21.96	19.71	10.12	7.1	8.58		19.34	13.72	11.03	19.12	14.13		0.89	0.38	0.59	0.42	0.42		0.59	0.52	0.78	0.49	0.65		1	0.9	0.46	0.32	0.39		0.88
NC_002516.2	CDS	628763	629884	-	ID=cds-NP_249265.1;Parent=gene-PA0574;Dbxref=GenBank:NP_249265.1,GeneID:879506;Name=NP_249265.1;Note='Product name confidence: class 4 (Homologs of previously reported genes of unknown function%2C or no similarity to any previously reported sequences)';gbkey=CDS;locus_tag=PA0574;product=hypothetical protein;protein_id=NP_249265.1;transl_table=11	PA0574	37.23	25.63	17.98	24.05	27.49		41.43	31.47	28.99	23.83	30.17		47.67	34.41	20.27	20.81	30.49		46.51	40.5	24.03	29.66	28.97		0.78	0.54	0.38	0.5	0.58		0.87	0.66	0.61	0.5	0.63		1	0.72	0.43	0.44	0.64		0.98
NC_002516.2	tRNA	630434	630510	-	ID=rna-PA0574.1;Parent=gene-PA0574.1;Dbxref=GeneID:3240220;gbkey=tRNA;locus_tag=PA0574.1;product=tRNA-Met	PA0574.1	272.69	206.07	143.4	142.48	185.02		224.71	266.44	222.76	197.25	360.71		131.74	230.96	113.15	285.59	208.3		173.9	262.41	262	197.91	323.77		0.76	0.57	0.4	0.39	0.51		0.62	0.74	0.62	0.55	1		0.37	0.64	0.31	0.79	0.58		0.48
NC_002516.2	CDS	630527	634264	-	ID=cds-NP_249266.1;Parent=gene-PA0575;Dbxref=GenBank:NP_249266.1,GeneID:882126;Name=NP_249266.1;Note='Product name confidence: class 4 (Homologs of previously reported genes of unknown function%2C or no similarity to any previously reported sequences)';gbkey=CDS;locus_tag=PA0575;product=hypothetical protein;protein_id=NP_249266.1;transl_table=11	PA0575	4.95	6.64	3.44	3.09	1.97		6.58	7.45	5.09	5.49	6.97		6.72	7.24	4.32	2.14	2.24		6.06	9.41	6.23	7.26	7.55		0.53	0.71	0.37	0.33	0.21		0.7	0.79	0.54	0.58	0.74		0.71	0.77	0.46	0.23	0.24		0.64
NC_002516.2	CDS	634371	636224	-	ID=cds-NP_249267.1;Parent=gene-PA0576;Dbxref=GenBank:NP_249267.1,GeneID:882038;Name=NP_249267.1;Note=Product name confidence: class 1 (Function experimentally demonstrated in P. aeruginosa);gbkey=CDS;gene=rpoD;locus_tag=PA0576;product=RNA polymerase sigma factor RpoD;protein_id=NP_249267.1;transl_table=11	PA0576	371.35	347.08	318.46	284.95	231.88		390.58	386.1	385.52	456.29	630.08		437.27	396.55	308.51	247.24	272.54		377.21	408.27	416.82	550.75	691.68		0.54	0.5	0.46	0.41	0.34		0.56	0.56	0.56	0.66	0.91		0.63	0.57	0.45	0.36	0.39		0.55
NC_002516.2	CDS	636304	638298	-	ID=cds-NP_249268.1;Parent=gene-PA0577;Dbxref=GenBank:NP_249268.1,GeneID:882047;Name=NP_249268.1;Note=Product name confidence: class 2 (High similarity to functionally studied protein);gbkey=CDS;gene=dnaG;locus_tag=PA0577;product=DNA primase;protein_id=NP_249268.1;transl_table=11	PA0577	49.44	35.61	22.59	21.7	22.25		61.23	38.7	22.65	28.31	57.97		60.26	36.8	23.81	20.68	22.02		57.18	38.38	26.98	28.41	55.52		0.81	0.58	0.37	0.35	0.36		1	0.63	0.37	0.46	0.95		0.98	0.6	0.39	0.34	0.36		0.93
NC_002516.2	CDS	638381	638830	-	ID=cds-NP_249269.1;Parent=gene-PA0578;Dbxref=GenBank:NP_249269.1,GeneID:880823;Name=NP_249269.1;Note='Product name confidence: class 4 (Homologs of previously reported genes of unknown function%2C or no similarity to any previously reported sequences)';gbkey=CDS;locus_tag=PA0578;product=hypothetical protein;protein_id=NP_249269.1;transl_table=11	PA0578	159.15	170.63	84.99	89.62	77.93		173.95	179.54	111.56	141.66	120.79		201.34	191.93	102	124.63	135.59		149.44	224.51	127.63	150.1	143.67		0.71	0.76	0.38	0.4	0.35		0.77	0.8	0.5	0.63	0.54		0.9	0.85	0.45	0.56	0.6		0.67
NC_002516.2	CDS	638900	639115	-	ID=cds-NP_249270.1;Parent=gene-PA0579;Dbxref=GenBank:NP_249270.1,GeneID:880307;Name=NP_249270.1;Note=Product name confidence: class 2 (High similarity to functionally studied protein);gbkey=CDS;gene=rpsU;locus_tag=PA0579;product=30S ribosomal protein S21;protein_id=NP_249270.1;transl_table=11	PA0579	3428.09	3154.42	2422.08	1811.61	1748.58		2909.31	3209.86	2452.99	2557.67	3160.41		3790.04	3870.13	2351.87	1662.07	2157		2112.29	3552.21	3044.48	3251.05	3782.95		0.89	0.82	0.63	0.47	0.45		0.75	0.83	0.63	0.66	0.82		0.98	1	0.61	0.43	0.56		0.55
NC_002516.2	CDS	639316	640341	+	ID=cds-NP_249271.1;Parent=gene-PA0580;Dbxref=GenBank:NP_249271.1,GeneID:882271;Name=NP_249271.1;Note=Product name confidence: class 2 (High similarity to functionally studied protein);gbkey=CDS;gene=gcp;locus_tag=PA0580;product=tRNA N6-adenosine threonylcarbamoyltransferase;protein_id=NP_249271.1;transl_table=11	PA0580	51.88	45.48	29.55	29.09	26.7		66.85	58.13	38.23	44.72	67.68		73.93	55.41	44.32	29.41	38.2		71.01	64.5	59.79	62.06	63.82		0.7	0.62	0.4	0.39	0.36		0.9	0.79	0.52	0.6	0.92		1	0.75	0.6	0.4	0.52		0.96
NC_002516.2	CDS	640420	640989	-	ID=cds-NP_249272.1;Parent=gene-PA0581;Dbxref=GenBank:NP_249272.1,GeneID:880814;Name=NP_249272.1;Note='Product name confidence: class 4 (Homologs of previously reported genes of unknown function%2C or no similarity to any previously reported sequences)';gbkey=CDS;locus_tag=PA0581;product=glycerol-3-phosphate acyltransferase PlsY;protein_id=NP_249272.1;transl_table=11	PA0581	34.65	35.31	35.92	34.33	37.35		52.66	42.41	36.39	48.06	70.05		55.81	45.69	39.89	45.16	80.21		68.75	51.02	54.53	59.83	85.87		0.4	0.41	0.42	0.4	0.43		0.61	0.49	0.42	0.56	0.82		0.65	0.53	0.46	0.53	0.93		0.8
NC_002516.2	CDS	641073	641426	+	ID=cds-NP_249273.1;Parent=gene-PA0582;Dbxref=GenBank:NP_249273.1,GeneID:880775;Name=NP_249273.1;Note=Product name confidence: class 2 (High similarity to functionally studied protein);gbkey=CDS;gene=folB;locus_tag=PA0582;product=dihydroneopterin aldolase;protein_id=NP_249273.1;transl_table=11	PA0582	34.31	41.52	31.19	20.38	19.02		58.3	39.76	38.11	45.02	41.07		59.59	51.04	27.01	38.04	43.68		59.24	53.76	56.99	61.26	41.53		0.56	0.68	0.51	0.33	0.31		0.95	0.65	0.62	0.73	0.67		0.97	0.83	0.44	0.62	0.71		0.97
NC_002516.2	CDS	641417	641959	+	ID=cds-NP_249274.1;Parent=gene-PA0583;Dbxref=GenBank:NP_249274.1,GeneID:880783;Name=NP_249274.1;Note='Product name confidence: class 4 (Homologs of previously reported genes of unknown function%2C or no similarity to any previously reported sequences)';gbkey=CDS;locus_tag=PA0583;product=hypothetical protein;protein_id=NP_249274.1;transl_table=11	PA0583	25.5	17.65	16.45	10.92	17.15		30.9	22.55	12.91	14.58	25.18		27.6	17.07	14.48	11.93	18.4		25.39	32.29	22.18	18.96	19.84		0.79	0.55	0.51	0.34	0.53		0.96	0.7	0.4	0.45	0.78		0.85	0.53	0.45	0.37	0.57		0.79
NC_002516.2	CDS	641932	643164	-	ID=cds-NP_249275.1;Parent=gene-PA0584;Dbxref=GenBank:NP_249275.1,GeneID:877618;Name=NP_249275.1;Note=Product name confidence: class 2 (High similarity to functionally studied protein);gbkey=CDS;gene=cca;locus_tag=PA0584;product=multifunctional tRNA nucleotidyl transferase/2'3'-cyclic phosphodiesterase/2'nucleotidase/phosphatase;protein_id=NP_249275.1;transl_table=11	PA0584	13.72	12.01	9.04	8.18	13.21		15.39	14.45	9.84	10.24	12.14		15.14	14.04	11.81	9.12	16.98		14.61	10.92	11.02	15.17	11.85		0.81	0.71	0.53	0.48	0.78		0.91	0.85	0.58	0.6	0.71		0.89	0.83	0.7	0.54	1		0.86
NC_002516.2	CDS	643208	643714	-	ID=cds-NP_249276.1;Parent=gene-PA0585;Dbxref=GenBank:NP_249276.1,GeneID:878052;Name=NP_249276.1;Note='Product name confidence: class 4 (Homologs of previously reported genes of unknown function%2C or no similarity to any previously reported sequences)';gbkey=CDS;locus_tag=PA0585;product=hypothetical protein;protein_id=NP_249276.1;transl_table=11	PA0585	9.18	3.36	4.95	6.82	10.65		8.63	9.25	2.68	6.75	14.12		9.55	5.97	4.61	3.53	6.27		13.01	8.86	3.05	10.24	19.27		0.48	0.17	0.26	0.35	0.55		0.45	0.48	0.14	0.35	0.73		0.5	0.31	0.24	0.18	0.33		0.68
NC_002516.2	CDS	643808	645361	-	ID=cds-NP_249277.1;Parent=gene-PA0586;Dbxref=GenBank:NP_249277.1,GeneID:879539;Name=NP_249277.1;Note='Product name confidence: class 4 (Homologs of previously reported genes of unknown function%2C or no similarity to any previously reported sequences)';gbkey=CDS;locus_tag=PA0586;product=hypothetical protein;protein_id=NP_249277.1;transl_table=11	PA0586	4.75	6.99	2.52	3.69	4.03		7.71	5.27	4.17	3.51	2.72		10.13	7.37	4.85	3.46	2.47		5.96	6.74	2.91	3.76	3.11		0.47	0.69	0.25	0.36	0.4		0.76	0.52	0.41	0.35	0.27		1	0.73	0.48	0.34	0.24		0.59
NC_002516.2	CDS	645358	646629	-	ID=cds-NP_249278.1;Parent=gene-PA0587;Dbxref=GenBank:NP_249278.1,GeneID:879664;Name=NP_249278.1;Note='Product name confidence: class 4 (Homologs of previously reported genes of unknown function%2C or no similarity to any previously reported sequences)';gbkey=CDS;locus_tag=PA0587;product=hypothetical protein;protein_id=NP_249278.1;transl_table=11	PA0587	9.01	8.04	6.39	4.51	4.8		9.51	6.69	5.26	5.47	5.54		10.33	9.74	7.6	6.37	5.74		9.29	8.07	7.12	5.5	5.1		0.87	0.78	0.62	0.44	0.46		0.92	0.65	0.51	0.53	0.54		1	0.94	0.74	0.62	0.56		0.9
NC_002516.2	CDS	646730	648652	-	ID=cds-NP_249279.1;Parent=gene-PA0588;Dbxref=GenBank:NP_249279.1,GeneID:879092;Name=NP_249279.1;Note='Product name confidence: class 4 (Homologs of previously reported genes of unknown function%2C or no similarity to any previously reported sequences)';gbkey=CDS;locus_tag=PA0588;product=hypothetical protein;protein_id=NP_249279.1;transl_table=11	PA0588	20.89	20.38	18.27	15.93	16.86		19.32	21.17	17.19	20.02	25.61		28.41	23.32	15.91	12.57	16.48		20.07	21.79	16.27	25.1	25.93		0.74	0.72	0.64	0.56	0.59		0.68	0.75	0.61	0.7	0.9		1	0.82	0.56	0.44	0.58		0.71
NC_002516.2	CDS	648931	649263	-	ID=cds-NP_249280.1;Parent=gene-PA0589;Dbxref=GenBank:NP_249280.1,GeneID:880468;Name=NP_249280.1;Note='Product name confidence: class 4 (Homologs of previously reported genes of unknown function%2C or no similarity to any previously reported sequences)';gbkey=CDS;locus_tag=PA0589;product=thiosulfate sulfurtransferase;protein_id=NP_249280.1;transl_table=11	PA0589	18.75	15.99	10.85	9.5	4.23		15.02	13.85	17.27	13.49	12.38		17.31	18.46	10.21	12.8	4.9		25.72	20.55	15.76	16.33	9.87		0.73	0.62	0.42	0.37	0.16		0.58	0.54	0.67	0.52	0.48		0.67	0.72	0.4	0.5	0.19		1
NC_002516.2	CDS	649307	650158	-	ID=cds-NP_249281.1;Parent=gene-PA0590;Dbxref=GenBank:NP_249281.1,GeneID:880834;Name=NP_249281.1;Note=Product name confidence: class 2 (High similarity to functionally studied protein);gbkey=CDS;gene=apaH;locus_tag=PA0590;product=bis(5'-nucleosyl)-tetraphosphatase;protein_id=NP_249281.1;transl_table=11	PA0590	39.7	30.44	18.14	14.27	18.2		45.26	32.48	23.32	21.97	23.43		44.24	34.42	26.44	18.41	27.28		49.23	33.5	20.55	34.9	24.54		0.81	0.62	0.37	0.29	0.37		0.92	0.66	0.47	0.45	0.48		0.9	0.7	0.54	0.37	0.55		1
NC_002516.2	CDS	650158	650538	-	ID=cds-NP_249282.1;Parent=gene-PA0591;Dbxref=GenBank:NP_249282.1,GeneID:880916;Name=NP_249282.1;Note='Product name confidence: class 4 (Homologs of previously reported genes of unknown function%2C or no similarity to any previously reported sequences)';gbkey=CDS;locus_tag=PA0591;product=protein ApaG;protein_id=NP_249282.1;transl_table=11	PA0591	29.49	23.76	15.81	18.68	7.81		27.9	29.01	21.41	21.34	23.92		42.36	16.14	16.73	19.69	15.88		38.5	21.04	20.8	29.4	20.13		0.7	0.56	0.37	0.44	0.18		0.66	0.68	0.51	0.5	0.56		1	0.38	0.39	0.46	0.37		0.91
NC_002516.2	CDS	650575	651381	-	ID=cds-NP_249283.1;Parent=gene-PA0592;Dbxref=GenBank:NP_249283.1,GeneID:880847;Name=NP_249283.1;Note=Product name confidence: class 2 (High similarity to functionally studied protein);gbkey=CDS;gene=ksgA;locus_tag=PA0592;product=ribosomal RNA small subunit methyltransferase A;protein_id=NP_249283.1;transl_table=11	PA0592	72.85	55.95	55.72	57.2	50.63		72.85	63.16	60.78	67.73	139.01		71.85	56.97	45.03	44.81	50.46		60.27	72.6	72.44	85.3	136.36		0.52	0.4	0.4	0.41	0.36		0.52	0.45	0.44	0.49	1		0.52	0.41	0.32	0.32	0.36		0.43
NC_002516.2	CDS	651497	652483	-	ID=cds-NP_249284.1;Parent=gene-PA0593;Dbxref=GenBank:NP_249284.1,GeneID:880733;Name=NP_249284.1;Note=Product name confidence: class 2 (High similarity to functionally studied protein);gbkey=CDS;gene=pdxA;locus_tag=PA0593;product=4-hydroxythreonine-4-phosphate dehydrogenase;protein_id=NP_249284.1;transl_table=11	PA0593	74.75	56.11	29.9	31.14	21.18		78.04	65.02	36.35	40.42	33.42		81.28	61.15	33.7	35.15	34.93		97.57	67.37	37.35	44.07	33.31		0.77	0.58	0.31	0.32	0.22		0.8	0.67	0.37	0.41	0.34		0.83	0.63	0.35	0.36	0.36		1
NC_002516.2	CDS	652480	653772	-	ID=cds-NP_249285.1;Parent=gene-PA0594;Dbxref=GenBank:NP_249285.1,GeneID:879552;Name=NP_249285.1;Note=Product name confidence: class 2 (High similarity to functionally studied protein);gbkey=CDS;gene=surA;locus_tag=PA0594;product=chaperone SurA;protein_id=NP_249285.1;transl_table=11	PA0594	155.98	107.9	64.36	64.59	50.49		158.11	121.89	77.33	76.11	79.38		207.18	133.59	71.99	68.82	65.89		183.64	141.48	83.27	92.12	86.45		0.75	0.52	0.31	0.31	0.24		0.76	0.59	0.37	0.37	0.38		1	0.64	0.35	0.33	0.32		0.89
NC_002516.2	CDS	653753	656527	-	ID=cds-NP_249286.1;Parent=gene-PA0595;Dbxref=GenBank:NP_249286.1,GeneID:880756;Name=NP_249286.1;Note=Product name confidence: class 2 (High similarity to functionally studied protein);gbkey=CDS;gene=ostA;locus_tag=PA0595;product=organic solvent tolerance protein OstA;protein_id=NP_249286.1;transl_table=11	PA0595	146.42	131.26	100.91	100.71	97.15		176.42	138.98	114.09	131.09	186.1		194.07	134.26	92.32	89.05	96.98		172.68	161.23	129.97	157.53	190.21		0.75	0.68	0.52	0.52	0.5		0.91	0.72	0.59	0.68	0.96		1	0.69	0.48	0.46	0.5		0.89
NC_002516.2	CDS	656654	657670	+	ID=cds-NP_249287.1;Parent=gene-PA0596;Dbxref=GenBank:NP_249287.1,GeneID:882000;Name=NP_249287.1;Note='Product name confidence: class 4 (Homologs of previously reported genes of unknown function%2C or no similarity to any previously reported sequences)';gbkey=CDS;locus_tag=PA0596;product=hypothetical protein;protein_id=NP_249287.1;transl_table=11	PA0596	36.72	31.41	31.39	36.74	36.48		43.05	33.39	32.29	39.86	53.02		53.27	33.11	26.33	25.23	49.06		38.92	36.27	36.54	46.17	53.52		0.69	0.59	0.59	0.69	0.68		0.8	0.62	0.6	0.74	0.99		1	0.62	0.49	0.47	0.92		0.73
NC_002516.2	CDS	657667	658341	+	ID=cds-NP_249288.1;Parent=gene-PA0597;Dbxref=GenBank:NP_249288.1,GeneID:878173;Name=NP_249288.1;Note='Product name confidence: class 3 (Function proposed based on presence of conserved amino acid motif%2C structural feature or limited sequence similarity to an experimentally studied gene)';gbkey=CDS;locus_tag=PA0597;product=nucleotidyl transferase;protein_id=NP_249288.1;transl_table=11	PA0597	16.65	19.72	9.29	9.66	7.77		25.79	22.85	11	13.94	18.16		29.03	20.74	11.81	7.2	18.36		31.21	19.48	16.55	25.38	18.13		0.53	0.63	0.3	0.31	0.25		0.83	0.73	0.35	0.45	0.58		0.93	0.66	0.38	0.23	0.59		1
NC_002516.2	CDS	658343	659101	+	ID=cds-NP_249289.1;Parent=gene-PA0598;Dbxref=GenBank:NP_249289.1,GeneID:878221;Name=NP_249289.1;Note='Product name confidence: class 4 (Homologs of previously reported genes of unknown function%2C or no similarity to any previously reported sequences)';gbkey=CDS;locus_tag=PA0598;product=hypothetical protein;protein_id=NP_249289.1;transl_table=11	PA0598	34.39	20.06	16	13.28	13.41		41.2	30.07	19.71	21.28	24.59		48.9	32.16	17.64	19.43	22.3		42.42	31.97	28.34	23.33	21.42		0.7	0.41	0.33	0.27	0.27		0.84	0.61	0.4	0.44	0.5		1	0.66	0.36	0.4	0.46		0.87
NC_002516.2	CDS	659102	660163	-	ID=cds-NP_249290.1;Parent=gene-PA0599;Dbxref=GenBank:NP_249290.1,GeneID:878592;Name=NP_249290.1;Note='Product name confidence: class 4 (Homologs of previously reported genes of unknown function%2C or no similarity to any previously reported sequences)';gbkey=CDS;locus_tag=PA0599;product=hypothetical protein;protein_id=NP_249290.1;transl_table=11	PA0599	9.4	11.63	3.97	8.56	7.67		11.97	7.56	6.4	9.06	7.87		13.57	9.35	4.3	6.42	11.03		10.57	11.48	9.11	9.23	9.72		0.69	0.86	0.29	0.63	0.57		0.88	0.56	0.47	0.67	0.58		1	0.69	0.32	0.47	0.81		0.78
NC_002516.2	CDS	660315	662708	+	ID=cds-NP_249291.1;Parent=gene-PA0600;Dbxref=GenBank:NP_249291.1,GeneID:880670;Name=NP_249291.1;Note='Product name confidence: class 3 (Function proposed based on presence of conserved amino acid motif%2C structural feature or limited sequence similarity to an experimentally studied gene)';gbkey=CDS;locus_tag=PA0600;product=two-component sensor;protein_id=NP_249291.1;transl_table=11	PA0600	23.28	16.41	15.47	14.33	15.37		26.78	22.55	16.65	17.74	20.62		28.22	23.12	14.47	13.21	28.21		26.98	23.53	20.51	19.1	23.27		0.82	0.58	0.55	0.51	0.54		0.95	0.8	0.59	0.63	0.73		1	0.82	0.51	0.47	1		0.96
NC_002516.2	CDS	662754	663386	+	ID=cds-NP_249292.1;Parent=gene-PA0601;Dbxref=GenBank:NP_249292.1,GeneID:882060;Name=NP_249292.1;Note='Product name confidence: class 3 (Function proposed based on presence of conserved amino acid motif%2C structural feature or limited sequence similarity to an experimentally studied gene)';gbkey=CDS;locus_tag=PA0601;product=two-component response regulator;protein_id=NP_249292.1;transl_table=11	PA0601	22.41	24.73	12.84	19.52	18.3		27.17	20.73	17.35	12.34	16.28		34.6	24.96	14.44	12.79	20.64		41.37	24.83	22.6	25.38	25.39		0.54	0.6	0.31	0.47	0.44		0.66	0.5	0.42	0.3	0.39		0.84	0.6	0.35	0.31	0.5		1
NC_002516.2	CDS	663515	664549	+	ID=cds-NP_249293.1;Parent=gene-PA0602;Dbxref=GenBank:NP_249293.1,GeneID:880771;Name=NP_249293.1;Note='Product name confidence: class 3 (Function proposed based on presence of conserved amino acid motif%2C structural feature or limited sequence similarity to an experimentally studied gene)';gbkey=CDS;locus_tag=PA0602;product=ABC transporter;protein_id=NP_249293.1;transl_table=11	PA0602	20.18	16.46	11.06	7.45	8.32		23.77	14.29	11.72	9.92	11.95		27.62	16.45	12.11	9.88	12.62		24.92	16.94	11.34	13.69	9		0.73	0.6	0.4	0.27	0.3		0.86	0.52	0.42	0.36	0.43		1	0.6	0.44	0.36	0.46		0.9
NC_002516.2	CDS	664783	665892	+	ID=cds-NP_249294.1;Parent=gene-PA0603;Dbxref=GenBank:NP_249294.1,GeneID:880619;Name=NP_249294.1;Note='Product name confidence: class 3 (Function proposed based on presence of conserved amino acid motif%2C structural feature or limited sequence similarity to an experimentally studied gene)';gbkey=CDS;locus_tag=PA0603;product=ABC transporter ATP-binding protein;protein_id=NP_249294.1;transl_table=11	PA0603	4.91	2.88	3.07	1.6	2.12		5.26	3.73	1.88	3.08	1.76		2.91	3.83	4.21	2.15	3.55		7.27	2.31	2.6	3.41	3.29		0.68	0.4	0.42	0.22	0.29		0.72	0.51	0.26	0.42	0.24		0.4	0.53	0.58	0.3	0.49		1
NC_002516.2	CDS	665948	666994	+	ID=cds-NP_249295.1;Parent=gene-PA0604;Dbxref=GenBank:NP_249295.1,GeneID:879023;Name=NP_249295.1;Note='Product name confidence: class 3 (Function proposed based on presence of conserved amino acid motif%2C structural feature or limited sequence similarity to an experimentally studied gene)';gbkey=CDS;locus_tag=PA0604;product=ABC transporter;protein_id=NP_249295.1;transl_table=11	PA0604	6.29	4.07	3.07	5.1	4.78		5.97	5.47	3.8	2.86	7.05		6.17	3.89	2.03	3.42	5.26		5.27	4.49	6.49	4.41	6.98		0.89	0.58	0.44	0.72	0.68		0.85	0.78	0.54	0.41	1		0.88	0.55	0.29	0.49	0.75		0.75
NC_002516.2	CDS	667108	668355	+	ID=cds-NP_249296.1;Parent=gene-PA0605;Dbxref=GenBank:NP_249296.1,GeneID:878376;Name=NP_249296.1;Note='Product name confidence: class 3 (Function proposed based on presence of conserved amino acid motif%2C structural feature or limited sequence similarity to an experimentally studied gene)';gbkey=CDS;locus_tag=PA0605;product=ABC transporter permease;protein_id=NP_249296.1;transl_table=11	PA0605	2.18	2.22	0.64	2.38	1.88		3.01	1.79	2.35	1.46	3.48		2.03	1.36	1.53	1.41	1.69		2.08	2.4	0.82	1.45	3.37		0.63	0.64	0.18	0.68	0.54		0.86	0.51	0.68	0.42	1		0.58	0.39	0.44	0.41	0.49		0.6
NC_002516.2	CDS	668461	669291	+	ID=cds-NP_249297.1;Parent=gene-PA0606;Dbxref=GenBank:NP_249297.1,GeneID:880768;Name=NP_249297.1;Note='Product name confidence: class 3 (Function proposed based on presence of conserved amino acid motif%2C structural feature or limited sequence similarity to an experimentally studied gene)';gbkey=CDS;locus_tag=PA0606;product=ABC transporter permease;protein_id=NP_249297.1;transl_table=11	PA0606	2.19	2.31	3.14	4.34	4.14		3.01	3.44	2.77	4.89	3.39		4.44	2.28	3.32	3.9	11.56		4.03	4.89	1.98	6.34	6.37		0.19	0.2	0.27	0.38	0.36		0.26	0.3	0.24	0.42	0.29		0.38	0.2	0.29	0.34	1		0.35
NC_002516.2	CDS	669415	670089	+	ID=cds-NP_249298.1;Parent=gene-PA0607;Dbxref=GenBank:NP_249298.1,GeneID:878162;Name=NP_249298.1;Note=Product name confidence: class 2 (High similarity to functionally studied protein);gbkey=CDS;gene=rpe;locus_tag=PA0607;product=ribulose-phosphate 3-epimerase;protein_id=NP_249298.1;transl_table=11	PA0607	72.47	49.38	53.83	65.75	59.14		88.94	66.21	72.98	68.46	106.15		83.68	66.15	71.89	48.36	47.1		79.5	73.17	87.07	80.66	113.64		0.64	0.43	0.47	0.58	0.52		0.78	0.58	0.64	0.6	0.93		0.74	0.58	0.63	0.43	0.41		0.7
NC_002516.2	CDS	670089	670907	+	ID=cds-NP_249299.1;Parent=gene-PA0608;Dbxref=GenBank:NP_249299.1,GeneID:882093;Name=NP_249299.1;Note='Product name confidence: class 3 (Function proposed based on presence of conserved amino acid motif%2C structural feature or limited sequence similarity to an experimentally studied gene)';gbkey=CDS;locus_tag=PA0608;product=phosphoglycolate phosphatase;protein_id=NP_249299.1;transl_table=11	PA0608	96.04	68.01	48.04	55.39	49.32		122.81	77.58	64.23	64.91	81.6		109.71	76.92	53.06	40.07	38.58		117.45	90.59	73.39	62.46	91.76		0.78	0.55	0.39	0.45	0.4		1	0.63	0.52	0.53	0.66		0.89	0.63	0.43	0.33	0.31		0.96
NC_002516.2	CDS	670980	672458	+	ID=cds-NP_249300.1;Parent=gene-PA0609;Dbxref=GenBank:NP_249300.1,GeneID:879191;Name=NP_249300.1;Note=Product name confidence: class 1 (Function experimentally demonstrated in P. aeruginosa);gbkey=CDS;gene=trpE;locus_tag=PA0609;product=anthranilate synthase component I;protein_id=NP_249300.1;transl_table=11	PA0609	47.59	39.61	25.93	22.45	22.33		49.83	41.56	29.13	29.29	30.22		53.39	39.65	24.64	19.94	32.23		58.45	41.2	31.39	36.87	27.48		0.81	0.68	0.44	0.38	0.38		0.85	0.71	0.5	0.5	0.52		0.91	0.68	0.42	0.34	0.55		1
NC_002516.2	CDS	672777	673091	-	ID=cds-NP_249301.1;Parent=gene-PA0610;Dbxref=GenBank:NP_249301.1,GeneID:877720;Name=NP_249301.1;Note=Product name confidence: class 1 (Function experimentally demonstrated in P. aeruginosa);gbkey=CDS;gene=prtN;locus_tag=PA0610;product=transcriptional regulator PrtN;protein_id=NP_249301.1;transl_table=11	PA0610	88.64	55.45	63.09	75.31	71.57		103.24	72.7	63.75	67.23	105.39		103.93	102.1	64.76	51.95	70.74		90.85	101.14	77.11	76.88	132.19		0.67	0.42	0.48	0.57	0.54		0.78	0.55	0.48	0.51	0.8		0.79	0.77	0.49	0.39	0.54		0.69
NC_002516.2	CDS	673191	673961	-	ID=cds-NP_249302.1;Parent=gene-PA0611;Dbxref=GenBank:NP_249302.1,GeneID:879679;Name=NP_249302.1;Note=Product name confidence: class 1 (Function experimentally demonstrated in P. aeruginosa);gbkey=CDS;gene=prtR;locus_tag=PA0611;product=HTH-type transcriptional regulator PrtR;protein_id=NP_249302.1;transl_table=11	PA0611	53	53.87	34.11	35.64	41.02		77.06	47.03	37.44	44.12	50.94		85.22	55.95	47.96	30.07	58.8		71.77	56.62	46.72	56.62	61.83		0.62	0.63	0.4	0.42	0.48		0.9	0.55	0.44	0.52	0.6		1	0.66	0.56	0.35	0.69		0.84
NC_002516.2	CDS	674419	674619	+	ID=cds-NP_249303.1;Parent=gene-PA0612;Dbxref=GenBank:NP_249303.1,GeneID:878190;Name=NP_249303.1;Note=class 1: Function experimentally demonstrated in P. aeruginosa;gbkey=CDS;gene=ptrB;locus_tag=PA0612;product=repressor PtrB;protein_id=NP_249303.1;transl_table=11	PA0612	8.47	6.36	4	8.36	11.29		9.33	6.33	2.08	6.39	13.49		11.47	16.94	3.17	10.18	14.33		11.27	6.91	10.75	14.75	11.81		0.5	0.38	0.24	0.49	0.67		0.55	0.37	0.12	0.38	0.8		0.68	1	0.19	0.6	0.85		0.67
NC_002516.2	CDS	674667	675026	+	ID=cds-NP_249304.1;Parent=gene-PA0613;Dbxref=GenBank:NP_249304.1,GeneID:878382;Name=NP_249304.1;Note='Product name confidence: class 4 (Homologs of previously reported genes of unknown function%2C or no similarity to any previously reported sequences)';gbkey=CDS;locus_tag=PA0613;product=hypothetical protein;protein_id=NP_249304.1;transl_table=11	PA0613	18.6	21.89	16.73	15.1	14.13		26.64	16.79	12.78	5.94	22.6		19.21	12.09	11.22	11.36	18.14		23.79	22.87	18.01	24.71	19.28		0.7	0.82	0.63	0.57	0.53		1	0.63	0.48	0.22	0.85		0.72	0.45	0.42	0.43	0.68		0.89
NC_002516.2	CDS	675390	675839	+	ID=cds-NP_249305.1;Parent=gene-PA0614;Dbxref=GenBank:NP_249305.1,GeneID:880722;Name=NP_249305.1;Note='Product name confidence: class 4 (Homologs of previously reported genes of unknown function%2C or no similarity to any previously reported sequences)';gbkey=CDS;locus_tag=PA0614;product=hypothetical protein;protein_id=NP_249305.1;transl_table=11	PA0614	18.41	26.51	10.93	10.54	4.87		18.07	17.67	11.39	8.08	5.06		19.72	25.65	12.77	5.87	12.59		14.88	21.86	13.49	12.26	9.54		0.69	1	0.41	0.4	0.18		0.68	0.67	0.43	0.3	0.19		0.74	0.97	0.48	0.22	0.47		0.56
NC_002516.2	CDS	675861	676376	+	ID=cds-NP_249306.1;Parent=gene-PA0615;Dbxref=GenBank:NP_249306.1,GeneID:880902;Name=NP_249306.1;Note='Product name confidence: class 4 (Homologs of previously reported genes of unknown function%2C or no similarity to any previously reported sequences)';gbkey=CDS;locus_tag=PA0615;product=hypothetical protein;protein_id=NP_249306.1;transl_table=11	PA0615	54.77	46.02	27.04	34.1	34.59		52.52	43.77	34.86	32.75	45.84		64.78	53.16	36.45	25.77	50.44		60.11	45.58	41.69	45.02	48.14		0.85	0.71	0.42	0.53	0.53		0.81	0.68	0.54	0.51	0.71		1	0.82	0.56	0.4	0.78		0.93
NC_002516.2	CDS	676373	676930	+	ID=cds-NP_249307.1;Parent=gene-PA0616;Dbxref=GenBank:NP_249307.1,GeneID:877613;Name=NP_249307.1;Note='Product name confidence: class 4 (Homologs of previously reported genes of unknown function%2C or no similarity to any previously reported sequences)';gbkey=CDS;locus_tag=PA0616;product=hypothetical protein;protein_id=NP_249307.1;transl_table=11	PA0616	18.31	24.24	12.95	12.75	16.83		26.52	27.93	17.81	18.02	18.86		23.34	25.43	14.66	10.23	22.74		22.76	16.86	20.78	20.22	20.13		0.66	0.87	0.46	0.46	0.6		0.95	1	0.64	0.65	0.68		0.84	0.91	0.52	0.37	0.81		0.81
NC_002516.2	CDS	677083	677409	+	ID=cds-NP_249308.1;Parent=gene-PA0617;Dbxref=GenBank:NP_249308.1,GeneID:880757;Name=NP_249308.1;Note='Product name confidence: class 3 (Function proposed based on presence of conserved amino acid motif%2C structural feature or limited sequence similarity to an experimentally studied gene)';gbkey=CDS;locus_tag=PA0617;product=bacteriophage protein;protein_id=NP_249308.1;transl_table=11	PA0617	14.92	14.66	11.05	9.07	6.22		13.71	14.59	7.36	6.54	9.95		21.15	12.15	6.82	4.17	11.45		14.45	11.12	13.53	17.63	10.33		0.71	0.69	0.52	0.43	0.29		0.65	0.69	0.35	0.31	0.47		1	0.57	0.32	0.2	0.54		0.68
NC_002516.2	CDS	677406	678293	+	ID=cds-NP_249309.1;Parent=gene-PA0618;Dbxref=GenBank:NP_249309.1,GeneID:879222;Name=NP_249309.1;Note='Product name confidence: class 3 (Function proposed based on presence of conserved amino acid motif%2C structural feature or limited sequence similarity to an experimentally studied gene)';gbkey=CDS;locus_tag=PA0618;product=bacteriophage protein;protein_id=NP_249309.1;transl_table=11	PA0618	14.57	11.51	7.01	8.79	7.23		14.79	7.7	8.6	8.67	6.48		16.88	14.81	10.65	7.2	7.9		9.87	13.12	9.27	13.45	10.59		0.86	0.68	0.42	0.52	0.43		0.88	0.46	0.51	0.51	0.38		1	0.88	0.63	0.43	0.47		0.58
NC_002516.2	CDS	678286	678819	+	ID=cds-NP_249310.1;Parent=gene-PA0619;Dbxref=GenBank:NP_249310.1,GeneID:878485;Name=NP_249310.1;Note='Product name confidence: class 3 (Function proposed based on presence of conserved amino acid motif%2C structural feature or limited sequence similarity to an experimentally studied gene)';gbkey=CDS;locus_tag=PA0619;product=bacteriophage protein;protein_id=NP_249310.1;transl_table=11	PA0619	15.3	10.17	6.96	6.66	7.48		11.52	10.72	5.48	7.61	6.1		13.6	13.11	4.78	8.3	7.91		8.3	8.21	8.87	8.48	6.33		1	0.66	0.45	0.44	0.49		0.75	0.7	0.36	0.5	0.4		0.89	0.86	0.31	0.54	0.52		0.54
NC_002516.2	CDS	678821	680896	+	ID=cds-NP_249311.1;Parent=gene-PA0620;Dbxref=GenBank:NP_249311.1,GeneID:877993;Name=NP_249311.1;Note='Product name confidence: class 3 (Function proposed based on presence of conserved amino acid motif%2C structural feature or limited sequence similarity to an experimentally studied gene)';gbkey=CDS;locus_tag=PA0620;product=bacteriophage protein;protein_id=NP_249311.1;transl_table=11	PA0620	18.42	18.11	13.2	11.57	10.93		20.13	16.43	10.83	12.98	15.89		21.32	16.91	11.82	9.85	14.76		22.01	17.3	15.27	16.94	12.98		0.84	0.82	0.6	0.53	0.5		0.91	0.75	0.49	0.59	0.72		0.97	0.77	0.54	0.45	0.67		1
NC_002516.2	CDS	680893	681351	+	ID=cds-NP_249312.1;Parent=gene-PA0621;Dbxref=GenBank:NP_249312.1,GeneID:878615;Name=NP_249312.1;Note='Product name confidence: class 4 (Homologs of previously reported genes of unknown function%2C or no similarity to any previously reported sequences)';gbkey=CDS;locus_tag=PA0621;product=hypothetical protein;protein_id=NP_249312.1;transl_table=11	PA0621	33.88	28.77	25.37	25.84	26.77		33.15	31.7	25.75	24.47	30.49		46.71	33.59	22.45	13.93	25.74		31.96	37.03	16.15	27.28	24.87		0.73	0.62	0.54	0.55	0.57		0.71	0.68	0.55	0.52	0.65		1	0.72	0.48	0.3	0.55		0.68
NC_002516.2	CDS	681394	682554	+	ID=cds-NP_249313.1;Parent=gene-PA0622;Dbxref=GenBank:NP_249313.1,GeneID:877994;Name=NP_249313.1;Note='Product name confidence: class 3 (Function proposed based on presence of conserved amino acid motif%2C structural feature or limited sequence similarity to an experimentally studied gene)';gbkey=CDS;locus_tag=PA0622;product=bacteriophage protein;protein_id=NP_249313.1;transl_table=11	PA0622	21.41	21.74	11.76	11.58	11.19		23.97	19.31	16.31	15.57	15.42		27.4	19.96	13	9.47	9.27		25.44	26.98	16.58	16.67	10.54		0.78	0.79	0.43	0.42	0.41		0.87	0.7	0.6	0.57	0.56		1	0.73	0.47	0.35	0.34		0.93
NC_002516.2	CDS	682567	683070	+	ID=cds-NP_249314.1;Parent=gene-PA0623;Dbxref=GenBank:NP_249314.1,GeneID:880639;Name=NP_249314.1;Note='Product name confidence: class 3 (Function proposed based on presence of conserved amino acid motif%2C structural feature or limited sequence similarity to an experimentally studied gene)';gbkey=CDS;locus_tag=PA0623;product=bacteriophage protein;protein_id=NP_249314.1;transl_table=11	PA0623	35.36	31.69	21.51	10.98	16.93		37.02	30.77	22	19.52	18.51		39.8	31.53	14.13	16.07	16.58		33.01	31.39	18.79	27.62	15.22		0.89	0.8	0.54	0.28	0.43		0.93	0.77	0.55	0.49	0.47		1	0.79	0.36	0.4	0.42		0.83
NC_002516.2	CDS	683085	683429	+	ID=cds-NP_249315.1;Parent=gene-PA0624;Dbxref=GenBank:NP_249315.1,GeneID:877599;Name=NP_249315.1;Note='Product name confidence: class 4 (Homologs of previously reported genes of unknown function%2C or no similarity to any previously reported sequences)';gbkey=CDS;locus_tag=PA0624;product=hypothetical protein;protein_id=NP_249315.1;transl_table=11	PA0624	27.96	44.45	15.71	19.48	15.66		38.37	34.34	28.19	26.04	15.41		39.76	40.03	26.79	22.73	40.37		40.72	37.19	19.69	29.85	16.15		0.63	1	0.35	0.44	0.35		0.86	0.77	0.63	0.59	0.35		0.89	0.9	0.6	0.51	0.91		0.92
NC_002516.2	CDS	683599	685836	+	ID=cds-NP_249316.1;Parent=gene-PA0625;Dbxref=GenBank:NP_249316.1,GeneID:880716;Name=NP_249316.1;Note='Product name confidence: class 4 (Homologs of previously reported genes of unknown function%2C or no similarity to any previously reported sequences)';gbkey=CDS;locus_tag=PA0625;product=hypothetical protein;protein_id=NP_249316.1;transl_table=11	PA0625	12.37	10.9	8.97	8.3	8.18		13.13	13.32	8.3	11.9	9.07		13.44	12.68	8.5	7.66	11.85		15.22	13.28	11.36	13.03	10.36		0.81	0.72	0.59	0.55	0.54		0.86	0.88	0.55	0.78	0.6		0.88	0.83	0.56	0.5	0.78		1
NC_002516.2	CDS	685846	686718	+	ID=cds-NP_249317.1;Parent=gene-PA0626;Dbxref=GenBank:NP_249317.1,GeneID:880740;Name=NP_249317.1;Note='Product name confidence: class 4 (Homologs of previously reported genes of unknown function%2C or no similarity to any previously reported sequences)';gbkey=CDS;locus_tag=PA0626;product=hypothetical protein;protein_id=NP_249317.1;transl_table=11	PA0626	9.36	12.2	6.9	3.74	8.7		10.03	10.66	8.99	7.23	9.82		15.05	11.16	10.71	7.22	15.18		12.18	11.05	7.78	12.45	11.3		0.62	0.8	0.45	0.25	0.57		0.66	0.7	0.59	0.48	0.65		0.99	0.74	0.71	0.48	1		0.8
NC_002516.2	CDS	686693	686899	+	ID=cds-NP_249318.1;Parent=gene-PA0627;Dbxref=GenBank:NP_249318.1,GeneID:878208;Name=NP_249318.1;Note='Product name confidence: class 4 (Homologs of previously reported genes of unknown function%2C or no similarity to any previously reported sequences)';gbkey=CDS;locus_tag=PA0627;product=hypothetical protein;protein_id=NP_249318.1;transl_table=11	PA0627	15.35	9.77	5.82	4.3	13.24		10.57	18.06	11.62	13.95	8.39		9.47	13.25	5.65	8.65	15.78		6.66	12.52	6.96	12.73	8.38		0.85	0.54	0.32	0.24	0.73		0.59	1	0.64	0.77	0.46		0.52	0.73	0.31	0.48	0.87		0.37
NC_002516.2	CDS	686957	687946	+	ID=cds-NP_249319.1;Parent=gene-PA0628;Dbxref=GenBank:NP_249319.1,GeneID:877597;Name=NP_249319.1;Note='Product name confidence: class 4 (Homologs of previously reported genes of unknown function%2C or no similarity to any previously reported sequences)';gbkey=CDS;locus_tag=PA0628;product=hypothetical protein;protein_id=NP_249319.1;transl_table=11	PA0628	9.06	7.85	7.81	8.69	6.17		14	8.76	6.02	8.54	7.12		12.57	7.64	6.87	5.6	7.18		10.54	9.18	8.94	11.15	6.73		0.65	0.56	0.56	0.62	0.44		1	0.63	0.43	0.61	0.51		0.9	0.55	0.49	0.4	0.51		0.75
NC_002516.2	CDS	687979	688608	+	ID=cds-NP_249320.1;Parent=gene-PA0629;Dbxref=GenBank:NP_249320.1,GeneID:880762;Name=NP_249320.1;Note='Product name confidence: class 4 (Homologs of previously reported genes of unknown function%2C or no similarity to any previously reported sequences)';gbkey=CDS;locus_tag=PA0629;product=hypothetical protein;protein_id=NP_249320.1;transl_table=11	PA0629	3.06	3.04	2.39	5.49	0.25		1.99	1.64	0.83	1.87	1.55		4.09	3.6	2.87	3.92	3.35		5.78	3.56	1.8	2.75	2.9		0.53	0.53	0.41	0.95	0.04		0.34	0.28	0.14	0.32	0.27		0.71	0.62	0.5	0.68	0.58		1
NC_002516.2	CDS	688605	688967	+	ID=cds-NP_249321.1;Parent=gene-PA0630;Dbxref=GenBank:NP_249321.1,GeneID:877664;Name=NP_249321.1;Note='Product name confidence: class 4 (Homologs of previously reported genes of unknown function%2C or no similarity to any previously reported sequences)';gbkey=CDS;locus_tag=PA0630;product=hypothetical protein;protein_id=NP_249321.1;transl_table=11	PA0630	2.81	0.29	2.21	1.91	0.43		3.16	4.6	0.29	2.36	4.78		3.81	3.13	1.76	2.11	4.78		4.34	2.06	2.27	6.35	1.01		0.44	0.05	0.35	0.3	0.07		0.5	0.72	0.05	0.37	0.75		0.6	0.49	0.28	0.33	0.75		0.68
NC_002516.2	CDS	688964	689221	+	ID=cds-NP_249322.1;Parent=gene-PA0631;Dbxref=GenBank:NP_249322.1,GeneID:878295;Name=NP_249322.1;Note='Product name confidence: class 4 (Homologs of previously reported genes of unknown function%2C or no similarity to any previously reported sequences)';gbkey=CDS;locus_tag=PA0631;product=hypothetical protein;protein_id=NP_249322.1;transl_table=11	PA0631	5.72	5.78	2.33	3.45	1.82		6.33	1.85	3.24	10.78	9.25		10.45	2.93	2.06	1.65	5.96		4.96	3.73	4.79	5.43	2.12		0.53	0.54	0.22	0.32	0.17		0.59	0.17	0.3	1	0.86		0.97	0.27	0.19	0.15	0.55		0.46
NC_002516.2	CDS	689537	690031	+	ID=cds-NP_249324.1;Parent=gene-PA0633;Dbxref=GenBank:NP_249324.1,GeneID:878027;Name=NP_249324.1;Note='Product name confidence: class 4 (Homologs of previously reported genes of unknown function%2C or no similarity to any previously reported sequences)';gbkey=CDS;locus_tag=PA0633;product=hypothetical protein;protein_id=NP_249324.1;transl_table=11	PA0633	21.09	25.17	27.38	13.18	12.81		32.85	26.67	21.13	20.53	26.74		34	26.56	22.97	13.6	13.97		24.86	32.83	22.04	28.62	24.72		0.62	0.74	0.81	0.39	0.38		0.97	0.78	0.62	0.6	0.79		1	0.78	0.68	0.4	0.41		0.73
NC_002516.2	CDS	690043	690390	+	ID=cds-NP_249325.1;Parent=gene-PA0634;Dbxref=GenBank:NP_249325.1,GeneID:878405;Name=NP_249325.1;Note='Product name confidence: class 4 (Homologs of previously reported genes of unknown function%2C or no similarity to any previously reported sequences)';gbkey=CDS;locus_tag=PA0634;product=hypothetical protein;protein_id=NP_249325.1;transl_table=11	PA0634	36.85	46.62	26.54	22.15	28.34		41.93	35.42	31.56	25.82	26.81		49.35	41.32	24.12	22.04	28.43		36.5	42.09	35.2	43.55	27.03		0.75	0.94	0.54	0.45	0.57		0.85	0.72	0.64	0.52	0.54		1	0.84	0.49	0.45	0.58		0.74
NC_002516.2	CDS	690420	690674	+	ID=cds-NP_249326.1;Parent=gene-PA0635;Dbxref=GenBank:NP_249326.1,GeneID:882071;Name=NP_249326.1;Note='Product name confidence: class 4 (Homologs of previously reported genes of unknown function%2C or no similarity to any previously reported sequences)';gbkey=CDS;locus_tag=PA0635;product=hypothetical protein;protein_id=NP_249326.1;transl_table=11	PA0635	60.09	76.01	42.91	46.9	26.71		77.66	65.17	44.71	62.08	38.72		88.15	57.13	45.84	37.77	29.75		52.51	69.59	52.07	66.87	52.28		0.68	0.86	0.49	0.53	0.3		0.88	0.74	0.51	0.7	0.44		1	0.65	0.52	0.43	0.34		0.6
NC_002516.2	CDS	690721	692556	+	ID=cds-NP_249327.1;Parent=gene-PA0636;Dbxref=GenBank:NP_249327.1,GeneID:878378;Name=NP_249327.1;Note='Product name confidence: class 4 (Homologs of previously reported genes of unknown function%2C or no similarity to any previously reported sequences)';gbkey=CDS;locus_tag=PA0636;product=hypothetical protein;protein_id=NP_249327.1;transl_table=11	PA0636	9.27	8.24	5.41	5.54	4.18		8.74	8.97	6.74	6.29	6.56		12.05	7.33	4.17	4.95	7.32		8.58	8.73	6.67	8.12	6.96		0.77	0.68	0.45	0.46	0.35		0.73	0.74	0.56	0.52	0.54		1	0.61	0.35	0.41	0.61		0.71
NC_002516.2	CDS	692549	692890	+	ID=cds-NP_249328.1;Parent=gene-PA0637;Dbxref=GenBank:NP_249328.1,GeneID:882114;Name=NP_249328.1;Note='Product name confidence: class 4 (Homologs of previously reported genes of unknown function%2C or no similarity to any previously reported sequences)';gbkey=CDS;locus_tag=PA0637;product=hypothetical protein;protein_id=NP_249328.1;transl_table=11	PA0637	7.96	3.11	4.7	4.91	5.26		5.79	8.14	5.5	5.32	3.17		6.4	3.32	8.08	5.23	6.46		10.08	5	4.51	4.58	6.41		0.79	0.31	0.47	0.49	0.52		0.57	0.81	0.55	0.53	0.31		0.63	0.33	0.8	0.52	0.64		1
NC_002516.2	CDS	692898	693593	+	ID=cds-NP_249329.1;Parent=gene-PA0638;Dbxref=GenBank:NP_249329.1,GeneID:879225;Name=NP_249329.1;Note='Product name confidence: class 3 (Function proposed based on presence of conserved amino acid motif%2C structural feature or limited sequence similarity to an experimentally studied gene)';gbkey=CDS;locus_tag=PA0638;product=bacteriophage protein;protein_id=NP_249329.1;transl_table=11	PA0638	4.73	4.28	4.18	0.99	2.25		5.09	5.26	4.51	2.31	1.56		8.45	5.57	3.05	1.41	4.14		6.08	7.83	4.73	2.25	1.05		0.56	0.51	0.49	0.12	0.27		0.6	0.62	0.53	0.27	0.18		1	0.66	0.36	0.17	0.49		0.72
NC_002516.2	CDS	693596	694366	+	ID=cds-NP_249330.1;Parent=gene-PA0639;Dbxref=GenBank:NP_249330.1,GeneID:880921;Name=NP_249330.1;Note='Product name confidence: class 4 (Homologs of previously reported genes of unknown function%2C or no similarity to any previously reported sequences)';gbkey=CDS;locus_tag=PA0639;product=hypothetical protein;protein_id=NP_249330.1;transl_table=11	PA0639	5.3	5.25	3.12	4.36	2.54		7.44	5.26	5.02	4.58	4.22		9.87	5.64	4.13	3.98	3.49		6	6.24	4.67	5.98	3.91		0.54	0.53	0.32	0.44	0.26		0.75	0.53	0.51	0.46	0.43		1	0.57	0.42	0.4	0.35		0.61
NC_002516.2	CDS	694421	695023	+	ID=cds-NP_249331.1;Parent=gene-PA0640;Dbxref=GenBank:NP_249331.1,GeneID:880690;Name=NP_249331.1;Note='Product name confidence: class 3 (Function proposed based on presence of conserved amino acid motif%2C structural feature or limited sequence similarity to an experimentally studied gene)';gbkey=CDS;locus_tag=PA0640;product=bacteriophage protein;protein_id=NP_249331.1;transl_table=11	PA0640	10.35	9.01	6.66	7.87	5.71		12.45	7.12	7.28	7.1	6.12		16.82	6.12	8.46	4.95	4.78		10.45	10.81	11.1	7.65	5.45		0.62	0.54	0.4	0.47	0.34		0.74	0.42	0.43	0.42	0.36		1	0.36	0.5	0.29	0.28		0.62
NC_002516.2	CDS	695082	698696	+	ID=cds-NP_249332.1;Parent=gene-PA0641;Dbxref=GenBank:NP_249332.1,GeneID:878365;Name=NP_249332.1;Note='Product name confidence: class 3 (Function proposed based on presence of conserved amino acid motif%2C structural feature or limited sequence similarity to an experimentally studied gene)';gbkey=CDS;locus_tag=PA0641;product=bacteriophage protein;protein_id=NP_249332.1;transl_table=11	PA0641	4.34	4.12	4.11	4.48	3.51		5.77	5.05	3.47	4.14	5.88		7.46	5.57	4.11	3.98	6.07		6.54	5.8	5.18	5.7	3.7		0.58	0.55	0.55	0.6	0.47		0.77	0.68	0.47	0.55	0.79		1	0.75	0.55	0.53	0.81		0.88
NC_002516.2	CDS	699744	700835	+	ID=cds-NP_249334.1;Parent=gene-PA0643;Dbxref=GenBank:NP_249334.1,GeneID:880630;Name=NP_249334.1;Note='Product name confidence: class 4 (Homologs of previously reported genes of unknown function%2C or no similarity to any previously reported sequences)';gbkey=CDS;locus_tag=PA0643;product=hypothetical protein;protein_id=NP_249334.1;transl_table=11	PA0643	7.9	7.61	7.81	9.32	7.6		12.79	10.19	8.72	7.84	11.13		14.88	8.06	7.88	4.53	7.45		10.73	8.13	9.39	6.79	9.12		0.53	0.51	0.52	0.63	0.51		0.86	0.68	0.59	0.53	0.75		1	0.54	0.53	0.3	0.5		0.72
NC_002516.2	CDS	700835	701170	+	ID=cds-NP_249335.1;Parent=gene-PA0644;Dbxref=GenBank:NP_249335.1,GeneID:882154;Name=NP_249335.1;Note='Product name confidence: class 4 (Homologs of previously reported genes of unknown function%2C or no similarity to any previously reported sequences)';gbkey=CDS;locus_tag=PA0644;product=hypothetical protein;protein_id=NP_249335.1;transl_table=11	PA0644	23.31	12.68	10.75	10.3	10.02		27.61	11.36	15.25	17.19	14.21		28.13	10.98	9.17	10.15	11.43		19.63	19.41	11.03	14.46	19.57		0.83	0.45	0.38	0.37	0.36		0.98	0.4	0.54	0.61	0.51		1	0.39	0.33	0.36	0.41		0.7
NC_002516.2	CDS	701151	701381	+	ID=cds-NP_249336.1;Parent=gene-PA0645;Dbxref=GenBank:NP_249336.1,GeneID:880676;Name=NP_249336.1;Note='Product name confidence: class 4 (Homologs of previously reported genes of unknown function%2C or no similarity to any previously reported sequences)';gbkey=CDS;locus_tag=PA0645;product=hypothetical protein;protein_id=NP_249336.1;transl_table=11	PA0645	28.01	20.28	15.64	16.26	15.93		32.94	19.97	14.49	13.89	14.09		31.44	14.74	16.56	11.81	14.97		26.43	29.62	16.49	10.34	19.37		0.85	0.62	0.47	0.49	0.48		1	0.61	0.44	0.42	0.43		0.95	0.45	0.5	0.36	0.45		0.8
NC_002516.2	CDS	701477	702529	+	ID=cds-NP_249337.1;Parent=gene-PA0646;Dbxref=GenBank:NP_249337.1,GeneID:879880;Name=NP_249337.1;Note='Product name confidence: class 4 (Homologs of previously reported genes of unknown function%2C or no similarity to any previously reported sequences)';gbkey=CDS;locus_tag=PA0646;product=hypothetical protein;protein_id=NP_249337.1;transl_table=11	PA0646	16.49	14.16	7.34	10.98	10.33		20.29	13.82	11.03	13.1	10.82		21.46	12.04	9.38	7.37	8.57		17.02	11.57	12.61	10.72	10.67		0.77	0.66	0.34	0.51	0.48		0.95	0.64	0.51	0.61	0.5		1	0.56	0.44	0.34	0.4		0.79
NC_002516.2	CDS	702529	702831	+	ID=cds-NP_249338.1;Parent=gene-PA0647;Dbxref=GenBank:NP_249338.1,GeneID:880633;Name=NP_249338.1;Note='Product name confidence: class 4 (Homologs of previously reported genes of unknown function%2C or no similarity to any previously reported sequences)';gbkey=CDS;locus_tag=PA0647;product=hypothetical protein;protein_id=NP_249338.1;transl_table=11	PA0647	29.22	30.23	14.25	23.81	11.37		39.9	30.18	16.57	21.18	26.5		35.76	26.85	23.03	14.63	21.24		27.62	23.64	21.74	23.11	25.01		0.73	0.76	0.36	0.6	0.28		1	0.76	0.42	0.53	0.66		0.9	0.67	0.58	0.37	0.53		0.69
NC_002516.2	CDS	702828	703058	+	ID=cds-NP_249339.1;Parent=gene-PA0648;Dbxref=GenBank:NP_249339.1,GeneID:879680;Name=NP_249339.1;Note='Product name confidence: class 4 (Homologs of previously reported genes of unknown function%2C or no similarity to any previously reported sequences)';gbkey=CDS;locus_tag=PA0648;product=hypothetical protein;protein_id=NP_249339.1;transl_table=11	PA0648	73.21	96.81	58.23	80.44	95.9		124.99	88.81	81.95	79.18	92.53		130.74	92.55	72.68	73.43	91.89		101.02	103.21	80.65	92	106.74		0.56	0.74	0.45	0.62	0.73		0.96	0.68	0.63	0.61	0.71		1	0.71	0.56	0.56	0.7		0.77
NC_002516.2	CDS	703477	704082	+	ID=cds-NP_249340.1;Parent=gene-PA0649;Dbxref=GenBank:NP_249340.1,GeneID:878400;Name=NP_249340.1;Note=Product name confidence: class 1 (Function experimentally demonstrated in P. aeruginosa);gbkey=CDS;gene=trpG;locus_tag=PA0649;product=anthranilate synthase component II;protein_id=NP_249340.1;transl_table=11	PA0649	64.8	43.76	27.66	32.1	26.87		62.09	49.34	28.3	38.12	43.15		80.46	52.61	31.56	28.83	42.86		60.44	63.33	46.2	44.45	37.97		0.81	0.54	0.34	0.4	0.33		0.77	0.61	0.35	0.47	0.54		1	0.65	0.39	0.36	0.53		0.75
NC_002516.2	CDS	704084	705133	+	ID=cds-NP_249341.1;Parent=gene-PA0650;Dbxref=GenBank:NP_249341.1,GeneID:880665;Name=NP_249341.1;Note=Product name confidence: class 1 (Function experimentally demonstrated in P. aeruginosa);gbkey=CDS;gene=trpD;locus_tag=PA0650;product=anthranilate phosphoribosyltransferase;protein_id=NP_249341.1;transl_table=11	PA0650	41.72	38.03	19.98	21.18	22.37		44.17	37.11	23.71	28.62	28		56.32	37.21	24.29	22.08	29.19		54.39	44.6	32.94	31.85	30.09		0.74	0.68	0.35	0.38	0.4		0.78	0.66	0.42	0.51	0.5		1	0.66	0.43	0.39	0.52		0.97
NC_002516.2	CDS	705130	705966	+	ID=cds-NP_249342.1;Parent=gene-PA0651;Dbxref=GenBank:NP_249342.1,GeneID:882120;Name=NP_249342.1;Note=Product name confidence: class 1 (Function experimentally demonstrated in P. aeruginosa);gbkey=CDS;gene=trpC;locus_tag=PA0651;product=indole-3-glycerol phosphate synthase;protein_id=NP_249342.1;transl_table=11	PA0651	53.7	40.71	23.51	20.9	20.01		54.17	43.51	30.11	24.15	28.52		69.41	53.23	28.44	18.23	46.3		53.35	47.51	32.22	32.58	27.71		0.77	0.59	0.34	0.3	0.29		0.78	0.63	0.43	0.35	0.41		1	0.77	0.41	0.26	0.67		0.77
NC_002516.2	CDS	706028	706672	-	ID=cds-NP_249343.1;Parent=gene-PA0652;Dbxref=GenBank:NP_249343.1,GeneID:880744;Name=NP_249343.1;Note=Product name confidence: class 1 (Function experimentally demonstrated in P. aeruginosa);gbkey=CDS;gene=vfr;locus_tag=PA0652;product=cAMP-regulatory protein;protein_id=NP_249343.1;transl_table=11	PA0652	90.8	74.3	47.15	53.33	58.01		99.71	95.55	56.45	58.04	67.62		111.16	82.72	58.81	55.77	64.03		108.69	113.54	65.75	86.33	71.71		0.8	0.65	0.42	0.47	0.51		0.88	0.84	0.5	0.51	0.6		0.98	0.73	0.52	0.49	0.56		0.96
NC_002516.2	CDS	706944	707366	+	ID=cds-NP_249344.1;Parent=gene-PA0653;Dbxref=GenBank:NP_249344.1,GeneID:879759;Name=NP_249344.1;Note='Product name confidence: class 4 (Homologs of previously reported genes of unknown function%2C or no similarity to any previously reported sequences)';gbkey=CDS;locus_tag=PA0653;product=hypothetical protein;protein_id=NP_249344.1;transl_table=11	PA0653	155.63	145.01	133.84	146.74	175.8		220.29	157.63	139.45	155.26	194.93		200.02	201.72	120.07	114.05	217.06		157.35	191.07	168.14	179.54	184.36		0.71	0.66	0.61	0.67	0.8		1	0.72	0.63	0.7	0.88		0.91	0.92	0.55	0.52	0.99		0.71
NC_002516.2	CDS	707686	708480	+	ID=cds-NP_249345.1;Parent=gene-PA0654;Dbxref=GenBank:NP_249345.1,GeneID:878446;Name=NP_249345.1;Note=Product name confidence: class 2 (High similarity to functionally studied protein);gbkey=CDS;gene=speD;locus_tag=PA0654;product=S-adenosylmethionine decarboxylase;protein_id=NP_249345.1;transl_table=11	PA0654	13.71	15.27	10.61	14.67	14.18		25.96	22.41	20.26	20.45	23.2		22.18	21.54	11.49	13.94	11.84		27	16.94	12.69	22.69	24.35		0.51	0.57	0.39	0.54	0.53		0.96	0.83	0.75	0.76	0.86		0.82	0.8	0.43	0.52	0.44		1
NC_002516.2	CDS	708535	709182	-	ID=cds-NP_249346.1;Parent=gene-PA0655;Dbxref=GenBank:NP_249346.1,GeneID:880759;Name=NP_249346.1;gbkey=CDS;locus_tag=PA0655;product=2-nonaprenyl-3-methyl-6-methoxy-1%2C4-benzoquinol hydroxylase;protein_id=NP_249346.1;transl_table=11	PA0655	50.79	49.3	45.85	35.23	44.62		57.58	54.36	48.1	53.15	62.62		69.26	48.9	41.81	58.4	61.61		77.79	80.35	54.96	67.12	75.96		0.63	0.61	0.57	0.44	0.56		0.72	0.68	0.6	0.66	0.78		0.86	0.61	0.52	0.73	0.77		0.97
NC_002516.2	CDS	709282	709620	-	ID=cds-NP_249347.1;Parent=gene-PA0656;Dbxref=GenBank:NP_249347.1,GeneID:881980;Name=NP_249347.1;Note='Product name confidence: class 3 (Function proposed based on presence of conserved amino acid motif%2C structural feature or limited sequence similarity to an experimentally studied gene)';gbkey=CDS;locus_tag=PA0656;product=HIT family protein;protein_id=NP_249347.1;transl_table=11	PA0656	6.7	15.08	11.25	6.41	17.09		18.45	9.85	13.27	8.2	17.28		21.08	13.39	13.16	7.54	6.8		23.23	13.88	14.57	8.5	16.7		0.29	0.65	0.48	0.28	0.74		0.79	0.42	0.57	0.35	0.74		0.91	0.58	0.57	0.32	0.29		1
NC_002516.2	CDS	709699	711180	+	ID=cds-NP_249348.1;Parent=gene-PA0657;Dbxref=GenBank:NP_249348.1,GeneID:878397;Name=NP_249348.1;Note='Product name confidence: class 3 (Function proposed based on presence of conserved amino acid motif%2C structural feature or limited sequence similarity to an experimentally studied gene)';gbkey=CDS;locus_tag=PA0657;product=ATPase;protein_id=NP_249348.1;transl_table=11	PA0657	14.55	13.8	8.06	7	10.88		13.71	10.26	7.83	9.6	11.93		19.6	15.45	8.6	8.4	24.31		17.78	9.52	10.7	10.28	11.52		0.6	0.57	0.33	0.29	0.45		0.56	0.42	0.32	0.39	0.49		0.81	0.64	0.35	0.35	1		0.73
NC_002516.2	CDS	711220	712020	-	ID=cds-NP_249349.1;Parent=gene-PA0658;Dbxref=GenBank:NP_249349.1,GeneID:880695;Name=NP_249349.1;Note='Product name confidence: class 3 (Function proposed based on presence of conserved amino acid motif%2C structural feature or limited sequence similarity to an experimentally studied gene)';gbkey=CDS;locus_tag=PA0658;product=short-chain dehydrogenase;protein_id=NP_249349.1;transl_table=11	PA0658	30.75	22.73	20.8	16.66	23.65		36.18	33.55	28.99	30.31	38.06		41.88	31.3	25.73	20.01	35.13		45.97	35.1	40.35	39.7	40.36		0.67	0.49	0.45	0.36	0.51		0.79	0.73	0.63	0.66	0.83		0.91	0.68	0.56	0.44	0.76		1
NC_002516.2	CDS	712081	713157	-	ID=cds-NP_249350.1;Parent=gene-PA0659;Dbxref=GenBank:NP_249350.1,GeneID:880846;Name=NP_249350.1;Note='Product name confidence: class 4 (Homologs of previously reported genes of unknown function%2C or no similarity to any previously reported sequences)';gbkey=CDS;locus_tag=PA0659;product=hypothetical protein;protein_id=NP_249350.1;transl_table=11	PA0659	52.48	44.6	36.63	27.62	34.31		56.23	48.21	32.05	34.56	37.47		74.6	51.38	35.32	28.41	40.78		64.63	53.21	41.19	50.86	45.28		0.7	0.6	0.49	0.37	0.46		0.75	0.65	0.43	0.46	0.5		1	0.69	0.47	0.38	0.55		0.87
NC_002516.2	CDS	713279	714247	-	ID=cds-NP_249351.1;Parent=gene-PA0660;Dbxref=GenBank:NP_249351.1,GeneID:879220;Name=NP_249351.1;Note='Product name confidence: class 4 (Homologs of previously reported genes of unknown function%2C or no similarity to any previously reported sequences)';gbkey=CDS;locus_tag=PA0660;product=hypothetical protein;protein_id=NP_249351.1;transl_table=11	PA0660	25.77	20	9.43	11.22	9.22		24.47	16.91	11.55	12.14	11.64		27	18.74	13.49	11.7	10.51		25.5	15.34	11.47	13.52	11.5		0.95	0.74	0.35	0.42	0.34		0.91	0.63	0.43	0.45	0.43		1	0.69	0.5	0.43	0.39		0.94
NC_002516.2	CDS	714264	714686	-	ID=cds-NP_249352.1;Parent=gene-PA0661;Dbxref=GenBank:NP_249352.1,GeneID:882163;Name=NP_249352.1;Note='Product name confidence: class 4 (Homologs of previously reported genes of unknown function%2C or no similarity to any previously reported sequences)';gbkey=CDS;locus_tag=PA0661;product=hypothetical protein;protein_id=NP_249352.1;transl_table=11	PA0661	25.76	30.71	22.07	25.7	29.24		52.98	28.2	20.52	28.32	21.03		44.96	31.31	23.86	20.35	13.62		37.47	31.09	20.93	16.94	29.36		0.49	0.58	0.42	0.49	0.55		1	0.53	0.39	0.53	0.4		0.85	0.59	0.45	0.38	0.26		0.71
NC_002516.2	CDS	714977	716011	+	ID=cds-NP_249353.1;Parent=gene-PA0662;Dbxref=GenBank:NP_249353.1,GeneID:882004;Name=NP_249353.1;Note=Product name confidence: class 2 (High similarity to functionally studied protein);gbkey=CDS;gene=argC;locus_tag=PA0662;product=N-acetyl-gamma-glutamyl-phosphate reductase;protein_id=NP_249353.1;transl_table=11	PA0662	74.02	63.18	61.2	67.99	81.98		96.88	69.45	71.14	82.78	114.16		98.01	66.17	69.3	67.03	116.65		80.68	80.16	87.12	96.14	130.4		0.57	0.48	0.47	0.52	0.63		0.74	0.53	0.55	0.63	0.88		0.75	0.51	0.53	0.51	0.89		0.62
NC_002516.2	CDS	716011	716730	+	ID=cds-NP_249354.1;Parent=gene-PA0663;Dbxref=GenBank:NP_249354.1,GeneID:880770;Name=NP_249354.1;Note='Product name confidence: class 4 (Homologs of previously reported genes of unknown function%2C or no similarity to any previously reported sequences)';gbkey=CDS;locus_tag=PA0663;product=hypothetical protein;protein_id=NP_249354.1;transl_table=11	PA0663	72.99	55.61	29.28	29.38	34.03		87.87	52.02	37.48	44.86	58.77		76.05	58.73	29.66	36.58	51.49		85.74	61.47	40.89	55.83	53.65		0.83	0.63	0.33	0.33	0.39		1	0.59	0.43	0.51	0.67		0.87	0.67	0.34	0.42	0.59		0.98
NC_002516.2	CDS	716731	717153	+	ID=cds-NP_249355.1;Parent=gene-PA0664;Dbxref=GenBank:NP_249355.1,GeneID:880642;Name=NP_249355.1;Note='Product name confidence: class 4 (Homologs of previously reported genes of unknown function%2C or no similarity to any previously reported sequences)';gbkey=CDS;locus_tag=PA0664;product=hypothetical protein;protein_id=NP_249355.1;transl_table=11	PA0664	85.59	71.5	55.77	47.9	53.3		99.06	74.26	58.85	65.49	73.1		111.46	74.69	59.78	40.1	56.37		101.02	81.13	68.38	75.36	94.12		0.77	0.64	0.5	0.43	0.48		0.89	0.67	0.53	0.59	0.66		1	0.67	0.54	0.36	0.51		0.91
NC_002516.2	CDS	717231	717581	+	ID=cds-NP_249356.1;Parent=gene-PA0665;Dbxref=GenBank:NP_249356.1,GeneID:879482;Name=NP_249356.1;Note='Product name confidence: class 4 (Homologs of previously reported genes of unknown function%2C or no similarity to any previously reported sequences)';gbkey=CDS;locus_tag=PA0665;product=iron-sulfur cluster insertion protein ErpA;protein_id=NP_249356.1;transl_table=11	PA0665	192.08	182.04	184.46	265.26	380.91		237.86	212.96	217.22	233.12	458.4		216.09	215.33	189.5	197.67	428.23		180.09	248.84	234.89	261.67	538.8		0.36	0.34	0.34	0.49	0.71		0.44	0.4	0.4	0.43	0.85		0.4	0.4	0.35	0.37	0.79		0.33
NC_002516.2	CDS	717635	718726	-	ID=cds-NP_249357.1;Parent=gene-PA0666;Dbxref=GenBank:NP_249357.1,GeneID:882072;Name=NP_249357.1;Note='Product name confidence: class 4 (Homologs of previously reported genes of unknown function%2C or no similarity to any previously reported sequences)';gbkey=CDS;locus_tag=PA0666;product=anhydro-N-acetylmuramic acid kinase;protein_id=NP_249357.1;transl_table=11	PA0666	50.83	37.45	27.58	19.28	13.91		60.71	48.06	25.96	27.62	30.1		56.47	51.11	24.42	21.93	18.82		58.52	56.98	38.93	43.07	36.04		0.84	0.62	0.45	0.32	0.23		1	0.79	0.43	0.45	0.5		0.93	0.84	0.4	0.36	0.31		0.96
NC_002516.2	CDS	718729	720072	-	ID=cds-NP_249358.1;Parent=gene-PA0667;Dbxref=GenBank:NP_249358.1,GeneID:878797;Name=NP_249358.1;Note='Product name confidence: class 4 (Homologs of previously reported genes of unknown function%2C or no similarity to any previously reported sequences)';gbkey=CDS;locus_tag=PA0667;product=hypothetical protein;protein_id=NP_249358.1;transl_table=11	PA0667	61.14	60.85	44.66	37.07	40.65		77.01	57.69	50.04	54.75	70.8		72.13	56.87	49.89	45.09	31.87		81.17	78.99	64.71	70.05	73.72		0.75	0.75	0.55	0.46	0.5		0.95	0.71	0.62	0.67	0.87		0.89	0.7	0.61	0.56	0.39		1
NC_002516.2	CDS	720357	721556	+	ID=cds-NP_249359.1;Parent=gene-PA0668;Dbxref=GenBank:NP_249359.1,GeneID:880817;Name=NP_249359.1;Note=Product name confidence: class 2 (High similarity to functionally studied protein);gbkey=CDS;gene=tyrZ;locus_tag=PA0668;product=tyrosine--tRNA ligase;protein_id=NP_249359.1;transl_table=11	PA0668	230.4	193.11	124.47	112.68	136.33		247.38	210.06	144.86	142.97	158.04		282.8	215.36	119.36	122.17	158.67		231.13	217.02	159.2	192.68	171.83		0.81	0.68	0.44	0.4	0.48		0.87	0.74	0.51	0.51	0.56		1	0.76	0.42	0.43	0.56		0.82
NC_002516.2	rRNA	722096	723631	+	ID=rna-PA0668.1;Parent=gene-PA0668.1;Dbxref=GeneID:3240252;gbkey=rRNA;locus_tag=PA0668.1;product=16S ribosomal RNA	PA0668.1	3670.31	3439.82	3801.61	3760.48	5663.33		3338.82	3290.28	3193.1	3239.02	3939.96		3516.31	4549.37	3527.43	8892.13	3736.09		3826.6	2790.4	3792.86	3666.41	3390.3		0.41	0.39	0.43	0.42	0.64		0.38	0.37	0.36	0.36	0.44		0.4	0.51	0.4	1	0.42		0.43
NC_002516.2	tRNA	723696	723772	+	ID=rna-PA0668.2;Parent=gene-PA0668.2;Dbxref=GeneID:3240247;gbkey=tRNA;locus_tag=PA0668.2;product=tRNA-Ile	PA0668.2	17551.1	18163.6	17085.3	12015.2	11839.9		21622.6	19708.1	18212	15382.7	16399.3		21260.2	24553.3	14900.5	10134.3	7812.96		18015	24511.4	26994.5	17122.6	18855.8		0.65	0.67	0.63	0.45	0.44		0.8	0.73	0.67	0.57	0.61		0.79	0.91	0.55	0.38	0.29		0.67
NC_002516.2	tRNA	723801	723876	+	ID=rna-PA0668.3;Parent=gene-PA0668.3;Dbxref=GeneID:3240236;gbkey=tRNA;locus_tag=PA0668.3;product=tRNA-Ala	PA0668.3	6312.64	4324.47	3321.39	3571.9	3225.12		5811.94	6874.5	5740.33	5031.77	5023.6		4428.04	6014.96	4865.71	3300.87	4723.97		8071.49	7119.93	5229.35	6221.57	4144.47		0.78	0.54	0.41	0.44	0.4		0.72	0.85	0.71	0.62	0.62		0.55	0.75	0.6	0.41	0.59		1
NC_002516.2	rRNA	724103	726993	+	ID=rna-PA0668.4;Parent=gene-PA0668.4;Dbxref=GeneID:3240215;gbkey=rRNA;locus_tag=PA0668.4;product=23S ribosomal RNA	PA0668.4	3767.74	3409.22	3506.82	3359.37	4180.17		3351.58	3207.09	2910.03	2685.66	2777.05		3370.68	4179.07	3238.09	10578.6	2329.77		3807.75	2499.6	3111.36	2706.57	2488.19		0.36	0.32	0.33	0.32	0.4		0.32	0.3	0.28	0.25	0.26		0.32	0.4	0.31	1	0.22		0.36
NC_002516.2	rRNA	727136	727255	+	ID=rna-PA0668.5;Parent=gene-PA0668.5;Dbxref=GeneID:3240249;gbkey=rRNA;locus_tag=PA0668.5;product=5S ribosomal RNA	PA0668.5	778410	722221	735462	734016	596330		671154	768096	740508	687292	543375		531739	631552	687174	623429	421800		731079	572532	688057	443008	564443		1	0.93	0.94	0.94	0.77		0.86	0.99	0.95	0.88	0.7		0.68	0.81	0.88	0.8	0.54		0.94
NC_002516.2	CDS	727608	730703	-	ID=cds-NP_249360.3;Parent=gene-PA0669;Dbxref=GenBank:NP_249360.3,GeneID:880686;Name=NP_249360.3;Note='Product name confidence: class 3 (Function proposed based on presence of conserved amino acid motif%2C structural feature or limited sequence similarity to an experimentally studied gene)';gbkey=CDS;locus_tag=PA0669;product=error-prone DNA polymerase;protein_id=NP_249360.3;transl_table=11	PA0669	2.49	2.3	1.65	2.04	2.48		3.23	2.44	2.57	2.97	2.94		3.05	2.6	1.27	1.65	2.98		2.64	2.35	2.06	3.62	3.63		0.69	0.63	0.45	0.56	0.68		0.89	0.67	0.71	0.82	0.81		0.84	0.72	0.35	0.45	0.82		0.73
NC_002516.2	CDS	730679	732094	-	ID=cds-NP_249361.1;Parent=gene-PA0670;Dbxref=GenBank:NP_249361.1,GeneID:880683;Name=NP_249361.1;Note='Product name confidence: class 4 (Homologs of previously reported genes of unknown function%2C or no similarity to any previously reported sequences)';gbkey=CDS;locus_tag=PA0670;product=hypothetical protein;protein_id=NP_249361.1;transl_table=11	PA0670	2.56	0.98	3.2	1.4	2.76		1.18	0.84	1.11	1.74	3.52		2.28	1.67	0.9	0.84	4.21		1.46	1.81	1.6	3.26	2.77		0.61	0.23	0.76	0.33	0.66		0.28	0.2	0.26	0.41	0.84		0.54	0.4	0.21	0.2	1		0.35
NC_002516.2	CDS	732102	732653	-	ID=cds-NP_249362.1;Parent=gene-PA0671;Dbxref=GenBank:NP_249362.1,GeneID:880694;Name=NP_249362.1;Note='Product name confidence: class 4 (Homologs of previously reported genes of unknown function%2C or no similarity to any previously reported sequences)';gbkey=CDS;locus_tag=PA0671;product=hypothetical protein;protein_id=NP_249362.1;transl_table=11	PA0671	1.23	1.16	0.36	0.72	0.57		0.76	1.44	1.33	2.13	3.14		0	0.69	4.04	3.71	0.02		0.71	1.55	0.37	1.19	1.32		0.3	0.29	0.09	0.18	0.14		0.19	0.36	0.33	0.53	0.78		0	0.17	1	0.92	0		0.18
NC_002516.2	CDS	732959	733555	+	ID=cds-NP_249363.1;Parent=gene-PA0672;Dbxref=GenBank:NP_249363.1,GeneID:880820;Name=NP_249363.1;Note=Product name confidence: class 2 (High similarity to functionally studied protein);gbkey=CDS;gene=hemO;locus_tag=PA0672;product=heme oxygenase;protein_id=NP_249363.1;transl_table=11	PA0672	2.28	2.85	9.42	26.99	17.83		4.89	2.95	6.31	16.84	25.44		3.09	1.9	6.41	51.44	18.34		3.63	3.22	8.97	22.08	21.11		0.04	0.06	0.18	0.52	0.35		0.1	0.06	0.12	0.33	0.49		0.06	0.04	0.12	1	0.36		0.07
NC_002516.2	CDS	733673	733993	-	ID=cds-NP_249364.1;Parent=gene-PA0673;Dbxref=GenBank:NP_249364.1,GeneID:880755;Name=NP_249364.1;Note='Product name confidence: class 4 (Homologs of previously reported genes of unknown function%2C or no similarity to any previously reported sequences)';gbkey=CDS;locus_tag=PA0673;product=hypothetical protein;protein_id=NP_249364.1;transl_table=11	PA0673	4.24	1.99	5	4.31	1.95		6.49	4.95	1.95	4	7.44		7.9	6.48	3.31	5.31	1.83		5.52	7.33	5.13	2.05	3.98		0.54	0.25	0.63	0.55	0.25		0.82	0.63	0.25	0.51	0.94		1	0.82	0.42	0.67	0.23		0.7
NC_002516.2	CDS	734159	734875	+	ID=cds-NP_249365.1;Parent=gene-PA0674;Dbxref=GenBank:NP_249365.1,GeneID:879213;Name=NP_249365.1;Note=Product name confidence: class 1: Function experimentally demonstrated in P. aeruginosa;gbkey=CDS;gene=vreA;locus_tag=PA0674;product=hypothetical protein;protein_id=NP_249365.1;transl_table=11	PA0674	1.27	0.89	1.26	0.28	1.31		2.66	3.55	0.44	1.04	1.21		0.96	1.58	2.67	1.19	3.75		0.96	1.49	2.58	1.49	2.5		0.34	0.24	0.34	0.07	0.35		0.71	0.95	0.12	0.28	0.32		0.26	0.42	0.71	0.32	1		0.26
NC_002516.2	CDS	734872	735417	+	ID=cds-NP_249366.1;Parent=gene-PA0675;Dbxref=GenBank:NP_249366.1,GeneID:878410;Name=NP_249366.1;Note=Product name confidence: class 1: Function experimentally demonstrated in P. aeruginosa;gbkey=CDS;gene=vreI;locus_tag=PA0675;product=ECF sigma factor VreI;protein_id=NP_249366.1;transl_table=11	PA0675	0.42	0.39	0.18	0	0.29		0.38	2.04	2.11	2.55	0.79		0.42	1.04	0	1.56	1.06		1.26	0.39	0.38	1.36	1.17		0.16	0.15	0.07	0	0.11		0.15	0.8	0.83	1	0.31		0.16	0.41	0	0.61	0.42		0.49
NC_002516.2	CDS	735487	736446	+	ID=cds-NP_249367.1;Parent=gene-PA0676;Dbxref=GenBank:NP_249367.1,GeneID:878456;Name=NP_249367.1;Note=Product name confidence: class 1: Function experimentally demonstrated in P. aeruginosa;gbkey=CDS;gene=vreR;locus_tag=PA0676;product=sigma factor regulator VreR;protein_id=NP_249367.1;transl_table=11	PA0676	2.85	2.44	0.84	0.93	0.9		2.82	2.13	1.96	1.23	2.26		4.32	0.59	0.22	0.71	1.7		1.44	1.34	1.07	1.37	1.62		0.66	0.56	0.19	0.22	0.21		0.65	0.49	0.45	0.28	0.52		1	0.14	0.05	0.16	0.39		0.33
[truncated: 5,370 more rows]
[truncated: 7 more columns]
