# Supplementary material for: Programmable antisense oligomers for phage functional genomics
Source: Nature. 2025 Sep 10;646(8087):1195–203. doi: 10.1038/s41586-025-09499-6 (PMC12571901; doi:10.1038/s41586-025-09499-6)
Supplement: Supplementary file 7 — RNA-seq upon phage gene knockdown. Transcriptomic dataset after knockdown of 56 top hits from the screen. Transcript quantification is listed together with log2 fold changes and counts exceeding thresholds and t-SNE positions after clustering. [file 41586_2025_9499_MOESM7_ESM.xlsx]

## Sheet: LEGENDS
RAW tab
NCBI	NCBI identifier for the nucleotide sequence where reads were mapped
Start	Position start in the sequence
End	Position end in the sequence
Strand	Strand +/- on the sequence
Attributes	Attributes give all the features and locus tag, protein names, and so on from NCBI
gbkey	Features could be coding sequence (CDS), ribosomal RNA (rRNA), transfer RNA (tRNA), non-coding or small RNA (ncRNA)
locustag	Locus tag identifier
product	Annotated protein product
15mpi_ctrl	reads for the time point 15 min p.i. (mpi) and targeted transcript given as locus_tag (RPKM)
15mpi_PHIKZ054
15mpi_PHIKZ055
15mpi_PHIKZ145
15mpi_PHIKZ037
15mpi_PHIKZ039
15mpi_PHIKZ002
15mpi_PHIKZ069
15mpi_PHIKZ129
15mpi_PHIKZ067
15mpi_PHIKZ137
15mpi_PHIKZ056
15mpi_PHIKZ065
15mpi_PHIKZ155
15mpi_PHIKZ272
15mpi_PHIKZ296
15mpi_PHIKZ050
15mpi_PHIKZ179
15mpi_PHIKZ072
15mpi_PHIKZ025
15mpi_PHIKZ165
15mpi_PHIKZ082
15mpi_PHIKZ075
15mpi_PHIKZ068
15mpi_PHIKZ049
15mpi_PHIKZ_p16
15mpi_PHIKZ062
15mpi_PHIKZ066
15mpi_PHIKZ_p27
15mpi_PHIKZ089
15mpi_PHIKZ120
15mpi_PHIKZ171
15mpi_PHIKZ122
15mpi_PHIKZ176
15mpi_PHIKZ174
15mpi_PHIKZ186
15mpi_PHIKZ153
15mpi_PHIKZ147
15mpi_PHIKZ_p49
15mpi_PHIKZ177
15mpi_PHIKZ104
15mpi_PHIKZ124
15mpi_PHIKZ283
15mpi_PHIKZ208
15mpi_PHIKZ235
15mpi_PHIKZ286
15mpi_PHIKZ004
15mpi_PHIKZ144
15mpi_PHIKZ203
15mpi_PHIKZ_p46
15mpi_PHIKZ059
15mpi_PHIKZ042
15mpi_PHIKZ305
15mpi_PHIKZ126
15mpi_PHIKZ064
15mpi_PHIKZ151
15mpi_PHIKZ169
15mpi_water
15mpi_sum	Sum of reads for a given transcript over all experiments at 15 min p.i.
15mpi_min	Minimum reads value for a given transcript over all experiments at 15 min p.i.
15mpi_max	Maximum reads value for a given transcript over all experiments at 15 min p.i.
15mpi_avg	Average reads value for a given transcript over all experiments at 15 min p.i.
15mpi_stdev	Standard Deviation (SD) for a given transcript over all experiments at 15 min p.i.
Log2FCMINMAX	Log2fold-change between Minimum and Maximum values from above, 15 min p.i.
30mpi_ctrl	reads for the time point 30 min p.i. (mpi) and targeted transcript given as locus_tag (RPKM)
30mpi_PHIKZ054
30mpi_PHIKZ055
30mpi_PHIKZ145
30mpi_PHIKZ037
30mpi_PHIKZ039
30mpi_PHIKZ002
30mpi_PHIKZ069
30mpi_PHIKZ129
30mpi_PHIKZ067
30mpi_PHIKZ137
30mpi_PHIKZ056
30mpi_PHIKZ065
30mpi_PHIKZ155
30mpi_PHIKZ272
30mpi_PHIKZ296
30mpi_PHIKZ050
30mpi_PHIKZ179
30mpi_PHIKZ072
30mpi_PHIKZ025
30mpi_PHIKZ165
30mpi_PHIKZ082
30mpi_PHIKZ075
30mpi_PHIKZ068
30mpi_PHIKZ049
30mpi_PHIKZ_p16
30mpi_PHIKZ062
30mpi_PHIKZ066
30mpi_PHIKZ_p27
30mpi_PHIKZ089
30mpi_PHIKZ120
30mpi_PHIKZ171
30mpi_PHIKZ122
30mpi_PHIKZ176
30mpi_PHIKZ174
30mpi_PHIKZ186
30mpi_PHIKZ153
30mpi_PHIKZ147
30mpi_PHIKZ_p49
30mpi_PHIKZ177
30mpi_PHIKZ104
30mpi_PHIKZ124
30mpi_PHIKZ283
30mpi_PHIKZ208
30mpi_PHIKZ235
30mpi_PHIKZ286
30mpi_PHIKZ004
30mpi_PHIKZ144
30mpi_PHIKZ203
30mpi_PHIKZ_p46
30mpi_PHIKZ059
30mpi_PHIKZ042
30mpi_PHIKZ305
30mpi_PHIKZ126
30mpi_PHIKZ064
30mpi_PHIKZ151
30mpi_PHIKZ169
30mpi_water
30mpi_sum	Sum of reads for a given transcript over all experiments at 30 min p.i.
30mpi_min	Minimum reads value for a given transcript over all experiments at 30 min p.i.
30mpi_max	Maximum reads value for a given transcript over all experiments at 30 min p.i.
30mpi_avg	Average reads value for a given transcript over all experiments at 30 min p.i.
30mpi_stdev	Standard Deviation (SD) for a given transcript over all experiments at 30 min p.i.
Log2FCMINMAX	Log2fold-change between Minimum and Maximum values from above, 30 min p.i.
Log2FC tab
Sequence name	NCBI identifier for the nucleotide sequence where reads were mapped
Start	Position start in the sequence
End	Position end in the sequence
Strand	Strand +/- on the sequence
Attributes	Attributes give all the features and locus tag, protein names, and so on from NCBI
gbkey	Features could be coding sequence (CDS), ribosomal RNA (rRNA), transfer RNA (tRNA), non-coding or small RNA (ncRNA)
locustag	Locus tag identifier
product	Annotated protein product
Log2FC_15mpi_ctrl	Log2fold-chnage calculated based on read values from RAW tab related to the control (ctrl.)conditions at 15 or 30 min p.i. for the indicated time-point (15/30 min p.i.) and targeted transcript
Log2FC_15mpi_PHIKZ054
Log2FC_15mpi_PHIKZ055
Log2FC_15mpi_PHIKZ145
Log2FC_15mpi_PHIKZ037
Log2FC_15mpi_PHIKZ039
Log2FC_15mpi_PHIKZ002
Log2FC_15mpi_PHIKZ069
Log2FC_15mpi_PHIKZ129
Log2FC_15mpi_PHIKZ067
Log2FC_15mpi_PHIKZ137
Log2FC_15mpi_PHIKZ056
Log2FC_15mpi_PHIKZ065
Log2FC_15mpi_PHIKZ155
Log2FC_15mpi_PHIKZ272
Log2FC_15mpi_PHIKZ296
Log2FC_15mpi_PHIKZ050
Log2FC_15mpi_PHIKZ179
Log2FC_15mpi_PHIKZ072
Log2FC_15mpi_PHIKZ025
Log2FC_15mpi_PHIKZ165
Log2FC_15mpi_PHIKZ082
Log2FC_15mpi_PHIKZ075
Log2FC_15mpi_PHIKZ068
Log2FC_15mpi_PHIKZ049
Log2FC_15mpi_PHIKZ_p16
Log2FC_15mpi_PHIKZ062
Log2FC_15mpi_PHIKZ066
Log2FC_15mpi_PHIKZ_p27
Log2FC_15mpi_PHIKZ089
Log2FC_15mpi_PHIKZ120
Log2FC_15mpi_PHIKZ171
Log2FC_15mpi_PHIKZ122
Log2FC_15mpi_PHIKZ176
Log2FC_15mpi_PHIKZ174
Log2FC_15mpi_PHIKZ186
Log2FC_15mpi_PHIKZ153
Log2FC_15mpi_PHIKZ147
Log2FC_15mpi_PHIKZ_p49
Log2FC_15mpi_PHIKZ177
Log2FC_15mpi_PHIKZ104
Log2FC_15mpi_PHIKZ124
Log2FC_15mpi_PHIKZ283
Log2FC_15mpi_PHIKZ208
Log2FC_15mpi_PHIKZ235
Log2FC_15mpi_PHIKZ286
Log2FC_15mpi_PHIKZ004
Log2FC_15mpi_PHIKZ144
Log2FC_15mpi_PHIKZ203
Log2FC_15mpi_PHIKZ_p46
Log2FC_15mpi_PHIKZ059
Log2FC_15mpi_PHIKZ042
Log2FC_15mpi_PHIKZ305
Log2FC_15mpi_PHIKZ126
Log2FC_15mpi_PHIKZ064
Log2FC_15mpi_PHIKZ151
Log2FC_15mpi_PHIKZ169
Log2FC_15mpi_water
Log2FC_30mpi_ctrl
Log2FC_30mpi_PHIKZ054
Log2FC_30mpi_PHIKZ055
Log2FC_30mpi_PHIKZ145
Log2FC_30mpi_PHIKZ037
Log2FC_30mpi_PHIKZ039
Log2FC_30mpi_PHIKZ002
Log2FC_30mpi_PHIKZ069
Log2FC_30mpi_PHIKZ129
Log2FC_30mpi_PHIKZ067
Log2FC_30mpi_PHIKZ137
Log2FC_30mpi_PHIKZ056
Log2FC_30mpi_PHIKZ065
Log2FC_30mpi_PHIKZ155
Log2FC_30mpi_PHIKZ272
Log2FC_30mpi_PHIKZ296
Log2FC_30mpi_PHIKZ050
Log2FC_30mpi_PHIKZ179
Log2FC_30mpi_PHIKZ072
Log2FC_30mpi_PHIKZ025
Log2FC_30mpi_PHIKZ165
Log2FC_30mpi_PHIKZ082
Log2FC_30mpi_PHIKZ075
Log2FC_30mpi_PHIKZ068
Log2FC_30mpi_PHIKZ049
Log2FC_30mpi_PHIKZ_p16
Log2FC_30mpi_PHIKZ062
Log2FC_30mpi_PHIKZ066
Log2FC_30mpi_PHIKZ_p27
Log2FC_30mpi_PHIKZ089
Log2FC_30mpi_PHIKZ120
Log2FC_30mpi_PHIKZ171
Log2FC_30mpi_PHIKZ122
Log2FC_30mpi_PHIKZ176
Log2FC_30mpi_PHIKZ174
Log2FC_30mpi_PHIKZ186
Log2FC_30mpi_PHIKZ153
Log2FC_30mpi_PHIKZ147
Log2FC_30mpi_PHIKZ_p49
Log2FC_30mpi_PHIKZ177
Log2FC_30mpi_PHIKZ104
Log2FC_30mpi_PHIKZ124
Log2FC_30mpi_PHIKZ283
Log2FC_30mpi_PHIKZ208
Log2FC_30mpi_PHIKZ235
Log2FC_30mpi_PHIKZ286
Log2FC_30mpi_PHIKZ004
Log2FC_30mpi_PHIKZ144
Log2FC_30mpi_PHIKZ203
Log2FC_30mpi_PHIKZ_p46
Log2FC_30mpi_PHIKZ059
Log2FC_30mpi_PHIKZ042
Log2FC_30mpi_PHIKZ305
Log2FC_30mpi_PHIKZ126
Log2FC_30mpi_PHIKZ064
Log2FC_30mpi_PHIKZ151
Log2FC_30mpi_PHIKZ169
Log2FC_30mpi_water
30mpi_sum	Sum of reads from RAW tab for all experiments at 30 min p.i.
tSNE tab
locus tag	Locus tag identifier
effect PFU	Effects on PFUs/CFUs from Supplementary Table 1
effect PFU encoded	Effect encoded as a number (1=+, 2=++, 3=+++, 0="", -1=-)
t-SNE-x	X/Y coordinates from tSNE non-linear dimensionality reduction in Orange, here the effects on all PAO1 transcripts were used at 15 min p.i.
t-SNE-y
t-SNE-x	X/Y coordinates from tSNE non-linear dimensionality reduction in Orange, here the effects on all PAO1 transcripts were used at 30 min p.i.
t-SNE-y
t-SNE-x	X/Y coordinates from tSNE non-linear dimensionality reduction in Orange, here the effects on all PHIKZ transcripts were used at 15 min p.i.
t-SNE-y
t-SNE-x	X/Y coordinates from tSNE non-linear dimensionality reduction in Orange, here the effects on all PHIKZ transcripts were used at 30 min p.i.
t-SNE-y
Heatmap Log2FC 15mpi PAO1	PAO1 transcripts 15 min p.i. sorted by locus_tag
target
detected transcripts sorted by locus_tag	Log2FC for all dected transcripts sorted by locus_tag and color-coded, see legend, too many to list here.
below-2	counts how often Log2FC was below -2
above2	counts how often Log2FC was above +2
Heatmap Log2FC 30mpi PAO1	PAO1 transcripts 30 min p.i. sorted by locus_tag
same as above
Heatmap Log2FC 15mpi PHIKZ	PHIKZ transcripts 15 min p.i. sorted by locus_tag
same as above
Heatmap Log2FC 30mpi PHIKZ	PHIKZ transcripts 30 min p.i. sorted by locus_tag
same as above
Log2FC counts
targets
PAO1 15 min, <-2 LOG2FC
PAO1 15 min, >2 LOG2FC
PAO1 30 min, <-2 LOG2FC
PAO1 30 min, >2 LOG2FC
PHIKZ 15 min, <-2 LOG2FC
PHIKZ 15 min, >2 LOG2FC
PHIKZ 30 min, <-2 LOG2FC
PHIKZ 30 min, >2 LOG2FC

## Sheet: RAW
NCBI	Start	End	Strand	Attributes	gbkey	locustag	product	15mpi_ctrl	15mpi_PHIKZ054	15mpi_PHIKZ055	15mpi_PHIKZ145	15mpi_PHIKZ037	15mpi_PHIKZ039	15mpi_PHIKZ002	15mpi_PHIKZ069	15mpi_PHIKZ129	15mpi_PHIKZ067	15mpi_PHIKZ137	15mpi_PHIKZ056	15mpi_PHIKZ065	15mpi_PHIKZ155	15mpi_PHIKZ272	15mpi_PHIKZ296	15mpi_PHIKZ050	15mpi_PHIKZ179	15mpi_PHIKZ072	15mpi_PHIKZ025	15mpi_PHIKZ165	15mpi_PHIKZ082	15mpi_PHIKZ075	15mpi_PHIKZ068	15mpi_PHIKZ049	15mpi_PHIKZ_p16	15mpi_PHIKZ062	15mpi_PHIKZ066	15mpi_PHIKZ_p27	15mpi_PHIKZ089	15mpi_PHIKZ120	15mpi_PHIKZ171	15mpi_PHIKZ122	15mpi_PHIKZ176	15mpi_PHIKZ174	15mpi_PHIKZ186	15mpi_PHIKZ153	15mpi_PHIKZ147	15mpi_PHIKZ_p49	15mpi_PHIKZ177	15mpi_PHIKZ104	15mpi_PHIKZ124
NC_004629.1	164	553	+	ID=cds-NP_803567.1;Parent=gene-PHIKZ001;Dbxref=GenBank:NP_803567.1,GeneID:1258277;Name=NP_803567.1;experiment=RNA sequence analysis;gbkey=CDS;locus_tag=PHIKZ001;product=PHIKZ001;protein_id=NP_803567.1;transl_table=11	CDS	PHIKZ001	PHIKZ001	1200.88	134.97	65.04	1422.81	947.09	366.73	1331.7	62.25	446.8	1190.17	1202.09	534.31	2320.31	1992.25	1632.47	1091.04	2116.25	1168.59	608.91	1763.54	1670.76	1231.16	1020.53	278.32	839.49	2051.58	519.63	1660.03	489.15	760.8	1249.28	554.44	215.72	1308.91	756.67	692.13	1110.1	1731.7	436.93	870.35	921.4	431.56
NC_004629.1	517	1101	+	ID=cds-NP_803568.1;Parent=gene-PHIKZ002;Dbxref=GenBank:NP_803568.1,GeneID:1258261;Name=NP_803568.1;experiment=RNA sequence analysis;gbkey=CDS;locus_tag=PHIKZ002;product=PHIKZ002;protein_id=NP_803568.1;transl_table=11	CDS	PHIKZ002	PHIKZ002	726.46	157.47	101.17	935.72	443.32	570.47	749.08	62.25	595.73	1297.39	878.95	470.2	1506.16	1065.81	1422.06	727.36	1161.86	832.18	231.96	892.93	710.55	843.57	920.47	265.06	462.33	1135.21	846.81	1229.65	521.76	286.68	784.57	470.44	95.87	1072.36	461.21	194.28	866.04	1082.31	353.71	676.94	645.77	239.75
NC_004629.1	1076	1582	+	ID=cds-NP_803569.1;Parent=gene-PHIKZ003;Dbxref=GenBank:NP_803569.1,GeneID:1258273;Name=NP_803569.1;experiment=RNA sequence analysis;gbkey=CDS;locus_tag=PHIKZ003;product=PHIKZ003;protein_id=NP_803569.1;transl_table=11	CDS	PHIKZ003	PHIKZ003	786.9	233.61	33.35	931.78	480.52	329.12	672.25	71.82	114.56	1101.09	626.4	641.18	1315.15	1248.71	904.13	449.6	670.3	531.18	1204.43	875.76	731.24	920.74	531.04	91.75	701.92	1215.17	310.89	638.47	677.28	458.01	724.22	348.95	331.87	558.01	449.01	350.27	654.07	416.27	432.13	595.11	508.86	193.65
NC_004629.1	1582	2103	+	ID=cds-NP_803570.1;Parent=gene-PHIKZ004;Dbxref=GenBank:NP_803570.1,GeneID:1258469;Name=NP_803570.1;experiment=RNA sequence analysis;gbkey=CDS;locus_tag=PHIKZ004;product=dihydrofolate reductase;protein_id=NP_803570.1;transl_table=11	CDS	PHIKZ004	dihydrofolate reductase	2907.62	201.69	323.94	3217.8	1580.79	1050.3	2238.63	0	945.81	3268.43	2346.69	1197.6	3269.44	2058.12	3041.01	2940.35	3813.25	3551.87	714.89	2935.39	3099.16	3423.83	1906.16	1009.99	3517.81	5150.17	1725.48	3031.73	1754.18	1285.11	1731.47	903.8	376.06	3405.04	1776.74	1156.7	3070.5	3396.22	862.74	2709.43	2753.62	886.68
NC_004629.1	2220	2624	+	ID=cds-NP_803571.1;Parent=gene-PHIKZ005;Dbxref=GenBank:NP_803571.1,GeneID:1258424;Name=NP_803571.1;experiment=RNA sequence analysis;gbkey=CDS;locus_tag=PHIKZ005;product=PHIKZ005;protein_id=NP_803571.1;transl_table=11	CDS	PHIKZ005	PHIKZ005	513.96	2404.54	3089.71	1555.27	814.99	1706.87	1162.15	2157.92	1505.88	650.48	821.5	2819.59	1254.38	710.54	1215.68	2251.35	859.1	1739.12	1256.47	1289.79	1442.45	790.38	1676.42	1263.47	1405.91	829.75	1334.37	1198.91	659.44	2102.31	854.31	1310.5	1731.07	850.41	1540.56	1578.55	636.84	1146.45	1532.73	1629.67	1001.03	1177.46
NC_004629.1	2719	3234	+	ID=cds-NP_803572.1;Parent=gene-PHIKZ006;Dbxref=GenBank:NP_803572.1,GeneID:1258260;Name=NP_803572.1;experiment=RNA sequence analysis;gbkey=CDS;locus_tag=PHIKZ006;product=PHIKZ006;protein_id=NP_803572.1;transl_table=11	CDS	PHIKZ006	PHIKZ006	1680.82	2014.8	3293.5	2121.7	1462.1	3141.35	1132.33	2375.9	1575.92	1215.6	1406.8	3149.96	2169.08	1264.1	1809.63	2091.01	1379.95	2188.02	4273.47	2109.04	2612.66	1395.8	1996.38	2884.89	1572.46	1255.99	2792.86	1829.73	1922.46	1875.08	1231.6	1828.61	3478.25	1084.64	1617.66	2436.66	1678.06	1697.4	2264.5	1571.47	1357.11	2092.97
NC_004629.1	3252	3488	+	ID=cds-NP_803573.1;Parent=gene-PHIKZ007;Dbxref=GenBank:NP_803573.1,GeneID:1258425;Name=NP_803573.1;experiment=RNA sequence analysis;gbkey=CDS;locus_tag=PHIKZ007;product=PHIKZ007;protein_id=NP_803573.1;transl_table=11	CDS	PHIKZ007	PHIKZ007	5599.04	8995.42	5386.9	4872.52	2387.48	8549.25	3287.1	11216.4	3186.03	4261.07	5583.42	9777.25	4086.17	1497.54	6948.65	10964.7	3721.42	6162.34	4151.13	11497.9	8153.26	6753.22	8594.31	15637.1	7748.1	4287.54	3135.34	3300.8	8210.22	7239.56	2621.86	8004.03	7217.92	4048.29	3948.89	5275.16	1787.89	2716.05	7498.16	5848.24	3965.54	6746.51
NC_004629.1	3491	3703	+	ID=cds-NP_803574.1;Parent=gene-PHIKZ008;Dbxref=GenBank:NP_803574.1,GeneID:1258423;Name=NP_803574.1;experiment=RNA sequence analysis;gbkey=CDS;locus_tag=PHIKZ008;product=PHIKZ008;protein_id=NP_803574.1;transl_table=11	CDS	PHIKZ008	PHIKZ008	16653.8	17855.5	15719	12110.4	7231.57	25068.4	7695.95	24504.5	11180.5	11219.8	14661.6	26532	8906.84	5178.96	12992.3	24257.5	6761.94	9336.76	12263.9	18638.4	16139.6	13024.5	16597.3	23295.8	15905.6	9691.54	9620.13	9287.34	20061.9	19138.9	6331.83	18965.4	22645.4	9384.24	16071.2	22110.8	7524.88	8917.63	24514.8	13678.4	14361.8	21268.9
NC_004629.1	3946	4137	+	ID=cds-NP_803575.2;Parent=gene-PHIKZ_p01;Dbxref=GenBank:NP_803575.2,GeneID:1258390;Name=NP_803575.2;experiment=RNA sequence analysis;gbkey=CDS;locus_tag=PHIKZ_p01;product=PHIKZ009;protein_id=NP_803575.2;transl_table=11	CDS	PHIKZ_p01	PHIKZ009	1084.13	1645	2994.46	1718.43	1187.01	2607.21	1014.38	2275.93	453.78	1110.76	945.19	2083.82	1860.44	249.8	884.25	316.6	758.58	863.16	1236.84	1813.77	819.18	972.53	731.63	1453.71	1482.8	1250.18	469.11	936.65	1291.65	1881.33	1029.75	1228.6	1898.77	832.85	1493.06	1553.89	1055.48	1758.76	1267.88	1080.38	671.86	2045.41
NC_004629.1	4219	4479	+	ID=cds-NP_803576.1;Parent=gene-PHIKZ010;Dbxref=GenBank:NP_803576.1,GeneID:1258340;Name=NP_803576.1;experiment=RNA sequence analysis;gbkey=CDS;locus_tag=PHIKZ010;product=PHIKZ010;protein_id=NP_803576.1;transl_table=11	CDS	PHIKZ010	PHIKZ010	3821.45	4235.39	5992.97	3936.05	1836.73	7671.79	1430.24	4092.6	2893.06	1490.02	2317.72	6323.31	3406.3	2756.42	2764.56	2561.89	2325.15	3770.14	1949.7	4469.8	2324.37	2555.1	2780.74	4039.95	2836.07	1900.66	5866.62	3307.34	2704.36	3163.36	1839.69	3313.92	3492	3440.39	2261.3	4790.09	1623.48	5417.77	2471.64	2853.93	2400.59	3224.28
NC_004629.1	4570	4719	+	ID=cds-YP_009639884.1;Parent=gene-PHIKZ_p02;Dbxref=GenBank:YP_009639884.1,GeneID:40340282;Name=YP_009639884.1;experiment=RNA sequence analysis;gbkey=CDS;locus_tag=PHIKZ_p02;product=PHIKZ010.1;protein_id=YP_009639884.1;transl_table=11	CDS	PHIKZ_p02	PHIKZ010.1	1850.25	4825.32	4565.67	3699.32	1833.72	7389.57	1406.61	4288.86	2516.97	1254.5	2470.11	3056.27	2275.53	2046.36	1641.17	1722.29	1564.36	4419.4	2035.49	4527.17	2846.06	1778.35	3199.65	4445.13	1992.88	3147.12	1651.28	1678.48	508.71	2666.12	1600.53	3407.31	3458.69	2255.11	1349.03	1846.91	1842.3	3306.46	1379.46	2954.36	2027.09	3085.64
NC_004629.1	4730	5071	+	ID=cds-NP_803577.1;Parent=gene-PHIKZ011;Dbxref=GenBank:NP_803577.1,GeneID:1258301;Name=NP_803577.1;experiment=RNA sequence analysis;gbkey=CDS;locus_tag=PHIKZ011;product=PHIKZ011;protein_id=NP_803577.1;transl_table=11	CDS	PHIKZ011	PHIKZ011	2662.77	3655.55	8009.95	3135.38	2665.56	5610.83	1447.42	4010.6	1740.82	2310.92	1658.23	4850.06	2599.54	2860.87	2060.15	1466.34	1987.39	3604.09	3918.21	3767.55	2989.28	2183.93	2327.52	3128.46	2414.1	1965.2	4806.36	2918.4	1227.16	2489.58	1775.61	3103.83	3074.94	1564.55	1972.26	3364.81	1669.92	2715.27	1993.02	1433.62	2074.51	2870.74
NC_004629.1	5077	5475	+	ID=cds-NP_803578.1;Parent=gene-PHIKZ012;Dbxref=GenBank:NP_803578.1,GeneID:1258295;Name=NP_803578.1;experiment=RNA sequence analysis;gbkey=CDS;locus_tag=PHIKZ012;product=PHIKZ012;protein_id=NP_803578.1;transl_table=11	CDS	PHIKZ012	PHIKZ012	4173.49	6200.69	8179.47	4811.14	2855.95	7945.78	2176.21	4745.79	4112.45	2829.7	2956.4	6267.13	4933.83	2452.17	2531.75	2818.43	1825.16	4205.49	11350.8	4320.32	2674.87	2807.92	2200.38	5207.62	3746.02	3709.81	2934.61	2997.28	2868.67	4429.52	2583.78	3990.63	5025.32	2558.77	4775.69	5536.8	1939.26	5368.83	3843.69	3072.04	2771.14	4464.3
NC_004629.1	5649	6056	+	ID=cds-NP_803579.1;Parent=gene-PHIKZ013;Dbxref=GenBank:NP_803579.1,GeneID:1258226;Name=NP_803579.1;experiment=RNA sequence analysis;gbkey=CDS;locus_tag=PHIKZ013;product=PHIKZ013;protein_id=NP_803579.1;transl_table=11	CDS	PHIKZ013	PHIKZ013	2465.86	5676.85	6258.32	4999.08	2118.79	5433.51	1670.74	4343.6	1708.35	2244.57	2112.79	7722.39	4046.77	1974.89	2413.49	2756.25	2935.16	3706.53	7732.85	3542.19	3249.18	1765.27	2524.83	5244.77	2512.04	2274.84	4746.33	2468.35	2431.34	3920.76	1419.15	3228.08	5155.04	2110.39	2810.47	4317.8	2528.65	6207.37	2147.94	2634.52	3161.68	4125.19
NC_004629.1	6206	7318	+	ID=cds-NP_803580.1;Parent=gene-PHIKZ014;Dbxref=GenBank:NP_803580.1,GeneID:1258452;Name=NP_803580.1;experiment=RNA sequence analysis;gbkey=CDS;locus_tag=PHIKZ014;product=PHIKZ014;protein_id=NP_803580.1;transl_table=11	CDS	PHIKZ014	PHIKZ014	5189.79	10168.5	8766.4	6831.62	4773.18	10151.8	3499.75	8157.62	6340.69	4046.41	5543.78	9690.79	4364.77	2292.51	4515.17	6034.97	4696.43	6346.93	7040.99	6680.15	5168.04	4553.72	4753.93	7439.67	5397.23	4629.6	7647.44	4136.41	7472.99	7603.57	3679.66	6923.42	7836.03	3658.12	5348.23	6586.52	3476.04	7850.4	5971.01	5184.57	5364.51	6603.27
NC_004629.1	7424	8425	+	ID=cds-NP_803581.1;Parent=gene-PHIKZ015;Dbxref=GenBank:NP_803581.1,GeneID:1258399;Name=NP_803581.1;experiment=RNA sequence analysis;gbkey=CDS;locus_tag=PHIKZ015;product=PHIKZ015;protein_id=NP_803581.1;transl_table=11	CDS	PHIKZ015	PHIKZ015	1558.03	2902.55	2911.13	2514.5	2086.27	3877.73	1174.33	2204.76	1710.05	1333.38	1494.2	3768.34	2257.78	1311.53	1541.88	1395.3	1558.55	1850.38	2234.56	2424.15	1749.07	1450.9	1635.57	2553.43	1534.3	1485.24	2179.83	1642.22	1066.16	1763.85	1042.96	2158.02	1959.12	1233.74	2406.57	2743.56	1250.26	2432.77	1068.97	1289.17	1075.89	1637.72
NC_004629.1	8438	8917	+	ID=cds-NP_803582.1;Parent=gene-PHIKZ016;Dbxref=GenBank:NP_803582.1,GeneID:1258428;Name=NP_803582.1;experiment=RNA sequence analysis;gbkey=CDS;locus_tag=PHIKZ016;product=PHIKZ016;protein_id=NP_803582.1;transl_table=11	CDS	PHIKZ016	PHIKZ016	3541.49	8087.9	8225.96	7529.86	4748.02	10453.7	3871.55	8168.05	3811.75	3724.3	5450.62	10610.1	4183.93	5135.89	4774.96	6173.64	4568.34	5718.46	8834.57	7363.91	5336.36	4334.72	5901.79	8625.37	6346.38	5150.74	7411.99	4196.19	4451.23	5294.61	3971.9	7801.6	6718.73	3843.93	5620.95	6111.96	2264.49	6639.3	4158.65	5598.35	4088.73	5931.68
NC_004629.1	8975	9118	+	ID=cds-YP_009639885.1;Parent=gene-PHIKZ_p03;Dbxref=GenBank:YP_009639885.1,GeneID:40340281;Name=YP_009639885.1;experiment=RNA sequence analysis;gbkey=CDS;locus_tag=PHIKZ_p03;product=PHIKZ016.1;protein_id=YP_009639885.1;transl_table=11	CDS	PHIKZ_p03	PHIKZ016.1	1264.82	3564.16	3405.46	3436.86	1855.55	3393.51	1239.8	2950.28	1613.44	1132.54	2100.43	5209.55	1598.6	3197.44	2299.06	2005.11	2191.46	2445.63	942.35	2962.49	2808.61	2222.93	2032.3	5276.44	2273.63	1000.14	2032.83	2435.29	1722.2	4568.95	1078.79	3139.75	3505.43	1153.18	1873.65	2811.8	1087.47	1172.5	1944.09	1375.03	1279.73	1850.61
NC_004629.1	9147	9539	+	ID=cds-NP_803583.1;Parent=gene-PHIKZ017;Dbxref=GenBank:NP_803583.1,GeneID:1258391;Name=NP_803583.1;experiment=RNA sequence analysis;gbkey=CDS;locus_tag=PHIKZ017;product=PHIKZ017;protein_id=NP_803583.1;transl_table=11	CDS	PHIKZ017	PHIKZ017	1809.64	2076.13	3141.02	1908.04	1099.83	2911.43	867.26	2748.87	1367.11	973.59	2039.5	3457.13	1373.48	1610.93	1101.6	2320.1	926.51	1818.58	2158.06	1262.72	1029.11	1662.96	2293.55	2327.91	1666.17	1017.96	916.74	1258.4	825.2	1969.55	826.5	2375.91	1890.97	938.98	1823.59	2512.43	1101.63	1288.86	1269.82	1775.4	1031.6	1605.99
NC_004629.1	9602	9931	+	ID=cds-NP_803584.1;Parent=gene-PHIKZ018;Dbxref=GenBank:NP_803584.1,GeneID:1258265;Name=NP_803584.1;experiment=RNA sequence analysis;gbkey=CDS;locus_tag=PHIKZ018;product=PHIKZ018;protein_id=NP_803584.1;transl_table=11	CDS	PHIKZ018	PHIKZ018	1182.69	3668.84	3279.49	2295.03	1166.91	3250.55	565.59	2611.57	1716.11	684.27	985.29	3864.54	2381.37	1598.72	1260.46	1473.61	956.27	2511.02	1285.03	1820.37	1531.97	1859.18	1986.48	2349.44	1897.98	1866.94	4367.02	1825.62	1156.16	1837.35	1326.64	2829.5	2166.99	1136.87	2299.48	3164.28	2037.69	2654.12	1549.12	2257.2	2233.71	1020.05
NC_004629.1	9960	10169	+	ID=cds-NP_803585.1;Parent=gene-PHIKZ019;Dbxref=GenBank:NP_803585.1,GeneID:1258224;Name=NP_803585.1;experiment=RNA sequence analysis;gbkey=CDS;locus_tag=PHIKZ019;product=PHIKZ019;protein_id=NP_803585.1;transl_table=11	CDS	PHIKZ019	PHIKZ019	1569.4	2381.33	2697.53	2463.83	1945.99	2894.53	579.65	2716.66	968.06	806.46	612.13	2183.05	2456.97	502.46	1333.96	1013.11	1117.4	1282.42	2665.52	2321.63	1444.43	1143.22	891.89	2805.9	1830.2	1447.83	1072.26	1669.91	1816.83	1720.07	1815.72	2059.36	2403.72	849.33	1806.73	2232.52	1359.79	2713.51	1333.09	1346.97	1316.29	1068.62
NC_004629.1	10255	10512	+	ID=cds-NP_803586.1;Parent=gene-PHIKZ020;Dbxref=GenBank:NP_803586.1,GeneID:1258204;Name=NP_803586.1;experiment=RNA sequence analysis;gbkey=CDS;locus_tag=PHIKZ020;product=PHIKZ020;protein_id=NP_803586.1;transl_table=11	CDS	PHIKZ020	PHIKZ020	3227.17	5457.82	5243.38	4999.08	5056.43	5404.98	2138.85	4563.62	2476.44	2771.57	2461.9	6687.61	5138.09	2602.57	1908.34	2002.66	3261.7	2368.68	6837.55	4116.84	3048.1	2894.98	1905.63	4207.13	3751.83	2853.12	5760.28	2195.68	2661.86	2800.12	2901.09	5295.35	3586.95	2669.89	3921.59	3661.87	2784.87	4335.54	2594.74	3435.3	3714.19	3587.95
NC_004629.1	10659	10994	+	ID=cds-NP_803587.1;Parent=gene-PHIKZ021;Dbxref=GenBank:NP_803587.1,GeneID:1258276;Name=NP_803587.1;experiment=RNA sequence analysis;gbkey=CDS;locus_tag=PHIKZ021;product=PHIKZ021;protein_id=NP_803587.1;transl_table=11	CDS	PHIKZ021	PHIKZ021	1548.75	4073.32	4051.33	2968.2	1800.97	3440.81	579.65	2817.81	1469.38	1194.76	2137.94	4266.87	2905.84	1998.4	1414.8	1944.81	1637.57	2281.22	6108.48	2642.92	2006.15	1429.03	1637.45	2261.33	2033.55	2357.48	2479.6	1257.79	908.41	1458.99	1218.89	3393.27	2295.22	1940.27	1656.17	3826.58	1754.57	2952.2	1593.91	2020.46	1892.17	2671.55
NC_004629.1	11002	11565	+	ID=cds-NP_803588.1;Parent=gene-PHIKZ022;Dbxref=GenBank:NP_803588.1,GeneID:1258331;Name=NP_803588.1;experiment=RNA sequence analysis;gbkey=CDS;locus_tag=PHIKZ022;product=PHIKZ022;protein_id=NP_803588.1;transl_table=11	CDS	PHIKZ022	PHIKZ022	1568.53	2263.33	3612.84	1941.13	1658.15	3190.99	1035.96	2711.74	1647.77	1123.27	1809.95	3709.49	1491.87	1462.66	872.96	1104.72	1621.18	1634.5	2827.06	2130.22	1991.92	1513.49	1535.9	2859.31	1362.91	1333.53	1996.23	1052.24	710.3	2012.85	951.5	2404.91	1814.87	1090.48	1764.02	1838.85	1551.58	2694.26	1165.37	1337.42	1110.91	1964.58
NC_004629.1	11569	11985	+	ID=cds-NP_803589.1;Parent=gene-PHIKZ023;Dbxref=GenBank:NP_803589.1,GeneID:1258282;Name=NP_803589.1;experiment=RNA sequence analysis;gbkey=CDS;locus_tag=PHIKZ023;product=PHIKZ023;protein_id=NP_803589.1;transl_table=11	CDS	PHIKZ023	PHIKZ023	3910.14	6153.94	6204.35	4405.66	2751.52	4573.11	2568.79	7160.71	4944.79	2842.93	3626.64	5976.61	2607.89	2530.35	2687.11	4081.59	2386.71	4545.58	4108.39	3131.69	2747.99	3646.25	3172.14	4648.17	1843.37	2091.43	3293.92	3040.4	3888.53	3959.88	2133.58	3912.66	6187.04	2713.8	4529.11	4275.72	2540.34	3897.1	4144.79	3662.99	3601.65	4473.41
NC_004629.1	12196	12336	-	ID=cds-YP_009639886.1;Parent=gene-PHIKZ_p04;Dbxref=GenBank:YP_009639886.1,GeneID:40340280;Name=YP_009639886.1;experiment=RNA sequence analysis;gbkey=CDS;locus_tag=PHIKZ_p04;product=PHIKZ024.1;protein_id=YP_009639886.1;transl_table=11	CDS	PHIKZ_p04	PHIKZ024.1	56343.9	10453.3	11693	41907.1	61142.5	17582.2	65093	11277.4	39546.4	63570.3	49820.4	15724.7	83657.5	63744.8	48946.2	36428.8	60083.9	61192.8	44992.4	31860.6	44698.7	55147.7	37359.7	12317	48560.1	59583.1	32099.3	56884.5	48706.4	26075.6	65353.2	30601.7	19888.9	60761.4	55252.7	29371.1	72712	40264.3	35220.2	52293.1	51755.5	18601.4
NC_004629.1	12408	12536	-	ID=cds-YP_009639887.1;Parent=gene-PHIKZ_p05;Dbxref=GenBank:YP_009639887.1,GeneID:40340287;Name=YP_009639887.1;experiment=RNA sequence analysis;gbkey=CDS;locus_tag=PHIKZ_p05;product=PHIKZ024.2;protein_id=YP_009639887.1;transl_table=11	CDS	PHIKZ_p05	PHIKZ024.2	47466.3	4080.61	3080.48	38481.2	69632.6	14228.5	55106.8	2916.95	20937.2	54702.1	47889.8	12018.3	64487.7	50043.7	43760.2	25445.5	70063.9	71060.5	788.95	38198.9	55214.2	57382.7	43829.6	9616.3	34538.9	51728.4	15186.2	55763.3	23365.2	17700.8	75264.2	8914.48	6739.11	70227.7	38693	10848	30776.4	35665.9	15851.5	46924.7	38570.4	12068.6
NC_004629.1	12584	14737	-	ID=cds-NP_803591.1;Parent=gene-PHIKZ025;Dbxref=GenBank:NP_803591.1,GeneID:1258246;Name=NP_803591.1;experiment=RNA sequence analysis;gbkey=CDS;locus_tag=PHIKZ025;product=terminase large subunit;protein_id=NP_803591.1;transl_table=11	CDS	PHIKZ025	terminase large subunit	684.5	1258.57	792.9	612.7	470.65	708.26	712.04	1014.34	1051.66	495.04	863.58	696.54	574.89	427.51	646.32	973.6	698.71	644.37	346.49	582.02	745.83	668.74	766.27	878.26	667.47	542.33	836.3	692.96	956.49	1245.74	629.41	848.72	963.42	690.98	884.63	1015.73	701.34	676.07	1254.46	569.05	821.31	1276.24
NC_004629.1	14877	16535	-	ID=cds-NP_803592.1;Parent=gene-PHIKZ026;Dbxref=GenBank:NP_803592.1,GeneID:1258310;Name=NP_803592.1;experiment=ESI-MS/MS analysis;gbkey=CDS;locus_tag=PHIKZ026;product=virion structural protein;protein_id=NP_803592.1;transl_table=11	CDS	PHIKZ026	virion structural protein	2870.1	3633.07	2634.84	2300.66	2378.01	2859.33	2440.87	2553.5	3544.9	2181.58	2511.4	2662.87	1952.18	1723.03	2292.34	2803	2282.6	2141.52	1410.98	2471.71	2173.75	2379.7	2589.58	3710.66	2179.42	1702.48	2782.45	1994.57	3196.7	3965.81	1966.4	2589.02	3110.3	2532.04	2043.06	3639.52	2054.4	2238.99	3595.01	2182.44	2710.34	3863.6
NC_004629.1	16532	19228	-	ID=cds-NP_803593.1;Parent=gene-PHIKZ027;Dbxref=GenBank:NP_803593.1,GeneID:1258385;Name=NP_803593.1;experiment=ESI-MS/MS analysis;gbkey=CDS;locus_tag=PHIKZ027;product=PHIKZ027;protein_id=NP_803593.1;transl_table=11	CDS	PHIKZ027	PHIKZ027	1505	1907.88	1721.08	1334.57	1477.35	1643.95	1329.94	1845.27	1916.74	1323.34	1382.22	1461.84	1209.67	1234.16	1218.08	1780.55	1398.09	1409.48	1188.69	1410.67	1332.97	1681.42	1467.05	1477.61	1504.24	1195.57	2028.82	1413.62	2030.04	2119	1324.78	1439.51	1642.88	1334.04	1228.6	2001.72	1349.11	1471.17	2261.03	1269.06	1756.03	2647.03
NC_004629.1	19245	20207	-	ID=cds-NP_803594.1;Parent=gene-PHIKZ028;Dbxref=GenBank:NP_803594.1,GeneID:1258306;Name=NP_803594.1;experiment=ESI-MS/MS analysis;gbkey=CDS;locus_tag=PHIKZ028;product=PHIKZ028;protein_id=NP_803594.1;transl_table=11	CDS	PHIKZ028	PHIKZ028	963.67	1188.91	1123.81	1129.07	1313.88	891.12	1120.77	693.26	1161.07	964	1381.97	1116.56	1360.08	1504.09	960.83	1167.76	941.07	1075.59	1391.51	922.14	1201.61	1301.91	1276.36	1449.19	1226.89	1362.61	1075.6	1101.8	1010.29	1406.6	1085.2	1326.83	815.38	906.9	936.82	1460.53	1004.37	986.22	1327.13	1086.81	1416.07	1747.74
NC_004629.1	20336	22423	+	ID=cds-NP_803595.1;Parent=gene-PHIKZ029;Dbxref=GenBank:NP_803595.1,GeneID:1258217;Name=NP_803595.1;experiment=ESI-MS/MS analysis;gbkey=CDS;locus_tag=PHIKZ029;product=tail sheath;protein_id=NP_803595.1;transl_table=11	CDS	PHIKZ029	tail sheath	9113.32	13147.4	11617.5	7994.21	8547.57	12124.2	9211.04	11027.9	11398.4	8059.93	9263.62	10502.9	5972.43	7010.48	8041.61	10196.6	6952.21	7758.56	7806.92	7225.9	8124.52	8086.88	9424.26	13530.9	8310.49	6625.48	14289.1	7850.63	12334.1	14920.9	7798.38	10473.7	12222	8112.02	8104.34	15003	8664.45	8005.37	14258.6	7789.6	11248.4	17579.1
NC_004629.1	22455	23336	+	ID=cds-NP_803596.1;Parent=gene-PHIKZ030;Dbxref=GenBank:NP_803596.1,GeneID:1258187;Name=NP_803596.1;experiment=ESI-MS/MS analysis;gbkey=CDS;locus_tag=PHIKZ030;product=virion structural protein;protein_id=NP_803596.1;transl_table=11	CDS	PHIKZ030	virion structural protein	11052.7	16367.9	12826.2	9955.64	9471.54	12513.2	9817.17	13542	13895.3	9408.75	10742.2	11813	7307.9	7732.59	9143.29	9596.97	8302.54	7927.02	6519.55	8715.97	9196.45	9768.81	10339	15857.9	9118.71	7003.28	11769.3	8390.34	14404.9	17215.4	9054.6	13405.9	12765.8	9769.34	9291.77	17629.8	9347.27	9248.42	14738.5	8413.23	13528.5	20450.1
NC_004629.1	23336	23518	+	ID=cds-YP_009639888.1;Parent=gene-PHIKZ_p06;Dbxref=GenBank:YP_009639888.1,GeneID:40340279;Name=YP_009639888.1;experiment=RNA sequence analysis;gbkey=CDS;locus_tag=PHIKZ_p06;product=PHIKZ030.1;protein_id=YP_009639888.1;transl_table=11	CDS	PHIKZ_p06	PHIKZ030.1	41422	50554.4	46248.1	29789.6	36073.2	42203.8	31617.6	45170.3	53084.8	35852.7	40948.1	40401.1	26589.8	28881.8	33491.4	49991.2	24451.5	32885.1	45047.6	29971.8	31800.2	29444.8	42730.2	44231	42626.8	29949.7	21902.2	32724.4	75681.3	64009.3	31370	64451	52792.1	34179.5	38932	66027.5	35587.6	34656.1	73429.1	38436.5	48738.8	80398.3
NC_004629.1	23646	24842	+	ID=cds-NP_803597.1;Parent=gene-PHIKZ031;Dbxref=GenBank:NP_803597.1,GeneID:1258275;Name=NP_803597.1;experiment=RNA sequence analysis;gbkey=CDS;locus_tag=PHIKZ031;product=PHIKZ031;protein_id=NP_803597.1;transl_table=11	CDS	PHIKZ031	PHIKZ031	826	1396.25	1179.6	977.26	840.37	1085.33	1166.07	1287.85	1019.01	1011.36	745.42	967.92	1591.56	1009.72	1375.8	1256.87	1054.54	1323.95	765.22	1789.22	985.48	980.54	1056.18	790.21	1224.89	1470.55	564.35	1126.8	956.22	538.87	926.15	878.6	1112.83	873.47	810.04	931.7	838.81	1489.87	742.3	1307.59	769.76	855.36
NC_004629.1	24833	25195	+	ID=cds-YP_009639889.1;Parent=gene-PHIKZ_p07;Dbxref=GenBank:YP_009639889.1,GeneID:40340278;Name=YP_009639889.1;experiment=RNA sequence analysis;gbkey=CDS;locus_tag=PHIKZ_p07;product=PHIKZ031.1;protein_id=YP_009639889.1;transl_table=11	CDS	PHIKZ_p07	PHIKZ031.1	9748.2	8011.99	7104.02	7106.12	8140.24	8832.29	9568.14	9998.2	5520.36	10143.1	8165.64	7462.71	9621.69	7134.79	10710.4	9000.77	9272.94	9673.15	12616.6	10504.9	10553.6	11316.8	9416.43	8756.99	12980	12167	9428.79	9412.94	7988.03	7320.98	7333.48	9178.95	10081.7	9488.05	9732.13	9490.88	2359.97	12587.5	7142.05	12312	7158.02	6684.4
NC_004629.1	25242	26480	-	ID=cds-NP_803598.2;Parent=gene-PHIKZ_p08;Dbxref=GenBank:NP_803598.2,GeneID:1258314;Name=NP_803598.2;experiment=ESI-MS/MS analysis;gbkey=CDS;locus_tag=PHIKZ_p08;product=PHIKZ032;protein_id=NP_803598.2;transl_table=11	CDS	PHIKZ_p08	PHIKZ032	1022	594.8	382.14	907.82	811.89	865.76	1545.72	293.91	937.59	1012.51	1122.94	834.2	1473.54	1099.36	1164.73	1251.06	1188.59	1203.83	328.57	744.83	1487.04	1076.48	982.59	475.58	1286.77	968.66	508.87	957.97	1016.19	749.67	1344.98	1665.9	656.38	1370.04	1102.41	733.85	1680.22	868.73	943.08	837.1	862.65	724.49
NC_004629.1	26571	27440	+	ID=cds-NP_803599.1;Parent=gene-PHIKZ033;Dbxref=GenBank:NP_803599.1,GeneID:1258439;Name=NP_803599.1;experiment=RNA sequence analysis;gbkey=CDS;locus_tag=PHIKZ033;product=PHIKZ033;protein_id=NP_803599.1;transl_table=11	CDS	PHIKZ033	PHIKZ033	976.96	136.14	184.65	784.34	1662.09	493.19	1259.23	390.66	650.94	1405.91	1173.34	651.49	1998.16	1675.9	1424.56	506.55	1609.01	1035.8	545.92	1621.14	1536.66	996.49	753.49	285.17	1112.61	1894.53	621.17	1209.25	833.23	415.19	1355.42	463.2	322.34	1180.57	1095.12	522.56	1259.96	1128.03	517.65	1311.36	953.18	209.58
NC_004629.1	27448	27651	+	ID=cds-YP_009639890.1;Parent=gene-PHIKZ_p09;Dbxref=GenBank:YP_009639890.1,GeneID:40340277;Name=YP_009639890.1;experiment=RNA sequence analysis;gbkey=CDS;locus_tag=PHIKZ_p09;product=PHIKZ033.1;protein_id=YP_009639890.1;transl_table=11	CDS	PHIKZ_p09	PHIKZ033.1	3571.25	580.59	455.9	5256.38	4468.73	1285.35	5529.36	1190.03	4199.69	5196.34	3224.78	2206.4	6498.18	6300.84	3994.74	5289.03	4878.72	5128.21	7816	3670.22	5452.01	4772.77	4246.31	456.07	3209.82	6902.95	1766.07	4716.31	4862.69	3035.43	6957.31	2553.56	824.81	6904	5248.97	1253.56	7179.55	6052.19	2207.61	5407.7	2348.68	481.27
NC_004629.1	27747	28517	+	ID=cds-NP_803600.1;Parent=gene-PHIKZ034;Dbxref=GenBank:NP_803600.1,GeneID:1258235;Name=NP_803600.1;experiment=ESI-MS/MS analysis;gbkey=CDS;locus_tag=PHIKZ034;product=PHIKZ034;protein_id=NP_803600.1;transl_table=11	CDS	PHIKZ034	PHIKZ034	1091.16	1075.33	811.5	641.9	540.23	649.27	673.62	802.92	1374.88	585.76	794.4	789.2	370.64	547.42	649.6	433.63	535.24	497.08	308.01	508.14	524.57	761.16	637.68	1025.71	461.57	653.79	1285.04	618.12	915.48	1321.85	860.89	1223.82	472.85	733.89	590.53	626.51	537.64	670.65	868.28	525.86	621.44	1055.11
NC_004629.1	28527	29342	+	ID=cds-NP_803601.1;Parent=gene-PHIKZ035;Dbxref=GenBank:NP_803601.1,GeneID:1258270;Name=NP_803601.1;experiment=ESI-MS/MS analysis;gbkey=CDS;locus_tag=PHIKZ035;product=virion structural protein;protein_id=NP_803601.1;transl_table=11	CDS	PHIKZ035	virion structural protein	1626.19	1435.34	1305.54	1065.98	1030.5	1197.71	1412.18	1056.15	1548.19	983.92	1139.79	827.4	992.24	822.87	1154.73	931.17	1001.53	444.28	623.62	864.21	633.31	1078.78	1118.96	1197.18	1552.58	931.51	938.23	1046.84	1426.08	1628.38	1332.62	2360.84	1271.58	1070.27	867.94	1532.12	1185.3	1047.49	1029.22	1005.28	1377.59	1340.69
NC_004629.1	29446	30261	+	ID=cds-NP_803602.1;Parent=gene-PHIKZ036;Dbxref=GenBank:NP_803602.1,GeneID:1258308;Name=NP_803602.1;experiment=RNA sequence analysis;gbkey=CDS;locus_tag=PHIKZ036;product=PHIKZ036;protein_id=NP_803602.1;transl_table=11	CDS	PHIKZ036	PHIKZ036	1402.99	4015.73	4061.69	2067.63	847.52	2483.06	924.88	2811.44	1619.37	1237.59	1427.06	2349.4	1225.7	740.58	1144.33	1229.14	842.87	1320.13	1060.15	1973.81	1473.14	1209.54	1291.11	1976.29	1709.58	1009.95	827.85	870.53	1426.08	1454.48	1029.75	2493.33	2818.09	1198.4	2107.85	2115.38	1467.52	2082.06	984.47	1895	1761.51	1461
NC_004629.1	30298	31119	+	ID=cds-NP_803603.1;Parent=gene-PHIKZ037;Dbxref=GenBank:NP_803603.1,GeneID:1258258;Name=NP_803603.1;experiment=RNA sequence analysis;gbkey=CDS;locus_tag=PHIKZ037;product=PHIKZ037;protein_id=NP_803603.1;transl_table=11	CDS	PHIKZ037	PHIKZ037	1498.26	4050.45	4093.76	1961.32	1319.36	2841.92	1293.27	3263.45	2066.85	1625.36	1435.04	3163.76	1660.97	1622.06	1693.63	1848.74	1289.53	1335.7	2868.33	2552.52	1817.74	1817.29	1737.39	3508.72	1904.91	1761.81	1917.54	1520.52	1415.67	1318.31	1383.02	3049.07	3241.03	1204.62	2236.07	1996.23	1568.87	2477.66	1480.74	1399.41	1457.21	1313.84
NC_004629.1	31367	31879	+	ID=cds-NP_803604.1;Parent=gene-PHIKZ038;Dbxref=GenBank:NP_803604.1,GeneID:1258262;Name=NP_803604.1;experiment=RNA sequence analysis;gbkey=CDS;locus_tag=PHIKZ038;product=PHIKZ038;protein_id=NP_803604.1;transl_table=11	CDS	PHIKZ038	PHIKZ038	2434.53	2462.68	2801.83	3917.4	1363.42	3415.29	1771.7	3194.28	3226.88	2005.24	2387.86	2973.4	2429.34	3085.25	2581.4	2310.6	2444.81	2160.43	2942.79	3648.76	3591.52	2209.93	2190.6	2236.77	1859.14	1310.13	2019.11	2471.44	1710.58	1936.34	1982.08	1724.35	2350.62	2169.98	2563.94	2838.62	2495.9	2139.3	1826.94	1948.25	1598.54	1995.85
NC_004629.1	31930	32913	+	ID=cds-NP_803605.1;Parent=gene-PHIKZ039;Dbxref=GenBank:NP_803605.1,GeneID:1258293;Name=NP_803605.1;experiment=RNA sequence analysis;gbkey=CDS;locus_tag=PHIKZ039;product=tubulin PhuZ;protein_id=NP_803605.1;transl_table=11	CDS	PHIKZ039	tubulin PhuZ	8831.68	12584.9	9898.47	9487.57	7587.25	6262.15	7587.23	12459	10949.7	9338.63	8353.05	8868.94	8591.32	9572.83	9912.25	7304.89	10500.9	9863.23	9911.96	10413.7	10720.7	10260.7	8648.67	11062.4	11630.9	8009.28	10343.4	10234.6	8394.52	7617.1	9027.36	8140.71	9917.79	8556.65	11370.4	9904.45	9389.36	10155.7	6555.88	9955.82	9064.22	7725.5
NC_004629.1	32968	33450	+	ID=cds-NP_803606.1;Parent=gene-PHIKZ040;Dbxref=GenBank:NP_803606.1,GeneID:1258292;Name=NP_803606.1;experiment=RNA sequence analysis;gbkey=CDS;locus_tag=PHIKZ040;product=dual specificity protein phosphatase family protein;protein_id=NP_803606.1;transl_table=11	CDS	PHIKZ040	dual specificity protein phosphatase family protein	4596.88	5040.57	5058.96	3399.99	4441.93	1529.93	3763.5	10002.1	6223.27	4493.35	5134.97	4538.67	4157.94	6692.78	7153.11	6261.14	5746.16	6326.3	4319.61	5840.12	6373.16	6323.62	6349.86	9567.02	4833.37	7421.36	3682.98	6441.36	4463.08	4861.08	4458.9	1973.9	6125.42	4558.6	4014.96	6882.88	4252.93	3910.77	4510.83	4997.46	4959.94	4617.14
NC_004629.1	33490	33963	+	ID=cds-NP_803607.1;Parent=gene-PHIKZ041;Dbxref=GenBank:NP_803607.1,GeneID:1258432;Name=NP_803607.1;experiment=RNA sequence analysis;gbkey=CDS;locus_tag=PHIKZ041;product=PHIKZ041;protein_id=NP_803607.1;transl_table=11	CDS	PHIKZ041	PHIKZ041	2451.87	2415.44	2497.24	2040.76	2719.08	1458.4	2893.34	3201.02	3982.54	2739.26	2632.19	3411.49	3382.82	4694.98	3474.33	3526.65	3653.14	3474.51	7765.48	3251.01	4242.54	4305.18	4124.28	3205.94	3543.7	4827.7	1852.7	4040.63	3823.39	2313.39	3158.15	1057.53	3017.33	3127.05	2703.75	4870.53	4430.85	3049.99	2901.68	3321.96	3013.03	2248.84
NC_004629.1	33975	34292	+	ID=cds-YP_009639891.1;Parent=gene-PHIKZ_p10;Dbxref=GenBank:YP_009639891.1,GeneID:40340276;Name=YP_009639891.1;experiment=RNA sequence analysis;gbkey=CDS;locus_tag=PHIKZ_p10;product=PHIKZ041.1;protein_id=YP_009639891.1;transl_table=11	CDS	PHIKZ_p10	PHIKZ041.1	600.02	1200.12	850.81	801.74	691.97	1311.8	714.53	877.93	1324.24	788.99	594.46	1887.23	599.09	1146.25	961	1003.55	687.02	749.16	2720.38	1368.88	1130.51	587.19	1141.15	780.19	1342.91	729.66	920.52	735.18	1019.82	608.52	1088.04	649.07	881.87	812.3	1034.04	804.17	840.04	962.34	612.41	681.96	1216.95	749.8
NC_004629.1	34271	34558	+	ID=cds-YP_009639892.1;Parent=gene-PHIKZ_p11;Dbxref=GenBank:YP_009639892.1,GeneID:40340288;Name=YP_009639892.1;experiment=RNA sequence analysis;gbkey=CDS;locus_tag=PHIKZ_p11;product=PHIKZ041.2;protein_id=YP_009639892.1;transl_table=11	CDS	PHIKZ_p11	PHIKZ041.2	1084.13	1736.39	1673.37	650.92	764.05	951.84	1211.62	1306.55	1210.08	718.72	1417.79	1331.33	1378.11	1965.09	1739.03	1319.15	1798.12	1402.64	647.87	1844	1443.31	1435.64	1016.15	1992.13	2026.49	1805.82	1016.41	2029.41	1457.25	1164.63	882.64	955.58	1801.4	982.34	1258.86	1257.91	703.66	1722.11	1225.62	1211.34	1055.78	925.3
NC_004629.1	34626	34853	+	ID=cds-YP_009639893.1;Parent=gene-PHIKZ_p12;Dbxref=GenBank:YP_009639893.1,GeneID:40340289;Name=YP_009639893.1;experiment=RNA sequence analysis;gbkey=CDS;locus_tag=PHIKZ_p12;product=PHIKZ041.3;protein_id=YP_009639893.1;transl_table=11	CDS	PHIKZ_p12	PHIKZ041.3	8977.34	13852.6	11124.9	8156.39	7307.3	10559.5	6335.43	9795.8	8152.11	9106.13	9252.95	11296.5	8669.02	10728.3	10089.8	9731.18	8588.38	7632.19	6100.5	11226.3	8622.93	9418.22	8420.13	15982.4	12611.6	13089.6	14024	7532.63	10207.7	9053.03	7742.49	8190.65	12791.7	7795.76	10021.5	9440.16	8645.88	11524.5	9609.21	10421.3	8042.08	7874.04
NC_004629.1	34962	35762	-	ID=cds-NP_803608.1;Parent=gene-PHIKZ042;Dbxref=GenBank:NP_803608.1,GeneID:1258351;Name=NP_803608.1;experiment=RNA sequence analysis;gbkey=CDS;locus_tag=PHIKZ042;product=PHIKZ042;protein_id=NP_803608.1;transl_table=11	CDS	PHIKZ042	PHIKZ042	692.98	788.61	802.22	580.42	647.54	654.71	891.54	606.16	688.88	532.5	830.73	790.86	495.5	646.67	635.87	758.88	666.72	827.6	508.24	717.36	701.28	666.05	876.86	658.19	426.51	639.29	506.01	538.84	1095.54	869.7	828.65	2355.96	1050.32	644.97	526.31	1028.72	506	685.06	1306.82	847.53	644.18	945.55
NC_004629.1	36341	37414	+	ID=cds-NP_803609.1;Parent=gene-PHIKZ043;Dbxref=GenBank:NP_803609.1,GeneID:1258473;Name=NP_803609.1;experiment=RNA sequence analysis;gbkey=CDS;locus_tag=PHIKZ043;product=PHIKZ043;protein_id=NP_803609.1;transl_table=11	CDS	PHIKZ043	PHIKZ043	1671.62	1948.26	1448.52	2157.42	1580.54	1919.86	2395.22	1570.97	1581.89	1810.5	2105.12	1885.91	2446.41	2420.41	2260.52	2136.59	2320.48	1851.7	2274.29	2034.67	2552.33	3054.98	1874.71	1400.47	2054.38	2309.46	1341.82	2436.34	1616.37	1669.63	3057.2	1555.77	1723.34	2170.35	2543.56	1898.23	3061.92	2456.36	1359.96	2300.14	1424.14	1514.87
NC_004629.1	37494	37853	+	ID=cds-NP_803610.2;Parent=gene-PHIKZ_p13;Dbxref=GenBank:NP_803610.2,GeneID:1258472;Name=NP_803610.2;experiment=RNA sequence analysis;gbkey=CDS;locus_tag=PHIKZ_p13;product=PHIKZ044;protein_id=NP_803610.2;transl_table=11	CDS	PHIKZ_p13	PHIKZ044	505.93	1608.44	1597.04	666.54	654.9	827.69	721.34	1685.87	645.38	557.56	672.14	1065.06	264.6	1598.72	801.72	759.83	764.2	489.13	1884.71	1136.63	1154.65	852.12	845.44	1033.75	316.33	844.57	1751.36	799.27	317.94	752.53	588.43	1201.3	1480.07	427.1	1217.87	809.01	1074.67	1231.13	1081.93	523.82	614.27	779.2
NC_004629.1	37963	38229	+	ID=cds-YP_009639894.1;Parent=gene-PHIKZ_p14;Dbxref=GenBank:YP_009639894.1,GeneID:40340290;Name=YP_009639894.1;experiment=RNA sequence analysis;gbkey=CDS;locus_tag=PHIKZ_p14;product=PHIKZ044.1;protein_id=YP_009639894.1;transl_table=11	CDS	PHIKZ_p14	PHIKZ044.1	454.77	443.59	886.66	337.02	323.77	714.23	364.72	318.23	707.01	375.88	226.56	842.89	594.6	215.56	572.28	683	515.19	193.97	508.24	847.78	168.31	199.81	263.06	871.14	319.88	269.7	674.68	673.55	142.9	918.02	343.8	515.37	577.67	207.31	884.19	212.84	828	829.97	319.11	176.57	345.1	472.77
NC_004629.1	38102	38560	+	ID=cds-NP_803611.1;Parent=gene-PHIKZ045;Dbxref=GenBank:NP_803611.1,GeneID:1258450;Name=NP_803611.1;experiment=RNA sequence analysis;gbkey=CDS;locus_tag=PHIKZ045;product=PHIKZ045;protein_id=NP_803611.1;transl_table=11	CDS	PHIKZ045	PHIKZ045	831.4	688.1	792.08	784.17	650.62	727.06	671.83	899.13	1012.35	478.3	691.91	1144.06	951.16	710.54	628.8	860.81	511.23	451.33	1219.52	1043.21	636.37	552.1	433.56	675.65	496.2	871.59	245.29	685.65	332.49	983.7	738.42	642.4	274.94	736.96	734.76	340.47	581.99	988.58	636.43	883.31	441.63	825.04
NC_004629.1	38502	38936	+	ID=cds-NP_803612.1;Parent=gene-PHIKZ046;Dbxref=GenBank:NP_803612.1,GeneID:1258467;Name=NP_803612.1;experiment=RNA sequence analysis;gbkey=CDS;locus_tag=PHIKZ046;product=PHIKZ046;protein_id=NP_803612.1;transl_table=11	CDS	PHIKZ046	PHIKZ046	1375.72	1421.88	1535.5	3982.02	1246.57	1671.35	1660.32	1478.92	1301.88	922.85	1008.21	2011.96	1770.06	1808.21	1131.84	1711.81	1413.69	1309.63	1013.84	1701.19	1265.49	1471.74	941.87	1176.34	883.54	1250.75	879.99	909.52	482.4	949.01	1136.28	700.44	1353.82	1244.2	1007.89	1012.45	1037.62	1795.14	951.35	1235.5	889.63	1160.74
NC_004629.1	38933	39469	+	ID=cds-NP_803613.1;Parent=gene-PHIKZ047;Dbxref=GenBank:NP_803613.1,GeneID:1258482;Name=NP_803613.1;experiment=RNA sequence analysis;gbkey=CDS;locus_tag=PHIKZ047;product=PHIKZ047;protein_id=NP_803613.1;transl_table=11	CDS	PHIKZ047	PHIKZ047	1663.54	1519.4	1542.99	1368.46	1287.85	1731.2	1390.29	1333.63	1946.94	1413.36	1703.81	2002.33	1640.79	2304.3	1802.1	1499.86	2064.32	1446.64	1705.71	1848.22	1673.66	1465.4	980.95	1559.29	1961.6	1951.86	1257.96	1473.52	1349.93	1777.73	1762	1866.92	1357.78	1408.73	1507.29	2090.04	823.37	2004.39	1881.28	2036.76	1235.4	1044.74
NC_004629.1	39542	39925	+	ID=cds-NP_803614.1;Parent=gene-PHIKZ048;Dbxref=GenBank:NP_803614.1,GeneID:1258488;Name=NP_803614.1;experiment=RNA sequence analysis;gbkey=CDS;locus_tag=PHIKZ048;product=PHIKZ048;protein_id=NP_803614.1;transl_table=11	CDS	PHIKZ048	PHIKZ048	1829.47	1542.18	1365.12	1308.35	839.09	1396.72	1056.65	1454.06	1134.45	1110.76	1201.18	1432.63	1653.73	1398.88	1260.06	1582.98	1222.16	1186.85	1060.15	1609.72	1667.61	903.07	762.11	1211.43	1742.29	1396.03	645.03	1053.73	1192.29	873.48	1103.3	1049.43	985.9	784.8	966.1	887.94	1055.48	989.3	855.82	1104.94	1583.66	1278.38
NC_004629.1	39960	40376	+	ID=cds-NP_803615.1;Parent=gene-PHIKZ049;Dbxref=GenBank:NP_803615.1,GeneID:1258203;Name=NP_803615.1;experiment=RNA sequence analysis;gbkey=CDS;locus_tag=PHIKZ049;product=PHIKZ049;protein_id=NP_803615.1;transl_table=11	CDS	PHIKZ049	PHIKZ049	6801.15	6532.65	5150.01	5754.33	6728.03	5544.9	6246.83	4395.4	4387.63	6588.38	6455.42	6796.15	5653.61	7568.05	8366.68	7069.9	6539.2	5986.26	8745.59	5657.92	6411.98	6205.02	6231.99	5503.43	4710.82	9152.4	5561.86	5822.05	5443.95	6744.18	6925.68	9852.35	5951.66	6990.98	6712.78	5791.81	6096.82	6579.52	5108.01	6059.76	4949.51	4406.14
NC_004629.1	40578	42773	+	ID=cds-NP_803616.1;Parent=gene-PHIKZ050;Dbxref=GenBank:NP_803616.1,GeneID:1258212;Name=NP_803616.1;experiment=RNA sequence analysis;gbkey=CDS;locus_tag=PHIKZ050;product=DNA polymerase;protein_id=NP_803616.1;transl_table=11	CDS	PHIKZ050	DNA polymerase	1595.58	119.85	138.61	1816.6	1853.76	607.87	1692.48	121.6	886.07	1782.35	1749.21	637.67	1727.83	1860.81	2187.92	1425.55	1341.22	1858.4	1220.43	1728.53	1596.15	1311.9	1577.86	409.55	1944.66	2186.11	1086.91	1973.62	851.33	751.95	2263.68	456.53	332.03	2251.74	1320.77	569.31	2172.84	1191.72	609.69	1279.5	1099.31	344.89
NC_004629.1	42872	43048	+	ID=cds-YP_009639895.1;Parent=gene-PHIKZ_p15;Dbxref=GenBank:YP_009639895.1,GeneID:40340275;Name=YP_009639895.1;experiment=RNA sequence analysis;gbkey=CDS;locus_tag=PHIKZ_p15;product=PHIKZ050.1;protein_id=YP_009639895.1;transl_table=11	CDS	PHIKZ_p15	PHIKZ050.1	1176	1040.9	1385.27	1736.97	710.4	1683.43	2017.3	1577.29	1230.59	2126.27	1110.74	1836.59	1166.02	1192.27	2685.73	1287.85	1645.74	585.2	1437.49	2115.04	1269.43	828.89	1124.31	1314.09	2010.58	1988.99	1272.17	1778.05	215.56	655.96	1117.02	1832.48	792.19	1528.89	1190.88	963.18	1821.48	1848.18	1306.56	1491.56	937.02	713.17
NC_004629.1	43035	43754	+	ID=cds-NP_803617.1;Parent=gene-PHIKZ051;Dbxref=GenBank:NP_803617.1,GeneID:1258215;Name=NP_803617.1;experiment=RNA sequence analysis;gbkey=CDS;locus_tag=PHIKZ051;product=PHIKZ051;protein_id=NP_803617.1;transl_table=11	CDS	PHIKZ051	PHIKZ051	3324.66	3180.33	3041.43	4426.26	2335.81	2996.22	3381.27	2815.41	2480.66	3345.33	3255.67	4109.76	3660.25	3170.8	3254.05	2764.95	2876.99	3423.89	6996.98	3542.9	3682.4	3389.97	2780.18	1916.75	3578.49	4778.47	2439.39	2934.84	2702.53	2383.02	3157.9	2661.96	2648.54	3673.09	3735.59	2979.52	2750.66	3268.35	2417.43	3116.74	2533.86	1889.57
NC_004629.1	43798	44844	-	ID=cds-NP_803618.2;Parent=gene-PHIKZ_p16;Dbxref=GenBank:NP_803618.2,GeneID:1258219;Name=NP_803618.2;experiment=ESI-MS/MS analysis;gbkey=CDS;locus_tag=PHIKZ_p16;product=PHIKZ052;protein_id=NP_803618.2;transl_table=11	CDS	PHIKZ_p16	PHIKZ052	679.26	427.35	371.47	959.71	705.57	409.81	542.55	301.43	832.15	850.71	621.1	413.98	940.11	934.5	989.15	928.93	850.11	613.37	486.03	382.5	858.41	917.2	1028.61	533.17	951.71	626.64	903.28	721.41	728.81	468.22	782.32	1276.71	642.83	716.65	773.08	461.35	615.86	403.15	465.01	684.42	915.24	509.05
NC_004629.1	44971	45336	+	ID=cds-NP_803619.1;Parent=gene-PHIKZ053;Dbxref=GenBank:NP_803619.1,GeneID:1258244;Name=NP_803619.1;experiment=RNA sequence analysis;gbkey=CDS;locus_tag=PHIKZ053;product=PHIKZ053;protein_id=NP_803619.1;transl_table=11	CDS	PHIKZ053	PHIKZ053	1374.41	3595.62	3003.12	2212.71	2276.04	3386.73	975.58	2387.86	2063.09	1473.87	1900.72	2732.88	954.28	733.84	1623.54	747.38	840.1	509.41	2688.03	1855.4	1718.93	1020.36	895.54	2796.21	1944.66	1224.22	738.28	1179.26	1459.42	1621.38	1350.49	1772.4	3218.1	1478.76	1935.08	2367.83	1510.08	2364.23	1130.7	2215.51	1913.3	1073
NC_004629.1	45648	47528	+	ID=cds-NP_803620.1;Parent=gene-PHIKZ054;Dbxref=GenBank:NP_803620.1,GeneID:1258245;Name=NP_803620.1;experiment=RNA sequence analysis;gbkey=CDS;locus_tag=PHIKZ054;product=nuclear shell protein;protein_id=NP_803620.1;transl_table=11	CDS	PHIKZ054	nuclear shell protein	13555.9	10662.3	22582.5	15738.7	15324.9	18312	11993.5	20701.5	11656.9	13652.1	14343.2	18319	13048.4	14299.2	14215.7	9549.41	13214.9	12224.7	16141.8	15033.2	11861.6	11969.1	10753.9	15102.3	14590.6	13305.5	9385.26	11587.6	8762.5	10328.7	12590.7	14923.5	16116.4	12169.8	13689.3	13836.9	12135.1	13901.7	8256.8	12080.5	10414.2	10096.1
NC_004629.1	47923	49185	+	ID=cds-NP_803621.1;Parent=gene-PHIKZ055;Dbxref=GenBank:NP_803621.1,GeneID:1258247;Name=NP_803621.1;experiment=RNA sequence analysis;gbkey=CDS;locus_tag=PHIKZ055;product=RNA polymerase beta subunit;protein_id=NP_803621.1;transl_table=11	CDS	PHIKZ055	RNA polymerase beta subunit	1689.28	3386.37	1633.42	2178.93	1866.7	3123.58	1599.88	3748.16	1874.04	1475.01	1826.03	2461.65	1929.48	2050.62	1828.15	1455.89	2139.8	1763.23	2148.84	2860.67	1743.43	1446.75	1705.39	2332.69	1172.15	2857.1	1515.43	1374.05	1178.13	1184.85	1464.78	2856.03	2642.25	1606.96	2129.55	1816.65	1553.48	2214.11	1117.9	1978.33	1283.98	1599.12
NC_004629.1	49201	50205	+	ID=cds-NP_803622.1;Parent=gene-PHIKZ056;Dbxref=GenBank:NP_803622.1,GeneID:1258249;Name=NP_803622.1;experiment=RNA sequence analysis;gbkey=CDS;locus_tag=PHIKZ056;product=HNH endonuclease;protein_id=NP_803622.1;transl_table=11	CDS	PHIKZ056	HNH endonuclease	5712.98	8681.65	7958.58	6334.65	5317.39	6937.73	5676.49	9952.18	6949.83	6047.82	6101.91	4321.07	5884.31	5841.3	7128.92	5095.79	6698.66	6359.07	2632.97	5968.66	4158.42	5029.8	6825.61	8856.32	3739.31	7443.86	2038.89	5538.25	4024.14	4929.17	4089.14	5995.07	8092.13	3733.01	5964.91	2961.55	2832.19	5134.51	3584.89	6670.53	5684.28	3991.38
NC_004629.1	50576	50761	+	ID=cds-YP_009639896.1;Parent=gene-PHIKZ_p17;Dbxref=GenBank:YP_009639896.1,GeneID:40340274;Name=YP_009639896.1;experiment=RNA sequence analysis;gbkey=CDS;locus_tag=PHIKZ_p17;product=PHIKZ056.1;protein_id=YP_009639896.1;transl_table=11	CDS	PHIKZ_p17	PHIKZ056.1	6201.68	9622.35	2545.57	2177.02	6168.73	10252.6	6413.5	11289.9	6479.78	6812.07	6341.95	4302.08	6870.97	8509.32	6389.43	6944.7	8700.57	7963.39	16415.2	7348.7	8033.23	9393.69	5412.47	6836.1	9183.79	11915.7	968.49	5656.15	6871.71	4716.33	7440.78	7715.07	11835.5	5819.63	10063.3	8898.45	9855.31	8169.7	4188.1	11051	5696.85	7163.63
NC_004629.1	50810	51193	+	ID=cds-NP_803623.1;Parent=gene-PHIKZ057;Dbxref=GenBank:NP_803623.1,GeneID:1258250;Name=NP_803623.1;experiment=RNA sequence analysis;gbkey=CDS;locus_tag=PHIKZ057;product=PHIKZ057;protein_id=NP_803623.1;transl_table=11	CDS	PHIKZ057	PHIKZ057	1106.71	2536.04	1915.57	937.33	1944.23	2607.21	718.52	1991.44	945.37	947.41	669.51	2105.53	1116.27	1398.88	1039	1028.94	1411.8	944.09	1943.61	2652.64	1726.12	1215.67	1219.38	1090.29	815.54	1833.6	351.84	725.9	1092.94	907.07	1305.58	1305.39	1570.14	784.8	1756.55	2312.33	647.68	1676.31	1077.7	638.41	719.85	1022.7
NC_004629.1	51206	51631	+	ID=cds-NP_803624.1;Parent=gene-PHIKZ058;Dbxref=GenBank:NP_803624.1,GeneID:1258251;Name=NP_803624.1;experiment=RNA sequence analysis;gbkey=CDS;locus_tag=PHIKZ058;product=PHIKZ058;protein_id=NP_803624.1;transl_table=11	CDS	PHIKZ058	PHIKZ058	529.34	1421.03	1131.3	1513.8	1236.01	1566.77	781.02	2393.46	818.08	883.45	1100.51	1506.61	1062.11	1508.65	697.44	1177.2	816.75	632.18	1751.98	1389.71	949.39	438.32	879.33	1710.79	1136.12	957.88	1268.59	759.87	492.59	1241.6	1276.31	1776.56	921.61	938.42	1068.77	1767.53	735.19	1312.87	628.58	929.6	973.31	1020.65
NC_004629.1	51754	51936	+	ID=cds-YP_009639897.1;Parent=gene-PHIKZ_p18;Dbxref=GenBank:YP_009639897.1,GeneID:40340273;Name=YP_009639897.1;experiment=RNA sequence analysis;gbkey=CDS;locus_tag=PHIKZ_p18;product=PHIKZ058.1;protein_id=YP_009639897.1;transl_table=11	CDS	PHIKZ_p18	PHIKZ058.1	3412.34	7119.33	6098.65	3933.7	3521.43	5796.51	3104.11	8423.83	6030.56	3530.42	4214.63	8608.57	4294.27	5818.3	3293.48	5646.84	2033.94	3452.66	4449.15	5185.6	4358.72	3571.27	3582.18	8473.38	2722.52	4590.83	5167.94	4766.16	2918.84	4441.18	3549.87	5370.92	4827.14	3394.42	2534.03	5744.89	3120.83	5420.43	3990.71	4121.88	3021	4292
NC_004629.1	52006	52617	+	ID=cds-NP_803625.1;Parent=gene-PHIKZ059;Dbxref=GenBank:NP_803625.1,GeneID:1258264;Name=NP_803625.1;experiment=RNA sequence analysis;gbkey=CDS;locus_tag=PHIKZ059;product=PHIKZ059;protein_id=NP_803625.1;transl_table=11	CDS	PHIKZ059	PHIKZ059	4364.86	7719.66	5609	6175.33	4134.86	5647.73	4428.8	7933.52	6975.75	4458.4	4497.39	5270.84	5408.66	6645.66	7046.28	6853.39	4799.39	4061.95	5072.08	5804.07	5966	4642.01	6235.57	7626.45	4163.47	3699.88	7652.99	5847.63	4675.66	4194.79	3092.14	4352.29	6483.89	4361.48	4711.68	5815.11	6953.78	5517.66	3460.57	4868.47	4396.24	3941.85
NC_004629.1	52669	53004	+	ID=cds-NP_803626.1;Parent=gene-PHIKZ060;Dbxref=GenBank:NP_803626.1,GeneID:1258267;Name=NP_803626.1;experiment=RNA sequence analysis;gbkey=CDS;locus_tag=PHIKZ060;product=PHIKZ060;protein_id=NP_803626.1;transl_table=11	CDS	PHIKZ060	PHIKZ060	2065.01	2545.83	2415.7	2365.63	818.62	2483.06	1231.75	3612.58	1901.55	1250.77	2070.42	3001.69	1252.11	1341.78	2198	2125.72	1637.57	1325.57	1514.5	1813.77	1471.18	1309.94	2578.12	2676.68	1821.73	1905.04	2211.54	1819.78	1987.16	2342.07	903.66	2047.66	2003.1	1134.87	1279.77	2135.27	822.45	2041.41	1702.58	1824.02	740.41	2337.61
NC_004629.1	52991	53455	+	ID=cds-NP_803627.1;Parent=gene-PHIKZ061;Dbxref=GenBank:NP_803627.1,GeneID:1258268;Name=NP_803627.1;experiment=RNA sequence analysis;gbkey=CDS;locus_tag=PHIKZ061;product=PHIKZ061;protein_id=NP_803627.1;transl_table=11	CDS	PHIKZ061	PHIKZ061	6528.08	11688.3	9764.1	6966.45	3870.24	9304.25	4729.41	15270.7	8743.8	5517.1	6569.61	11167.5	4728.59	5198.42	6261.65	5523.08	4680.91	4499.59	5289.34	7095.94	5121.94	5650.55	5185.9	10904.4	6275.59	5987.96	7118.42	4621.61	8984.5	8406.17	3416.69	7419.15	14293.1	4483.76	6600.08	9562.97	3129.93	8056.23	9240	6427.81	5488.8	7781.97
NC_004629.1	53549	53959	+	ID=cds-NP_803628.1;Parent=gene-PHIKZ062;Dbxref=GenBank:NP_803628.1,GeneID:1258271;Name=NP_803628.1;experiment=RNA sequence analysis;gbkey=CDS;locus_tag=PHIKZ062;product=PHIKZ062;protein_id=NP_803628.1;transl_table=11	CDS	PHIKZ062	PHIKZ062	1878.1	160.1	164.57	2335.33	2791.69	1188.97	3080.16	147.67	1413.23	2594.47	2152.56	1663	3939.98	3057.41	2726.34	2070.59	2834.99	2696.6	1031.77	2605.48	3717.48	2596.13	1822.84	339.55	1662.47	2900.66	493.08	2297.18	1438.87	1318.31	2577.06	1052.23	579.97	3381.91	2748.93	1019.72	2353.3	2439.15	1688.04	1858.23	2690.23	887.27
NC_004629.1	53960	54517	+	ID=cds-NP_803629.1;Parent=gene-PHIKZ063;Dbxref=GenBank:NP_803629.1,GeneID:1258272;Name=NP_803629.1;experiment=RNA sequence analysis;gbkey=CDS;locus_tag=PHIKZ063;product=PHIKZ063;protein_id=NP_803629.1;transl_table=11	CDS	PHIKZ063	PHIKZ063	1911.8	613.19	363.65	1746.99	1422.47	1153.42	1687	609.09	1951.74	2551.72	1422.87	746.89	2631.74	3197.44	2221.09	953.19	2262.15	1485.01	455.98	1388.61	1973.07	1338.54	1699.26	611.36	1326.55	2351.59	1089.55	1144.12	1230.75	1364.04	1632.42	704.57	125.64	1708.41	1465.68	1031.15	1947.95	1777.67	1374.22	1486.98	1287.98	552.98
NC_004629.1	54552	55100	+	ID=cds-NP_803630.1;Parent=gene-PHIKZ064;Dbxref=GenBank:NP_803630.1,GeneID:1258274;Name=NP_803630.1;experiment=RNA sequence analysis;gbkey=CDS;locus_tag=PHIKZ064;product=PHIKZ064;protein_id=NP_803630.1;transl_table=11	CDS	PHIKZ064	PHIKZ064	5608.24	934.86	231.01	4958.1	5224.88	1128.91	6060.41	552.74	3253.33	7529.29	4875.75	1670.09	6043.79	8212.01	6385.94	6089.73	7457.77	7433.59	3213.27	5946.79	6671.09	6826.71	6226.16	734.36	5030.17	8292.63	2296.86	6535.05	3231.57	2584.81	6302.3	1450.15	868.38	6800.05	6112.39	1048.05	7550.41	5208.99	2527.45	6526.31	4397.23	1456.21
NC_004629.1	55066	56229	+	ID=cds-NP_803631.2;Parent=gene-PHIKZ_p19;Dbxref=GenBank:NP_803631.2,GeneID:1258279;Name=NP_803631.2;experiment=RNA sequence analysis;gbkey=CDS;locus_tag=PHIKZ_p19;product=SbcD-like subunit of palindrome specific endonuclease;protein_id=NP_803631.2;transl_table=11	CDS	PHIKZ_p19	SbcD-like subunit of palindrome specific endonuclease	2056.49	237.42	261.49	1372.17	2052.47	716.76	2182.14	208.56	1147.7	2155.5	1948.85	637.32	2223.16	2027.24	2158.67	2023.61	2516.44	2100.07	2579.33	1959.62	2432.2	2303.14	1558.79	519.54	1761.02	2728.92	967.24	2580.13	1507.78	631.73	2371.92	531.97	457.75	2382.97	1941.25	567.55	2825.18	2275.5	878.37	2316.7	1670.24	614.53
NC_004629.1	56242	57072	+	ID=cds-NP_803632.1;Parent=gene-PHIKZ066;Dbxref=GenBank:NP_803632.1,GeneID:1258281;Name=NP_803632.1;experiment=RNA sequence analysis;gbkey=CDS;locus_tag=PHIKZ066;product=PHIKZ066;protein_id=NP_803632.1;transl_table=11	CDS	PHIKZ066	PHIKZ066	1043.69	427.58	223.84	1100.88	1040.27	645.42	1357.39	87.64	489.27	1162.41	928.13	872.65	1681.19	1281.29	1317.76	1060.66	1703.99	1358.63	1102.25	1162.91	1027.46	1187.7	1000.15	298.56	1301.87	1665.7	270.97	1049.59	780.51	683.06	1062.15	283.86	404.96	984.34	892.86	521.44	1108.48	1384.15	351.53	1009.82	842.68	540.1
NC_004629.1	57159	57899	+	ID=cds-NP_803633.1;Parent=gene-PHIKZ067;Dbxref=GenBank:NP_803633.1,GeneID:1258283;Name=NP_803633.1;experiment=RNA sequence analysis;gbkey=CDS;locus_tag=PHIKZ067;product=PHIKZ067;protein_id=NP_803633.1;transl_table=11	CDS	PHIKZ067	PHIKZ067	15110.5	532.79	410.77	14430.5	17902.3	4921.88	16931	360.38	7368.26	6924.3	13959.8	5174.4	21199.8	22395	18455.5	9228.73	20998.7	16857.9	9889	14474.9	17071.5	16919.5	14423.2	2720.4	15445.1	21768.3	5044.4	18153.6	8186.76	5501.45	21583.7	3793.57	1627.35	20052.8	12118	3652.4	17304.2	14782.1	6011.92	17585.2	12397.3	1741.37
NC_004629.1	58025	59590	+	ID=cds-NP_803634.1;Parent=gene-PHIKZ068;Dbxref=GenBank:NP_803634.1,GeneID:1258285;Name=NP_803634.1;experiment=RNA sequence analysis;gbkey=CDS;locus_tag=PHIKZ068;product=PHIKZ068;protein_id=NP_803634.1;transl_table=11	CDS	PHIKZ068	PHIKZ068	2398.1	4353.04	4772.78	3840.29	2459.01	4049	1741.16	3984.08	3430.88	2022.74	2197	3103.11	2742.27	3130.06	2227.91	2348.4	2443.99	2420.83	3455.3	4586.55	2704.59	1916.32	1958.48	2653.69	2336.12	2810.11	2530.7	2336.96	1839.45	2084.19	2371.75	2755.32	3214.43	1889.07	2562.81	2884.94	2470.52	3066.03	1803.21	2269.9	1924	2686.9
NC_004629.1	59607	61280	+	ID=cds-NP_803635.1;Parent=gene-PHIKZ069;Dbxref=GenBank:NP_803635.1,GeneID:1258288;Name=NP_803635.1;experiment=RNA sequence analysis;gbkey=CDS;locus_tag=PHIKZ069;product=PHIKZ069;protein_id=NP_803635.1;transl_table=11	CDS	PHIKZ069	PHIKZ069	2331.46	4095.79	4050.7	3332.72	2943.53	3894.57	1808.19	2197.07	2836.53	2113.32	2348.87	3047.31	2560.61	3220.36	2692.69	1815.61	2972.7	2122.33	5410.94	3323.3	2597.21	2191.06	2055.9	3103.11	2899.7	2270.34	2690.26	2229.16	1618.21	1841.84	2425.42	3117.73	2839.52	2138.27	2659.37	3420.2	2894.41	2723.23	2021.34	2360.02	2157.65	2052.74
NC_004629.1	61327	62628	+	ID=cds-NP_803636.1;Parent=gene-PHIKZ070;Dbxref=GenBank:NP_803636.1,GeneID:1258289;Name=NP_803636.1;experiment=RNA sequence analysis;gbkey=CDS;locus_tag=PHIKZ070;product=PHIKZ070;protein_id=NP_803636.1;transl_table=11	CDS	PHIKZ070	PHIKZ070	9159.3	12988.1	14078.6	9571.96	8625.36	11470.1	6999.38	10301.7	9067.23	8763.2	9797.49	9020.28	8504.89	9570.22	8658.34	6045.98	8464.41	8615.73	18226.1	9869.59	9232.6	8359.05	7839.99	10254.1	11807.7	8904.51	9269.86	7665.85	8454.11	7649.18	7153.35	9994.86	14710.9	7562.68	11462.1	12057.4	10315.2	11160.4	7011.33	10457.1	8555.9	8930.3
NC_004629.1	63101	63271	+	ID=cds-YP_009639898.1;Parent=gene-PHIKZ_p20;Dbxref=GenBank:YP_009639898.1,GeneID:40340272;Name=YP_009639898.1;experiment=RNA sequence analysis;gbkey=CDS;locus_tag=PHIKZ_p20;product=PHIKZ070.1;protein_id=YP_009639898.1;transl_table=11	CDS	PHIKZ_p20	PHIKZ070.1	1825.9	2462.68	5043.3	1666.36	1057.03	2160.69	1233.87	4826.92	2632.45	2054.15	2034.1	4679.45	3249.43	2804.77	2035.33	2488.34	2129.35	1332.6	5257.35	5294.94	2890.73	2573.92	1848.32	2811.08	2247.61	1684.45	2238.58	2103.35	2454.31	2263.26	2023.37	2644	4591.9	1942.2	2514.63	2326.29	1562.18	3887.77	1352.41	1654.18	1885.92	3034.79
NC_004629.1	63275	64459	+	ID=cds-NP_803637.1;Parent=gene-PHIKZ071;Dbxref=GenBank:NP_803637.1,GeneID:1258290;Name=NP_803637.1;experiment=RNA sequence analysis;gbkey=CDS;locus_tag=PHIKZ071;product=RNA polymerase beta subunit;protein_id=NP_803637.1;transl_table=11	CDS	PHIKZ071	RNA polymerase beta subunit	1632.14	2620.89	2718.42	1967.99	1213.64	1478.52	1116.25	3001.28	1874.86	1445.06	1646.31	2947.24	1379.92	2614.62	1934.16	1423.48	1795.84	1634.55	4050.93	2600.81	1403.12	1316.88	1402.75	2512.41	1946.03	1701.51	1862.2	1221.68	1271.78	1208.41	1561.2	2081.88	2023.39	1505.13	2042.04	2038.13	1888.94	2065.98	1438	1567.49	1127.46	1739.89
NC_004629.1	64486	65436	+	ID=cds-NP_803638.1;Parent=gene-PHIKZ072;Dbxref=GenBank:NP_803638.1,GeneID:1258296;Name=NP_803638.1;experiment=RNA sequence analysis;gbkey=CDS;locus_tag=PHIKZ072;product=PHIKZ072;protein_id=NP_803638.1;transl_table=11	CDS	PHIKZ072	PHIKZ072	4614.67	7832.33	8508.29	5700.84	3776.52	4975.51	5324.69	7300.84	5359.47	3726.57	4993.33	5390.32	4632.52	4912.16	4632.7	4170.69	5028.49	5217.11	1747.96	5163.24	5079.72	5652	5022.15	8853.74	4176.16	4534.83	5824.7	5030.13	2748.17	3838.97	3860.99	5270.96	6605.39	3537.55	4326.53	3032.61	3932.56	4604.94	3532.47	5304.32	5580.74	3775.57
NC_004629.1	65464	65574	+	ID=cds-YP_009639899.1;Parent=gene-PHIKZ_p21;Dbxref=GenBank:YP_009639899.1,GeneID:40340271;Name=YP_009639899.1;experiment=RNA sequence analysis;gbkey=CDS;locus_tag=PHIKZ_p21;product=PHIKZ072.1;protein_id=YP_009639899.1;transl_table=11	CDS	PHIKZ_p21	PHIKZ072.1	44146.5	72557.7	87291.6	59853.8	42267.6	43057.5	52418.8	90654.4	58999.6	45546.3	53135.2	59022.8	61000.2	49257.9	45273.7	42441.1	47601.5	52069.8	153731	46432.5	47164.4	57796.3	50937.1	104493	52579.3	42600.7	64306.6	52249.8	31622.6	48812.9	40903.8	59769.6	61771.3	34186.7	43752.2	32765.6	55766.9	53047.9	42655.7	63198.5	68565.8	45741.3
NC_004629.1	65708	66595	+	ID=cds-NP_803639.2;Parent=gene-PHIKZ_p22;Dbxref=GenBank:NP_803639.2,GeneID:1258298;Name=NP_803639.2;experiment=RNA sequence analysis;gbkey=CDS;locus_tag=PHIKZ_p22;product=RNA polymerase;protein_id=NP_803639.2;transl_table=11	CDS	PHIKZ_p22	RNA polymerase	2441.73	3097.34	3361.03	2685.31	1770	2657.54	2312.05	3376.3	2272.99	2225.04	2026.63	2731.49	2538.7	2614.12	1959.69	1916.69	2186.9	2449.52	2292.21	2696.15	2176.04	1577.08	2438.76	2951.08	2420.57	1820.08	2840.04	1863.17	2320.14	1946.71	2536.61	2014.46	3189.62	1683.02	2952.9	2631.81	2645.19	2091.49	2056.03	2166.08	1846.96	1879.56
NC_004629.1	66626	68659	+	ID=cds-NP_803640.1;Parent=gene-PHIKZ074;Dbxref=GenBank:NP_803640.1,GeneID:1258300;Name=NP_803640.1;experiment=RNA sequence analysis;gbkey=CDS;locus_tag=PHIKZ074;product=RNA polymerase beta subunit;protein_id=NP_803640.1;transl_table=11	CDS	PHIKZ074	RNA polymerase beta subunit	4366.36	6502.35	7669.31	3970.5	4223.04	5021.78	4029.59	7543.16	4883.15	4394.45	4713.89	5753.55	4132.86	5805.39	5275.26	4781.64	5052.23	4639.19	5820.91	6972.58	5915.48	4865.54	4408.47	8332.53	5059.89	5082.34	7826.86	3987.53	3957.9	3875.24	4544.27	6523.53	6948.81	3997.39	4418.83	4966.15	4266.09	4166.02	3620.38	5738.87	4416.76	4054.61
NC_004629.1	68643	70256	+	ID=cds-NP_803641.1;Parent=gene-PHIKZ075;Dbxref=GenBank:NP_803641.1,GeneID:1258302;Name=NP_803641.1;experiment=RNA sequence analysis;gbkey=CDS;locus_tag=PHIKZ075;product=DNA helicase;protein_id=NP_803641.1;transl_table=11	CDS	PHIKZ075	DNA helicase	2643.82	2967.92	4044.12	2615.69	2566.04	2577.21	2529.04	3467.01	3121.92	2666.01	2661.07	2597.67	2404.98	3013.2	2624.49	2674.01	2446.51	2778.81	4907.95	2707.85	2749.44	2090.71	2444.2	2939.85	3086.87	2726.54	3557.59	2406.74	2718.49	2325.94	2336.22	2947.42	3509.77	2221.57	2711.22	3199.65	3281.67	2307.96	2752.58	2769.05	2608.93	2146.43
NC_004629.1	70441	70698	+	ID=cds-NP_803642.1;Parent=gene-PHIKZ076;Dbxref=GenBank:NP_803642.1,GeneID:1258304;Name=NP_803642.1;experiment=RNA sequence analysis;gbkey=CDS;locus_tag=PHIKZ076;product=PHIKZ076;protein_id=NP_803642.1;transl_table=11	CDS	PHIKZ076	PHIKZ076	2790.16	6375.96	4915.66	3400.53	3046.04	6975.65	2327.57	5034.09	2476.44	2990.38	2022.28	7042.99	3384.37	2379.49	3685.07	4947.74	3010.8	2489.12	1314.91	3037.01	2873.93	3153.46	2631.59	4086.93	1324.17	2046.81	6109.39	2892.72	3844.91	3150.14	2381.09	4571.53	3858.69	1907.07	3431.39	4460.33	3498.94	4049.23	4481.82	3069.84	3035.63	3316.14
NC_004629.1	70711	70902	+	ID=cds-YP_009639900.1;Parent=gene-PHIKZ_p23;Dbxref=GenBank:YP_009639900.1,GeneID:40340270;Name=YP_009639900.1;experiment=RNA sequence analysis;gbkey=CDS;locus_tag=PHIKZ_p23;product=PHIKZ076.1;protein_id=YP_009639900.1;transl_table=11	CDS	PHIKZ_p23	PHIKZ076.1	1490.68	2604.58	2201.81	1796.54	2455.87	2607.21	1267.97	2592.03	1058.82	1274.1	1811.62	2561.36	1695.07	1898.48	3625.43	3403.42	1643.59	2265.81	706.77	2267.21	1521.33	2500.8	1646.16	3311.24	963.82	1666.91	1407.34	2482.12	3477.52	2284.47	1802.06	3429.84	1314.53	1345.38	1756.55	2330.83	1823.11	2143.48	3930.43	2357.2	1391.7	1461
NC_004629.1	70958	71152	+	ID=cds-YP_009639901.1;Parent=gene-PHIKZ_p24;Dbxref=GenBank:YP_009639901.1,GeneID:40340291;Name=YP_009639901.1;experiment=RNA sequence analysis;gbkey=CDS;locus_tag=PHIKZ_p24;product=PHIKZ076.2;protein_id=YP_009639901.1;transl_table=11	CDS	PHIKZ_p24	PHIKZ076.2	3246.83	5196.5	3772.21	2345.72	4352.56	5928.77	2913.09	6847.23	2829.72	2830.67	3179.73	3975.29	2890.21	2951.48	2568.41	4753.82	3361.1	2974.6	4175.35	4018.2	2995.85	3488.3	2941.52	6918.19	3430.97	3036.33	5773.71	2213.37	7728.5	4300.19	2824.46	9324.74	4530.09	3595.55	3069.9	5282.08	3117.74	6926.79	4806.25	3674.82	2929.59	3236.69
NC_004629.1	71248	71391	+	ID=cds-YP_009639902.1;Parent=gene-PHIKZ_p25;Dbxref=GenBank:YP_009639902.1,GeneID:40340292;Name=YP_009639902.1;experiment=RNA sequence analysis;gbkey=CDS;locus_tag=PHIKZ_p25;product=PHIKZ076.3;protein_id=YP_009639902.1;transl_table=11	CDS	PHIKZ_p25	PHIKZ076.3	14756.2	22847.2	14150.3	12706	13971.2	22513	8904	26299.6	16134.4	9234.52	11289.8	28594.6	6504.66	12256.9	13617.5	16885.2	10563.9	11940.4	9187.95	16686.7	7489.63	13522.9	13819.6	29505	11862.4	12001.7	21579.2	12114	22521.1	22576	8532.22	16517.8	23953.8	9225.43	17214.2	29400.5	8571.81	21251.6	17412.2	19905.2	13693.1	13246.4
NC_004629.1	71442	71684	-	ID=cds-YP_009639903.1;Parent=gene-PHIKZ_p26;Dbxref=GenBank:YP_009639903.1,GeneID:40340293;Name=YP_009639903.1;experiment=RNA sequence analysis;gbkey=CDS;locus_tag=PHIKZ_p26;product=PHIKZ076.4;protein_id=YP_009639903.1;transl_table=11	CDS	PHIKZ_p26	PHIKZ076.4	7994.89	433.25	835.06	9936.43	10025.6	2648.59	11220.8	499.52	4182.99	13061.3	8526.19	4253.39	12739.8	9789.7	9012.82	9380.64	11454.7	11167.9	15915.3	6699.76	8136.88	12843.6	9056.52	1276.24	8318.32	11919.4	3706.58	12729.2	5338.33	4565.63	8717.47	2588.65	923.24	11794.4	8466.12	4267.94	15845.3	7990.39	5710.17	9079.59	6749.38	1500.69
NC_004629.1	71903	73504	-	ID=cds-NP_803643.1;Parent=gene-PHIKZ077;Dbxref=GenBank:NP_803643.1,GeneID:1258305;Name=NP_803643.1;experiment=RNA sequence analysis;gbkey=CDS;locus_tag=PHIKZ077;product=PHIKZ077;protein_id=NP_803643.1;transl_table=11	CDS	PHIKZ077	PHIKZ077	1288.5	287.52	253.33	2078.27	2089.79	491.03	2056.62	287.92	960.81	1957.71	1689.78	759.64	1749.11	2125.64	2077.16	1347.02	2106.22	1603.48	1312.94	1679.27	1626.96	2031.44	1293.36	513	1803.8	2187.58	674.68	2267.6	1107.45	813.33	1979.06	454.01	525.16	1854.3	1215.77	576.44	1989.5	1554.56	524.25	835.76	1598.94	490.28
NC_004629.1	73516	74010	-	ID=cds-NP_803644.1;Parent=gene-PHIKZ078;Dbxref=GenBank:NP_803644.1,GeneID:1258309;Name=NP_803644.1;experiment=RNA sequence analysis;gbkey=CDS;locus_tag=PHIKZ078;product=PHIKZ078;protein_id=NP_803644.1;transl_table=11	CDS	PHIKZ078	PHIKZ078	1401.7	239.27	273.29	1939.04	2508.46	529.72	1868.92	98.09	1173.41	2762.44	2535.79	1616.54	4249.58	2887.39	2297.98	2087.62	3383.73	2887.68	1165.09	2690.98	2541.93	2802.24	1773.64	469.89	2329.34	3394.43	454.9	2724.8	1040.55	1694.01	2838.72	277.99	169.96	2845.28	2265.41	1119.34	2530.84	2387.64	713.09	1790.52	1451.91	1360.06
NC_004629.1	74181	75038	+	ID=cds-NP_803645.2;Parent=gene-PHIKZ_p27;Dbxref=GenBank:NP_803645.2,GeneID:1258311;Name=NP_803645.2;experiment=ESI-MS/MS analysis;gbkey=CDS;locus_tag=PHIKZ_p27;product=PHIKZ079;protein_id=NP_803645.2;transl_table=11	CDS	PHIKZ_p27	PHIKZ079	485.2	352.77	571.55	524.38	412.17	208.37	539.11	452.71	490.8	467.88	237.95	301.16	851.15	905.57	563.94	708.47	405.52	555.32	197.7	659.55	877.28	715.07	600.31	198.8	398.18	484.92	367.42	440.16	533.61	511.21	592.54	859.16	457.58	458.76	589.61	273.21	493.86	405.87	539.07	571.44	451.04	326.94
NC_004629.1	75025	76374	+	ID=cds-NP_803646.1;Parent=gene-PHIKZ080;Dbxref=GenBank:NP_803646.1,GeneID:1258313;Name=NP_803646.1;experiment=ESI-MS/MS analysis;gbkey=CDS;locus_tag=PHIKZ080;product=RNA polymerase beta subunit;protein_id=NP_803646.1;transl_table=11	CDS	PHIKZ080	RNA polymerase beta subunit	603.9	750.61	845.49	694.32	512.28	635.66	1057.96	800.23	1215.46	1008.25	834.57	623.6	752.63	1023.18	880.32	1260.76	899.06	867	665.93	909.3	898.76	1047.25	875.79	1171.59	738.1	551.19	600.47	872.54	734.81	1184.94	638.12	618.85	560.87	874.71	774.44	831.37	893.86	648.79	1271.26	747.32	737.12	1059.71
NC_004629.1	76437	77858	+	ID=cds-NP_803647.1;Parent=gene-PHIKZ081;Dbxref=GenBank:NP_803647.1,GeneID:1258316;Name=NP_803647.1;experiment=ESI-MS/MS analysis;gbkey=CDS;locus_tag=PHIKZ081;product=virion structural protein;protein_id=NP_803647.1;transl_table=11	CDS	PHIKZ081	virion structural protein	4037.65	1203.09	1195.11	4361.01	4559.43	1919.39	4000.45	1015.79	3124.76	4371.34	3743.55	1875.73	3427.47	5511.2	4423.5	3377.03	5195.2	4159.21	5689.91	4469.38	4416.35	4164.48	3745.6	1450.31	4464.67	4844.58	1995.22	5229.43	2951.39	2794.21	4488.94	1852.4	1518.53	4904.66	4020.04	1923.24	3932.05	4318.97	2610.66	3467.84	3900.74	1952.94
NC_004629.1	77960	79876	+	ID=cds-NP_803648.1;Parent=gene-PHIKZ082;Dbxref=GenBank:NP_803648.1,GeneID:1258317;Name=NP_803648.1;experiment=RNA sequence analysis;gbkey=CDS;locus_tag=PHIKZ082;product=DNA polymerase;protein_id=NP_803648.1;transl_table=11	CDS	PHIKZ082	DNA polymerase	832.47	137.3	141.14	1024.85	967.49	410.35	1244.56	164.63	621.14	1564.04	970.34	739.17	1358.18	1381.05	1443.59	967.13	1705.26	1037.42	814.05	1089.97	1265.85	918.4	842.69	275.02	1069.29	1853.16	446.36	1294.6	696.59	538.36	1245	246.1	102.4	885.49	941.22	326.09	778.44	891.76	482.55	885.33	769.04	219.49
NC_004629.1	80128	80244	+	ID=cds-YP_009639904.1;Parent=gene-PHIKZ_p28;Dbxref=GenBank:YP_009639904.1,GeneID:40340269;Name=YP_009639904.1;experiment=RNA sequence analysis;gbkey=CDS;locus_tag=PHIKZ_p28;product=PHIKZ082.1;protein_id=YP_009639904.1;transl_table=11	CDS	PHIKZ_p28	PHIKZ082.1	14825.7	1124.78	1300.76	16791.8	14508.5	3871.02	19975.5	0	11418.2	15332.8	18096	8406.52	18725.3	24595.7	18428.7	9611.55	21300.8	16112.4	12468.1	14286.9	15171.3	15731.5	14407.4	1325.32	18736.5	20105.5	17321.1	21057.8	11413.4	8379.85	15812.1	2520.2	2157.19	18924	13259.7	6314.21	17320.8	11725	7698.32	19180	10552.8	2877.05
NC_004629.1	80347	81861	-	ID=cds-NP_803649.1;Parent=gene-PHIKZ083;Dbxref=GenBank:NP_803649.1,GeneID:1258318;Name=NP_803649.1;experiment=ESI-MS/MS analysis;gbkey=CDS;locus_tag=PHIKZ083;product=virion structural protein;protein_id=NP_803649.1;transl_table=11	CDS	PHIKZ083	virion structural protein	767.12	1233.48	993.39	574.15	746.97	723.77	985.59	945.42	1284.36	869.46	848.49	957.32	681.14	481.2	593.94	1203.69	694.32	806.76	537.42	712.58	622.9	792.33	849.94	716.46	864.43	464.75	772.88	819.06	1334.74	1668.98	727.09	1518.11	1147.65	917.47	567.66	1425.39	997.15	794.05	1622.89	821.52	1070.41	1740.48
NC_004629.1	81963	83204	+	ID=cds-NP_803650.1;Parent=gene-PHIKZ084;Dbxref=GenBank:NP_803650.1,GeneID:1258319;Name=NP_803650.1;experiment=ESI-MS/MS analysis;gbkey=CDS;locus_tag=PHIKZ084;product=PHIKZ084;protein_id=NP_803650.1;transl_table=11	CDS	PHIKZ084	PHIKZ084	851.94	762.9	633.1	827.14	797.27	854.08	810.2	723.21	993.79	1207.03	968.02	744.94	958.68	1042.64	936.37	1370.39	1368.13	1100.85	587.26	792.1	805.04	837.63	980.22	923.88	939.82	740.85	1250.97	897.74	1182.69	1017.92	989.24	1123.74	801.56	797.26	801.05	875.07	897.42	1036.56	1195.61	1169.11	867.99	1117.99
NC_004629.1	83216	83665	+	ID=cds-NP_803651.1;Parent=gene-PHIKZ085;Dbxref=GenBank:NP_803651.1,GeneID:1258322;Name=NP_803651.1;experiment=ESI-MS/MS analysis;gbkey=CDS;locus_tag=PHIKZ085;product=virion structural protein;protein_id=NP_803651.1;transl_table=11	CDS	PHIKZ085	virion structural protein	751.66	1023.55	939.44	916.5	1047.84	529.72	1100.04	863.17	1258.48	1658.73	1344.28	1018.76	934.91	1428.19	1094.11	1384.58	1276.66	1081.83	829.27	1238.2	798.89	918.81	832.43	999.29	1138.79	977.92	350.27	1138.97	1314.17	1662.74	1098.4	1244.98	1028.26	874.71	936.82	1026.06	859.74	1969.81	892.59	1340.99	1126.16	1714.24
NC_004629.1	83676	84944	+	ID=cds-NP_803652.2;Parent=gene-PHIKZ_p29;Dbxref=GenBank:NP_803652.2,GeneID:1258326;Name=NP_803652.2;experiment=ESI-MS/MS analysis;gbkey=CDS;locus_tag=PHIKZ_p29;product=virion structural protein;protein_id=NP_803652.2;transl_table=11	CDS	PHIKZ_p29	virion structural protein	1688.13	1545.18	1512.43	1630.9	2142.74	1530.92	2091.11	1281.74	1602	2263.83	1817.39	1431.91	2145.55	1799.03	2347.97	2263.33	2097.8	1999.77	1470.34	1914.11	1974.22	1587.06	2066.31	1307.46	1682.61	2370.71	1774.42	1849.38	2254.93	2094.18	2348.15	1804.65	1613.21	2011.32	1607.88	1589.75	2330.09	2095.54	2330.75	1798.09	1771.65	2276.82
NC_004629.1	84986	87901	-	ID=cds-NP_803653.1;Parent=gene-PHIKZ087;Dbxref=GenBank:NP_803653.1,GeneID:1258333;Name=NP_803653.1;experiment=ESI-MS/MS analysis;gbkey=CDS;locus_tag=PHIKZ087;product=PHIKZ087;protein_id=NP_803653.1;transl_table=11	CDS	PHIKZ087	PHIKZ087	1273	1114.72	1267.08	1128.91	1061.85	874.69	1313.55	1011.52	1259.88	1251.92	1104.67	1080.5	1317.54	1421.09	1604.03	1141.31	1157.12	1147.33	1035.43	1203.21	1429.35	1591.73	1192.28	1164.57	1283.87	1072.86	1698.85	1239.62	1445.8	1583.81	1244.66	1156.13	1024.22	1295.02	1185.49	1476.24	1194.08	1205.07	1711.38	1202.85	1286.05	1851.81
NC_004629.1	87905	88954	-	ID=cds-NP_803654.1;Parent=gene-PHIKZ088;Dbxref=GenBank:NP_803654.1,GeneID:1258334;Name=NP_803654.1;experiment=RNA sequence analysis;gbkey=CDS;locus_tag=PHIKZ088;product=PHIKZ088;protein_id=NP_803654.1;transl_table=11	CDS	PHIKZ088	PHIKZ088	396.48	438.67	354.3	578.46	464.04	499.45	541	335.25	401.05	489.85	518.51	269.9	514.07	803.93	444.65	709.18	470.08	779.31	775.42	605.28	674.07	431.88	479.39	635.02	637.18	723.91	428.9	411.06	454.21	1081.19	390.04	739.5	707.76	492.02	642.39	568.28	456.19	412.05	973.73	718.38	587.94	681.25
NC_004629.1	88994	90157	+	ID=cds-NP_803655.1;Parent=gene-PHIKZ089;Dbxref=GenBank:NP_803655.1,GeneID:1258336;Name=NP_803655.1;experiment=ESI-MS/MS analysis;gbkey=CDS;locus_tag=PHIKZ089;product=PHIKZ089;protein_id=NP_803655.1;transl_table=11	CDS	PHIKZ089	PHIKZ089	2302.38	2713.4	2055.63	2319.16	2511.57	1935.25	2377.34	1845.77	2532.43	2252.5	2299.65	1826.03	1834.44	2686.51	2479.55	3355.27	2488.63	2126.77	1952.71	2430.83	2673.49	2520.85	2021.4	2064.84	2152.35	1897.18	1934.49	2471.98	2474.73	3069.98	2202.06	2431.86	1939.43	2615.46	2151.32	2337.31	2951.79	2076.06	3126.57	1757.78	2256.02	3373.87
NC_004629.1	90168	91097	+	ID=cds-NP_803656.1;Parent=gene-PHIKZ090;Dbxref=GenBank:NP_803656.1,GeneID:1258359;Name=NP_803656.1;experiment=ESI-MS/MS analysis;gbkey=CDS;locus_tag=PHIKZ090;product=PHIKZ090;protein_id=NP_803656.1;transl_table=11	CDS	PHIKZ090	PHIKZ090	2620.56	3863.09	3363.79	2185.08	2501.29	2896.36	2739.92	2688.69	2748.05	2542.72	2699.39	2330.29	1928.99	3218.07	2537.52	3627.59	2758.08	2684.16	3611.34	2649.28	3080.41	2653.18	2479.67	2517.69	2801.06	2004.59	2953.9	2020.75	3343.55	3495.64	2702.98	3149.44	2698.8	2460.12	2475.03	3078.18	2169.16	2609.77	3716.94	2017.56	2883.1	4192.61
NC_004629.1	91112	91642	+	ID=cds-NP_803657.2;Parent=gene-PHIKZ_p30;Dbxref=GenBank:NP_803657.2,GeneID:1258365;Name=NP_803657.2;experiment=ESI-MS/MS analysis;gbkey=CDS;locus_tag=PHIKZ_p30;product=virion structural protein;protein_id=NP_803657.2;transl_table=11	CDS	PHIKZ_p30	virion structural protein	4900.02	4312.31	3120.85	5210.9	5594.4	3007.72	6281.13	3223.16	4785.63	5823.62	5211.92	3422.02	6099.17	7352.31	5131.66	5180.02	7024.85	5929.99	3737.47	5820.46	5754.74	5500.82	5423.14	3387.44	4986.23	6117.64	3774.11	6417.9	5963.71	5004.74	5119.67	6608.05	3828.9	6161.87	4477.7	4294.2	4475.64	5783.03	4997.03	6339.14	5552.72	5626.1
NC_004629.1	91652	92974	+	ID=cds-NP_803658.1;Parent=gene-PHIKZ092;Dbxref=GenBank:NP_803658.1,GeneID:1258378;Name=NP_803658.1;experiment=ESI-MS/MS analysis;gbkey=CDS;locus_tag=PHIKZ092;product=internal head protein;protein_id=NP_803658.1;transl_table=11	CDS	PHIKZ092	internal head protein	1416	1382.64	1636.03	1467.98	1681.06	1162.14	1840.14	1073.45	2041.49	1635.69	1966.12	1083.65	1409.98	1616.85	1758.08	1608.11	1663.57	1761.56	1730.85	1487.21	1791.74	1844.88	1769.62	1242.38	1603.17	1602.65	1310.54	1624.38	2177.31	2086.71	1542.46	1604.7	1451.98	1738.63	1300.08	1626.87	1503.92	1810.6	2254.01	1518.02	1803.81	2120.28
NC_004629.1	92980	94287	+	ID=cds-NP_803659.1;Parent=gene-PHIKZ093;Dbxref=GenBank:NP_803659.1,GeneID:1258381;Name=NP_803659.1;experiment=ESI-MS/MS analysis;gbkey=CDS;locus_tag=PHIKZ093;product=internal head protein;protein_id=NP_803659.1;transl_table=11	CDS	PHIKZ093	internal head protein	2493.16	1951.86	1906.89	2327.55	2096.88	1749.53	2518.89	2347.85	2708.8	2862.91	2543.64	2007.35	2439.63	2654.76	2732.26	3183.39	2616.76	2795.39	2619.57	2043.4	2138.67	2396.28	2273.19	1588.56	2416.01	1969.7	2341.26	2660.43	2931.51	3481.57	2488.68	2141.59	2315.51	2543.81	2320.57	2204.9	3112.75	2267.02	3396.53	2436.49	2458.49	3313.4
NC_004629.1	94357	95874	+	ID=cds-NP_803660.1;Parent=gene-PHIKZ094;Dbxref=GenBank:NP_803660.1,GeneID:1258386;Name=NP_803660.1;experiment=ESI-MS/MS analysis;gbkey=CDS;locus_tag=PHIKZ094;product=internal head protein;protein_id=NP_803660.1;transl_table=11	CDS	PHIKZ094	internal head protein	434.22	719.55	590.4	390.24	372.75	471.09	411.63	639.7	573.95	520.64	518.05	406.33	366.04	467.61	469.74	530.58	351.81	545.87	201.13	481.76	621.67	421.74	493.54	776.34	881.47	579.79	445.01	450.18	703.75	560.89	595.41	932.37	498.8	405.16	522.1	744.04	631.09	542.22	697.59	484.48	558.43	813.08
NC_004629.1	95962	97605	+	ID=cds-NP_803661.1;Parent=gene-PHIKZ095;Dbxref=GenBank:NP_803661.1,GeneID:1258480;Name=NP_803661.1;experiment=ESI-MS/MS analysis;gbkey=CDS;locus_tag=PHIKZ095;product=internal head protein;protein_id=NP_803661.1;transl_table=11	CDS	PHIKZ095	internal head protein	3513.53	3514.13	3414.89	3106.18	3174.11	3175.41	3144.33	2539.88	3639.07	3319.39	3210.44	2849.41	2790.82	3372.48	3325.3	3928.57	3218.89	3137.63	2352.45	2891.44	3799.48	3569.67	2784.1	3112.57	3324.93	2555.11	3040.68	3265.28	3817.66	4182.48	3401.72	3168.65	2294.31	3250.97	2943.82	3132.62	3445.91	2901.3	4138.66	2970.88	3222.67	4538.71
NC_004629.1	97667	98782	+	ID=cds-NP_803662.1;Parent=gene-PHIKZ096;Dbxref=GenBank:NP_803662.1,GeneID:1258453;Name=NP_803662.1;experiment=ESI-MS/MS analysis;gbkey=CDS;locus_tag=PHIKZ096;product=internal head protein;protein_id=NP_803662.1;transl_table=11	CDS	PHIKZ096	internal head protein	792.7	1226.38	939.44	786.14	619.69	662.15	916.21	717.86	936.84	854.32	907.93	1000.83	739.73	722	806.29	1062.13	812.05	872.45	729.56	889.33	1127.47	1099.52	723.76	1167.14	765.32	752.8	1372.03	1071.61	1282.04	1144.4	797.23	880.72	741.29	909.32	453.3	776.55	668.58	869.92	1210.62	760.39	1032.04	804.34
NC_004629.1	98882	101332	+	ID=cds-NP_803663.1;Parent=gene-PHIKZ097;Dbxref=GenBank:NP_803663.1,GeneID:1258446;Name=NP_803663.1;experiment=ESI-MS/MS analysis;gbkey=CDS;locus_tag=PHIKZ097;product=virion structural protein;protein_id=NP_803663.1;transl_table=11	CDS	PHIKZ097	virion structural protein	5166.31	5390.7	5201.98	5170.4	4277.29	4677.99	4357.16	4516.57	6635.44	4923.82	4899.12	4121.73	3782.73	3710.13	4447.02	5654.57	3598.44	4268.28	4193.88	4116.84	4583.61	4037.74	5416.01	5288.96	4530.07	3976.09	4667.02	4710.53	4701.07	6242.38	4785.22	5501.87	5846.67	4863.02	4189.91	5784.8	5058.62	4314.01	6336.62	3946.94	5338.2	6969.9
NC_004629.1	101416	103044	+	ID=cds-NP_803664.1;Parent=gene-PHIKZ098;Dbxref=GenBank:NP_803664.1,GeneID:1258448;Name=NP_803664.1;experiment=RNA sequence analysis;gbkey=CDS;locus_tag=PHIKZ098;product=PHIKZ098;protein_id=NP_803664.1;transl_table=11	CDS	PHIKZ098	PHIKZ098	734.73	678.6	653.97	556.99	506.55	534.11	747.24	506.69	766.61	454.36	686.99	660.07	482.41	418.08	515.9	690.33	422.21	413.3	624.77	443.59	648.27	532.19	582.07	723.44	672.86	515.73	580.56	540.95	913.43	894.88	377.11	796.44	585.31	547.45	512.41	728.23	520.23	576.53	657.52	324.13	667.44	619.92
NC_004629.1	103044	104453	+	ID=cds-NP_803665.1;Parent=gene-PHIKZ099;Dbxref=GenBank:NP_803665.1,GeneID:1258221;Name=NP_803665.1;experiment=ESI-MS/MS analysis;gbkey=CDS;locus_tag=PHIKZ099;product=virion structural protein;protein_id=NP_803665.1;transl_table=11	CDS	PHIKZ099	virion structural protein	1174.86	1092	977.42	749.86	947.51	777.67	1099.27	1076.09	1400.6	1027.62	1056.47	839.44	962.68	1102.1	854.9	926.89	1038.7	1079.87	360.9	808.86	948.15	1286.46	1386.46	868.79	827.84	817.14	1085.95	1141.52	1704.73	1235.16	971.53	1101.38	1292.78	1121.01	932.84	1370.32	875.42	987.9	1484.77	922.82	1117.45	1710.93
NC_004629.1	104458	105039	+	ID=cds-NP_803666.1;Parent=gene-PHIKZ100;Dbxref=GenBank:NP_803666.1,GeneID:1258444;Name=NP_803666.1;experiment=RNA sequence analysis;gbkey=CDS;locus_tag=PHIKZ100;product=PHIKZ100;protein_id=NP_803666.1;transl_table=11	CDS	PHIKZ100	PHIKZ100	715.3	1221.03	639.21	785.94	526.62	962.5	599.56	396.27	1097.8	1131.64	779.54	816.34	709.23	988.9	612.6	992.22	556.12	765.28	1107.51	673.15	1003.76	802.09	824.65	772.65	831.59	591.15	1160.69	772.49	819.45	930.97	934.21	911.95	626.4	792.56	564.99	1122.89	1234.53	580.21	1066.59	599.43	490.78	1084.46
NC_004629.1	105041	106423	+	ID=cds-NP_803667.1;Parent=gene-PHIKZ101;Dbxref=GenBank:NP_803667.1,GeneID:1258222;Name=NP_803667.1;experiment=RNA sequence analysis;gbkey=CDS;locus_tag=PHIKZ101;product=PHIKZ101;protein_id=NP_803667.1;transl_table=11	CDS	PHIKZ101	PHIKZ101	1799.83	1056.22	1033.18	1469.36	2380.94	922.12	2394.02	737.25	1868.93	2068.16	1815.21	1066.77	2215.49	1567.51	1393.32	2175.66	2246.67	1625.22	784.95	1592.66	1876.47	1494.81	1591.28	650.3	2027.67	1475.27	586.14	2158.56	1848.36	1539.11	2634.53	717.79	699.56	2534.83	1444.86	1011.85	2211.29	1434.47	1522.56	1288.53	1279.17	1115.56
NC_004629.1	106424	106870	+	ID=cds-NP_803668.2;Parent=gene-PHIKZ_p31;Dbxref=GenBank:NP_803668.2,GeneID:1258442;Name=NP_803668.2;experiment=RNA sequence analysis;gbkey=CDS;locus_tag=PHIKZ_p31;product=PHIKZ102;protein_id=NP_803668.2;transl_table=11	CDS	PHIKZ_p31	PHIKZ102	931.33	88.32	226.98	704.57	843.9	133.32	925.88	162.93	1007.05	912.11	981.14	410.24	834.63	1437.78	1614.21	1019.91	1430.05	926.89	303.58	1285.46	1030.45	865.3	549.95	277.52	445.84	805.49	201.5	1669.62	1365.67	461.77	1263.74	153.92	439.16	908.1	528.14	333.72	1360.09	613.79	816.89	632.81	845.14	219.64
NC_004629.1	106910	107035	+	ID=cds-YP_009639905.1;Parent=gene-PHIKZ_p32;Dbxref=GenBank:YP_009639905.1,GeneID:40340294;Name=YP_009639905.1;experiment=RNA sequence analysis;gbkey=CDS;locus_tag=PHIKZ_p32;product=PHIKZ102.1;protein_id=YP_009639905.1;transl_table=11	CDS	PHIKZ_p32	PHIKZ102.1	3166.34	4908.88	5368.22	5534.69	3804.65	3405.33	2189.77	7321.5	4379.34	4530.14	3120.64	7806.05	4094.95	4339.39	3301.21	4100.68	3339.36	3206.04	538.49	4629.43	4547.27	2222.93	3530.39	2584.38	1694.63	2603.55	2680.65	2711.82	3179.45	4197.8	2409.76	3510.28	5341.6	2147.72	3613.47	5355.8	2047	4690.01	5699.43	4340.24	2851.97	3339.44
NC_004629.1	107044	107436	+	ID=cds-NP_803669.1;Parent=gene-PHIKZ103;Dbxref=GenBank:NP_803669.1,GeneID:1258445;Name=NP_803669.1;experiment=RNA sequence analysis;gbkey=CDS;locus_tag=PHIKZ103;product=PHIKZ103;protein_id=NP_803669.1;transl_table=11	CDS	PHIKZ103	PHIKZ103	3464.8	2578.42	3356.16	3091.03	3879.4	4003.22	3943.95	2779.76	3731.85	4197.63	3116.98	4453.97	4867.77	3587.97	4017.61	1856.08	3994.29	3531.73	5093.03	3766	4402.3	3495.61	4646.67	2801.39	2281.93	5008.35	4526.41	3203.2	3786.21	3085.63	3755.17	2826.09	3104.04	3896.75	3883.17	3687.3	3914.3	5289.69	3066.15	2879.02	5275.22	2855.09
NC_004629.1	107517	108005	+	ID=cds-NP_803670.1;Parent=gene-PHIKZ104;Dbxref=GenBank:NP_803670.1,GeneID:1258441;Name=NP_803670.1;experiment=RNA sequence analysis;gbkey=CDS;locus_tag=PHIKZ104;product=macro domain-containing protein;protein_id=NP_803670.1;transl_table=11	CDS	PHIKZ104	macro domain-containing protein	4771.05	1480.16	2973.93	3082.25	3985.65	1852.39	5078.12	1936.17	3444.64	4399.73	5211.13	3835.25	5243.23	5610.24	6423.03	5220.93	4782.11	4977.76	3295.35	4308.54	4594.86	3927.64	4548.36	3868.64	4250.09	4106.93	4052.22	5590.02	4447.33	3798.94	6310.27	5708.33	1663.11	4628.44	3034.62	2527.62	6159.83	3150.65	3833.2	4704.76	3448.2	2810.86
NC_004629.1	108129	108575	+	ID=cds-NP_803671.1;Parent=gene-PHIKZ105;Dbxref=GenBank:NP_803671.1,GeneID:1258468;Name=NP_803671.1;experiment=RNA sequence analysis;gbkey=CDS;locus_tag=PHIKZ105;product=PHIKZ105;protein_id=NP_803671.1;transl_table=11	CDS	PHIKZ105	PHIKZ105	1571.62	2531.9	3215.53	1409.14	1318.59	3492.94	1161.88	3068.51	1007.05	1557.6	2216.03	3431.08	2663.72	1459.24	1709.16	3093.72	1846.39	2363.56	2390.67	3155.23	2538.43	1163.68	1780.78	3642.41	1337.51	1503.57	2367.61	1287.42	1536.38	2193.38	1105.77	1978.95	2478.11	976.89	2131.43	1636.82	1030.37	2148.28	1661.01	1666.39	1731.5	2008.15
NC_004629.1	108610	108948	+	ID=cds-NP_803672.1;Parent=gene-PHIKZ106;Dbxref=GenBank:NP_803672.1,GeneID:1258438;Name=NP_803672.1;experiment=RNA sequence analysis;gbkey=CDS;locus_tag=PHIKZ106;product=PHIKZ106;protein_id=NP_803672.1;transl_table=11	CDS	PHIKZ106	PHIKZ106	11794.3	11801.3	10026.2	7564.97	10594.3	21903.6	6415.43	12066.7	11008.5	6901.6	8453.77	14408.5	4402.14	7413.54	11769.2	15555.3	7065.17	9533	8256.02	13816.8	8384.41	8144.2	8425.58	11481	9070.01	7127.87	16937.9	7851.28	14518.5	13319.2	5457.29	10785.6	10381.9	5642.3	9824.22	11168.6	6901.83	8809.34	18347.3	8983.79	9839.18	13901.5
NC_004629.1	109057	109218	+	ID=cds-YP_009639906.1;Parent=gene-PHIKZ_p33;Dbxref=GenBank:YP_009639906.1,GeneID:40340268;Name=YP_009639906.1;experiment=RNA sequence analysis;gbkey=CDS;locus_tag=PHIKZ_p33;product=PHIKZ106.1;protein_id=YP_009639906.1;transl_table=11	CDS	PHIKZ_p33	PHIKZ106.1	2409.17	3493.08	4123.09	2730.98	3104.71	6915.77	1853.43	4645.51	5288.5	1858.52	2427.16	6380.09	2743.96	2782.96	2672.41	1969.94	3046.81	3708.41	3141.18	4568.02	4646.34	1399.62	4263.31	2105.79	2284.61	2271.93	972.98	1443.13	1648.6	3264.96	871.75	4489.69	4587.35	2277.88	3695.25	1183.91	1250.94	2149.59	2554.55	2677.31	3526.36	3722.85
NC_004629.1	109264	109581	+	ID=cds-NP_803673.1;Parent=gene-PHIKZ107;Dbxref=GenBank:NP_803673.1,GeneID:1258470;Name=NP_803673.1;experiment=RNA sequence analysis;gbkey=CDS;locus_tag=PHIKZ107;product=PHIKZ107;protein_id=NP_803673.1;transl_table=11	CDS	PHIKZ107	PHIKZ107	2154.62	4924.64	2579.02	3041.89	1927.63	6296.65	1862.89	4656.82	3242.1	1972.49	2472.96	5714.12	2496.19	2744.97	2002.08	3392.96	1501.26	1824.05	2453.68	3148.43	2437.66	1300.21	1877.38	2925.71	2775.35	2968.98	2761.57	1526.92	2279.6	2880.31	1554.34	2287.2	1543.27	1237.79	2836.99	2970.95	1216.61	2820.64	3674.47	2253.42	2260.05	2866.88
NC_004629.1	109713	110012	+	ID=cds-YP_009639907.1;Parent=gene-PHIKZ_p34;Dbxref=GenBank:YP_009639907.1,GeneID:40340267;Name=YP_009639907.1;experiment=RNA sequence analysis;gbkey=CDS;locus_tag=PHIKZ_p34;product=PHIKZ107.1;protein_id=YP_009639907.1;transl_table=11	CDS	PHIKZ_p34	PHIKZ107.1	16825.7	23249.3	22828.3	17496.8	14669.8	31783.1	9846.25	20554.2	14617.8	8990.59	10787.8	22783.1	11536.4	11127.1	13016.2	17932	10033.5	15122.6	8481.19	18166.7	12283	11203.6	12798.6	25637	22965.6	16855.8	34076.4	10370.6	25308.4	17458.8	8379.23	22278.6	23463	9963.47	23832.8	20268.6	11729.3	21034.7	24424.5	13011.8	15909.6	21973.5
NC_004629.1	110100	110456	+	ID=cds-NP_803674.1;Parent=gene-PHIKZ108;Dbxref=GenBank:NP_803674.1,GeneID:1258426;Name=NP_803674.1;experiment=RNA sequence analysis;gbkey=CDS;locus_tag=PHIKZ108;product=PHIKZ108;protein_id=NP_803674.1;transl_table=11	CDS	PHIKZ108	PHIKZ108	801.71	1916.86	1326.27	1239.27	1122.68	1569.12	909.25	2278.05	1260.92	456.82	826.05	1867.85	1111.75	752.34	951.13	1064.19	1450.58	1334.64	2423.2	1243.73	534.97	1083.45	721.38	1085.87	1315.83	1098.2	756.89	931.93	374.05	867.26	791.17	770.88	1413.95	671.88	944.7	1253.56	1470.74	798.09	1091.02	1214.92	1367.91	864.33
NC_004629.1	110467	110889	+	ID=cds-NP_803675.1;Parent=gene-PHIKZ109;Dbxref=GenBank:NP_803675.1,GeneID:1258476;Name=NP_803675.1;experiment=RNA sequence analysis;gbkey=CDS;locus_tag=PHIKZ109;product=PHIKZ109;protein_id=NP_803675.1;transl_table=11	CDS	PHIKZ109	PHIKZ109	615.11	1400	2258.65	1116.81	353	2085.06	767.38	1520.87	1029.85	563.49	1126.19	2246.39	1294.83	1156.52	541.84	431.11	822.54	1469.22	1563.91	864.44	903	725.21	913.24	2456.08	504.78	907.93	745.26	807.78	315.69	914.93	517.48	836.49	1027.6	683.37	538.18	1544.97	805.73	1222.4	776.92	1092.23	914.87	1061.04
NC_004629.1	110961	111212	+	ID=cds-YP_009639908.1;Parent=gene-PHIKZ_p35;Dbxref=GenBank:YP_009639908.1,GeneID:40340266;Name=YP_009639908.1;experiment=RNA sequence analysis;gbkey=CDS;locus_tag=PHIKZ_p35;product=PHIKZ109.1;protein_id=YP_009639908.1;transl_table=11	CDS	PHIKZ_p35	PHIKZ109.1	1376.67	2715.55	2247.94	1815.14	1185.06	3641.81	1062.68	1734.04	1901.55	1344.11	1200.25	4961.48	2110.47	761.3	1751.66	1085.47	1155.93	1603.02	3029	1381.92	1694.08	846.83	2136.82	2645.91	1073.26	1905.04	1250.97	1998.19	681.31	1586.97	1092.8	2574.2	1891.82	1073.86	1003.74	2875.22	1608.36	1842.51	966.01	1496.64	1279.73	1836.69
NC_004629.1	111248	111631	+	ID=cds-NP_803676.1;Parent=gene-PHIKZ110;Dbxref=GenBank:NP_803676.1,GeneID:1258417;Name=NP_803676.1;experiment=RNA sequence analysis;gbkey=CDS;locus_tag=PHIKZ110;product=PHIKZ110;protein_id=NP_803676.1;transl_table=11	CDS	PHIKZ110	PHIKZ110	1445.5	2090.52	2752.26	1386.46	1064.21	3662.51	1394.77	2054.66	1096.63	865.74	807.35	3255.97	971.57	1673.66	1260.06	1543.41	1137.87	944.09	3003.75	1995.15	1228.77	972.53	1463.25	2342.09	1408.66	625.09	820.95	1241.06	1440.69	1847.74	1213.64	1945.28	2008.32	880.9	1405.24	1979.36	1127.45	2720.57	1426.37	1448.7	1463.69	1168.8
NC_004629.1	111667	112164	+	ID=cds-NP_803677.1;Parent=gene-PHIKZ111;Dbxref=GenBank:NP_803677.1,GeneID:1258243;Name=NP_803677.1;experiment=RNA sequence analysis;gbkey=CDS;locus_tag=PHIKZ111;product=PHIKZ111;protein_id=NP_803677.1;transl_table=11	CDS	PHIKZ111	PHIKZ111	1706.74	2457.59	2682.49	1550.92	1136.21	2441.17	1042.9	2339.91	1370.45	995.04	1488.02	3012.75	2183.72	1155.7	1295.48	1952.98	1186.11	1497.54	2758.94	1241.23	1015.16	1339.12	2350.61	2148.46	914.69	915.79	1899.06	1679.2	1072.58	1709.71	1432.08	1776.29	1295.18	1049.75	965.04	1740.21	1128.32	2563.97	977.64	1211.73	777.09	2084.13
NC_004629.1	112206	112481	+	ID=cds-NP_803678.1;Parent=gene-PHIKZ112;Dbxref=GenBank:NP_803678.1,GeneID:1258415;Name=NP_803678.1;experiment=RNA sequence analysis;gbkey=CDS;locus_tag=PHIKZ112;product=PHIKZ112;protein_id=NP_803678.1;transl_table=11	CDS	PHIKZ112	PHIKZ112	2105.41	2956.23	4993.32	2988.58	1195.9	3800.15	1440.71	2990.59	1841.43	1681.76	2027.37	4681.04	1811.91	1216.42	1076.48	1596.75	1407.22	2326.79	6698.91	2744.31	2157.34	869.84	2290.31	2022.56	2217.75	2116.25	3752.91	2150.22	1935.32	2196.83	1381.53	1602.52	3353.02	1359.3	2199.5	2290.62	1001.25	3976.32	2866.52	1913.09	1301.98	1575.34
NC_004629.1	112527	112790	+	ID=cds-NP_803679.1;Parent=gene-PHIKZ113;Dbxref=GenBank:NP_803679.1,GeneID:1258406;Name=NP_803679.1;experiment=RNA sequence analysis;gbkey=CDS;locus_tag=PHIKZ113;product=PHIKZ113;protein_id=NP_803679.1;transl_table=11	CDS	PHIKZ113	PHIKZ113	624.2	2243.18	1889.55	823.71	506.06	1128.66	461.08	735.65	825.05	593.99	286.42	2620.56	1022.3	436.01	482.32	633.19	429.1	1333.98	3276.82	1121.24	1319.2	757.82	354.73	1762.08	485.28	727.38	852.93	681.2	1083.9	781.85	588.43	483.99	584.24	792.08	862.3	1345.36	348.92	959.32	599.36	750.02	628.23	318.76
NC_004629.1	112798	113082	+	ID=cds-NP_803680.1;Parent=gene-PHIKZ114;Dbxref=GenBank:NP_803680.1,GeneID:1258413;Name=NP_803680.1;experiment=RNA sequence analysis;gbkey=CDS;locus_tag=PHIKZ114;product=HTH DNA binding protein;protein_id=NP_803680.1;transl_table=11	CDS	PHIKZ114	HTH DNA binding protein	852.09	2031.72	2313.98	1183.99	1075.41	1881.89	597.95	1703.62	968.06	374.15	902.08	1374.59	1030.53	336.57	476.57	319.93	1078.87	1344.72	4404.27	916.43	1695.02	561.58	1026.85	2067.5	499.47	954.52	1580.17	1104.26	1271.78	1946.4	941.49	1138.07	1180.78	1014.26	1065.02	1370.85	937.31	1444.03	896.86	827.09	549.61	1082.68
NC_004629.1	113086	113373	+	ID=cds-NP_803681.1;Parent=gene-PHIKZ115;Dbxref=GenBank:NP_803681.1,GeneID:1258463;Name=NP_803681.1;experiment=RNA sequence analysis;gbkey=CDS;locus_tag=PHIKZ115;product=PHIKZ115;protein_id=NP_803681.1;transl_table=11	CDS	PHIKZ115	PHIKZ115	752.87	2056.25	2377.95	1562.21	955.06	1365.68	366.3	1980.9	554.62	784.06	1234	1533.92	1322.98	499.6	884.25	580.43	505.72	1546.5	2650.37	1088.26	1326.29	1065.16	1056.8	1992.13	889.68	889.02	1485.53	437.1	1126.05	1254.22	833.61	1092.09	1850.09	619.3	966.1	1479.89	927.55	1062.58	718.47	1080.38	863.82	1071.4
NC_004629.1	113376	113531	+	ID=cds-YP_009639909.1;Parent=gene-PHIKZ_p36;Dbxref=GenBank:YP_009639909.1,GeneID:40340265;Name=YP_009639909.1;experiment=RNA sequence analysis;gbkey=CDS;locus_tag=PHIKZ_p36;product=PHIKZ115.1;protein_id=YP_009639909.1;transl_table=11	CDS	PHIKZ_p36	PHIKZ115.1	1000.73	1434.1	1734.35	1538.18	1410.55	1986.44	780.29	1711.81	1210.08	1166.04	1260.26	2992.15	559.72	860.85	761.82	584.49	881.77	1460.74	652.4	1227.78	864.19	1367.96	1125.58	1292.19	1186.24	1128.37	866.06	864.6	856.01	1819.31	362.11	1386.11	1168.48	670.22	1459.28	865.17	1121.91	1285.24	1092.33	1148.38	649.71	1258.71
NC_004629.1	113528	113740	+	ID=cds-YP_009639910.1;Parent=gene-PHIKZ_p37;Dbxref=GenBank:YP_009639910.1,GeneID:40340295;Name=YP_009639910.1;experiment=RNA sequence analysis;gbkey=CDS;locus_tag=PHIKZ_p37;product=PHIKZ115.2;protein_id=YP_009639910.1;transl_table=11	CDS	PHIKZ_p37	PHIKZ115.2	1710.17	2533.14	2381.67	1689.83	1623.41	3581.2	1447.75	3932.12	1567.99	2473.66	1952.51	4774.2	2012.42	1576.2	1554.29	2425.76	1253.62	2139.67	1990.89	2697.66	1635.06	2567.33	2747.9	1747.19	2673.22	1202.05	317.15	1604.18	2597.3	2543.77	1093.98	2676.38	1777.4	1616.98	1860.45	2667.98	1167.65	2972.54	2857.2	2567.47	1514.04	3029.01
NC_004629.1	113780	113923	+	ID=cds-YP_009639911.1;Parent=gene-PHIKZ_p38;Dbxref=GenBank:YP_009639911.1,GeneID:40340296;Name=YP_009639911.1;experiment=RNA sequence analysis;gbkey=CDS;locus_tag=PHIKZ_p38;product=PHIKZ115.3;protein_id=YP_009639911.1;transl_table=11	CDS	PHIKZ_p38	PHIKZ115.3	4697.89	5940.27	4638.48	3853.45	4038.55	7531.94	3606.68	9693.76	3831.92	4399.46	4988.52	9898.14	3693.33	4729.55	5659.21	6543	3371.47	5035.13	4358.39	7073.71	4212.92	5186.84	4389.76	9583.74	3558.72	4556.21	6254.85	4246.14	5564.03	5644	4020.93	6484.27	5647.63	3843.93	6382.12	3009.11	2366.84	5569.39	6592.99	6678.74	5438.84	7012.82
NC_004629.1	113925	114200	+	ID=cds-NP_803682.1;Parent=gene-PHIKZ116;Dbxref=GenBank:NP_803682.1,GeneID:1258412;Name=NP_803682.1;experiment=RNA sequence analysis;gbkey=CDS;locus_tag=PHIKZ116;product=PHIKZ116;protein_id=NP_803682.1;transl_table=11	CDS	PHIKZ116	PHIKZ116	8987.27	10394.5	7995.44	7471.44	6064.94	12350.5	5586.44	11610.5	8944.07	7045.2	7561.55	10237.9	4601.68	5143.71	8827.14	11397.5	5159.82	7881.07	4117.68	9778.59	7163.99	7103.72	8440.22	11854.4	8974.16	4667.34	13706.3	8828.94	15275.2	13695.2	4349.26	11823	11024.3	5481.78	10844.8	11633.2	4505.62	11202.5	15523.3	11136.9	9314.19	12704.4
NC_004629.1	114320	114529	-	ID=cds-YP_009639912.1;Parent=gene-PHIKZ_p39;Dbxref=GenBank:YP_009639912.1,GeneID:40340264;Name=YP_009639912.1;experiment=RNA sequence analysis;gbkey=CDS;locus_tag=PHIKZ_p39;product=PHIKZ117.1;protein_id=YP_009639912.1;transl_table=11	CDS	PHIKZ_p39	PHIKZ117.1	30603.4	10277.3	9984.89	28494.7	31360.3	15437.5	32498.8	7109.56	23164.4	29241.8	26429.4	11748.8	36892.3	18362.5	20615.7	23373.9	26432.3	28311.8	55814.3	12976.2	16905.2	24071.2	26032	9156.09	23860.4	23965.4	25198.1	37380.3	26071.5	18982.3	28782.6	14087.9	15090	30077.8	21399.7	22494.4	42109.7	21155.3	18605.3	24874.1	24834	16496.8
NC_004629.1	114533	114628	-	ID=cds-YP_009639913.1;Parent=gene-PHIKZ_p40;Dbxref=GenBank:YP_009639913.1,GeneID:40340297;Name=YP_009639913.1;experiment=RNA sequence analysis;gbkey=CDS;locus_tag=PHIKZ_p40;product=PHIKZ117.2;protein_id=YP_009639913.1;transl_table=11	CDS	PHIKZ_p40	PHIKZ117.2	30445.9	17820.8	13034.7	28900.9	29634.2	17629.7	31530.3	14793.5	36453.6	32996	28670.9	17886.1	31586.2	25179.9	30948.8	30235	32366.1	37979.2	25620.3	19135.3	30192.6	29314.9	27679.9	19382.8	23131.7	25420.3	27912.3	42242.9	39146.9	35073.4	33540.5	17302.8	25414.3	32225	21869	37071.3	35310.7	25392	31823.8	30643.6	35512.4	35210.2
NC_004629.1	115314	115550	-	ID=cds-YP_009639914.1;Parent=gene-PHIKZ_p41;Dbxref=GenBank:YP_009639914.1,GeneID:40340298;Name=YP_009639914.1;experiment=RNA sequence analysis;gbkey=CDS;locus_tag=PHIKZ_p41;product=PHIKZ117.3;protein_id=YP_009639914.1;transl_table=11	CDS	PHIKZ_p41	PHIKZ117.3	2964.2	444.22	71.35	5125.63	6300.3	2514.49	5341.54	51.22	2144.44	5690.24	4562.45	1547.48	6564.67	4856.87	5301.04	6027.36	5257.79	5288.25	3721.7	7787.73	4598.06	4445.87	4791.08	1308.55	4925.15	7055.87	4180.46	4628.71	2253.79	2177.31	5869.39	1658.87	591.63	4463.5	3344.11	1588.54	7501.34	6723.34	2721.93	4694.51	3732.27	591.8
NC_004629.1	115552	115920	-	ID=cds-YP_009639915.1;Parent=gene-PHIKZ_p42;Dbxref=GenBank:YP_009639915.1,GeneID:40340299;Name=YP_009639915.1;experiment=RNA sequence analysis;gbkey=CDS;locus_tag=PHIKZ_p42;product=PHIKZ117.4;protein_id=YP_009639915.1;transl_table=11	CDS	PHIKZ_p42	PHIKZ117.4	1104.69	0	274.96	1178.64	1107.47	258.4	1209.56	98.69	590.28	985.92	840.17	338.83	1269.2	1299.77	966.21	823.67	1052.56	870.18	0	872.97	1035.15	1012.07	919.99	420.22	385.77	1084.17	854.32	1096.57	413.59	699.22	1033.34	239.73	0	900.04	479.84	96.25	698.98	514.76	131.94	1124.3	973.84	152.04
NC_004629.1	115975	117450	-	ID=cds-NP_803684.2;Parent=gene-PHIKZ_p43;Dbxref=GenBank:NP_803684.2,GeneID:1258408;Name=NP_803684.2;experiment=RNA sequence analysis;gbkey=CDS;locus_tag=PHIKZ_p43;product=DnaB-like replicative helicase;protein_id=NP_803684.2;transl_table=11	CDS	PHIKZ_p43	DnaB-like replicative helicase	1574.78	142.66	126.02	1320.89	1682.51	436.05	2072.74	131.58	668.99	1721.11	1639.36	570.37	2113.54	1845.68	2012.93	1317.87	1809.08	1768.43	2413.35	1763.63	1651.68	1960.88	1554.46	504.27	1581.65	1685.88	854.32	1992.09	594.53	891.5	2473.32	432.84	322.99	1758.42	1456.65	664.15	1953.39	1508.53	717.44	1367.05	1129.91	266.07
NC_004629.1	117662	118195	+	ID=cds-NP_803685.1;Parent=gene-PHIKZ119;Dbxref=GenBank:NP_803685.1,GeneID:1258208;Name=NP_803685.1;experiment=ESI-MS/MS analysis;gbkey=CDS;locus_tag=PHIKZ119;product=virion structural protein;protein_id=NP_803685.1;transl_table=11	CDS	PHIKZ119	virion structural protein	9046.58	13505	14028.2	9043.27	9183.31	10735.7	10014.6	11933.7	13841.1	8292.86	9175.81	10224	6718.97	6448.77	8441.13	10785.6	7227.83	8495.86	6321.19	7532.24	9993.18	10090.6	12319.8	12631.5	11835.7	6967.3	15855	8840.29	13753.8	15896.2	8687.59	14393.5	13995.5	8430.73	7689.33	9617.64	7538.25	10117.8	13926.8	7786.71	13113.6	17492.7
NC_004629.1	118268	120511	+	ID=cds-NP_803686.1;Parent=gene-PHIKZ120;Dbxref=GenBank:NP_803686.1,GeneID:1258403;Name=NP_803686.1;experiment=ESI-MS/MS analysis;gbkey=CDS;locus_tag=PHIKZ120;product=major head protein;protein_id=NP_803686.1;transl_table=11	CDS	PHIKZ120	major head protein	25435.5	30425.1	29125.1	20704.7	19457.9	26094.7	21340	26781	30161.4	20282.2	21916.4	22936.9	15444.2	15982.9	18297.9	20919.1	15883.8	16718.6	17363	17831.2	19530.1	20434.3	22900.8	28435.1	20565.7	15777.7	23360.3	18412.4	24662	35102.9	19562.9	28268.7	29511.8	21482.2	21157.5	31823.2	18804.8	19910.6	31378.4	18735.8	25400.2	40664.3
NC_004629.1	120708	121160	+	ID=cds-NP_803687.1;Parent=gene-PHIKZ121;Dbxref=GenBank:NP_803687.1,GeneID:1258407;Name=NP_803687.1;experiment=RNA sequence analysis;gbkey=CDS;locus_tag=PHIKZ121;product=PHIKZ121;protein_id=NP_803687.1;transl_table=11	CDS	PHIKZ121	PHIKZ121	3944.03	5548.69	5972.59	6240.57	5516.77	4814.83	5248.8	5251.88	3494	4306.29	4573.65	5391.25	4853.86	5357.3	4909.65	4730.08	4804.9	4961.77	4193.79	5746.41	5530.42	5446.92	4160.42	4244.54	5247.74	6181.91	1988.3	4863.13	3326.84	4328.67	5938.85	3493.23	4519.14	5023.41	6253.77	4249.55	3782.2	6266.29	3573.58	5515.75	4149.37	4365.6
NC_004629.1	121117	122199	+	ID=cds-NP_803688.1;Parent=gene-PHIKZ122;Dbxref=GenBank:NP_803688.1,GeneID:1258401;Name=NP_803688.1;experiment=RNA sequence analysis;gbkey=CDS;locus_tag=PHIKZ122;product=PHIKZ122;protein_id=NP_803688.1;transl_table=11	CDS	PHIKZ122	PHIKZ122	1225.28	2308.77	2513.84	2001.01	1306.17	2333.11	1356.25	2062.27	1608.97	1245.23	1193.93	2270.46	1649.15	2187.72	1599	1866.25	1539.11	1740.67	1754.19	1487.19	1462.66	1219.23	1545.67	2677.45	1629.85	1728.78	1455.42	1477.88	1004.04	1298.39	1075.8	1497.46	1605.44	1175.54	1152.22	1816.87	1148.25	1792.86	1056.45	1131.8	1514.4	1178.52
NC_004629.1	122209	123840	+	ID=cds-NP_803689.1;Parent=gene-PHIKZ123;Dbxref=GenBank:NP_803689.1,GeneID:1258315;Name=NP_803689.1;experiment=RNA sequence analysis;gbkey=CDS;locus_tag=PHIKZ123;product=polymerase;protein_id=NP_803689.1;transl_table=11	CDS	PHIKZ123	polymerase	1721.85	3556.1	3351.93	2678.73	2465.5	2972.36	1531.51	2982.51	1966.38	1860.23	1978.42	3151.27	1930.97	2292.28	2377.08	2197.55	1968.34	2297.54	3741.7	2950.04	2285.44	1806.13	1635.4	3011.94	1822.97	2098.34	1945.44	2104.71	1426.08	1723.24	1899.41	2011.53	2285.4	1714.69	1983.86	2224.19	2229.5	2508.81	1648.25	1843.01	1688.11	1968.06
NC_004629.1	123876	126041	+	ID=cds-NP_803690.1;Parent=gene-PHIKZ124;Dbxref=GenBank:NP_803690.1,GeneID:1258397;Name=NP_803690.1;experiment=RNA sequence analysis;gbkey=CDS;locus_tag=PHIKZ124;product=PHIKZ124;protein_id=NP_803690.1;transl_table=11	CDS	PHIKZ124	PHIKZ124	4152.32	6245.82	7643.02	4850.21	4451.86	5271.51	3739.06	5985.08	4873.84	3214.44	3316.47	5937.83	3540.17	4632.31	4518.75	3255.42	3519.03	3495.7	3837.29	4385.21	4211.62	4033.3	3858.78	5591.14	5165.56	3871.29	3940.03	4113.99	3628.62	3692.68	4110.85	3984.15	6085.14	3782.17	4780.14	5394.84	4627.01	4944.98	3607.67	4361.8	3058.59	3011.04
NC_004629.1	126122	126754	+	ID=cds-NP_803691.1;Parent=gene-PHIKZ125;Dbxref=GenBank:NP_803691.1,GeneID:1258299;Name=NP_803691.1;experiment=RNA sequence analysis;gbkey=CDS;locus_tag=PHIKZ125;product=PHIKZ125;protein_id=NP_803691.1;transl_table=11	CDS	PHIKZ125	PHIKZ125	4329.66	9189.11	8241.23	5070.15	7486.34	14121.6	3692.15	9223.56	5299.12	4221.31	4324.3	6689.29	4125.7	5455.35	5310.54	4225.29	3758.15	3927.19	6806.39	6546.77	4578.97	4761.92	4216.39	7961.36	5936.82	4322.9	8252.84	3806.97	6449.31	5930.59	3837.34	8602.13	8904.78	3944.73	6793.09	6149.62	6082.79	5934.76	5345.54	6375.24	5211.1	5982.5
NC_004629.1	126819	127262	-	ID=cds-NP_803692.1;Parent=gene-PHIKZ126;Dbxref=GenBank:NP_803692.1,GeneID:1258394;Name=NP_803692.1;experiment=RNA sequence analysis;gbkey=CDS;locus_tag=PHIKZ126;product=virion structural protein;protein_id=NP_803692.1;transl_table=11	CDS	PHIKZ126	virion structural protein	1191.56	1007.75	685.54	692.44	938.1	885.85	1297.68	738.14	1766.06	1483.36	1243.23	938.66	1430.25	1080.22	936.83	1334.84	856.54	1003.14	955.09	1019.63	1341.05	1351.78	1687.36	977.87	897.69	1171.34	862.15	1336.62	1246	1307.49	1622.16	2767.11	1073.73	1634.54	1310.29	911.93	1597.49	998.21	1178.79	1274.16	1016.87	1326.75
NC_004629.1	127271	128143	-	ID=cds-NP_803693.1;Parent=gene-PHIKZ127;Dbxref=GenBank:NP_803693.1,GeneID:1258387;Name=NP_803693.1;experiment=ESI-MS/MS analysis;gbkey=CDS;locus_tag=PHIKZ127;product=virion structural protein;protein_id=NP_803693.1;transl_table=11	CDS	PHIKZ127	virion structural protein	745.11	814.02	648.89	669.98	612.14	314.01	474.07	556.16	582.17	639.46	588.99	401.01	481.91	329.63	495.91	748.52	315.13	450.86	291.45	528.55	810.73	213.89	844.77	390.77	489.17	760.71	1083.31	391.4	1311.11	650.2	590.45	810.62	530.03	535.42	502.22	789.28	390.41	519.77	822.6	831.64	548.83	1365.61
NC_004629.1	128154	130328	-	ID=cds-NP_803694.1;Parent=gene-PHIKZ128;Dbxref=GenBank:NP_803694.1,GeneID:1258324;Name=NP_803694.1;experiment=ESI-MS/MS analysis;gbkey=CDS;locus_tag=PHIKZ128;product=PHIKZ128;protein_id=NP_803694.1;transl_table=11	CDS	PHIKZ128	PHIKZ128	502.44	689.76	656.96	555.07	495.01	427.43	559.66	608.31	834.54	397.98	483.24	459.88	375.91	379.28	405.9	726.64	353.42	500.04	826.67	548.38	475.2	496.71	565.12	627.38	497.4	389.94	631.52	396.88	745.53	919.35	529.18	826.97	805.85	401.54	469.06	751.17	440.46	528.84	783.46	394.49	639.69	947.94
NC_004629.1	130364	133054	+	ID=cds-NP_803695.1;Parent=gene-PHIKZ129;Dbxref=GenBank:NP_803695.1,GeneID:1258213;Name=NP_803695.1;experiment=ESI-MS/MS analysis;gbkey=CDS;locus_tag=PHIKZ129;product=virion structural protein;protein_id=NP_803695.1;transl_table=11	CDS	PHIKZ129	virion structural protein	1908	1310.62	1011.7	1376.56	1547.81	1302.15	1857.62	929.2	1349.03	1953.31	1657.87	1400.05	1828.87	1625.46	1741.3	2112.06	1894.34	2009.24	1878.41	1611.16	1661.58	1823.95	1539.92	1890.03	1544.62	1611.53	1690.27	1757.6	1587.95	1783.36	2151.67	1497.51	1010.86	1814.69	1278.34	1457.12	2040.15	1301.91	1564.99	1394.52	1513.42	1688.71
NC_004629.1	133101	134384	-	ID=cds-NP_803696.1;Parent=gene-PHIKZ130;Dbxref=GenBank:NP_803696.1,GeneID:1258358;Name=NP_803696.1;experiment=ESI-MS/MS analysis;gbkey=CDS;locus_tag=PHIKZ130;product=PHIKZ130;protein_id=NP_803696.1;transl_table=11	CDS	PHIKZ130	PHIKZ130	756.53	737.94	684.82	630.72	538.61	668.34	745.77	623.93	904.73	605.76	777.36	584.25	544.03	642.48	687.57	828.48	592.37	613.09	422.74	501.75	822.46	664.8	583.48	748.75	709.53	510.98	841.77	588.25	1218.29	864.06	769.91	1194.15	589.7	661.01	499.06	1183.91	903.93	542.42	1023.79	602.15	660.2	1288.96
NC_004629.1	134482	136797	+	ID=cds-NP_803697.1;Parent=gene-PHIKZ131;Dbxref=GenBank:NP_803697.1,GeneID:1258231;Name=NP_803697.1;experiment=crystal structure determination;gbkey=CDS;locus_tag=PHIKZ131;product=tail protein;protein_id=NP_803697.1;transl_table=11	CDS	PHIKZ131	tail protein	2621.38	2949.06	3015.45	2350.6	2283.66	2907.62	2662.97	3123.67	3122.38	2345.42	2500.93	2742.44	2056.45	1983.91	2331.13	2854.29	2019.39	2289.85	2768.47	1962.26	2289.58	2672.13	2835.53	3387.81	2317.16	1734.27	3519.57	2333.37	3327.71	4116.37	2332.37	2788.22	2857.62	2453.74	2071.45	3665.23	2187.53	2428.54	3568.46	2031.51	2916.19	3930.33
NC_004629.1	136810	137142	+	ID=cds-NP_803698.1;Parent=gene-PHIKZ132;Dbxref=GenBank:NP_803698.1,GeneID:1258410;Name=NP_803698.1;experiment=ESI-MS/MS analysis;gbkey=CDS;locus_tag=PHIKZ132;product=tail protein;protein_id=NP_803698.1;transl_table=11	CDS	PHIKZ132	tail protein	7501	6441.67	6195.21	5426.92	6513.59	5619.31	7578.91	5540.6	10203.9	7365.01	6494.31	4855.99	6245.43	6711.75	6602.42	7803.68	5783.14	5225.64	5908.82	5176.6	6207.62	5767.61	6714.27	5587.85	6112.87	6727.7	9872.52	6831.63	8478.53	8755.34	7061.15	6847.68	5810.8	6833.65	7216.08	8468.72	8464.62	6813.2	9686.16	8182.96	9878.12	10319.2
NC_004629.1	137217	138605	+	ID=cds-NP_803699.1;Parent=gene-PHIKZ133;Dbxref=GenBank:NP_803699.1,GeneID:1258393;Name=NP_803699.1;experiment=ESI-MS/MS analysis;gbkey=CDS;locus_tag=PHIKZ133;product=virion structural protein;protein_id=NP_803699.1;transl_table=11	CDS	PHIKZ133	virion structural protein	1648.44	1402.21	1150.46	1106.71	1244.73	1432.99	1460.59	1345.78	1359.05	1210.25	1371.86	1368.21	1411.56	1388.09	1350.63	1597.34	1281.6	1483.97	1025.8	1303.72	1383.07	1382.73	1297.86	1428.94	994.08	1353.69	1523.86	1113.46	1510.75	1783.23	1321.74	1238.33	1080.15	1310.64	1098.69	1298.98	1472.25	1253.54	1393.3	1133.63	1207.31	1989.24
NC_004629.1	138617	139990	+	ID=cds-NP_803700.1;Parent=gene-PHIKZ134;Dbxref=GenBank:NP_803700.1,GeneID:1258479;Name=NP_803700.1;experiment=ESI-MS/MS analysis;gbkey=CDS;locus_tag=PHIKZ134;product=virion structural protein;protein_id=NP_803700.1;transl_table=11	CDS	PHIKZ134	virion structural protein	1047.83	1293.01	1119.94	807.71	1178.25	1500.68	1151.7	1439.99	1268.21	1141.29	1249.25	1031.29	1201.66	767.94	1291.24	1471	1042.36	1349.4	481.46	1273.6	964.82	1407.53	1201.27	1184.98	973.86	1135.53	1114.4	968.55	1624.43	1502.25	1017.55	1294.77	1357.27	1087.71	1092.28	1395.88	992.21	1205.78	2099.48	885.24	1019.31	1623.05
NC_004629.1	139990	141381	+	ID=cds-NP_803701.1;Parent=gene-PHIKZ135;Dbxref=GenBank:NP_803701.1,GeneID:1258418;Name=NP_803701.1;experiment=ESI-MS/MS analysis;gbkey=CDS;locus_tag=PHIKZ135;product=virion structural protein;protein_id=NP_803701.1;transl_table=11	CDS	PHIKZ135	virion structural protein	772.6	1673.36	1208.72	1007.36	892.02	1190.15	1335.02	1534.72	1178.78	1004.86	1042.97	1065.86	1043.56	1102.57	1000.12	1364.64	988.19	1257.54	560.54	925.65	1307.46	967.74	967.09	1548.4	1308.95	959.91	905.87	956.03	1096.36	1427.22	892.79	1341.57	987.16	1073.65	981.24	1388.04	866.89	1220.52	1731.32	914.43	1376.81	1440.85
NC_004629.1	141381	141983	+	ID=cds-NP_803702.1;Parent=gene-PHIKZ136;Dbxref=GenBank:NP_803702.1,GeneID:1258477;Name=NP_803702.1;experiment=RNA sequence analysis;gbkey=CDS;locus_tag=PHIKZ136;product=PHIKZ136;protein_id=NP_803702.1;transl_table=11	CDS	PHIKZ136	PHIKZ136	1711.59	2051.47	2075.18	1094.32	1029.59	1166.17	1897.55	2073.37	1468.95	1217.05	1053.35	1451.42	1145.27	1208.98	1210.68	1713.72	1529.74	1477.26	1068.94	1053.97	1415.95	1857.97	1669.52	1465.77	1109.52	1061.51	1344.33	1222.77	949.09	1775.7	1124.16	1564.78	1976.53	1203.54	1510.1	1625.67	1405.4	1557.5	1735.93	985.1	1894.76	2791.17
NC_004629.1	141934	142416	+	ID=cds-NP_803703.1;Parent=gene-PHIKZ137;Dbxref=GenBank:NP_803703.1,GeneID:1258225;Name=NP_803703.1;experiment=RNA sequence analysis;gbkey=CDS;locus_tag=PHIKZ137;product=DNA endonuclease;protein_id=NP_803703.1;transl_table=11	CDS	PHIKZ137	DNA endonuclease	1418.57	2397.68	2013.08	2049.31	1269.12	2146.84	1932.15	1181.16	2555.45	1233.72	1455.95	1846.53	1413.37	1410.05	1458.74	2296.8	1574.75	1801.39	1018.45	1622.25	1000.17	1822.53	2060.07	1829.93	1650.42	1308.68	1678.32	1917.51	1895.82	2617.51	1593.51	1119.22	1335.4	1528.02	1309.23	1853.08	1239.64	1878.92	3250.82	1112.72	1793.21	2148.86
NC_004629.1	142425	142913	+	ID=cds-NP_803704.1;Parent=gene-PHIKZ138;Dbxref=GenBank:NP_803704.1,GeneID:1258370;Name=NP_803704.1;experiment=RNA sequence analysis;gbkey=CDS;locus_tag=PHIKZ138;product=PHIKZ138;protein_id=NP_803704.1;transl_table=11	CDS	PHIKZ138	PHIKZ138	1809.1	1399.42	2299.61	1824.82	2362.46	1608.65	2008.02	1290.78	1811.41	2270.42	2118.47	1687.51	1964.18	2393.18	2395.62	3107.7	2796.46	2139.38	1248.76	1922.82	1860.92	2182.02	2513.57	2441.68	2328.81	2896.12	1473.53	2555.96	3003.9	2796.44	2064.92	1929.58	1863.83	2590.92	1327.65	2585.73	2185.14	2006.92	2439.31	1947.46	1620.47	2552.72
NC_004629.1	143009	143905	+	ID=cds-NP_803705.1;Parent=gene-PHIKZ139;Dbxref=GenBank:NP_803705.1,GeneID:1258328;Name=NP_803705.1;experiment=RNA sequence analysis;gbkey=CDS;locus_tag=PHIKZ139;product=PHIKZ139;protein_id=NP_803705.1;transl_table=11	CDS	PHIKZ139	PHIKZ139	2049.81	1965.93	1969.99	1488.02	1892.42	1939.94	1637.48	1556.19	1910.23	1748.19	1416.21	1486.78	1274.31	1497.13	1845.4	1795.81	1722.95	1558.89	1248.07	1747.04	2354.6	1680.21	1735.68	2281.86	2078.89	1507.46	1932.94	1593.87	2020.39	2315.49	1456.31	2027.12	1813.29	2002.1	1447.53	2225.28	934.5	1870.52	1791.15	1061.66	2485.84	2564.33
NC_004629.1	143908	144471	+	ID=cds-NP_803706.1;Parent=gene-PHIKZ140;Dbxref=GenBank:NP_803706.1,GeneID:1258374;Name=NP_803706.1;experiment=RNA sequence analysis;gbkey=CDS;locus_tag=PHIKZ140;product=PHIKZ140;protein_id=NP_803706.1;transl_table=11	CDS	PHIKZ140	PHIKZ140	1107.19	1283.33	1454.13	1794.88	1156.52	1437	1179.85	1764.79	1519.04	1445.79	1555.21	1123.19	1393.35	952.43	1490.06	1993.89	2094.62	1671.23	1744.36	1265.78	1294.75	1608.08	1307.59	1237.2	1463.87	1347.71	1876.45	1402.98	2198.55	1829.87	1464.81	1254.74	1715.42	1352.19	1166.05	1889.22	1584.25	1178.74	2417.07	1069.94	1372.3	2511.68
NC_004629.1	144487	144993	+	ID=cds-NP_803707.1;Parent=gene-PHIKZ141;Dbxref=GenBank:NP_803707.1,GeneID:1258490;Name=NP_803707.1;experiment=RNA sequence analysis;gbkey=CDS;locus_tag=PHIKZ141;product=Rz-like spanin;protein_id=NP_803707.1;transl_table=11	CDS	PHIKZ141	Rz-like spanin	2377.81	3192.66	2651.55	1804.4	1643.06	2186.26	2432.91	3184.2	2921.38	2189.81	2684.57	2252.33	1252.53	1437.9	2461.26	2128.13	1595.96	1777.4	3713.66	1820.21	2060.76	1973.02	2909.19	1804.48	1853.06	1846.42	1287.98	1578.45	3010.13	3002.5	1810.55	3489.51	3208.12	1965.18	1746.15	1877.45	1707.85	1810.79	3601.09	1673.75	1762.84	3872.96
NC_004629.1	144953	145240	+	ID=cds-YP_009639916.1;Parent=gene-PHIKZ_p44;Dbxref=GenBank:YP_009639916.1,GeneID:40340263;Name=YP_009639916.1;experiment=RNA sequence analysis;gbkey=CDS;locus_tag=PHIKZ_p44;product=PHIKZ141.1;protein_id=YP_009639916.1;transl_table=11	CDS	PHIKZ_p44	PHIKZ141.1	1987.57	2787.36	2143.09	1926.73	2183	2731.36	2395.06	1854.46	3428.56	1960.16	2336.73	2720.54	2122.28	1532.11	2004.3	3165.97	2050.98	2157.91	2885.96	2388.13	3003.65	2361.87	2194.88	2692.06	2174.77	2139.2	3283.79	2591.4	2053.39	3762.66	2206.61	3071.49	2093.52	2156.87	1697.99	2293.83	1951.05	1978.6	2662.55	1866.12	2623.44	5649.22
NC_004629.1	145215	145610	+	ID=cds-NP_803708.1;Parent=gene-PHIKZ142;Dbxref=GenBank:NP_803708.1,GeneID:1258465;Name=NP_803708.1;experiment=RNA sequence analysis;gbkey=CDS;locus_tag=PHIKZ142;product=virion structural protein;protein_id=NP_803708.1;transl_table=11	CDS	PHIKZ142	virion structural protein	4708.84	3024.14	2519.4	3806.11	3770.63	2768.98	4754.27	1624.57	4143.61	4815.25	4391.81	3915.05	4289.67	5716.64	4308.72	4681.79	4536.16	4368.13	3769.42	4023.27	4368.95	4210.1	5025.32	2780.17	4277.65	5637.18	3354.87	4246.14	6118.03	5179.77	6026.94	7470.87	2974.3	5171.83	4130.54	3623.49	2070.26	2824.67	4549.01	4190.58	4025.33	4498.12
NC_004629.1	145693	146226	+	ID=cds-NP_803709.1;Parent=gene-PHIKZ143;Dbxref=GenBank:NP_803709.1,GeneID:1258405;Name=NP_803709.1;experiment=ESI-MS/MS analysis;gbkey=CDS;locus_tag=PHIKZ143;product=virion structural protein;protein_id=NP_803709.1;transl_table=11	CDS	PHIKZ143	virion structural protein	2517.45	3844.49	2327.48	2106.35	1913.19	2187.32	2249.11	2545.86	3643.83	2231.79	2421.4	2435.03	1962.18	2173.54	1557.87	2788.9	1606.18	1745.73	1461.18	2249.89	2398.36	1873.26	2477.12	2381.11	2185.88	1513.33	3331.23	1717.54	3286.62	3164.74	1917.35	2521.62	2625.79	2027.06	1863.12	3112.76	2087.25	2509.68	3236.66	2118.83	3640.75	3992.32
NC_004629.1	146288	147070	+	ID=cds-NP_803710.1;Parent=gene-PHIKZ144;Dbxref=GenBank:NP_803710.1,GeneID:1258427;Name=NP_803710.1;experiment=RNA sequence analysis;gbkey=CDS;locus_tag=PHIKZ144;product=transglycosylase;protein_id=NP_803710.1;transl_table=11	CDS	PHIKZ144	transglycosylase	4762.96	5092.56	4049.3	3533.83	3302.1	4338.21	4404.71	4278.63	5174.13	3781.13	4789.95	4715.87	3274.51	3197.44	3729.44	3474.07	3596.24	4206.69	2231.32	4369.73	4849.61	4088.15	5053.18	4792.49	4454.08	4383.77	3652.26	3893.02	7089.8	5997.2	3535.08	5623.62	5694.64	4650.03	4253.4	6867.61	4470.46	4258.75	6015.88	4347.12	5083.61	7953.24
NC_004629.1	147085	147147	+	ID=cds-YP_009639917.1;Parent=gene-PHIKZ_p45;Dbxref=GenBank:YP_009639917.1,GeneID:40340262;Name=YP_009639917.1;experiment=RNA sequence analysis;gbkey=CDS;locus_tag=PHIKZ_p45;product=PHIKZ144.1;protein_id=YP_009639917.1;transl_table=11	CDS	PHIKZ_p45	PHIKZ144.1	27395.8	33631	23620.2	21543.6	21081.5	22513	25890.8	24276.6	29272.4	18120.6	26045.3	26328.9	22301.7	14616.9	18594.6	8442.58	15155.6	22031.2	19654.8	17550.4	17832.4	20112.3	22854.7	32981.6	27340	22098.4	19300.7	15557.3	49962.8	34196.7	19390.1	33854.7	28043.4	24210.7	19941	40929.6	28219.3	26967.6	29946.2	22000.5	28227.2	38292.2
NC_004629.1	147276	149645	+	ID=cds-NP_803711.1;Parent=gene-PHIKZ145;Dbxref=GenBank:NP_803711.1,GeneID:1258303;Name=NP_803711.1;experiment=ESI-MS/MS analysis;gbkey=CDS;locus_tag=PHIKZ145;product=tail sheath;protein_id=NP_803711.1;transl_table=11	CDS	PHIKZ145	tail sheath	8124.1	9422.98	9614.38	5736.28	5627.16	8624.69	6704.32	8138.28	9931.84	5864.92	7545.6	7572.09	4632.11	5022.82	6228.72	8765.32	4909.55	5852.04	5260.48	5620.39	6157.61	6049.76	6855.69	8885.03	6024.3	4216.64	8693.45	5922.47	9264.67	11654	6116.68	6929.91	8223.7	6303.4	5859.3	11575.4	4683.48	4906.7	12228.2	5315.14	8428.71	12090.5
NC_004629.1	149645	152926	+	ID=cds-NP_803712.1;Parent=gene-PHIKZ146;Dbxref=GenBank:NP_803712.1,GeneID:1258257;Name=NP_803712.1;experiment=ESI-MS/MS analysis;gbkey=CDS;locus_tag=PHIKZ146;product=tail fiber protein;protein_id=NP_803712.1;transl_table=11	CDS	PHIKZ146	tail fiber protein	9397.1	10028.4	10137.2	7103.35	6606.46	9343.92	8772.75	10041.3	11888.4	8290.71	9010.73	7885.75	5826.44	6228.29	7580.97	10987.7	6479.14	7533.36	6424.2	6965.94	7184.98	7579.11	9152.25	11981.7	6328.06	5024.49	12411.4	7000.04	11526.2	14138.7	7252.63	7525.82	9638.32	8104.81	7858.53	14514.3	5453.36	6552.73	14304.1	7389.06	9893.44	16183.8
NC_004629.1	153059	153775	-	ID=cds-NP_803713.1;Parent=gene-PHIKZ147;Dbxref=GenBank:NP_803713.1,GeneID:1258437;Name=NP_803713.1;experiment=RNA sequence analysis;gbkey=CDS;locus_tag=PHIKZ147;product=PHIKZ147;protein_id=NP_803713.1;transl_table=11	CDS	PHIKZ147	PHIKZ147	1935.4	477.21	341.97	2384.5	1786.59	1014	1584.53	524.81	729.09	2694.46	1792.84	1395.03	2358.12	2729.2	1858.78	1610.8	2787.46	2311.4	3122.78	2015.64	2193.61	1636.97	1518.36	929.94	1608.12	3057.62	1256.2	2658.67	1995.47	1043.56	2156.75	575.74	508.46	2161.61	1469.91	1248.31	2222.58	1545.35	1561.78	1919.95	1040.92	645.53
NC_004629.1	153765	154271	-	ID=cds-NP_803714.1;Parent=gene-PHIKZ148;Dbxref=GenBank:NP_803714.1,GeneID:1258233;Name=NP_803714.1;experiment=RNA sequence analysis;gbkey=CDS;locus_tag=PHIKZ148;product=PHIKZ148;protein_id=NP_803714.1;transl_table=11	CDS	PHIKZ148	PHIKZ148	530.3	493.17	183.44	902.2	1116.04	658.23	1312.49	311.24	315.05	1360.9	775.54	657.62	1142.93	1210.87	904.13	839.26	1787.48	715.05	2208.12	1219.2	952.82	815.51	415.6	672.86	814.22	852.19	799.44	1472.04	1053.54	585.23	988.84	348.95	276.56	727.84	515.53	574.44	744.91	1019.87	1032.31	409.14	726.95	746.93
NC_004629.1	154274	154948	-	ID=cds-NP_803715.1;Parent=gene-PHIKZ149;Dbxref=GenBank:NP_803715.1,GeneID:1258237;Name=NP_803715.1;experiment=ESI-MS/MS analysis;gbkey=CDS;locus_tag=PHIKZ149;product=RNA polymerase beta subunit;protein_id=NP_803715.1;transl_table=11	CDS	PHIKZ149	RNA polymerase beta subunit	732.39	350.93	350.72	1177.56	1117.7	653.32	1106.05	323.69	494.79	1719.13	963.4	617.43	1105.43	1463.72	1395.94	900.54	1102.85	613.81	904.66	1006.04	948.69	711.34	867.11	436.47	717.02	948.28	200.16	1292.16	960.9	764.48	1067.02	786.3	270.05	1284.73	811.91	410.42	1009.85	1141.24	486.87	558.74	723.47	498.69
NC_004629.1	154981	155301	-	ID=cds-NP_803716.1;Parent=gene-PHIKZ150;Dbxref=GenBank:NP_803716.1,GeneID:1258205;Name=NP_803716.1;experiment=RNA sequence analysis;gbkey=CDS;locus_tag=PHIKZ150;product=PHIKZ150;protein_id=NP_803716.1;transl_table=11	CDS	PHIKZ150	PHIKZ150	675.47	286.98	131.7	1588.49	1468.93	371.3	1213.46	113.44	452.37	1582.78	824.47	519.33	1632.09	1075.77	978.46	757.47	1058.71	1097.11	2113.69	1437.46	1924.9	1703.56	948.15	144.92	1108.64	872.4	701.48	1204.51	475.43	643.02	1121.86	367.43	655.22	1609.42	840.52	508.97	1262.63	1643.7	379.18	1116.18	803.72	262.16
NC_004629.1	155325	155675	-	ID=cds-NP_803717.1;Parent=gene-PHIKZ151;Dbxref=GenBank:NP_803717.1,GeneID:1258252;Name=NP_803717.1;experiment=RNA sequence analysis;gbkey=CDS;locus_tag=PHIKZ151;product=PHIKZ151;protein_id=NP_803717.1;transl_table=11	CDS	PHIKZ151	PHIKZ151	864.83	299.94	264.97	1196.36	873.2	373.52	1040.39	311.24	579.18	1376.02	1141.77	474.94	1583.06	1858.34	1910.59	1082.38	1913.38	1829.61	869.87	2331.55	1888.41	1139.97	1500.77	220.89	932.77	1755.24	256.61	1639.54	1086.99	1433.4	1287.5	504.04	319.58	1612.04	936.82	344.04	629.85	1382.95	554.83	1208.82	1417.54	79.92
NC_004629.1	155752	157191	-	ID=cds-NP_803718.1;Parent=gene-PHIKZ152;Dbxref=GenBank:NP_803718.1,GeneID:1258325;Name=NP_803718.1;experiment=RNA sequence analysis;gbkey=CDS;locus_tag=PHIKZ152;product=PHIKZ152;protein_id=NP_803718.1;transl_table=11	CDS	PHIKZ152	PHIKZ152	2674.18	164.5	152.66	2890.09	3776.59	951.84	2744.46	134.87	1472.26	3619.76	2699.05	1018.76	4773.76	4523.05	3419.11	2332.26	3517.57	3790.73	1978.94	2974.58	2699.39	3167.68	2373.72	366.12	2372.48	2944.87	781.86	3715.38	1682.46	1594.65	4202.36	368.58	603.71	3019.62	2353.77	651.15	4209.14	2308.37	1115.74	2468.51	1919.59	233.76
NC_004629.1	157289	158203	+	ID=cds-NP_803719.1;Parent=gene-PHIKZ153;Dbxref=GenBank:NP_803719.1,GeneID:1258414;Name=NP_803719.1;experiment=ESI-MS/MS analysis;gbkey=CDS;locus_tag=PHIKZ153;product=PHIKZ153;protein_id=NP_803719.1;transl_table=11	CDS	PHIKZ153	PHIKZ153	1156.4	1927.25	1275.17	1212.89	1545.99	1120.22	1844.73	1273.52	1904.39	1617.83	1570.16	1238.9	1544.2	1132.21	1428.72	1694.05	1202.68	1448.98	1520.13	1198.87	1375.14	1486.81	1202.59	1626.89	1835.75	1416.6	2017.96	1218.57	2543.56	1832.87	1512.55	3673.71	1440.48	1411.54	1658.64	1257.67	1087.26	1776.05	1755.91	1586.92	1812.6	1992.71
NC_004629.1	158250	158669	-	ID=cds-NP_803720.2;Parent=gene-PHIKZ_p46;Dbxref=GenBank:NP_803720.2,GeneID:1258214;Name=NP_803720.2;experiment=RNA sequence analysis;gbkey=CDS;locus_tag=PHIKZ_p46;product=PHIKZ154;protein_id=NP_803720.2;transl_table=11	CDS	PHIKZ_p46	PHIKZ154	10696.7	3916.66	4529.43	7498.61	11675.9	5476.91	10568.9	2832.27	8124.82	12007.4	8821.81	5537.01	13229.8	10231.8	11116.3	8973.26	11231.8	12109	4684.85	6446.66	9014.3	9685.64	8779.53	3212.02	8744.28	12116	8256.4	11111.3	9674.61	6941.73	10373.2	7348.19	4907.6	11026.6	9274.56	7509.4	10110.7	8869.15	7476.88	8934.91	7151.85	6211.35
NC_004629.1	158680	160128	-	ID=cds-NP_803721.1;Parent=gene-PHIKZ155;Dbxref=GenBank:NP_803721.1,GeneID:1258320;Name=NP_803721.1;experiment=RNA sequence analysis;gbkey=CDS;locus_tag=PHIKZ155;product=ribonuclease;protein_id=NP_803721.1;transl_table=11	CDS	PHIKZ155	ribonuclease	2974.81	2061.64	2077.27	3317.19	3438.56	2426.51	3528.28	1725.66	2685.73	4060.46	3966.03	2013.35	4234.64	3919.02	4083.3	4048.24	5103.97	3567.03	1732.53	4145.76	3186.58	3976.43	4063.59	2161.68	2790	4108.25	1880.34	3779.18	2883.23	3454.39	3455.04	2686.13	2119.22	3849.77	3287.61	2725.7	3318.43	3379.14	3679.22	2791.55	3185.81	2739.31
NC_004629.1	160184	160597	-	ID=cds-NP_803722.1;Parent=gene-PHIKZ156;Dbxref=GenBank:NP_803722.1,GeneID:1258356;Name=NP_803722.1;experiment=RNA sequence analysis;gbkey=CDS;locus_tag=PHIKZ156;product=PHIKZ156;protein_id=NP_803722.1;transl_table=11	CDS	PHIKZ156	PHIKZ156	607.53	603.96	571.83	452.81	436.6	460.62	607.65	586.39	982.09	333.32	712.32	624.14	632.73	718.27	635.64	477.19	566.8	400.31	327.78	399.56	379.91	418.81	424.13	599.28	584.52	309.22	598.29	629.86	921.58	903.66	409.34	1020.86	812.85	445.67	794.26	531.9	467.25	560.76	1058.41	478.27	1068.29	1050.23
NC_004629.1	160606	160896	-	ID=cds-YP_009639918.1;Parent=gene-PHIKZ_p47;Dbxref=GenBank:YP_009639918.1,GeneID:40340261;Name=YP_009639918.1;experiment=RNA sequence analysis;gbkey=CDS;locus_tag=PHIKZ_p47;product=PHIKZ156.1;protein_id=YP_009639918.1;transl_table=11	CDS	PHIKZ_p47	PHIKZ156.1	894.13	949.69	900.7	979.2	1053.24	655.32	669.28	750.82	948.1	603.54	753.56	916.59	327.34	362.6	816.79	887.78	667.34	711.89	1049.22	718.03	772.13	825.01	683.86	1971.59	1809.93	439.93	619.04	710.69	2228.89	1817.61	922.07	911.95	674.58	676.32	869.22	1489.05	823.02	1051.63	1422.12	972.04	1361.53	1927.92
NC_004629.1	161075	162412	+	ID=cds-NP_803723.1;Parent=gene-PHIKZ157;Dbxref=GenBank:NP_803723.1,GeneID:1258188;Name=NP_803723.1;experiment=ESI-MS/MS analysis;gbkey=CDS;locus_tag=PHIKZ157;product=virion structural protein;protein_id=NP_803723.1;transl_table=11	CDS	PHIKZ157	virion structural protein	2715.99	3412.94	2849.91	2140.86	2202.58	2707.98	2353.24	2667.16	3798.46	2231.47	2288.81	2442.02	2272.21	2179.42	2296.68	2759.93	1989.62	2368.86	2484.77	2160.26	2199.87	2821.03	2615.92	3198.6	2489.51	2003.28	3433.15	1982.5	3749.75	3413.15	2675.64	3680.28	3060.04	2362.67	2142.51	3519.89	2058.47	1995.36	3529.6	2515.76	3415.67	4276.88
NC_004629.1	162468	163418	+	ID=cds-NP_803724.1;Parent=gene-PHIKZ158;Dbxref=GenBank:NP_803724.1,GeneID:1258434;Name=NP_803724.1;experiment=RNA sequence analysis;gbkey=CDS;locus_tag=PHIKZ158;product=PHIKZ158;protein_id=NP_803724.1;transl_table=11	CDS	PHIKZ158	PHIKZ158	1121.75	1369.97	1146.89	788.5	776.79	1002.62	1083.71	931.75	1190.99	837.65	715.6	1043.01	859.73	867.44	1115.78	1214.45	723.22	1165.41	410.24	668.29	874.18	1065.89	1157.06	1369.64	823.26	605.77	1396.98	822.6	1163.46	1207.31	883.57	1012.85	914.14	776.06	1037.3	1112.95	619.91	721.26	1177.49	743.6	1395.19	1681.31
NC_004629.1	163415	163819	+	ID=cds-NP_803725.2;Parent=gene-PHIKZ_p48;Dbxref=GenBank:NP_803725.2,GeneID:1258323;Name=NP_803725.2;experiment=RNA sequence analysis;gbkey=CDS;locus_tag=PHIKZ_p48;product=PHIKZ159;protein_id=NP_803725.2;transl_table=11	CDS	PHIKZ_p48	PHIKZ159	792.35	909.83	1148.2	759.12	717.96	676.86	941.75	869.16	717.08	665.97	802.83	761.49	607.59	757.91	1131.84	1088.15	259.73	664.96	2387.3	494.42	471.57	757.44	1271.77	727.46	456.92	553.17	555.99	777.07	1507.29	1083.01	505.61	873.67	865.54	425.21	270.64	1245.3	614.1	1016.17	1081.93	442.34	546.02	1489.14
NC_004629.1	163823	164296	+	ID=cds-NP_803726.1;Parent=gene-PHIKZ160;Dbxref=GenBank:NP_803726.1,GeneID:1258362;Name=NP_803726.1;experiment=ESI-MS/MS analysis;gbkey=CDS;locus_tag=PHIKZ160;product=virion structural protein;protein_id=NP_803726.1;transl_table=11	CDS	PHIKZ160	virion structural protein	1665.07	1610.29	874.03	1249.77	1061.1	528.04	1746.27	921.89	1102.86	1879.1	1403.83	984.76	1825.38	971.37	1952.07	1282.42	1690	2119.67	1073.57	1065.3	1256.17	1463.2	2346.15	1144.98	1801.88	1401.05	902.6	1233.06	1650.09	1605.77	1981.29	2550.51	1567.83	1349.43	1351.87	974.11	1204.88	1046.35	1335.29	1292.98	1088.58	1982.53
NC_004629.1	164419	165030	+	ID=cds-NP_803727.2;Parent=gene-PHIKZ_p49;Dbxref=GenBank:NP_803727.2,GeneID:1258240;Name=NP_803727.2;experiment=RNA sequence analysis;gbkey=CDS;locus_tag=PHIKZ_p49;product=PHIKZ161;protein_id=NP_803727.2;transl_table=11	CDS	PHIKZ_p49	PHIKZ161	906.98	1698.75	1326.27	1274.27	1168.55	1811.17	1418.81	932.19	1352.44	953.17	1408.52	1075.96	1271.1	1191.2	1123.52	1316.05	1401.47	1066.26	1441.25	1280.31	1541.98	1743.48	1185.91	1064.16	790.83	1268.16	1030.21	1116.63	1090.99	1559.87	1407.61	1557.83	1283.03	1306.43	1818.54	1450.87	1294.43	1379.42	1988.83	2002.85	1520.62	1558.4
NC_004629.1	165066	166634	+	ID=cds-NP_803728.1;Parent=gene-PHIKZ162;Dbxref=GenBank:NP_803728.1,GeneID:1258269;Name=NP_803728.1;experiment=ESI-MS/MS analysis;gbkey=CDS;locus_tag=PHIKZ162;product=internal head protein;protein_id=NP_803728.1;transl_table=11	CDS	PHIKZ162	internal head protein	1967.88	2197.52	2058.5	1725.3	1983.48	1838.32	1691.28	2266.74	2572.86	1874.95	1913.28	1960.3	1401.4	1522.3	2018.06	2121.14	1825.62	1696.62	1070.28	2319.41	2112.28	2006.17	1663.76	1907.4	1932.46	1784.83	1377.74	1891.21	2261.48	2935.31	2052.19	2167.47	2037.57	1971.7	1665.86	2272.75	1849.34	2098.4	2288.49	1664.61	2149.36	2842.67
NC_004629.1	166644	167831	+	ID=cds-NP_803729.1;Parent=gene-PHIKZ163;Dbxref=GenBank:NP_803729.1,GeneID:1258338;Name=NP_803729.1;experiment=ESI-MS/MS analysis;gbkey=CDS;locus_tag=PHIKZ163;product=internal head protein;protein_id=NP_803729.1;transl_table=11	CDS	PHIKZ163	internal head protein	2803.4	2204.41	2163.55	2505.85	2427.76	1856.02	2718.67	1818.7	3141.32	2734.98	2221.36	2132.93	2679.37	3027.88	2000.73	2839.78	2765.29	2493.59	2812.78	2740.81	3167.96	2761.83	2788.56	2101.44	2456.35	3104.82	2653.57	2452.32	3420.32	3029.68	2805.44	3598.92	2313.35	3101.03	2767.89	3019.58	2861.15	2433.83	3309.3	2801.66	3001.54	3164.03
NC_004629.1	167871	168137	-	ID=cds-YP_009639919.1;Parent=gene-PHIKZ_p50;Dbxref=GenBank:YP_009639919.1,GeneID:40340260;Name=YP_009639919.1;experiment=RNA sequence analysis;gbkey=CDS;locus_tag=PHIKZ_p50;product=PHIKZ163.1;protein_id=YP_009639919.1;transl_table=11	CDS	PHIKZ_p50	PHIKZ163.1	649.66	197.15	348.33	786.37	412.07	892.78	1063.77	272.77	652.63	892.72	849.61	905.33	921.63	754.45	858.42	1536.74	1030.38	698.29	889.41	489.11	841.53	1098.98	745.33	406.53	906.34	269.7	927.69	808.25	785.93	1014.65	238.02	1582.91	105.03	1220.84	884.19	718.33	1483.5	592.84	1322.02	282.51	1104.3	1155.67
NC_004629.1	168147	169028	-	ID=cds-NP_803730.2;Parent=gene-PHIKZ_p51;Dbxref=GenBank:NP_803730.2,GeneID:1258345;Name=NP_803730.2;experiment=ESI-MS/MS analysis;gbkey=CDS;locus_tag=PHIKZ_p51;product=baseplate assembly protein;protein_id=NP_803730.2;transl_table=11	CDS	PHIKZ_p51	baseplate assembly protein	295	328.25	373.86	340.07	249.49	324.32	358.83	385.34	460.98	327.14	445.81	368.57	279	206.64	317.61	292.91	238.53	493.24	76.93	227.03	356.65	332.68	464.53	404.36	338.93	190.5	587.19	285.46	410.95	424.17	360.26	456.89	286.16	244.06	133.83	475.18	595.3	131.61	538.2	299.33	376.08	477.06
NC_004629.1	169093	171585	+	ID=cds-NP_803731.1;Parent=gene-PHIKZ165;Dbxref=GenBank:NP_803731.1,GeneID:1258256;Name=NP_803731.1;experiment=RNA sequence analysis;gbkey=CDS;locus_tag=PHIKZ165;product=PHIKZ165;protein_id=NP_803731.1;transl_table=11	CDS	PHIKZ165	PHIKZ165	974.11	95.02	74.61	932.44	901.57	468.52	1184.87	116.85	617.42	1439.18	1158.65	448.03	1942.28	1685.29	1314.35	1267.91	1804.61	1329.54	938.95	1711.19	883.25	1166.3	1155.11	286.12	1016.37	1469.93	487.74	1219.11	1055.99	652.01	1603.13	354.83	191.23	1208.84	1089.02	410.31	1463.2	1354.52	507.76	1202.71	938.78	348.81
NC_004629.1	171628	171804	-	ID=cds-YP_009639920.1;Parent=gene-PHIKZ_p52;Dbxref=GenBank:YP_009639920.1,GeneID:40340259;Name=YP_009639920.1;experiment=RNA sequence analysis;gbkey=CDS;locus_tag=PHIKZ_p52;product=PHIKZ165.1;protein_id=YP_009639920.1;transl_table=11	CDS	PHIKZ_p52	PHIKZ165.1	1960.01	1189.6	95.54	1101.49	1243.2	942.72	1008.65	548.62	984.47	1134.01	1110.74	1695.31	1524.79	975.49	767.35	1373.71	1097.16	1287.43	0	688.62	2284.97	602.83	1454.99	350.42	1769.31	1627.35	254.43	711.22	1077.78	874.61	1276.59	8551.6	1109.06	1945.85	0	561.86	2393.95	834.66	412.6	958.86	832.91	1109.37
NC_004629.1	171896	172291	+	ID=cds-NP_803732.1;Parent=gene-PHIKZ166;Dbxref=GenBank:NP_803732.1,GeneID:1258474;Name=NP_803732.1;experiment=RNA sequence analysis;gbkey=CDS;locus_tag=PHIKZ166;product=PHIKZ166;protein_id=NP_803732.1;transl_table=11	CDS	PHIKZ166	PHIKZ166	8892.04	15685.6	13237.5	8256.05	13614	14747.9	7254.35	14283.9	10487.4	7698.07	6874.14	12629.2	5853.19	9543.88	7374.13	11282.4	7601.14	7166.88	8909.53	15257.7	10326.6	7409.78	8868.21	19813.6	11790.5	8930.58	7164.64	8946.42	11850.7	9773.15	8772.94	23033.1	11897.2	7082.15	11199.3	10798.7	4884.88	12258	10819.3	8952.6	11168.5	12963.1
NC_004629.1	172433	172639	+	ID=cds-YP_009639921.1;Parent=gene-PHIKZ_p53;Dbxref=GenBank:YP_009639921.1,GeneID:40340258;Name=YP_009639921.1;experiment=RNA sequence analysis;gbkey=CDS;locus_tag=PHIKZ_p53;product=PHIKZ166.1;protein_id=YP_009639921.1;transl_table=11	CDS	PHIKZ_p53	PHIKZ166.1	7541.76	16847.3	13887.4	7571.06	8428.27	15258.2	7056.56	18471.3	11013.5	6787.64	7634.61	12563.3	6058.88	3243.78	8980.93	8002.1	7935.17	5754.43	2704.15	8411.69	9606.26	5219.06	6446.8	14457.5	7633.19	7034.83	3807.3	7775.55	5805.95	5172.69	7061.15	13864.8	10634.8	4961.83	8309.22	7927.08	4539	8207.52	8114.45	9109.95	6498.79	8198.56
NC_004629.1	172658	173086	+	ID=cds-NP_803733.1;Parent=gene-PHIKZ167;Dbxref=GenBank:NP_803733.1,GeneID:1258349;Name=NP_803733.1;experiment=RNA sequence analysis;gbkey=CDS;locus_tag=PHIKZ167;product=PHIKZ167;protein_id=NP_803733.1;transl_table=11	CDS	PHIKZ167	PHIKZ167	12918.6	25951.8	24182.3	13563.9	14087.2	20197.8	10612	27360.6	19496.7	10732	11686	15835.1	9122.1	5746.45	14563.6	13248.4	9581.58	9343.9	14194.6	9578.74	14534.1	13524.1	10969.3	16771.4	15296.7	9567.81	13594.5	10354.2	10227.6	13862.8	8180.4	22865.1	27291.7	9103.57	13305.5	22088.7	7493.73	13774.9	15150.8	19099.4	17461.6	16673.8
NC_004629.1	173136	173792	+	ID=cds-NP_803734.1;Parent=gene-PHIKZ168;Dbxref=GenBank:NP_803734.1,GeneID:1258449;Name=NP_803734.1;experiment=RNA sequence analysis;gbkey=CDS;locus_tag=PHIKZ168;product=PHIKZ168;protein_id=NP_803734.1;transl_table=11	CDS	PHIKZ168	PHIKZ168	5610.41	1342.04	1119.6	3823.49	7810.95	3591.93	6361.1	1256.32	2939.55	7351.33	5524.42	3108.28	5521.49	7139.49	6240.64	4417.9	7377.21	4918.85	7745.38	7871.27	7387.03	5115.79	5986.65	1534.11	6153.28	9535.62	4935.33	6199.85	4674.8	3455.86	7845.72	1884.97	1835.41	6683.88	4401.79	2194.84	5846.57	6761.97	2149.03	4807.68	6044.52	1430.32
NC_004629.1	173838	174353	-	ID=cds-NP_803735.1;Parent=gene-PHIKZ169;Dbxref=GenBank:NP_803735.1,GeneID:1258347;Name=NP_803735.1;experiment=RNA sequence analysis;gbkey=CDS;locus_tag=PHIKZ169;product=PHIKZ169;protein_id=NP_803735.1;transl_table=11	CDS	PHIKZ169	PHIKZ169	840.41	2091.31	1507.47	465.03	670.13	461.96	1478.32	1317.33	731.68	583.49	996.48	1033.83	615.34	632.05	855.46	765.72	752.7	602.21	1051.93	776.13	1132.15	775.44	1179.68	1141.94	1158.65	1023.4	1832.82	1010.71	1404.87	1750.08	1258.96	3771.51	978.26	452.93	947.72	1294.05	856.88	1145.24	1462.49	950.19	785.69	1359.07
NC_004629.1	174433	174957	+	ID=cds-NP_803736.1;Parent=gene-PHIKZ170;Dbxref=GenBank:NP_803736.1,GeneID:1258227;Name=NP_803736.1;experiment=RNA sequence analysis;gbkey=CDS;locus_tag=PHIKZ170;product=PHIKZ170;protein_id=NP_803736.1;transl_table=11	CDS	PHIKZ170	PHIKZ170	1305.08	2682.13	1819.83	1899.65	1107.72	2361.03	1715.75	1780.28	1659.54	1373.98	1742.76	2683.17	1254.94	1479.96	1665.43	1736.76	1941.97	1854.57	775.42	2271.88	2460.88	1244.84	2831.75	2037.97	1816.64	1463.07	2401.86	1216.04	1053.76	982.9	1237.38	2284.02	1949.68	1288.63	2055.66	1109.5	1421.2	1447.2	950.55	1167.38	1105.69	1122.05
NC_004629.1	175028	175789	+	ID=cds-NP_803737.1;Parent=gene-PHIKZ171;Dbxref=GenBank:NP_803737.1,GeneID:1258353;Name=NP_803737.1;experiment=RNA sequence analysis;gbkey=CDS;locus_tag=PHIKZ171;product=PHIKZ171;protein_id=NP_803737.1;transl_table=11	CDS	PHIKZ171	PHIKZ171	2606.46	3574.95	3328.72	2499.54	1443.87	2440.04	2332.27	4109.81	2553.55	2387.17	2173.2	2920.63	2260.53	2907.91	2617.94	2014.25	2548.51	1930.23	3361.31	3187.67	2329.45	2257.94	2980.28	3011.72	1998.86	2824.55	1950.33	2525.27	1852.59	1896.15	1288.06	1547.84	3790.64	1719.18	2378.94	2293.25	2659.49	2548.12	1501.49	2771.72	1946.8	2282.39
NC_004629.1	175782	176222	+	ID=cds-NP_803738.1;Parent=gene-PHIKZ172;Dbxref=GenBank:NP_803738.1,GeneID:1258447;Name=NP_803738.1;experiment=RNA sequence analysis;gbkey=CDS;locus_tag=PHIKZ172;product=PHIKZ172;protein_id=NP_803738.1;transl_table=11	CDS	PHIKZ172	PHIKZ172	1101.34	3401.9	2223.98	1530.33	766.28	1513.48	1435.31	2257	1448.8	967.19	1131.66	1908.99	1223.98	1609.6	1154.94	689.19	1394.46	1080.42	2000.1	1302.95	993.52	967.81	1008.68	1969.05	1549.37	1905.04	2144.52	1141.82	1124.7	1345.64	672.49	757.77	1462.58	1380.68	1433.91	1707.41	1587.47	1196.43	745.2	1710.44	1462.55	1049.54
NC_004629.1	176194	177153	+	ID=cds-NP_803739.2;Parent=gene-PHIKZ_p54;Dbxref=GenBank:NP_803739.2,GeneID:1258460;Name=NP_803739.2;experiment=RNA sequence analysis;gbkey=CDS;locus_tag=PHIKZ_p54;product=PHIKZ173;protein_id=NP_803739.2;transl_table=11	CDS	PHIKZ_p54	PHIKZ173	7200.42	13900.2	12867.4	7522.05	7056.54	12440.1	6745.63	15741.8	7805.01	8199.99	8427.98	11044.2	5721.9	8133.49	10575.7	9672.03	9052.4	6279.52	5247.74	10102.7	11070.6	8836.16	10206.2	14617.9	9193.36	10834.9	16465.9	7708.63	10055	7955.35	6480.08	12101.7	14737.4	7175.34	9415.08	13378.2	7666.65	9936.97	8469.45	11756.5	9809.12	13280.5
NC_004629.1	177236	178300	+	ID=cds-NP_803740.1;Parent=gene-PHIKZ174;Dbxref=GenBank:NP_803740.1,GeneID:1258223;Name=NP_803740.1;experiment=ESI-MS/MS analysis;gbkey=CDS;locus_tag=PHIKZ174;product=PHIKZ174;protein_id=NP_803740.1;transl_table=11	CDS	PHIKZ174	PHIKZ174	773.65	766.12	1063.81	788.59	922.39	693.86	761.98	501.49	627.2	965.91	795.21	931.36	849.69	936.72	924.6	713.46	972.5	875.32	987.48	1226.21	991.58	926.74	659.5	727.99	1229.68	811.38	592.01	1249.57	519.46	581.43	994.53	1015.18	552.97	877.79	538.34	666.99	813.03	852.13	845.73	991.57	622.92	763.84
NC_004629.1	178350	179162	-	ID=cds-NP_803741.1;Parent=gene-PHIKZ175;Dbxref=GenBank:NP_803741.1,GeneID:1258220;Name=NP_803741.1;experiment=ESI-MS/MS analysis;gbkey=CDS;locus_tag=PHIKZ175;product=head maturation protease;protein_id=NP_803741.1;transl_table=11	CDS	PHIKZ175	head maturation protease	5739.35	5713.99	4773.46	5395.68	5181.2	4529.97	4920.93	4061.02	5233.26	5601.28	5236.35	4408.57	6229.25	5627.97	5158.03	5215.08	5195.3	6000.74	4151.92	4786.75	4380.46	6004.38	5673.04	4081.6	4639.9	5668.71	5567.05	5131.87	7555.59	6140.86	4933.25	7580.13	4346.21	5007.98	4666.84	6587.98	4894.67	4750.59	7261.08	5044.93	4454.02	6624.66
NC_004629.1	179174	179902	-	ID=cds-NP_803742.1;Parent=gene-PHIKZ176;Dbxref=GenBank:NP_803742.1,GeneID:1258284;Name=NP_803742.1;experiment=ESI-MS/MS analysis;gbkey=CDS;locus_tag=PHIKZ176;product=virion structural protein;protein_id=NP_803742.1;transl_table=11	CDS	PHIKZ176	virion structural protein	2022.52	2870.28	2934.29	2005.8	2263.85	3090.02	2170.69	2630.79	2928.09	2047.81	2292.32	2446.84	1938.2	1644.77	2119.29	2438.97	1953.51	1747.64	1465.88	2161.6	2203.74	2634.59	2569.23	2595.02	2050.29	2217.05	2810.82	2072.19	2878.51	2849.1	2092.19	2413.38	2231.16	2007.91	2775.78	3624.82	1920.64	2200.25	2721.51	2159.96	2919.68	3386.16
NC_004629.1	180050	181609	-	ID=cds-NP_803743.1;Parent=gene-PHIKZ177;Dbxref=GenBank:NP_803743.1,GeneID:1258421;Name=NP_803743.1;experiment=ESI-MS/MS analysis;gbkey=CDS;locus_tag=PHIKZ177;product=PHIKZ177;protein_id=NP_803743.1;transl_table=11	CDS	PHIKZ177	PHIKZ177	3580.4	4302.3	3766.79	3744.5	3279.53	3185.95	3209.6	3073.47	4886.86	3667	3436.63	3478.38	3032.68	3191.29	3352	4032.96	3293.67	3499.14	2424.75	3097.36	2916.63	3060.81	3639.38	4184.71	3768.59	3026.08	4402.45	2933.87	4671.34	4473.85	3815.74	4000.82	3837.99	3548.24	3010.45	4111.82	3844.03	3219.87	4970.1	3124.8	3561.58	5763.1
NC_004629.1	181621	181818	-	ID=cds-YP_009639922.1;Parent=gene-PHIKZ_p55;Dbxref=GenBank:YP_009639922.1,GeneID:40340257;Name=YP_009639922.1;experiment=RNA sequence analysis;gbkey=CDS;locus_tag=PHIKZ_p55;product=PHIKZ177.1;protein_id=YP_009639922.1;transl_table=11	CDS	PHIKZ_p55	PHIKZ177.1	3416.65	3788.48	3544.24	3484.2	2381.45	4033.08	2786.98	3187.83	5280.35	3706.48	3322.5	3915.05	2926.6	3197.44	3301.21	3300.28	2574.58	2877.21	1028.02	2638.21	3915.03	2896.55	4434.11	3524.15	3378.99	2949.92	3980.36	2588.56	5491.77	3778.95	3958.52	4815.11	3399.2	3820.63	2640.14	4054.01	3163.54	2558.19	4733.43	2381.01	5211.98	4462.7
NC_004629.1	181802	186157	-	ID=cds-NP_803744.1;Parent=gene-PHIKZ178;Dbxref=GenBank:NP_803744.1,GeneID:1258475;Name=NP_803744.1;experiment=ESI-MS/MS analysis;gbkey=CDS;locus_tag=PHIKZ178;product=RNA polymerase beta subunit;protein_id=NP_803744.1;transl_table=11	CDS	PHIKZ178	RNA polymerase beta subunit	1955.21	1978.83	1770.18	1671.52	1661.6	1625.27	1846.19	1618.99	1923.46	1689.08	1621.32	1687.72	1820.47	1856.37	1837.69	2096.69	1790.69	1650.24	1748.42	1596.92	1985.89	1527.88	1800.52	2029.06	1660.08	1445.57	1850.61	1717.45	1896.28	2235.98	1815.54	1877.31	1960.33	1788.89	1507.82	2201.49	1617.72	1637.63	2067.73	1318.21	2041.22	2633.83
NC_004629.1	186660	187733	-	ID=cds-NP_803745.1;Parent=gene-PHIKZ179;Dbxref=GenBank:NP_803745.1,GeneID:1258238;Name=NP_803745.1;experiment=RNA sequence analysis;gbkey=CDS;locus_tag=PHIKZ179;product=PHIKZ179;protein_id=NP_803745.1;transl_table=11	CDS	PHIKZ179	PHIKZ179	2535.69	2377.13	2385.33	2213.28	2063.48	2041.93	2939.25	2339.5	3515.31	2832.55	2710.61	2064.42	3148.55	3027.75	3137.86	3735.49	3043.74	2864.36	1705.71	2229.22	3242.72	3042.56	2277.99	2064.62	2756.85	2383.96	2599.78	3290.31	3161.69	3002.92	2031.56	2525.83	2245.56	2387.96	2449.35	3168.13	2495.85	2289.33	3887.23	2572.29	2959.82	3813.3
NC_004629.1	187786	189258	-	ID=cds-NP_803746.1;Parent=gene-PHIKZ180;Dbxref=GenBank:NP_803746.1,GeneID:1258312;Name=NP_803746.1;experiment=ESI-MS/MS analysis;gbkey=CDS;locus_tag=PHIKZ180;product=RNA polymerase beta subunit;protein_id=NP_803746.1;transl_table=11	CDS	PHIKZ180	RNA polymerase beta subunit	1059.84	482.44	487.9	972.33	1099.06	534.03	1151.42	420.27	887.23	1111.42	1124.22	679.05	1045.45	1686.63	1054.62	1258.65	1604.02	1061.82	736.99	1164.36	1388.1	1258.61	866.23	600.04	908.4	1042.92	1008.93	1324.66	984.27	928.35	953.95	1000.89	704.42	1048.01	892.94	718.55	819.22	924.15	1016.37	736.13	932.04	990.27
NC_004629.1	189334	196047	+	ID=cds-NP_803747.1;Parent=gene-PHIKZ181;Dbxref=GenBank:NP_803747.1,GeneID:1258330;Name=NP_803747.1;experiment=ESI-MS/MS analysis;gbkey=CDS;locus_tag=PHIKZ181;product=tail fiber protein;protein_id=NP_803747.1;transl_table=11	CDS	PHIKZ181	tail fiber protein	1917.01	2344.25	2205.04	1638.44	1520.49	2005.97	1993.1	2003.16	2212.53	1902.12	1928.12	1705.79	1567.72	1705.87	1653.76	2417.34	1667.96	1647.65	1480.48	1569.02	1504.28	1742.19	1863.83	2231.02	1797.91	1375.24	1972.04	1655.33	2261.7	2732.29	1641.71	2597	2190.76	1664.44	1760.63	2627.04	1599.73	1870.35	3176.16	1843.91	2202.64	2880.75
NC_004629.1	196103	198097	+	ID=cds-NP_803748.1;Parent=gene-PHIKZ182;Dbxref=GenBank:NP_803748.1,GeneID:1258456;Name=NP_803748.1;experiment=RNA sequence analysis;gbkey=CDS;locus_tag=PHIKZ182;product=PHIKZ182;protein_id=NP_803748.1;transl_table=11	CDS	PHIKZ182	PHIKZ182	899.91	1220.35	822.18	608.91	586.95	926.01	663.03	730.12	807.93	848.91	977.88	802.19	656.52	615.45	757.4	921.7	900.41	638.61	884.25	580.41	613.81	808.95	762.8	893.85	813.42	393.04	835.23	590.44	1271.78	1028.17	714.96	886.81	850.44	702.89	528.28	1025.47	646.42	592.42	1238.52	548.24	822.11	1216.26
NC_004629.1	198156	198461	+	ID=cds-NP_803749.1;Parent=gene-PHIKZ183;Dbxref=GenBank:NP_803749.1,GeneID:1258454;Name=NP_803749.1;experiment=RNA sequence analysis;gbkey=CDS;locus_tag=PHIKZ183;product=PHIKZ183;protein_id=NP_803749.1;transl_table=11	CDS	PHIKZ183	PHIKZ183	2720.95	1419.21	1132.85	3430.74	2414.14	1324.3	3924.92	912.35	2799.79	4858.11	4423.26	1498.17	3605.78	3949.78	2746.38	2979.73	3173.15	3046.46	665.19	3471.06	3671.39	3443.37	2677.85	658.76	2325.96	2484.02	1839.66	3731.91	2493.68	2023.62	2930.61	642.4	778.98	4441.87	3774.85	2205.33	963.29	3207.14	2187.72	2927.24	3071.35	1833.42
NC_004629.1	198469	199161	+	ID=cds-NP_803750.1;Parent=gene-PHIKZ184;Dbxref=GenBank:NP_803750.1,GeneID:1258348;Name=NP_803750.1;experiment=ESI-MS/MS analysis;gbkey=CDS;locus_tag=PHIKZ184;product=PHIKZ184;protein_id=NP_803750.1;transl_table=11	CDS	PHIKZ184	PHIKZ184	9874.49	2202.82	1464.06	7325.48	10387.7	3869.7	12131.6	1523.85	5846.1	12807.5	11140.5	3283.59	11889.7	19655.3	14025.5	9319.73	14268.2	15230.5	7245.11	8881.98	12353	15493.2	9645.23	2550.82	12817.5	10656.7	7310.86	13182.8	8010.56	5789.43	12655	3659.2	1638.9	12549.1	10025.2	3013.6	5290.3	9852.07	6252.69	9687.31	8363.11	3602.55
NC_004629.1	199270	199824	+	ID=cds-NP_803751.1;Parent=gene-PHIKZ185;Dbxref=GenBank:NP_803751.1,GeneID:1258484;Name=NP_803751.1;experiment=RNA sequence analysis;gbkey=CDS;locus_tag=PHIKZ185;product=PHIKZ185;protein_id=NP_803751.1;transl_table=11	CDS	PHIKZ185	PHIKZ185	3297.31	6307.3	6855.36	3553.4	2931.12	5970.07	2573.42	7895.35	4290.88	2215.15	3038.24	6277.74	2617.36	3301.14	3196.69	3176.24	3003.34	2575.5	2720.09	5113.85	4129.42	2955.9	2995.06	5029.06	3975.51	2710.3	3732.62	2446.43	2509.19	4323.43	1628.52	4002.35	6391.88	2870.13	4496.76	3634.94	2771.75	3517.51	3552.81	3363.79	3586.01	3967.61
NC_004629.1	199847	200068	+	ID=cds-YP_009639923.1;Parent=gene-PHIKZ_p56;Dbxref=GenBank:YP_009639923.1,GeneID:40340256;Name=YP_009639923.1;experiment=RNA sequence analysis;gbkey=CDS;locus_tag=PHIKZ_p56;product=PHIKZ185.1;protein_id=YP_009639923.1;transl_table=11	CDS	PHIKZ_p56	PHIKZ185.1	2812.87	6698.54	7350.47	3310.2	3433.8	7623.65	4130.63	7873.48	4382.45	3842.61	3406.1	5631.94	2359.91	3975.2	5123.88	3833.39	4337.35	3545.97	2139.4	5804.07	6325.7	3845.07	3954.74	4609.98	4809.08	4144.74	710.01	2551.74	3952.83	4474.52	2226.49	5489.95	5684.48	2576.47	5355.09	4767.65	2614.07	2566.83	2467.23	5351.48	3278.87	4232.96
NC_004629.1	200099	200503	+	ID=cds-NP_803752.1;Parent=gene-PHIKZ186;Dbxref=GenBank:NP_803752.1,GeneID:1258451;Name=NP_803752.1;experiment=RNA sequence analysis;gbkey=CDS;locus_tag=PHIKZ186;product=PHIKZ186;protein_id=NP_803752.1;transl_table=11	CDS	PHIKZ186	PHIKZ186	14712	24467.8	24362.8	16978.3	11526.2	24779.1	14967.7	35455.8	19612.2	15425.7	15477.8	24203.2	14327.4	14566.1	16789	16660	13485.9	16930.8	18135.1	21668.5	19833.6	18277.5	21880.2	31089.1	27274.7	16693.8	15623.2	12344.4	22844.9	19080.1	12727.5	21016.6	30432.3	11146.5	19465.1	12154.9	14783.9	10761	15958.4	18950.7	19451.9	18423.8
NC_004629.1	200624	200953	+	ID=cds-NP_803753.1;Parent=gene-PHIKZ187;Dbxref=GenBank:NP_803753.1,GeneID:1258455;Name=NP_803753.1;experiment=RNA sequence analysis;gbkey=CDS;locus_tag=PHIKZ187;product=PHIKZ187;protein_id=NP_803753.1;transl_table=11	CDS	PHIKZ187	PHIKZ187	4021.13	5463.38	5662.25	3772.03	4310.43	4550.76	3393.56	6620.88	4840.32	4010.6	4239.05	5885.21	3776.51	3866	5119.02	6401.01	5418.87	4237.35	5808.33	5355.57	5038.48	3677.94	3192.56	5027.79	4184.19	3879.35	6072.89	3024.53	2659.17	2384.65	2610.49	2889.07	4249	4118.83	5084.4	3207.33	2428.49	2142.48	4094.11	3114.36	3378.48	3272.65
NC_004629.1	200956	202014	+	ID=cds-NP_803754.1;Parent=gene-PHIKZ188;Dbxref=GenBank:NP_803754.1,GeneID:1258254;Name=NP_803754.1;experiment=RNA sequence analysis;gbkey=CDS;locus_tag=PHIKZ188;product=thymidylate kinase;protein_id=NP_803754.1;transl_table=11	CDS	PHIKZ188	thymidylate kinase	4602.68	6660.76	6842.2	4928.27	3925.69	6370.13	4153.31	8585.05	5100.84	4987.2	4448.39	6304.59	3477.98	4347.8	5226.36	5926.55	4599.72	4508.99	5397.85	7859.33	5601.31	4697.76	3791.47	5080.91	6102.58	4495.45	3508.38	5459.63	4467.44	3983.46	3933.97	4501.38	5680.18	3844.66	5429.87	4165.5	4323.05	3537.44	4183.65	5066.09	4350.35	4092.47
NC_004629.1	202052	202303	+	ID=cds-NP_803755.1;Parent=gene-PHIKZ189;Dbxref=GenBank:NP_803755.1,GeneID:1258248;Name=NP_803755.1;experiment=RNA sequence analysis;gbkey=CDS;locus_tag=PHIKZ189;product=PHIKZ189;protein_id=NP_803755.1;transl_table=11	CDS	PHIKZ189	PHIKZ189	46428.2	67523.2	61533.2	44872.7	40104.8	54958.3	37677	68253.7	49094.7	45674.8	41798.6	57354.7	34429	37265.4	47395.9	42695.3	37599.9	41884	66234.1	54689.5	52472	48375.3	45662.8	44672.8	62757.7	47340.2	36278.1	42033.3	57835.7	43309	36314.5	50548	70386.7	37902.4	54235.4	49893.5	45947.8	36598.9	46320	58518.4	41792.3	42299.6
NC_004629.1	202373	202813	+	ID=cds-NP_803756.1;Parent=gene-PHIKZ190;Dbxref=GenBank:NP_803756.1,GeneID:1258242;Name=NP_803756.1;experiment=RNA sequence analysis;gbkey=CDS;locus_tag=PHIKZ190;product=PHIKZ190;protein_id=NP_803756.1;transl_table=11	CDS	PHIKZ190	PHIKZ190	491.67	596.82	421.79	3570.77	801.92	918.9	588.85	550.49	559.76	440.92	617.27	831.64	629.99	826.55	481.23	758.11	532.1	375.8	923.12	1460.89	738.77	574.64	504.34	351.62	322.79	1070.45	357.42	632.08	432.58	468.05	512.37	824.64	349.75	683.37	477.97	579.88	647.52	335	441.6	384.85	376.08	858.71
NC_004629.1	202841	203632	+	ID=cds-NP_803757.1;Parent=gene-PHIKZ191;Dbxref=GenBank:NP_803757.1,GeneID:1258239;Name=NP_803757.1;experiment=RNA sequence analysis;gbkey=CDS;locus_tag=PHIKZ191;product=PHIKZ191;protein_id=NP_803757.1;transl_table=11	CDS	PHIKZ191	PHIKZ191	350.43	1179.75	822.01	1372.85	704.51	752.44	532.81	705	440.03	673.19	553.75	863	571.29	847.81	621.66	498.88	970.58	457.74	278.42	747.49	624.14	555.73	872.04	998.51	700.96	828.4	597.05	828.79	698.52	553.81	588.43	930.76	548.83	605.71	702.62	914.84	1000.24	799.43	476.42	845.26	663.13	318.76
NC_004629.1	203613	204350	+	ID=cds-NP_803758.2;Parent=gene-PHIKZ_p57;Dbxref=GenBank:NP_803758.2,GeneID:1258236;Name=NP_803758.2;experiment=RNA sequence analysis;gbkey=CDS;locus_tag=PHIKZ_p57;product=PHIKZ192;protein_id=NP_803758.2;transl_table=11	CDS	PHIKZ_p57	PHIKZ192	940.17	891.6	572.83	751.89	1171.36	985.15	945.65	855.27	826.4	926.43	1229.52	1095.56	1322.98	1442.75	977.71	638.34	1282.8	954.39	528.64	849.38	837.26	1626.54	951.71	819.44	925.85	1506.99	396.65	1035.65	1163.21	664.26	956.8	945.59	303.99	800.04	948.25	808.53	1235.69	1058.11	857.62	741.02	686.68	494.13
NC_004629.1	204350	204712	+	ID=cds-NP_803759.1;Parent=gene-PHIKZ193;Dbxref=GenBank:NP_803759.1,GeneID:1258211;Name=NP_803759.1;experiment=RNA sequence analysis;gbkey=CDS;locus_tag=PHIKZ193;product=PHIKZ193;protein_id=NP_803759.1;transl_table=11	CDS	PHIKZ193	PHIKZ193	1146.85	906.33	535.71	1425.36	1104.13	1214.85	1162.48	1103.48	1320.09	881.26	1374.83	1377.73	1180.84	1268.41	1028.95	1172.19	1181.41	798.96	1168.21	1055.28	1207.01	1469.71	644.96	982.49	1333.29	1741.3	620.32	1065.15	1051.06	852.93	933.71	1218.44	849.8	1253.78	1625.89	939.3	609.02	1250.02	704.15	883.14	406.13	888.68
NC_004629.1	204725	205081	+	ID=cds-NP_803760.1;Parent=gene-PHIKZ194;Dbxref=GenBank:NP_803760.1,GeneID:1258210;Name=NP_803760.1;experiment=RNA sequence analysis;gbkey=CDS;locus_tag=PHIKZ194;product=PHIKZ194;protein_id=NP_803760.1;transl_table=11	CDS	PHIKZ194	PHIKZ194	1676.3	589.8	805.23	1428.31	1739.06	1869.59	2000.35	1122.03	894.85	1651.58	1800.37	1470.93	2201.26	1692.76	1569.36	2170.95	1722.57	1392.67	1092.81	1804.63	1888.14	2391.05	1639.5	1433.35	1555.07	2039.51	1198.41	1611.98	961.85	1084.08	1226.31	1211.39	942.64	1360.99	1228.11	1472.43	1522.35	1271.03	886.45	977.21	671.05	1021.48
NC_004629.1	205231	205605	+	ID=cds-NP_803761.1;Parent=gene-PHIKZ195;Dbxref=GenBank:NP_803761.1,GeneID:1258207;Name=NP_803761.1;experiment=RNA sequence analysis;gbkey=CDS;locus_tag=PHIKZ195;product=PHIKZ195;protein_id=NP_803761.1;transl_table=11	CDS	PHIKZ195	PHIKZ195	901.99	772.05	744.04	1379.74	1844.2	1239.54	1298.41	1132.91	851.9	1070.51	1693.79	1266.96	2222.61	1918.47	1924.13	1418.35	2114.59	939.12	678.5	1671.57	1467.97	1458.24	1373.51	868.35	1708.19	1557.56	1321.02	1678.48	763.07	447.22	1638.19	1572.61	897.39	1082.45	1214.12	1363.87	1915.99	1463.28	778.99	1835.47	1056.54	486.22
NC_004629.1	205607	205969	+	ID=cds-NP_803762.1;Parent=gene-PHIKZ196;Dbxref=GenBank:NP_803762.1,GeneID:1258209;Name=NP_803762.1;experiment=RNA sequence analysis;gbkey=CDS;locus_tag=PHIKZ196;product=PHIKZ196;protein_id=NP_803762.1;transl_table=11	CDS	PHIKZ196	PHIKZ196	1003.49	725.07	489.13	1012.21	952.58	1641.69	983.64	1070.04	640.04	1071.34	1083.2	1997.71	1246.45	1109.86	1543.42	1465.24	1805.55	913.1	1635.49	1606.91	1021.31	992.05	1128.68	469.89	1647.01	2204.17	744.38	1486.25	893.4	710.77	1030.97	1055.98	811.17	1135.18	1207.81	724.05	1243.43	465.13	1240.64	1116.91	685.34	270.47
NC_004629.1	205981	206343	+	ID=cds-NP_803763.1;Parent=gene-PHIKZ197;Dbxref=GenBank:NP_803763.1,GeneID:1258216;Name=NP_803763.1;experiment=RNA sequence analysis;gbkey=CDS;locus_tag=PHIKZ197;product=membrane protein;protein_id=NP_803763.1;transl_table=11	CDS	PHIKZ197	membrane protein	5232.49	6525.61	3027.94	5742.74	7144.36	7453.27	5499.45	4647.99	4480.29	7568.47	5957.59	6613.11	6560.24	12340.5	7974.35	10466	9027.74	7304.8	6915.79	8034.55	9594.15	7495.51	8997.2	7859.93	8744.84	11483.8	6699.41	9165.23	5991.03	4726.65	6224.7	6958.67	5909.98	8556.19	8175.92	6046.77	8957.74	4941.96	4124.28	8467.74	4416.65	4791.13
NC_004629.1	206484	206972	+	ID=cds-NP_803764.1;Parent=gene-PHIKZ198;Dbxref=GenBank:NP_803764.1,GeneID:1258201;Name=NP_803764.1;experiment=RNA sequence analysis;gbkey=CDS;locus_tag=PHIKZ198;product=PHIKZ198;protein_id=NP_803764.1;transl_table=11	CDS	PHIKZ198	PHIKZ198	2483.08	3229.44	2697.28	2269.52	2217.82	2583.6	2555.66	2333.33	1841.1	2296.07	2659.69	2454.56	1655.76	1922.39	2812.25	3977.85	2846.1	3050.2	1873.15	2385.72	3078.56	2618.42	2729.01	2600.24	2154.15	2879.76	3683.84	1912.37	3042.91	2849.2	2425.92	3859.15	2924.77	2163.29	2207	2847.2	3089.34	2546.42	4530.15	2352.38	3014.82	4187.61
NC_004629.1	207063	207494	+	ID=cds-NP_803765.1;Parent=gene-PHIKZ199;Dbxref=GenBank:NP_803765.1,GeneID:1258436;Name=NP_803765.1;experiment=ESI-MS/MS analysis;gbkey=CDS;locus_tag=PHIKZ199;product=Rnase H;protein_id=NP_803765.1;transl_table=11	CDS	PHIKZ199	Rnase H	1706.5	974.81	626.29	676.96	1255.22	1158.76	1408.86	646.25	1411.76	1451.97	1330.27	598.13	1469.98	1354.47	962.85	1301.56	1048.9	1390.65	942.35	1047.96	1326.29	802.73	948.41	1363.98	889.68	981.62	1146.72	1207.24	574.07	1702.16	1307.62	1615.38	973.73	1324.02	936.82	1085.25	874.24	781.67	1239.71	1767.9	917.14	1298.67
NC_004629.1	207514	208173	+	ID=cds-NP_803766.1;Parent=gene-PHIKZ200;Dbxref=GenBank:NP_803766.1,GeneID:1258433;Name=NP_803766.1;experiment=RNA sequence analysis;gbkey=CDS;locus_tag=PHIKZ200;product=PHIKZ200;protein_id=NP_803766.1;transl_table=11	CDS	PHIKZ200	PHIKZ200	1563.77	478.54	717.39	1215.68	1393.15	686.23	1635.3	533.35	2200.14	1986.29	1420.66	694.61	1683.8	1351.65	1324.77	1680.84	1324.07	1412.45	1439.23	1108.05	1651.12	1374.18	1152.87	939.77	1531.33	1345.65	818.82	2016.35	1127.26	1309.6	1497.82	1593.45	764.82	1332.56	1303.04	774.93	1130.5	1598.87	1475.35	1785.76	1186.66	1275.06
NC_004629.1	208214	210163	-	ID=cds-NP_803767.1;Parent=gene-PHIKZ201;Dbxref=GenBank:NP_803767.1,GeneID:1258416;Name=NP_803767.1;experiment=ESI-MS/MS analysis;gbkey=CDS;locus_tag=PHIKZ201;product=virion structural protein;protein_id=NP_803767.1;transl_table=11	CDS	PHIKZ201	virion structural protein	1334.31	1073.04	945.22	1084.41	1418.61	1094.07	1481.51	846.57	1265.93	1402.47	1481.29	816.43	1400.33	1574.13	1371.27	1613.18	1477.22	1253.58	1130.83	1303.68	1734.14	1183.28	1782.92	1391.59	1554.89	1571.51	1108.55	1627.75	2064.2	1422.37	1379.64	1693.57	1193.64	1725.23	1344.7	1231.27	1743.1	1136.43	1541.74	1339.37	1341.94	1575.19
NC_004629.1	210174	210644	-	ID=cds-NP_803768.1;Parent=gene-PHIKZ202;Dbxref=GenBank:NP_803768.1,GeneID:1258430;Name=NP_803768.1;experiment=ESI-MS/MS analysis;gbkey=CDS;locus_tag=PHIKZ202;product=virion structural protein;protein_id=NP_803768.1;transl_table=11	CDS	PHIKZ202	virion structural protein	1141.67	2151.42	1059.11	1448.78	1401.57	1214.64	1585.1	876.22	1664.82	985.49	1380.67	1256.49	1112.32	1832.93	1423.81	1032.47	1752.31	1495.42	1080.41	1497.23	1717.37	1953.92	1590.63	987.66	1934.25	1511.89	2390.39	1737.28	1498.59	1972.06	1679.08	1857.24	1815.97	1658.36	1253.08	1734.4	1329.9	1590.72	2067.37	1361.27	1662.83	1846.26
NC_004629.1	210656	212767	-	ID=cds-NP_803769.1;Parent=gene-PHIKZ203;Dbxref=GenBank:NP_803769.1,GeneID:1258429;Name=NP_803769.1;experiment=ESI-MS/MS analysis;gbkey=CDS;locus_tag=PHIKZ203;product=DEAD/DEAH box helicase;protein_id=NP_803769.1;transl_table=11	CDS	PHIKZ203	DEAD/DEAH box helicase	418.87	436.17	508.42	387	372.1	389.39	699.31	517.26	687.55	457.37	551.36	497.28	511.15	545.02	474.28	697.95	574.68	411.96	305.19	457.56	537.25	454.69	604.15	521.28	694.22	363.69	234.56	664.17	505.82	604.71	518.22	646.88	431.54	547.47	403.21	413.7	414.34	374.73	432.23	531.26	554.06	591.04
NC_004629.1	213118	213513	+	ID=cds-NP_803770.1;Parent=gene-PHIKZ204;Dbxref=GenBank:NP_803770.1,GeneID:1258382;Name=NP_803770.1;experiment=RNA sequence analysis;gbkey=CDS;locus_tag=PHIKZ204;product=PHIKZ204;protein_id=NP_803770.1;transl_table=11	CDS	PHIKZ204	PHIKZ204	854.16	2126.86	1686.72	1268.7	635.05	1294.2	676.25	1747.18	1650.11	522.71	992.93	1641.8	821.85	1041.59	707.4	1573.39	858.19	1020.1	1456.37	2176.52	1418.49	707.3	827.7	1722.92	1042.45	1192.09	568.62	817.44	578.08	684.12	891.56	1017.63	1841.23	947.39	1277.49	986.59	1418.94	1305.74	614.73	952.4	977.25	1204.22
NC_004629.1	213485	213661	+	ID=cds-YP_009639924.1;Parent=gene-PHIKZ_p58;Dbxref=GenBank:YP_009639924.1,GeneID:40340255;Name=YP_009639924.1;experiment=RNA sequence analysis;gbkey=CDS;locus_tag=PHIKZ_p58;product=PHIKZ204.1;protein_id=YP_009639924.1;transl_table=11	CDS	PHIKZ_p58	PHIKZ204.1	1127	669.15	1385.27	804.94	532.8	2154.79	825.26	1577.29	1312.63	779.63	897.13	1459.85	807.24	1571.62	671.43	1030.28	868.58	1170.39	1245.82	2164.23	1777.2	753.54	992.04	2102.55	1045.5	497.25	1272.17	304.81	323.33	874.61	837.76	1110.6	1980.47	694.95	1143.24	722.39	676.55	1550.09	481.37	1065.4	989.08	950.89
NC_004629.1	213678	214079	+	ID=cds-NP_803771.1;Parent=gene-PHIKZ205;Dbxref=GenBank:NP_803771.1,GeneID:1258321;Name=NP_803771.1;experiment=RNA sequence analysis;gbkey=CDS;locus_tag=PHIKZ205;product=PHIKZ205;protein_id=NP_803771.1;transl_table=11	CDS	PHIKZ205	PHIKZ205	2545.81	3830.14	6562.05	3432.2	2033.12	4121.13	2523.33	4348.04	2347.92	2324.88	2727.43	5245.83	1717.9	3388.33	2175	2381.56	3321.15	2756.97	5527.54	4482.99	4415.53	3151.92	3232.26	5014.47	4461.68	3741.83	6385.55	2549.92	3464.17	2406.82	2757.71	3202.91	4639.02	2065.4	4404.47	3233.68	2841.36	3438.76	2331.39	3096.02	3369.31	2860.95
NC_004629.1	214322	215032	+	ID=cds-NP_803772.1;Parent=gene-PHIKZ206;Dbxref=GenBank:NP_803772.1,GeneID:1258431;Name=NP_803772.1;experiment=RNA sequence analysis;gbkey=CDS;locus_tag=PHIKZ206;product=PHIKZ206;protein_id=NP_803772.1;transl_table=11	CDS	PHIKZ206	PHIKZ206	719.7	1406.69	1105.92	980.83	939.52	1709.85	627.75	1399.91	1450.05	670.48	989.06	1629.54	1161.1	1173.74	871.57	662.58	1058.39	1063.48	2147.14	1787.75	1295.67	1069.26	872.6	1417.59	780.82	889.02	1013.44	1087.62	1153.72	889.07	963.34	1340.92	808.57	908.27	1055.41	1638.5	1256.7	1588.07	770.36	822.2	1101.54	769.34
NC_004629.1	215032	215685	+	ID=cds-NP_803773.1;Parent=gene-PHIKZ207;Dbxref=GenBank:NP_803773.1,GeneID:1258462;Name=NP_803773.1;experiment=RNA sequence analysis;gbkey=CDS;locus_tag=PHIKZ207;product=DprA-like DNA recombination-mediator protein;protein_id=NP_803773.1;transl_table=11	CDS	PHIKZ207	DprA-like DNA recombination-mediator protein	2771.66	2736.63	1848.71	2900.84	2247.09	2697.19	2518.89	2412.81	2331.35	2838.93	2555.2	4142.15	2476.04	2361.41	2816.63	2532.77	1892.97	2328.17	3319.85	3434.52	1820.87	2018.99	2452.18	2062.76	2372.48	1945.23	1652.66	2392.32	2421.05	1676.68	2191.76	2930.6	1650.87	2115.92	2849.15	3084.69	3000.07	2759.15	2065.83	2422.08	2155.58	2037.36
NC_004629.1	215789	216889	+	ID=cds-NP_803774.1;Parent=gene-PHIKZ208;Dbxref=GenBank:NP_803774.1,GeneID:1258192;Name=NP_803774.1;experiment=RNA sequence analysis;gbkey=CDS;locus_tag=PHIKZ208;product=AAA family ATPase;protein_id=NP_803774.1;transl_table=11	CDS	PHIKZ208	AAA family ATPase	1039.82	1601.67	1689.45	885.39	827.99	1732.05	456.98	1587.57	1187	774.81	796.68	2104.64	980.52	923.51	1218.2	966.18	1043.59	884.33	1386.57	1708.01	1326.5	920.67	808.05	1746.39	827.46	813.92	1145.3	947.37	727.72	843.63	885.05	1749.72	1069.78	670.33	888.32	1522.64	686.05	1571.86	862.3	736.49	803.4	789.82
NC_004629.1	216997	217599	+	ID=cds-NP_803775.1;Parent=gene-PHIKZ209;Dbxref=GenBank:NP_803775.1,GeneID:1258352;Name=NP_803775.1;experiment=RNA sequence analysis;gbkey=CDS;locus_tag=PHIKZ209;product=PHIKZ209;protein_id=NP_803775.1;transl_table=11	CDS	PHIKZ209	PHIKZ209	1208.18	2662.55	1934.96	1268.42	912.3	2134.69	592.14	2576.62	1252.22	1061.02	927.95	2322.27	921.48	381.78	1633.01	1209.68	1127.18	996.29	2981.78	1328.29	1080.59	1061.7	1009.48	1851.5	1227.55	1486.12	1269.64	596.47	1265.45	1412	1124.16	1858.18	2232.31	938.35	1594	1272.27	427.73	2030.01	888.15	1438.56	947.38	1628.18
NC_004629.1	217727	218059	+	ID=cds-NP_803776.1;Parent=gene-PHIKZ210;Dbxref=GenBank:NP_803776.1,GeneID:1258389;Name=NP_803776.1;experiment=RNA sequence analysis;gbkey=CDS;locus_tag=PHIKZ210;product=PHIKZ210;protein_id=NP_803776.1;transl_table=11	CDS	PHIKZ210	PHIKZ210	5938.29	2134.05	2412.07	4773.89	5380.8	3507.6	9114.19	3134.81	4665.89	9079.12	7175.53	3053.77	7032.07	12530.5	14046.1	13918.9	15842.9	12535.3	1477.2	12653.9	12786.3	14018.5	10089	2514.53	6754.09	10500	3516.24	10477	5041.29	4029	9817.75	2951.59	2358	8791.4	7393.32	1429.23	7219.82	6939.95	3143.43	8352.84	4178.14	1516.29
NC_004629.1	218071	218196	+	ID=cds-YP_009639925.1;Parent=gene-PHIKZ_p59;Dbxref=GenBank:YP_009639925.1,GeneID:40340254;Name=YP_009639925.1;experiment=RNA sequence analysis;gbkey=CDS;locus_tag=PHIKZ_p59;product=PHIKZ210.1;protein_id=YP_009639925.1;transl_table=11	CDS	PHIKZ_p59	PHIKZ210.1	8122.36	5639.99	4764.29	10236.2	6736.11	5675.56	11335.3	5972.8	7721.46	10255	9601.97	14950.6	11276.9	7232.31	9095.16	12181.4	10403.4	8796.06	4711.77	10088	9362.03	11220.5	9569.22	4430.37	3615.21	7937.65	7505.82	6850.92	5147.68	4095.42	10143.4	5304.42	5119.04	7517.02	10171.2	6596.09	8992.17	9463.78	6955.24	12197.6	6215.82	3562.07
NC_004629.1	218322	218579	+	ID=cds-YP_009639926.1;Parent=gene-PHIKZ_p60;Dbxref=GenBank:YP_009639926.1,GeneID:40340300;Name=YP_009639926.1;experiment=RNA sequence analysis;gbkey=CDS;locus_tag=PHIKZ_p60;product=PHIKZ210.2;protein_id=YP_009639926.1;transl_table=11	CDS	PHIKZ_p60	PHIKZ210.2	470.63	1581.24	1409.16	813.8	913.81	1894.05	912.16	658.67	1069.37	1045.42	1348.18	1453.83	1815.25	1041.03	1052.88	824.62	1285.86	1244.56	1643.64	1316.04	2003.04	1240.71	862.07	240.41	772.44	1736.68	174.55	1010.71	591.53	1000.04	1012.65	990.5	978.26	834.34	1568.64	1294.05	1142.51	1267.94	990.72	986.74	892.83	597.99
NC_004629.1	218592	219011	+	ID=cds-NP_803777.1;Parent=gene-PHIKZ211;Dbxref=GenBank:NP_803777.1,GeneID:1258339;Name=NP_803777.1;experiment=RNA sequence analysis;gbkey=CDS;locus_tag=PHIKZ211;product=PHIKZ211;protein_id=NP_803777.1;transl_table=11	CDS	PHIKZ211	PHIKZ211	991.2	846	1429.29	785.57	1178.82	1191.87	1294.54	953.72	1037.21	1269.44	1404.29	1647.21	1776.58	1073.43	1273.32	1157.84	1233	1134.44	2544.36	1388.83	1417.68	1270.25	1031.25	886.07	1050.67	857.27	804.19	1241.73	408.79	1412.92	1378.61	1006.28	901.4	966.47	1244.64	1386.87	1447.52	1130.63	811.44	897.98	1096.91	1335.78
NC_004629.1	219008	219352	+	ID=cds-NP_803778.1;Parent=gene-PHIKZ212;Dbxref=GenBank:NP_803778.1,GeneID:1258344;Name=NP_803778.1;experiment=RNA sequence analysis;gbkey=CDS;locus_tag=PHIKZ212;product=PHIKZ212;protein_id=NP_803778.1;transl_table=11	CDS	PHIKZ212	PHIKZ212	980.43	1449.5	1543.95	1130.23	1480.64	898.22	1575.96	2568.39	1052.24	1654.49	1227.38	1715.38	2300.84	1779.45	2288.29	1145.25	1876.3	2672.06	2999.14	1059.87	1465.36	1082.47	1119.71	1213.53	948.99	1507.46	1696.97	1615.92	1105.89	1271.36	1678.3	797.7	1219.28	1568.77	1001.99	1091.26	1842.3	978.79	882.01	1311.83	640.98	691.12
NC_004629.1	219366	219905	+	ID=cds-NP_803779.2;Parent=gene-PHIKZ_p61;Dbxref=GenBank:NP_803779.2,GeneID:1258346;Name=NP_803779.2;experiment=RNA sequence analysis;gbkey=CDS;locus_tag=PHIKZ_p61;product=PHIKZ213;protein_id=NP_803779.2;transl_table=11	CDS	PHIKZ_p61	PHIKZ213	1252.77	1072.29	1064.7	1138.68	1426.23	1522.94	1893.51	1506.05	1371.42	1393.89	1582.32	1867.72	2028.57	1652.01	943.2	1491.52	1453.48	1572.88	3486.71	2015.3	832.18	963.27	1192.28	1378.34	1133.52	1244.62	667.18	1498.64	847.85	883.93	1386.08	1037.48	882.85	990.88	1124.19	1183.91	1501.13	1856.46	1127.01	768.27	1126.16	727.26
NC_004629.1	219929	220498	+	ID=cds-NP_803780.1;Parent=gene-PHIKZ214;Dbxref=GenBank:NP_803780.1,GeneID:1258191;Name=NP_803780.1;experiment=RNA sequence analysis;gbkey=CDS;locus_tag=PHIKZ214;product=dCTP deaminase;protein_id=NP_803780.1;transl_table=11	CDS	PHIKZ214	dCTP deaminase	1354.21	992.77	934.49	644.62	1213.29	1714.62	925.4	1511.96	1146.39	1298.52	955.14	1359.97	1545.8	1632.38	1087.16	1199.74	1604.11	1217.52	833.24	1619.03	1359.96	1076.37	924.16	680.1	699.26	1740.6	513.56	1120.04	870.16	565.81	1028.2	706.98	590.39	949.52	1198.15	996.98	1454.45	1277.41	768.74	992.51	727.42	369.1
NC_004629.1	220501	220737	+	ID=cds-NP_803781.1;Parent=gene-PHIKZ215;Dbxref=GenBank:NP_803781.1,GeneID:1258461;Name=NP_803781.1;experiment=RNA sequence analysis;gbkey=CDS;locus_tag=PHIKZ215;product=PHIKZ215;protein_id=NP_803781.1;transl_table=11	CDS	PHIKZ215	PHIKZ215	658.71	1721.35	1355.64	1044.11	1061.1	804.64	410.89	1536.49	490.16	714.59	893.35	879.25	1607.67	930.9	1898.34	384.73	1126.67	568.16	0	1212.24	1185.07	1406.92	938.46	261.71	1141.19	1147.84	380.04	796.74	1046.4	108.87	655.47	787.96	473.31	570.91	1138.42	779.29	1088.28	1424.81	308.14	596.76	1049.7	355.08
NC_004629.1	220828	221304	+	ID=cds-NP_803782.1;Parent=gene-PHIKZ216;Dbxref=GenBank:NP_803782.1,GeneID:1258377;Name=NP_803782.1;experiment=RNA sequence analysis;gbkey=CDS;locus_tag=PHIKZ216;product=PHIKZ216;protein_id=NP_803782.1;transl_table=11	CDS	PHIKZ216	PHIKZ216	7891.18	14125.6	13045.8	8143.15	8105.93	17340.8	5954.43	15217.4	7793.22	8915.63	8195.64	13699.9	9818.36	7199.27	8613.39	9812.51	7904.93	8903.08	8534.53	10075	7913.57	7829.2	7951.27	10662.6	7400.94	8152.12	8119.5	6428.13	8318.56	8329.92	7490.44	12569.3	15256.3	7955.4	11436.3	11437.1	6971.38	10618.9	10615.1	11504.3	9059.51	7968.44
NC_004629.1	221393	221554	+	ID=cds-NP_803783.2;Parent=gene-PHIKZ_p62;Dbxref=GenBank:NP_803783.2,GeneID:1258440;Name=NP_803783.2;experiment=RNA sequence analysis;gbkey=CDS;locus_tag=PHIKZ_p62;product=PHIKZ217;protein_id=NP_803783.2;transl_table=11	CDS	PHIKZ_p62	PHIKZ217	1820.26	406.17	730.67	2082.95	3977.91	956.44	3005.57	149.86	1254.9	3020.09	3360.69	874.69	3821.95	3019.81	3563.21	3939.87	2847.02	3005.09	0	2955.77	3467.42	3375.57	1734.23	765.74	1757.39	3654.85	1806.96	2608.74	1530.85	1194.5	3879.27	3033.57	173.11	3151.07	2290.01	613.88	3070.5	1758.76	1502.68	3375.74	1478.8	779.2
NC_004629.1	221574	221789	+	ID=cds-NP_803784.1;Parent=gene-PHIKZ218;Dbxref=GenBank:NP_803784.1,GeneID:1258287;Name=NP_803784.1;experiment=RNA sequence analysis;gbkey=CDS;locus_tag=PHIKZ218;product=PHIKZ218;protein_id=NP_803784.1;transl_table=11	CDS	PHIKZ218	PHIKZ218	5380.49	1888.7	234.86	6283.56	11715.4	2151.98	8866.43	674.35	5781.49	8479.49	8751.8	1813.69	11245.4	14432.9	9746.42	13508.1	12624.3	11748.6	2041.77	6892.33	12898.8	8336	7587.25	1292.19	8435.48	12594.4	6776.08	8617.18	5917.31	2568.17	12716.6	3822.3	1557.97	8542.07	8548.52	3025.56	14073.1	4054.91	3719.12	7420.82	6569.27	1883.07
NC_004629.1	221900	222199	+	ID=cds-YP_009639927.1;Parent=gene-PHIKZ_p63;Dbxref=GenBank:YP_009639927.1,GeneID:40340286;Name=YP_009639927.1;experiment=RNA sequence analysis;gbkey=CDS;locus_tag=PHIKZ_p63;product=PHIKZ218.1;protein_id=YP_009639927.1;transl_table=11	CDS	PHIKZ_p63	PHIKZ218.1	3584.85	5702.65	4678.4	9773.19	8146.95	2582.38	4787.87	5138.54	3823.85	5477.99	6124.86	5945.83	8202.49	6874.5	6423.21	6382.59	6068.65	5731.41	2600.9	6616.64	7227.49	5335.04	5696.94	3824.88	5646.5	5760.83	1951.51	5125.35	4133.28	4515.2	6637.48	4521.24	4486.95	3608.17	3737.93	3835.88	5895.36	6085.29	1744.61	4557.25	4084.89	4114.19
NC_004629.1	222249	223382	+	ID=cds-NP_803785.1;Parent=gene-PHIKZ219;Dbxref=GenBank:NP_803785.1,GeneID:1258443;Name=NP_803785.1;experiment=RNA sequence analysis;gbkey=CDS;locus_tag=PHIKZ219;product=PHIKZ219;protein_id=NP_803785.1;transl_table=11	CDS	PHIKZ219	PHIKZ219	650.09	1160.49	931.98	634.8	921.71	1019.5	508.08	1370.11	845.13	613.98	780.16	1308.36	860.99	710.54	643.77	670.05	792.03	438.43	598.32	1266.76	871.81	529.27	805.18	1066.57	991.67	684.4	595.7	658.13	353.27	614.31	604	1100.75	581.15	450.15	639.42	989.73	1047.87	790.97	558.14	698.43	690.65	680.26
NC_004629.1	223379	223849	+	ID=cds-NP_803786.1;Parent=gene-PHIKZ220;Dbxref=GenBank:NP_803786.1,GeneID:1258483;Name=NP_803786.1;experiment=RNA sequence analysis;gbkey=CDS;locus_tag=PHIKZ220;product=PHIKZ220;protein_id=NP_803786.1;transl_table=11	CDS	PHIKZ220	PHIKZ220	1970.31	2682.29	2567	2499.54	2602.91	2530.5	1860.77	2293.65	2497.23	2117.47	1605.42	2300.61	2410.02	2056.95	2324.96	2516.64	1924.1	2858.89	3241.22	3641.4	2599.9	1330.93	1888.87	2107.01	1934.25	2667.05	1912.31	2329.1	1539.1	1122.98	1843.99	2733.7	2292.3	2076.21	2022.82	1236.7	1936.17	3226.25	1938.16	2342.19	1917.15	1280.47
NC_004629.1	223952	224299	+	ID=cds-NP_803787.1;Parent=gene-PHIKZ221;Dbxref=GenBank:NP_803787.1,GeneID:1258364;Name=NP_803787.1;experiment=RNA sequence analysis;gbkey=CDS;locus_tag=PHIKZ221;product=PHIKZ221;protein_id=NP_803787.1;transl_table=11	CDS	PHIKZ221	PHIKZ221	1096.59	1777.35	2235.21	797.27	1016.22	1438.46	1539.06	1813.77	792.81	865.17	1260.26	1700.59	912.4	1433.34	1756.31	1484.73	1255.58	1904.91	1852.21	1951.37	1065.33	1149.79	1278.25	891.17	1063.53	1494.47	1423.52	1240.25	2521.63	1186.26	1014.53	1609.89	1369.94	795.3	1332.55	1449.27	1270.55	1758.76	1608.9	867.02	1164.99	1612.14
NC_004629.1	224368	224700	+	ID=cds-NP_803788.1;Parent=gene-PHIKZ222;Dbxref=GenBank:NP_803788.1,GeneID:1258368;Name=NP_803788.1;experiment=RNA sequence analysis;gbkey=CDS;locus_tag=PHIKZ222;product=PHIKZ222;protein_id=NP_803788.1;transl_table=11	CDS	PHIKZ222	PHIKZ222	2239.88	4623.77	2792.92	3085.01	2572.4	2433.84	2924.34	5905.11	2223.93	3239.85	2815.71	2728.36	1907	3053.41	2804.11	3833.39	2575.68	3732.6	2750.66	3607.93	2867.65	2883.81	3726.25	4097.76	3590.78	3820.37	6085.8	2592.24	3437.24	2711.83	2290.1	5047.21	4463.37	2123.97	3164.95	4031.71	1936.35	3549.2	3070.33	4020.69	4261.15	3032.57
NC_004629.1	224889	225287	+	ID=cds-NP_803789.1;Parent=gene-PHIKZ223;Dbxref=GenBank:NP_803789.1,GeneID:1258375;Name=NP_803789.1;experiment=RNA sequence analysis;gbkey=CDS;locus_tag=PHIKZ223;product=PHIKZ223;protein_id=NP_803789.1;transl_table=11	CDS	PHIKZ223	PHIKZ223	1456.37	923.51	1059.52	902.09	846.94	1075.37	1342.34	851.81	909.83	1210.48	1345.54	1107.19	1193.67	985.68	957.39	837.91	1135.65	1090.31	1020.29	1178.27	1661.23	768.83	1496.26	1826.55	998.94	862.28	1185.13	946.51	1290.9	1584.28	725.58	1034.61	737.98	1017.34	950.91	1602.29	1131.24	952.11	1159.21	661.67	900.62	808.5
NC_004629.1	225274	225708	+	ID=cds-NP_803790.1;Parent=gene-PHIKZ224;Dbxref=GenBank:NP_803790.1,GeneID:1258367;Name=NP_803790.1;experiment=ESI-MS/MS analysis;gbkey=CDS;locus_tag=PHIKZ224;product=virion structural protein;protein_id=NP_803790.1;transl_table=11	CDS	PHIKZ224	virion structural protein	3409.4	1996.69	1827.05	2223.73	2457	2465.93	3395.26	2790.41	2637.14	3720.24	2902.94	2970.04	3576.61	5115.91	4390.77	4506.59	5747.78	4428.93	3509.46	2461.72	6766.49	4752.48	3659.82	3921.13	4123.21	3862.63	3261.15	4237.53	2938.25	2105.61	3067.95	2711.39	1482.76	3577.06	3101.21	2041.23	3515.19	3274.92	3161.84	4291.73	2944.26	2579.43
NC_004629.1	225708	226007	+	ID=cds-NP_803791.2;Parent=gene-PHIKZ_p64;Dbxref=GenBank:NP_803791.2,GeneID:1258384;Name=NP_803791.2;experiment=RNA sequence analysis;gbkey=CDS;locus_tag=PHIKZ_p64;product=PHIKZ225;protein_id=NP_803791.2;transl_table=11	CDS	PHIKZ_p64	PHIKZ225	1214.22	1140.53	1070.96	824.85	1178.82	1231.6	1406.61	1699.36	1694.11	1254.5	781.36	1611.49	1719.88	1566.75	1414.8	1620.98	2184.71	2002.54	3279.39	2553.79	2359.23	1600.51	1443.74	1188.81	2087.78	1200.17	1050.81	1648.5	1653.31	1032.04	1035.64	1507.08	280.43	1537.57	1995.44	1254.95	1412.43	2497.43	2312.62	1571.47	1412.82	1823.33
NC_004629.1	226010	226339	+	ID=cds-NP_803792.1;Parent=gene-PHIKZ226;Dbxref=GenBank:NP_803792.1,GeneID:1258486;Name=NP_803792.1;experiment=RNA sequence analysis;gbkey=CDS;locus_tag=PHIKZ226;product=PHIKZ226;protein_id=NP_803792.1;transl_table=11	CDS	PHIKZ226	PHIKZ226	262.82	638.06	486.8	272.68	47.63	325.05	122.96	514.96	616.04	361.14	343.71	884.04	336.76	290.68	180.07	230.25	269.72	188.33	205.6	422.11	238.31	161.67	248.31	563.86	129.41	169.72	68.23	354.22	231.23	234.56	256.77	565.9	424.9	410.02	383.25	430.51	279.14	607.57	110.65	371.44	279.21	0
NC_004629.1	226349	226864	+	ID=cds-NP_803793.1;Parent=gene-PHIKZ227;Dbxref=GenBank:NP_803793.1,GeneID:1258369;Name=NP_803793.1;experiment=RNA sequence analysis;gbkey=CDS;locus_tag=PHIKZ227;product=PHIKZ227;protein_id=NP_803793.1;transl_table=11	CDS	PHIKZ227	PHIKZ227	756.37	1377.21	852.05	857.4	746.28	831.53	691.98	823.33	787.96	923.86	791.33	1534.6	830.71	985.26	1019.97	1178.03	1019.28	782.87	197.24	1181.06	1132.15	904.68	499.09	631.07	800.02	992.39	480.02	993.28	517.58	500.02	670.54	1066.69	1222.82	619.8	898.7	647.02	1035.4	1452	353.83	694.37	874.98	543.63
NC_004629.1	226877	227476	+	ID=cds-NP_803794.1;Parent=gene-PHIKZ228;Dbxref=GenBank:NP_803794.1,GeneID:1258263;Name=NP_803794.1;experiment=ESI-MS/MS analysis;gbkey=CDS;locus_tag=PHIKZ228;product=virion structural protein;protein_id=NP_803794.1;transl_table=11	CDS	PHIKZ228	virion structural protein	3136.74	1623.06	1366.88	3111.92	2488.62	1767.94	2921.41	1416.13	1887.72	3355.79	2444.9	2389.45	2262.3	3916.87	3593.6	2887.36	4018.79	2744.86	1583.16	2568.3	3332.88	2245.16	2497.29	1059.6	2752.08	3667.19	1351.05	2892.37	1271.78	1376.06	2742.08	1457.94	1402.17	2962.39	2093.8	1243.11	3147.26	3517.51	1947.47	2262.91	2764.21	1285.68
NC_004629.1	227533	227898	+	ID=cds-NP_803795.1;Parent=gene-PHIKZ229;Dbxref=GenBank:NP_803795.1,GeneID:1258361;Name=NP_803795.1;experiment=RNA sequence analysis;gbkey=CDS;locus_tag=PHIKZ229;product=PHIKZ229;protein_id=NP_803795.1;transl_table=11	CDS	PHIKZ229	PHIKZ229	16303.4	6903.59	7808.12	13727	17285	8922.72	18802.1	6599.77	14798.7	18697.5	14317.4	7538.19	17090.3	17848	17395.1	11833.5	17642.2	18593.4	9964.24	15461.6	15439.7	13811.3	17303.2	6609.23	16062.9	17488.9	13781.2	17295.8	15636.6	8635.62	18945.5	9452.82	9194.56	20988.3	16148.7	9083.14	26879.5	17789.4	9278.4	18239.3	16263	6936.18
NC_004629.1	227955	228251	+	ID=cds-NP_803796.2;Parent=gene-PHIKZ_p65;Dbxref=GenBank:NP_803796.2,GeneID:1258294;Name=NP_803796.2;experiment=RNA sequence analysis;gbkey=CDS;locus_tag=PHIKZ_p65;product=PHIKZ230;protein_id=NP_803796.2;transl_table=11	CDS	PHIKZ_p65	PHIKZ230	584.04	1107.74	597.82	504.96	979.04	1043.38	519.14	1226.09	782.27	633.59	763.79	589.36	481.08	904.33	857.46	767.51	1225.99	558.01	799.57	1260.48	794.35	808.34	1024.77	469.89	527.22	915.96	682.35	1180.75	1670.01	999.03	832.12	926.62	991.43	683.37	624.55	406.6	899.44	781.67	942.59	952.4	899.69	944.49
NC_004629.1	228244	228534	+	ID=cds-YP_009639928.1;Parent=gene-PHIKZ_p66;Dbxref=GenBank:YP_009639928.1,GeneID:40340301;Name=YP_009639928.1;experiment=RNA sequence analysis;gbkey=CDS;locus_tag=PHIKZ_p66;product=PHIKZ230.1;protein_id=YP_009639928.1;transl_table=11	CDS	PHIKZ_p66	PHIKZ230.1	2384.34	2487.28	1714.23	1443.03	1809.41	4464.38	1394.34	4004.38	2395.21	2026.17	2260.67	3265.37	1909.46	1549.28	2362.87	2820	2530.34	1744.13	1224.09	2363.51	2354.99	2154.18	2172.25	2291.31	1663.18	2749.54	1624.97	1977.59	3146.67	3369.22	1771.35	2769.62	4673.9	2134.64	3360.98	2514.29	2753.95	1994.46	2760.58	3013.33	2279.76	1156.75
NC_004629.1	228636	228809	+	ID=cds-YP_009639929.1;Parent=gene-PHIKZ_p67;Dbxref=GenBank:YP_009639929.1,GeneID:40340302;Name=YP_009639929.1;experiment=RNA sequence analysis;gbkey=CDS;locus_tag=PHIKZ_p67;product=PHIKZ230.2;protein_id=YP_009639929.1;transl_table=11	CDS	PHIKZ_p67	PHIKZ230.2	1894.11	3932.87	3450.01	1982.39	1851.78	2945.42	1585.7	3208.97	3755.42	1694.3	2216.32	4550.87	1779.18	1102.57	2000.24	2445.44	2232.15	1607.27	877.36	2551.79	2001.54	1916.32	2758.32	2317.03	1963.43	781.72	905.87	671.8	3508.36	1482.82	1745	2993.82	3948.64	2156.14	1792.89	4000.81	1588.19	3214.28	2238.47	2167.54	2541.8	3224.28
NC_004629.1	228809	229276	+	ID=cds-NP_803797.1;Parent=gene-PHIKZ231;Dbxref=GenBank:NP_803797.1,GeneID:1258355;Name=NP_803797.1;experiment=RNA sequence analysis;gbkey=CDS;locus_tag=PHIKZ231;product=PHIKZ231;protein_id=NP_803797.1;transl_table=11	CDS	PHIKZ231	PHIKZ231	648.62	1293.5	1120.1	576.82	470.18	1222.43	502.85	1348.7	806.72	268.06	791.7	1549.51	712.38	819.86	888.79	584.49	605.14	464.78	1413.53	744.11	792.17	427.49	550.28	1027.13	273.75	769.34	866.06	672.47	366.86	523.74	331.93	819.07	778.98	512.52	846.75	819.63	551.12	1104.86	962.29	362.65	748.15	359.63
NC_004629.1	229299	230207	+	ID=cds-NP_803798.1;Parent=gene-PHIKZ232;Dbxref=GenBank:NP_803798.1,GeneID:1258234;Name=NP_803798.1;experiment=RNA sequence analysis;gbkey=CDS;locus_tag=PHIKZ232;product=PHIKZ232;protein_id=NP_803798.1;transl_table=11	CDS	PHIKZ232	PHIKZ232	896.88	1795.2	2139.31	945.92	829.97	1678.32	746.93	1402.11	1166.15	756.75	1156.28	1207.35	777.2	1772.84	921.41	1287.28	774.44	820.43	2108.63	1915.53	1347.14	1012.43	1043.11	1671.74	1190.15	845.01	1139.5	811.14	993.36	993.44	737.96	1092.09	1388.29	798.39	1113.06	1492.59	1053.9	1133.81	1097.99	1078.76	1233.27	1172.66
NC_004629.1	230204	230275	+	ID=cds-YP_009639930.1;Parent=gene-PHIKZ_p68;Dbxref=GenBank:YP_009639930.1,GeneID:40340253;Name=YP_009639930.1;experiment=RNA sequence analysis;gbkey=CDS;locus_tag=PHIKZ_p68;product=PHIKZ232.1;protein_id=YP_009639930.1;transl_table=11	CDS	PHIKZ_p68	PHIKZ232.1	1806.88	2193.33	2583.45	1839.94	1418.95	1986.44	751.39	3371.74	1210.08	1887.56	2100.43	3318.68	1322.98	3730.35	1611.3	2110.65	1123.82	2157.91	4005.01	2418.36	2496.54	1667.2	650.34	1938.29	1383.95	1000.14	938.23	1123.98	2737.86	1254.22	980.72	1501.62	2531.7	1708.41	1990.75	1874.53	1407.31	2149.59	845.25	2095.29	981.12	4285.61
NC_004629.1	230297	230461	+	ID=cds-YP_009639931.1;Parent=gene-PHIKZ_p69;Dbxref=GenBank:YP_009639931.1,GeneID:40340303;Name=YP_009639931.1;experiment=RNA sequence analysis;gbkey=CDS;locus_tag=PHIKZ_p69;product=PHIKZ232.2;protein_id=YP_009639931.1;transl_table=11	CDS	PHIKZ_p69	PHIKZ232.2	1366.66	2791.51	1947.2	1484.57	904.95	2094.8	475.43	2280.53	1232.08	1393.89	1512.31	2306.94	1154.6	1220.84	960.35	1289.41	1324.07	1381.06	4317.7	1899.51	1429.84	970.01	496.62	2349.44	948.99	630.39	1364.69	871.94	1194.7	860.04	470.74	1429.64	1359.68	782.76	1686.28	1377.65	1451.51	1257.78	1180.28	1142.89	595.66	850.04
NC_004629.1	230470	231177	+	ID=cds-NP_803799.1;Parent=gene-PHIKZ233;Dbxref=GenBank:NP_803799.1,GeneID:1258354;Name=NP_803799.1;experiment=RNA sequence analysis;gbkey=CDS;locus_tag=PHIKZ233;product=PHIKZ233;protein_id=NP_803799.1;transl_table=11	CDS	PHIKZ233	PHIKZ233	2180.51	3364.34	2973.56	1811.11	2009.1	3164.84	1661.98	3874.65	3076.47	2861.61	2200.11	2307.51	1435.1	2614.86	2841.6	2768.88	1862.88	1945.78	2874.98	2889.74	2634.06	1620.1	2066.74	3832.77	2754.49	1423.93	3053.21	1739.95	2613.61	2168.31	1785.23	2054.6	3010.31	1902.42	3215.37	3290.88	2589.11	1401.04	2613.13	2370.52	1978.16	2416.85
NC_004629.1	231283	231576	+	ID=cds-NP_803800.1;Parent=gene-PHIKZ234;Dbxref=GenBank:NP_803800.1,GeneID:1258383;Name=NP_803800.1;experiment=RNA sequence analysis;gbkey=CDS;locus_tag=PHIKZ234;product=PHIKZ234;protein_id=NP_803800.1;transl_table=11	CDS	PHIKZ234	PHIKZ234	1799.51	895.24	1409.16	1224.26	1577.1	1297.27	1849.35	1940.47	2518.94	2602.88	2520.52	2665.02	2267.97	3523.71	2771.86	2946.29	2807.27	1902.48	2480.89	3464.67	3286.26	1406.35	1871.37	2320.67	2130.39	2068.33	765.9	2507.93	778.64	1711.3	1897.38	1771.86	763.09	1422.52	1061.1	1812.11	2443.87	2404.83	1863.01	1154.55	940.21	2289.9
NC_004629.1	231604	231804	+	ID=cds-YP_009639932.1;Parent=gene-PHIKZ_p70;Dbxref=GenBank:YP_009639932.1,GeneID:40340252;Name=YP_009639932.1;experiment=RNA sequence analysis;gbkey=CDS;locus_tag=PHIKZ_p70;product=PHIKZ234.1;protein_id=YP_009639932.1;transl_table=11	CDS	PHIKZ_p70	PHIKZ234.1	2028.02	1374.92	2187.35	2014.55	1172.95	2371.87	1736.05	2838.3	2384.04	2621.34	1128.59	3400.46	2290.54	2624.77	2365.04	1512.1	2334.87	1082.18	3122.43	3075.29	2235.71	1393.48	2096.6	1542.91	2053.79	1512.66	784.19	2415.72	94.91	2053.82	1756.5	1760.38	1116.16	1438.13	1635.95	1696.35	2062.28	1417.5	1998.33	1782.56	1329.39	1116.47
NC_004629.1	231804	233270	+	ID=cds-NP_803801.1;Parent=gene-PHIKZ235;Dbxref=GenBank:NP_803801.1,GeneID:1258350;Name=NP_803801.1;experiment=RNA sequence analysis;gbkey=CDS;locus_tag=PHIKZ235;product=thymidylate synthase;protein_id=NP_803801.1;transl_table=11	CDS	PHIKZ235	thymidylate synthase	5675.6	4171.36	5538.65	5520.45	5030.27	4159.75	4978.55	5990.53	4790.83	6028.79	5587.4	5159.12	5486.72	7604.55	6515.62	4547.6	6508.53	5048.36	5711.94	6302.58	6494.07	6109.66	5769.23	5538.71	7326.06	5617.71	4804.34	6913.97	4148.24	4194.66	5607.53	4482.25	4989.32	6116.75	5115.18	4653.34	5155.17	4560.53	3965.96	5656	4666.69	3766.94
NC_004629.1	233404	233811	+	ID=cds-NP_803802.1;Parent=gene-PHIKZ236;Dbxref=GenBank:NP_803802.1,GeneID:1258342;Name=NP_803802.1;experiment=RNA sequence analysis;gbkey=CDS;locus_tag=PHIKZ236;product=PHIKZ236;protein_id=NP_803802.1;transl_table=11	CDS	PHIKZ236	PHIKZ236	1296.7	1870.78	2942.65	1598.97	963.09	1694.32	855.26	2231.3	1067.72	999.3	1130.53	2655.85	1536.99	1810.32	1664.47	1378.13	1110.6	1345.52	1579.83	1941.8	1927.48	1405.68	1118.96	2850.42	1430.47	1058.98	772.66	1212.13	374.05	1169.9	1107.63	2240.38	2268.22	1296.38	1859.87	1288.38	1196.59	1862.21	894.98	1386.59	1084	1168.8
NC_004629.1	233811	234644	+	ID=cds-NP_803803.1;Parent=gene-PHIKZ237;Dbxref=GenBank:NP_803803.1,GeneID:1258343;Name=NP_803803.1;experiment=RNA sequence analysis;gbkey=CDS;locus_tag=PHIKZ237;product=nucleotidyltransferase;protein_id=NP_803803.1;transl_table=11	CDS	PHIKZ237	nucleotidyltransferase	821.55	1656.83	2068.12	1348.67	1130.76	1543.42	797.88	1644.63	1131.73	917.56	1060.79	1599.09	923.23	1265.17	834.63	911.07	1018.72	794.86	2196.57	1701.55	1387.47	943.55	701.8	1952.23	1263.05	402.94	1322.97	1067.38	548.97	665.14	1083.73	942.81	1580.38	921.81	707.67	1303.16	1225.99	1328.56	919.44	870.52	696.02	622.24
NC_004629.1	234694	235194	+	ID=cds-NP_803804.1;Parent=gene-PHIKZ238;Dbxref=GenBank:NP_803804.1,GeneID:1258341;Name=NP_803804.1;experiment=RNA sequence analysis;gbkey=CDS;locus_tag=PHIKZ238;product=PHIKZ238;protein_id=NP_803804.1;transl_table=11	CDS	PHIKZ238	PHIKZ238	1350.29	2521.67	2261.4	1571.57	1113.72	1784.23	1101.44	2858.92	1739.04	1201.92	1313.08	2728.51	1711.16	1493.42	1169.12	1425.63	1033.65	1550.59	2505.42	1998.41	1457.56	1277.85	1331.82	2383.2	1164.93	942.25	1303.41	1238.4	1104.24	1029.99	1155.72	1902.98	1735.22	1080.29	1548.28	1758.15	1287.04	1600.78	923.2	1223.3	1177.04	475.92
NC_004629.1	235219	235587	+	ID=cds-YP_009639933.1;Parent=gene-PHIKZ_p71;Dbxref=GenBank:YP_009639933.1,GeneID:40340251;Name=YP_009639933.1;experiment=RNA sequence analysis;gbkey=CDS;locus_tag=PHIKZ_p71;product=PHIKZ238.1;protein_id=YP_009639933.1;transl_table=11	CDS	PHIKZ_p71	PHIKZ238.1	3008.53	2425.14	4490.97	2296.32	3024.25	3617.59	2705.01	4506.62	3699.1	3994.68	4057.42	2936.55	4216.33	3665.36	4025.86	3377.03	4451.44	4800.04	3125.86	4765.94	5662.89	3650.67	4726.83	1764.94	4012	5008.85	1342.5	4264.42	2740.01	3076.56	3272.24	3888.9	5281.89	3633.5	3450.26	2098.32	3070.5	2487.99	2704.82	4982.7	4145.07	1672.43
NC_004629.1	235659	235781	+	ID=cds-YP_009639934.1;Parent=gene-PHIKZ_p72;Dbxref=GenBank:YP_009639934.1,GeneID:40340304;Name=YP_009639934.1;experiment=RNA sequence analysis;gbkey=CDS;locus_tag=PHIKZ_p72;product=PHIKZ238.2;protein_id=YP_009639934.1;transl_table=11	CDS	PHIKZ_p72	PHIKZ238.2	14243.5	14229.9	15535.1	8717.9	17059.3	20833.4	7917.11	20625.2	21132.1	16522.7	18381.3	14366.5	19877	11620	9938.13	8895.6	13551.7	12547.5	32269.9	17483	18815.4	9650.78	8850.91	6933.7	20137.1	21206.3	1281.48	12062.2	13028	12166.4	14122.3	14863	22685.5	15650.7	22963.6	7738.75	25312.9	16815.4	15932	20007.5	18652.8	10262.7
NC_004629.1	235869	236285	+	ID=cds-NP_803805.1;Parent=gene-PHIKZ239;Dbxref=GenBank:NP_803805.1,GeneID:1258337;Name=NP_803805.1;experiment=RNA sequence analysis;gbkey=CDS;locus_tag=PHIKZ239;product=PHIKZ239;protein_id=NP_803805.1;transl_table=11	CDS	PHIKZ239	PHIKZ239	1310.31	2587.81	2047.84	1654.37	1281.53	1486.26	836.8	2037.6	800.92	827.31	961.06	2138.79	1351.54	1633.23	1078.91	1129.73	1183.65	1689.07	1098.28	2317.45	1535.64	895.57	1459.75	1375.86	1263.05	1381.49	971.98	1380.04	1463.92	928.1	1202.26	2074.18	2824.52	796.44	2001.7	1396.85	1457.93	1973.85	1079.98	1175.77	1193.19	1210.85
NC_004629.1	236287	236769	+	ID=cds-NP_803806.1;Parent=gene-PHIKZ240;Dbxref=GenBank:NP_803806.1,GeneID:1258335;Name=NP_803806.1;experiment=RNA sequence analysis;gbkey=CDS;locus_tag=PHIKZ240;product=PHIKZ240;protein_id=NP_803806.1;transl_table=11	CDS	PHIKZ240	PHIKZ240	2280.49	5285.79	4498.8	3384.47	3189.08	2467.63	1831.34	4322.53	3156.73	2064.86	2583.14	3779.35	2317.27	2581.79	3216.26	2674.36	2596.66	3516.99	4530.32	2721.78	2442.27	1877.76	1987.36	4911.93	2387.22	1987.86	2937.06	2103.68	4739.55	2617.51	2309.86	2726.83	6560.88	1833.63	2670.82	3970.89	2612.78	1922.61	2696.42	3006.29	3090.42	2323.09
NC_004629.1	236899	237228	+	ID=cds-NP_803807.1;Parent=gene-PHIKZ241;Dbxref=GenBank:NP_803807.1,GeneID:1258332;Name=NP_803807.1;experiment=RNA sequence analysis;gbkey=CDS;locus_tag=PHIKZ241;product=PHIKZ241;protein_id=NP_803807.1;transl_table=11	CDS	PHIKZ241	PHIKZ241	4783.31	8215.01	6251.53	4862.74	5572.6	8162.48	3246.02	7356.53	6600.43	4447.77	4536.93	7527.01	3608.13	3546.25	4475.92	5249.75	4462.6	5147.6	2467.25	5698.54	4766.13	4365.03	5746.6	7330.24	5348.86	4461.25	5322.31	3760.22	6474.51	7505.78	3295.2	7029.07	5693.66	3354.7	6183.04	5037.02	3182.15	5564.06	8114.45	5200.13	6701.12	7310.33
NC_004629.1	237340	237777	+	ID=cds-NP_803808.1;Parent=gene-PHIKZ242;Dbxref=GenBank:NP_803808.1,GeneID:1258278;Name=NP_803808.1;experiment=RNA sequence analysis;gbkey=CDS;locus_tag=PHIKZ242;product=PHIKZ242;protein_id=NP_803808.1;transl_table=11	CDS	PHIKZ242	PHIKZ242	1623.72	1532.33	1582.89	1249.77	1901.9	1551.06	963.43	2660.44	1922.87	1446.4	1640.06	2226.55	3117.16	1992.93	2015.61	1838.86	2715.65	1891.87	929.45	2305.72	2359.75	1766.17	1790.65	2053.34	1689.99	1698.87	565.51	1498.64	1437.28	1207.59	1547.65	2221.57	1888.77	1937.76	1732.48	1119.04	1367	2553.81	1583.98	968.71	1072.87	1152.79
NC_004629.1	237798	238694	+	ID=cds-NP_803809.1;Parent=gene-PHIKZ243;Dbxref=GenBank:NP_803809.1,GeneID:1258255;Name=NP_803809.1;experiment=RNA sequence analysis;gbkey=CDS;locus_tag=PHIKZ243;product=PHIKZ243;protein_id=NP_803809.1;transl_table=11	CDS	PHIKZ243	PHIKZ243	783.18	938.95	1451.57	760.73	683.37	1262.29	714.7	974.31	728.48	860.11	750.25	761.98	1061.93	577.46	936.89	813.2	676.55	588.91	945.51	1125.87	864.19	981.36	665.56	587.75	1221.95	829.55	1079.43	671.63	978.29	589.66	708.48	777.97	937.91	527.95	827.16	981.98	996.11	1035.25	502.06	641.2	1006.66	672.36
NC_004629.1	238752	239108	+	ID=cds-NP_803810.1;Parent=gene-PHIKZ244;Dbxref=GenBank:NP_803810.1,GeneID:1258232;Name=NP_803810.1;experiment=ESI-MS/MS analysis;gbkey=CDS;locus_tag=PHIKZ244;product=PHIKZ244;protein_id=NP_803810.1;transl_table=11	CDS	PHIKZ244	PHIKZ244	5636.25	4976.46	4784.03	6532.4	5767.52	4607.22	7751.34	4658.11	5653.82	6184.65	6693.14	3805.74	8449.3	7200.96	9011.94	6512.85	8431.51	9284.46	6556.89	6803.93	5035.04	6276.52	5607.09	3822.28	6260.16	8561.46	7316.59	8185.84	7267.31	3685.87	6151.31	9168.02	4516.8	6546.53	4369.22	2964.76	6605.44	6975.9	5932.41	5255.83	6194.31	3614.45
NC_004629.1	239159	239593	+	ID=cds-NP_803811.1;Parent=gene-PHIKZ245;Dbxref=GenBank:NP_803811.1,GeneID:1258230;Name=NP_803811.1;experiment=RNA sequence analysis;gbkey=CDS;locus_tag=PHIKZ245;product=PHIKZ245;protein_id=NP_803811.1;transl_table=11	CDS	PHIKZ245	PHIKZ245	976.96	1058.85	1457.75	2568.49	831.04	1534.36	876.8	1869.57	1301.88	807.49	956.06	1571.25	1587.58	1014.36	1170.87	1432.33	725.45	833.4	1832.72	1080.76	903.92	858.51	726.58	1497.16	850.82	588.59	724.7	620.13	745.53	1186.26	584.37	994.18	838.08	537.27	1027.28	1486.02	508.22	1115.9	811.44	758.64	847.27	1257.47
NC_004629.1	239624	240280	+	ID=cds-NP_803812.1;Parent=gene-PHIKZ246;Dbxref=GenBank:NP_803812.1,GeneID:1258229;Name=NP_803812.1;experiment=RNA sequence analysis;gbkey=CDS;locus_tag=PHIKZ246;product=metal-dependent phosphohydrolase;protein_id=NP_803812.1;transl_table=11	CDS	PHIKZ246	metal-dependent phosphohydrolase	4620.33	7591.52	4491.29	4063.18	2942.56	5986.55	2779.12	8055.24	3116.37	3608.84	3924.64	5455.36	3129.25	2671.84	4444.68	4186.59	2918.86	3436.89	4569.77	3882.63	4069.71	3491.73	3706.02	6561.26	4289.96	3215.07	1370.93	2887.79	4181.19	4123.47	2977.08	4951.79	7725.81	2892.6	4029.63	5870.92	3589.26	4111.79	4353.64	3702.64	2145.74	4440.38
NC_004629.1	240399	240662	+	ID=cds-YP_009639935.1;Parent=gene-PHIKZ_p73;Dbxref=GenBank:YP_009639935.1,GeneID:40340250;Name=YP_009639935.1;experiment=RNA sequence analysis;gbkey=CDS;locus_tag=PHIKZ_p73;product=PHIKZ246.1;protein_id=YP_009639935.1;transl_table=11	CDS	PHIKZ_p73	PHIKZ246.1	1971.14	3240.14	3651	1732.63	1964.7	2302.47	1536.94	2528.81	2310.15	1568.13	2033.6	3820.34	1473.32	1235.38	2315.13	2187.4	1134.04	2432.55	771.02	1978.66	1744.74	1060.95	1773.64	3524.15	1779.36	1091.07	2985.27	2520.44	1445.2	2687.62	2006.01	3313.49	4514.56	1467.68	2171.73	2179.48	1674.82	3197.74	1936.4	2107.19	2512.92	1540.7
NC_004629.1	240689	241096	+	ID=cds-NP_803813.1;Parent=gene-PHIKZ247;Dbxref=GenBank:NP_803813.1,GeneID:1258228;Name=NP_803813.1;experiment=RNA sequence analysis;gbkey=CDS;locus_tag=PHIKZ247;product=PHIKZ247;protein_id=NP_803813.1;transl_table=11	CDS	PHIKZ247	PHIKZ247	977.84	1483.72	1782.17	918.95	1040.13	964.01	437.58	1636.29	1103.31	476.59	1056.39	1634.37	758.77	1152.02	707.4	707.69	674.29	1091.65	1579.83	1621.72	991.27	915.33	918.12	1406.21	872.24	980.53	1269.37	881.55	654.59	916.95	744.19	1204.51	859.17	587.9	1095.26	1114.27	699.89	1603.57	1073.97	716.4	880.75	1065.67
NC_004629.1	241109	241468	+	ID=cds-NP_803814.1;Parent=gene-PHIKZ248;Dbxref=GenBank:NP_803814.1,GeneID:1258200;Name=NP_803814.1;experiment=RNA sequence analysis;gbkey=CDS;locus_tag=PHIKZ248;product=PHIKZ248;protein_id=NP_803814.1;transl_table=11	CDS	PHIKZ248	PHIKZ248	602.29	1827.77	1690.99	999.82	982.35	1953.34	676.25	1989.33	726.05	679.52	1092.22	2037.51	661.49	1039.17	660.24	1350.81	1123.82	863.16	1837.59	1402.65	1217.06	666.88	650.34	1335.26	909.45	688.99	1876.45	524.52	1218.79	645.03	902.26	1583.53	1207.42	700.45	749.46	1124.72	716.45	1934.63	540.96	628.59	895.81	506.48
NC_004629.1	241472	242266	+	ID=cds-NP_803815.1;Parent=gene-PHIKZ249;Dbxref=GenBank:NP_803815.1,GeneID:1258266;Name=NP_803815.1;experiment=RNA sequence analysis;gbkey=CDS;locus_tag=PHIKZ249;product=PHIKZ249;protein_id=NP_803815.1;transl_table=11	CDS	PHIKZ249	PHIKZ249	1189.13	2069.18	2626.88	1631.77	1008.3	2203.83	1041.17	1496.29	1150.72	812.66	1046.25	2914.73	1118.29	1001.46	832.87	1242.49	1089.05	1837.07	1429.53	1675.51	989.2	1073.72	1384.11	1521.37	1128.05	1368.75	1869.37	859.6	1007.83	1119.67	1172.42	1780.31	1640.27	657.58	933.29	1545.79	1297.72	1566.29	1331.99	1280.89	799.71	1234.96
NC_004629.1	242280	242663	+	ID=cds-NP_803816.1;Parent=gene-PHIKZ250;Dbxref=GenBank:NP_803816.1,GeneID:1258199;Name=NP_803816.1;experiment=RNA sequence analysis;gbkey=CDS;locus_tag=PHIKZ250;product=PHIKZ250;protein_id=NP_803816.1;transl_table=11	CDS	PHIKZ250	PHIKZ250	1761.71	1507.91	1871.54	1015.44	798.16	1365.68	866.45	1833.39	831.93	931.07	1102.73	2756.72	868.21	849.32	994.78	831.07	547.86	1025.01	1855.26	1088.26	906.95	486.27	1097.44	1655.62	1186.24	583.42	410.47	1194.23	645.83	1377.4	772.31	1151.81	1533.62	752.77	1141.75	1313.4	1103.46	1126.7	1014.31	1203.15	1079.77	1497.53
NC_004629.1	242681	243136	+	ID=cds-NP_803817.1;Parent=gene-PHIKZ251;Dbxref=GenBank:NP_803817.1,GeneID:1258198;Name=NP_803817.1;experiment=RNA sequence analysis;gbkey=CDS;locus_tag=PHIKZ251;product=PHIKZ251;protein_id=NP_803817.1;transl_table=11	CDS	PHIKZ251	PHIKZ251	570.59	1991.31	1353.53	1068.88	1016.82	1306.87	818.62	1597.14	1560.37	1004.15	1193.93	1827.91	1027.05	610.04	1023.87	1033.11	1029.19	817.73	669.57	1298.28	1502.85	760.48	1180.87	1394.21	1217.46	859.77	1135.75	631.01	1380.55	933.59	433.58	1745.9	1598.97	526.01	1053.93	1402	868.63	1272.78	1201.15	909.8	727.42	799.71
NC_004629.1	243169	243546	+	ID=cds-NP_803818.1;Parent=gene-PHIKZ252;Dbxref=GenBank:NP_803818.1,GeneID:1258197;Name=NP_803818.1;experiment=RNA sequence analysis;gbkey=CDS;locus_tag=PHIKZ252;product=PHIKZ252;protein_id=NP_803818.1;transl_table=11	CDS	PHIKZ252	PHIKZ252	5919.69	8529.61	7157.62	4423.78	4407.58	7409.75	4808.91	6518.71	5570.21	5260.27	6421.32	7409.14	4577.94	3603.47	6175.73	4824.33	4666.54	4384.33	3096.31	4997.95	6241.36	5292.7	6379.48	6809.64	5799.39	4085.24	7386.68	4115.31	8629.93	6791.57	4483.27	6630.53	7270.51	4620.85	5487.11	6276.62	3314.19	3210.43	7309.44	5263.17	6362.08	10389.4
NC_004629.1	243536	243775	+	ID=cds-NP_803819.1;Parent=gene-PHIKZ253;Dbxref=GenBank:NP_803819.1,GeneID:1258196;Name=NP_803819.1;experiment=RNA sequence analysis;gbkey=CDS;locus_tag=PHIKZ253;product=PHIKZ253;protein_id=NP_803819.1;transl_table=11	CDS	PHIKZ253	PHIKZ253	25043.4	22865.5	12259.7	19215.2	18697.4	21155.6	24311.3	25490.4	22870.5	27102.4	22936.7	22123.2	19249.4	17306.2	22919.8	32736.1	23128.3	24298.1	29613.5	18935.8	24575.3	23118.5	23070.7	20352	22775.8	23136.7	16231.3	25214.6	29409.9	21500.9	21507.1	23302.4	24654.8	26497.5	26277.9	9708.09	20303.7	20973.2	27741.3	29818.6	24993.1	18876.2
NC_004629.1	243858	243965	+	ID=cds-YP_009639936.1;Parent=gene-PHIKZ_p74;Dbxref=GenBank:YP_009639936.1,GeneID:40340249;Name=YP_009639936.1;experiment=RNA sequence analysis;gbkey=CDS;locus_tag=PHIKZ_p74;product=PHIKZ253.1;protein_id=YP_009639936.1;transl_table=11	CDS	PHIKZ_p74	PHIKZ253.1	10841.3	17424.8	14796.1	11039.6	9459.66	14015.5	9467.55	24950.9	11294.1	9350.68	9171.88	14432.4	8599.39	12878.6	10768.2	18714.4	11388.1	12755.6	12564.7	10963.2	9882.15	10003.2	14090.6	7609.56	10148.9	8223.41	14803.1	13154.7	13071.1	12183.9	5165.1	17928.4	17137.6	8542.07	19517.2	19995	9808.54	11138.8	21638.5	17373.4	11944.1	14934.7
NC_004629.1	244069	244443	+	ID=cds-NP_803820.1;Parent=gene-PHIKZ254;Dbxref=GenBank:NP_803820.1,GeneID:1258195;Name=NP_803820.1;experiment=RNA sequence analysis;gbkey=CDS;locus_tag=PHIKZ254;product=PHIKZ254;protein_id=NP_803820.1;transl_table=11	CDS	PHIKZ254	PHIKZ254	855.74	1789.76	1736.08	1439.73	1194.54	2733.35	843.96	1683.17	697.01	836.33	1088.86	1333.64	1502.91	665.07	905.47	607.87	884.67	718.15	1176.06	1625.14	898.76	426.8	655.54	1654	1176.75	1152.17	1140.88	863.22	1577.01	997.64	489.57	1362.92	1271.3	902.04	831.9	1382.81	835.18	1603.98	941.28	880.02	1081.11	1346.46
NC_004629.1	244430	244891	+	ID=cds-NP_803821.2;Parent=gene-PHIKZ_p75;Dbxref=GenBank:NP_803821.2,GeneID:1258194;Name=NP_803821.2;experiment=RNA sequence analysis;gbkey=CDS;locus_tag=PHIKZ_p75;product=PHIKZ255;protein_id=NP_803821.2;transl_table=11	CDS	PHIKZ_p75	PHIKZ255	619.5	1139.39	1500.66	844	612.37	902.93	597.21	893.29	911.49	515.92	703.78	685.59	927.81	892.79	679.84	921.01	858.19	650.18	1468.6	1375.64	1118.58	635.12	405.4	1241.84	677.85	952.52	633.61	622.81	908.41	530.54	641.92	1085	1153.3	585.74	784.74	722.65	797.53	959.32	474.22	510.22	618.26	576.81
NC_004629.1	244864	245094	+	ID=cds-NP_803822.1;Parent=gene-PHIKZ256;Dbxref=GenBank:NP_803822.1,GeneID:1258186;Name=NP_803822.1;experiment=RNA sequence analysis;gbkey=CDS;locus_tag=PHIKZ256;product=PHIKZ256;protein_id=NP_803822.1;transl_table=11	CDS	PHIKZ256	PHIKZ256	262.82	626.67	878.44	681.69	442.27	1444.69	456.69	1628.95	565.75	407.31	654.68	685.59	481.08	747.45	698.21	1315.73	455.37	224.2	0	904.53	972.68	692.86	861.48	872.65	739.47	796.65	682.35	350.33	495.5	111.69	886.46	1616.86	910.5	213	839.49	738.02	518.4	959.32	1053.82	367.36	518.54	667.89
NC_004629.1	245091	245777	+	ID=cds-NP_803823.1;Parent=gene-PHIKZ257;Dbxref=GenBank:NP_803823.1,GeneID:1258185;Name=NP_803823.1;experiment=RNA sequence analysis;gbkey=CDS;locus_tag=PHIKZ257;product=PHIKZ257;protein_id=NP_803823.1;transl_table=11	CDS	PHIKZ257	PHIKZ257	1123.58	919.47	849.19	1244.31	1006.66	1353.21	1086.73	1219.13	1120.25	1561.28	1221.74	1589.41	1733.16	1507.96	1618.68	1238.74	2190.72	904.63	691.33	2483.84	1815.17	1242.51	1533.54	789.99	1429.7	2096.37	524.42	1505.18	1027.42	619.68	1151.16	1044.4	918.45	1378.67	1509.56	723.79	1488.32	1090.58	814.99	1317.56	1072.96	530.81
NC_004629.1	245822	246196	+	ID=cds-NP_803824.1;Parent=gene-PHIKZ258;Dbxref=GenBank:NP_803824.1,GeneID:1258487;Name=NP_803824.1;experiment=RNA sequence analysis;gbkey=CDS;locus_tag=PHIKZ258;product=PHIKZ258;protein_id=NP_803824.1;transl_table=11	CDS	PHIKZ258	PHIKZ258	1341.43	1403.73	1533.16	1359.75	1907.07	2034.12	2034.17	1553.7	1665.07	2023.93	1613.13	1400.33	3005.82	2634.69	2286.32	1864.12	2416.67	1795.38	904.66	2762.74	2127.05	1742.78	2715.8	2067.5	1897.98	1834.93	2582	1846.32	763.07	1444.86	2391.38	917.35	1159.13	1640.08	1191.64	1572.24	2603.78	1013.04	973.73	1986.33	1277.68	748.03
NC_004629.1	246199	246633	+	ID=cds-NP_803825.1;Parent=gene-PHIKZ259;Dbxref=GenBank:NP_803825.1,GeneID:1258485;Name=NP_803825.1;experiment=RNA sequence analysis;gbkey=CDS;locus_tag=PHIKZ259;product=PHIKZ259;protein_id=NP_803825.1;transl_table=11	CDS	PHIKZ259	PHIKZ259	8533.46	9136.35	6569.59	8843.19	7894.93	7699.18	7947.14	10324.5	6409.25	7974.01	7474.64	3966.44	8740.81	8511.81	8235.13	8559.03	9356.41	6595.77	7876.78	9726.81	7437.97	7205.37	9284.1	6238.16	8246.41	11293.6	21533.9	9777.33	9165.58	6732.02	9057.75	7659.67	8348.56	8157.97	10175.9	6646.25	6733.92	6574.11	7303	8800.22	8218.5	5932.68
NC_004629.1	246758	247117	+	ID=cds-NP_803826.1;Parent=gene-PHIKZ260;Dbxref=GenBank:NP_803826.1,GeneID:1258478;Name=NP_803826.1;experiment=RNA sequence analysis;gbkey=CDS;locus_tag=PHIKZ260;product=PHIKZ260;protein_id=NP_803826.1;transl_table=11	CDS	PHIKZ260	PHIKZ260	867.3	2376.11	3452.44	1520.55	1375.29	3211.42	1487.76	1314.98	1452.1	1620.4	1323.27	2292.2	1940.37	1172.4	1108.26	1519.66	1191.25	1870.19	2120.3	2515.1	1466.72	1074.42	1268.15	2584.38	1818.9	2355.89	625.48	1623.53	1642.71	1218.39	863.03	1638.13	1324.27	1178.81	1194.45	2131.05	1049.09	1260.44	1724.32	759.54	1868.4	1519.44
NC_004629.1	247171	247515	+	ID=cds-YP_009639937.1;Parent=gene-PHIKZ_p76;Dbxref=GenBank:YP_009639937.1,GeneID:40340248;Name=YP_009639937.1;experiment=RNA sequence analysis;gbkey=CDS;locus_tag=PHIKZ_p76;product=PHIKZ260.1;protein_id=YP_009639937.1;transl_table=11	CDS	PHIKZ_p76	PHIKZ260.1	1583.77	2708.28	1666.48	2086.57	615.04	3731.06	1223.14	2533.21	631.35	1327.23	1731.49	2488.5	1978.72	1195.57	1550.13	3700.05	1289.95	1321.02	1524.16	1589.81	1009.47	1353.09	1560.81	853.97	1691.68	1298.74	1044.29	1329.23	774.13	785.25	1125.69	2108.2	1747.63	1194.4	1393.02	2141.34	1014.6	1284.66	1340.65	1229.84	1201.83	1463.54
NC_004629.1	247512	247934	+	ID=cds-NP_803827.1;Parent=gene-PHIKZ261;Dbxref=GenBank:NP_803827.1,GeneID:1258466;Name=NP_803827.1;experiment=RNA sequence analysis;gbkey=CDS;locus_tag=PHIKZ261;product=PHIKZ261;protein_id=NP_803827.1;transl_table=11	CDS	PHIKZ261	PHIKZ261	902.16	2084.44	2418.55	1754.99	1003.25	2761.3	1035.96	1664.35	1235.83	1112.15	947.43	2719.31	1820.27	748.34	1464.97	2191.48	1300.77	979.48	1082.7	1996.43	1566.98	977.46	1383.69	2419.42	1278.78	699.86	1543.75	1658.07	1307.86	1250.41	784.57	1696.22	1790	639.75	1275.68	2199.9	1219.49	1521.76	1697.7	958.48	1306.96	1094.2
NC_004629.1	247986	248219	+	ID=cds-NP_803828.1;Parent=gene-PHIKZ262;Dbxref=GenBank:NP_803828.1,GeneID:1258464;Name=NP_803828.1;experiment=RNA sequence analysis;gbkey=CDS;locus_tag=PHIKZ262;product=PHIKZ262;protein_id=NP_803828.1;transl_table=11	CDS	PHIKZ262	PHIKZ262	9377.25	4724.09	6901.26	7082.02	7220.69	7945.78	9883.7	5757.9	10921.7	10078.9	8886.44	8584.62	14010	10699.1	7291.68	6624.18	9128.91	13279.5	10003.5	9636.24	11474.5	8435.75	10405.4	5433.82	8212.43	10360.5	10681.4	7377.92	5706.7	7056.72	7513.79	5460.43	9347.8	9409.42	9620.47	10260.6	14171.5	9244.74	9362.82	11080.9	10277.2	5754.11
NC_004629.1	248247	248525	+	ID=cds-NP_803829.1;Parent=gene-PHIKZ263;Dbxref=GenBank:NP_803829.1,GeneID:1258459;Name=NP_803829.1;experiment=RNA sequence analysis;gbkey=CDS;locus_tag=PHIKZ263;product=PHIKZ263;protein_id=NP_803829.1;transl_table=11	CDS	PHIKZ263	PHIKZ263	1367.79	2641.43	2848.62	2338.28	2168.91	4186.49	2355.98	3915.57	2342.09	2720.33	2628.93	4242.33	2759.77	1753.44	3012.16	3540.44	2958.19	2858.65	1276.74	3432.51	4107.21	2103.42	2055.9	1778.5	2653.1	2753.08	2017.69	2223.79	1094	2034.5	1417.29	2430.77	2965.16	2182.36	2236.29	3157.1	1815.89	2345.01	3184.7	2433.24	1717.31	1608.68
NC_004629.1	248552	248971	+	ID=cds-NP_803830.1;Parent=gene-PHIKZ264;Dbxref=GenBank:NP_803830.1,GeneID:1258458;Name=NP_803830.1;experiment=RNA sequence analysis;gbkey=CDS;locus_tag=PHIKZ264;product=PHIKZ264;protein_id=NP_803830.1;transl_table=11	CDS	PHIKZ264	PHIKZ264	9003.43	9744.65	10508.3	7784.27	9767.36	15182.1	8656.04	12022.7	8574.28	9259.41	7183.47	9148.96	10829.6	10734.3	11783.3	11867.9	10788.7	11369.1	12842.9	13535.9	12090.4	8796.47	11037.1	8085.42	14438.2	12458.9	9596.72	10297.8	12717.8	8231.79	5598.48	12356.2	11184	9269.36	9696.13	10266.2	5833.95	13843.9	12664.3	9159.41	8314.58	10552.6
NC_004629.1	249050	249346	+	ID=cds-NP_803831.1;Parent=gene-PHIKZ265;Dbxref=GenBank:NP_803831.1,GeneID:1258457;Name=NP_803831.1;experiment=RNA sequence analysis;gbkey=CDS;locus_tag=PHIKZ265;product=PHIKZ265;protein_id=NP_803831.1;transl_table=11	CDS	PHIKZ265	PHIKZ265	934.47	1240.67	2192.02	1767.35	423.37	1364.43	546.47	1307.83	1075.63	633.59	407.36	2638.1	908.72	1356.49	1486.26	921.01	926.3	1220.64	2056.05	1348.42	983.49	1167.6	472.97	939.77	1246.15	1023.72	1364.69	1271.57	770.78	1129.34	618.15	661.87	613.74	1118.23	1249.1	1195.87	930.45	923.79	1475.35	507.95	496.38	755.59
NC_004629.1	249813	250244	+	ID=cds-NP_803832.1;Parent=gene-PHIKZ266;Dbxref=GenBank:NP_803832.1,GeneID:1258357;Name=NP_803832.1;experiment=RNA sequence analysis;gbkey=CDS;locus_tag=PHIKZ266;product=PHIKZ266;protein_id=NP_803832.1;transl_table=11	CDS	PHIKZ266	PHIKZ266	2830.78	3686.01	3229.32	3002.92	3183.54	2676.18	3738.18	2135.44	2521	3383.09	2660.55	4476.35	3987.32	3663.74	3085.06	2919.73	3277.82	3045.05	2434.42	3123.72	4655.01	2377.3	2818.12	2189.54	3064.45	3630.15	1667.96	3517.64	3091.13	2866.79	3089.25	5869.97	2921.19	3345.64	3474.06	2877.57	3390.34	3859.49	3719.12	3513.98	3497.92	2954.47
NC_004629.1	250307	250609	+	ID=cds-NP_803833.1;Parent=gene-PHIKZ267;Dbxref=GenBank:NP_803833.1,GeneID:1258286;Name=NP_803833.1;experiment=RNA sequence analysis;gbkey=CDS;locus_tag=PHIKZ267;product=PHIKZ267;protein_id=NP_803833.1;transl_table=11	CDS	PHIKZ267	PHIKZ267	830.09	1780.72	2316.04	1509.62	1219.02	2084.78	669.56	1882.84	910.55	1055.77	1048.14	3026.01	1362.28	1108.02	1092.62	1454.46	1094.89	1367.39	2239.26	1953.84	1408.94	2068.87	1274.92	3172.9	892.62	1320.32	1189.04	563.84	1385.11	1405.01	1188.51	875.83	1480.84	832.22	1196.54	2063.06	1307.24	1427.9	1124.77	1089.14	1976.61	1342.39
NC_004629.1	250693	250845	+	ID=cds-YP_009639938.1;Parent=gene-PHIKZ_p77;Dbxref=GenBank:YP_009639938.1,GeneID:40340247;Name=YP_009639938.1;experiment=RNA sequence analysis;gbkey=CDS;locus_tag=PHIKZ_p77;product=PHIKZ267.1;protein_id=YP_009639938.1;transl_table=11	CDS	PHIKZ_p77	PHIKZ267.1	1473.85	2150.32	3647.23	2009.43	513.65	1090.6	1007.75	3173.41	569.45	1352.89	1186.13	2015.72	1141.4	1316.59	1941.89	993.24	1110.6	1557.08	3547.69	2446.81	1101.42	784.56	688.59	3243.14	1488.61	784.43	588.69	1410.48	1496.21	1602.03	830.72	1798.73	1924.55	884.36	2038.97	1207.13	963.29	1724.27	1829.73	1417.4	1927.12	1466.73
NC_004629.1	250902	251204	+	ID=cds-NP_803834.1;Parent=gene-PHIKZ268;Dbxref=GenBank:NP_803834.1,GeneID:1258373;Name=NP_803834.1;experiment=RNA sequence analysis;gbkey=CDS;locus_tag=PHIKZ268;product=PHIKZ268;protein_id=NP_803834.1;transl_table=11	CDS	PHIKZ268	PHIKZ268	944.59	1780.72	2706.7	1336.39	544.67	2753.49	723.12	2043.08	1054.33	869.46	1073.09	5639.38	1467.07	1139.68	1765	3209.85	1308.53	1982.71	1679.44	2873.3	1631.4	1716.72	1545.35	2405.26	1362.41	1214.7	2155.14	1691.53	1133.27	894.1	978.77	2205.8	1295.74	954.01	1474.8	1406.63	1033.63	1497.55	1405.97	746.84	1277.19	786.92
NC_004629.1	251213	251425	+	ID=cds-NP_803835.1;Parent=gene-PHIKZ269;Dbxref=GenBank:NP_803835.1,GeneID:1258379;Name=NP_803835.1;experiment=RNA sequence analysis;gbkey=CDS;locus_tag=PHIKZ269;product=PHIKZ269;protein_id=NP_803835.1;transl_table=11	CDS	PHIKZ269	PHIKZ269	1628.74	1297.46	1984.73	1126.55	737.91	1846.55	838.17	3020.32	1090.78	1030.69	1100.51	3091.49	670.81	1306	1873.12	1070.19	835.75	2188.3	3344.69	2370.67	1371.34	1064.5	1318.99	2475.18	1403.44	1389.87	3488.62	759.87	1074.74	847.92	1359.19	2399.52	1645.74	1154.98	1227.11	2667.98	908.18	1981.7	1314.31	1106.67	1038.2	1119.42
NC_004629.1	251422	251799	+	ID=cds-NP_803836.1;Parent=gene-PHIKZ270;Dbxref=GenBank:NP_803836.1,GeneID:1258259;Name=NP_803836.1;experiment=RNA sequence analysis;gbkey=CDS;locus_tag=PHIKZ270;product=PHIKZ270;protein_id=NP_803836.1;transl_table=11	CDS	PHIKZ270	PHIKZ270	757.17	1462.22	961.81	813.34	561.34	1702.67	858.73	1509.26	1267.7	945.85	700.14	2050.74	1259.98	532.91	898.29	884.46	642.19	959.07	1480.84	1381.92	713.3	705.69	464.53	1394.74	1355.7	550.34	1012.69	523.33	706.54	682.57	1008.74	1118.09	1112.83	439.31	758.38	1183.91	779.81	949.17	354.2	1022.7	950.66	333.94
NC_004629.1	251801	252166	+	ID=cds-NP_803837.1;Parent=gene-PHIKZ271;Dbxref=GenBank:NP_803837.1,GeneID:1258489;Name=NP_803837.1;experiment=RNA sequence analysis;gbkey=CDS;locus_tag=PHIKZ271;product=PHIKZ271;protein_id=NP_803837.1;transl_table=11	CDS	PHIKZ271	PHIKZ271	1018.96	2337.15	1986.68	1680.02	1116.55	2019.01	909.06	2454.19	1110.89	1199.66	1239.6	2277.4	1127.79	1362.84	1971.45	1411.71	884.32	1867.83	3753.97	1451.02	1135.72	1239.01	1503.23	1864.14	1361.26	940.03	1722.65	1449.5	1303.05	1127.92	887.47	1987.24	957.77	806.6	1151.83	2096.11	1434.58	2104.74	1862.33	875.9	654.55	1647.82
NC_004629.1	252210	252545	+	ID=cds-NP_803838.1;Parent=gene-PHIKZ272;Dbxref=GenBank:NP_803838.1,GeneID:1258327;Name=NP_803838.1;experiment=RNA sequence analysis;gbkey=CDS;locus_tag=PHIKZ272;product=endonuclease;protein_id=NP_803838.1;transl_table=11	CDS	PHIKZ272	endonuclease	6659.65	7324.15	5057.87	6963	3742.28	4646.86	7414.63	7441.92	3759.89	6664.53	6143.76	8459.32	6803.91	9363.94	10282.6	6241.48	10523.8	9433.15	9288.92	7384.64	7456.19	6589.41	6305.93	7476.24	3643.45	6334.25	3886.94	10972.2	7096.98	5759.18	3740.73	4621.87	6217.96	7211.95	6599.59	6680.66	3783.29	7882.99	6303.19	7660.9	5018.36	4383.01
NC_004629.1	252592	253278	+	ID=cds-NP_803839.1;Parent=gene-PHIKZ273;Dbxref=GenBank:NP_803839.1,GeneID:1258376;Name=NP_803839.1;experiment=RNA sequence analysis;gbkey=CDS;locus_tag=PHIKZ273;product=PHIKZ273;protein_id=NP_803839.1;transl_table=11	CDS	PHIKZ273	PHIKZ273	1312.95	2317.84	1661.45	1768.23	1121.05	2185.96	1051.29	1925.87	1162.52	1305.63	1606.97	2717.76	1432.75	1577.78	1495.12	929.05	1590.04	1372.02	3506.05	2078.31	1422.7	1048.37	1209.79	1647.68	1284.66	1164.65	1147.18	1531.36	1027.42	1352.02	1048.38	1516.52	1449.11	1172.76	1595.46	1871.51	1005.62	1597.47	921.29	1825.37	1220.49	694.14
NC_004629.1	253291	253530	+	ID=cds-NP_803840.1;Parent=gene-PHIKZ274;Dbxref=GenBank:NP_803840.1,GeneID:1258291;Name=NP_803840.1;experiment=RNA sequence analysis;gbkey=CDS;locus_tag=PHIKZ274;product=PHIKZ274;protein_id=NP_803840.1;transl_table=11	CDS	PHIKZ274	PHIKZ274	1445.5	1809.5	2184.19	1593.46	1080.58	2036.11	912.94	1871.32	2238.65	1045.42	1795.87	3056.27	1752.95	2078.34	1025.73	1836.26	1652.02	2546.33	3604.51	2902.03	1451.12	611.31	2146.11	2067.5	1126.93	1600.23	1782.63	2098.09	1271.78	1128.8	1265.12	1965.76	1694.29	1076.3	2353.77	1864.66	1266.58	1934.63	1876.47	1728.61	998.19	1051.92
NC_004629.1	253527	253886	+	ID=cds-NP_803841.1;Parent=gene-PHIKZ275;Dbxref=GenBank:NP_803841.1,GeneID:1258253;Name=NP_803841.1;experiment=RNA sequence analysis;gbkey=CDS;locus_tag=PHIKZ275;product=PHIKZ275;protein_id=NP_803841.1;transl_table=11	CDS	PHIKZ275	PHIKZ275	1276.86	1937.44	1996.31	1437.23	982.35	1986.44	991.84	1112.68	1169.74	975.72	1428.29	2986.81	1433.23	1172.4	1391.22	2237.28	1528.4	1237.2	1036.59	1934.69	1966.03	1407.86	910.47	1636.77	1304.86	1755.81	2251.75	1673.48	1059.82	1325.89	1098.4	1474.32	973.73	1554.66	1077.35	1539.09	1458.49	1612.19	574.77	1152.41	998.19	701.28
NC_004629.1	253901	254422	+	ID=cds-NP_803842.1;Parent=gene-PHIKZ276;Dbxref=GenBank:NP_803842.1,GeneID:1258360;Name=NP_803842.1;experiment=RNA sequence analysis;gbkey=CDS;locus_tag=PHIKZ276;product=PHIKZ276;protein_id=NP_803842.1;transl_table=11	CDS	PHIKZ276	PHIKZ276	2392.56	1840.38	2834.51	1996.76	1204.41	3219.41	1492.42	3743.8	1724.71	1357.84	2274.26	3544.89	2706.79	1782.48	2764.56	2328.99	2340.65	1944.6	1429.78	3619.2	2066.1	1890.77	2556.49	2792.32	2099.78	2191.89	2070.57	2101.54	2302.36	1902.96	1947.9	3276.26	1880.31	2097.22	2196.69	1374.43	2117.59	2223.71	1748.8	2817.8	1676.89	1585.27
NC_004629.1	254434	254733	+	ID=cds-NP_803843.1;Parent=gene-PHIKZ277;Dbxref=GenBank:NP_803843.1,GeneID:1258297;Name=NP_803843.1;experiment=RNA sequence analysis;gbkey=CDS;locus_tag=PHIKZ277;product=PHIKZ277;protein_id=NP_803843.1;transl_table=11	CDS	PHIKZ277	PHIKZ277	9887.25	7062.52	10005	8298.46	5239.2	8978.73	9061.79	13433	8954.59	9785.1	9905.63	13503.1	9393.17	7130.3	8432.23	10080.4	9035.54	11462.8	6898.03	11259.9	9474.38	7913.64	11823.1	7856.52	9679.72	10401.5	7730.99	11959.1	13099.3	9761.43	9791.46	9206.29	9160.85	8630.9	12281.8	12265.4	9057.97	11748.5	12171.7	15526.1	9183.33	5189.49
NC_004629.1	254792	255232	+	ID=cds-NP_803844.1;Parent=gene-PHIKZ278;Dbxref=GenBank:NP_803844.1,GeneID:1258366;Name=NP_803844.1;experiment=RNA sequence analysis;gbkey=CDS;locus_tag=PHIKZ278;product=PHIKZ278;protein_id=NP_803844.1;transl_table=11	CDS	PHIKZ278	PHIKZ278	924.34	984.76	1111.99	799.17	730.64	1648.61	754.46	1651.47	625.62	682.72	977.34	2362.61	935.99	1065.81	1039.45	1343.92	862.36	1315.3	1384.68	1026.57	203.8	1088.78	769.78	1230.66	968.36	1052.31	612.72	835.98	994.93	760.58	592.43	690.91	1049.24	739.15	650.04	1498.01	835.51	1340	883.21	769.7	1232.72	572.48
NC_004629.1	255225	255737	+	ID=cds-NP_803845.1;Parent=gene-PHIKZ279;Dbxref=GenBank:NP_803845.1,GeneID:1258202;Name=NP_803845.1;experiment=RNA sequence analysis;gbkey=CDS;locus_tag=PHIKZ279;product=PHIKZ279;protein_id=NP_803845.1;transl_table=11	CDS	PHIKZ279	PHIKZ279	1166.55	2308.77	2323.87	1315.55	1394.05	3531.46	949.13	2247.83	1245.46	1259.39	1695.08	2615.95	1361.67	1477.18	1423.08	1451.53	1025.24	989.36	1884.71	1476.47	963.58	1533.95	1369.13	1934.51	1415.16	1263.34	1185.13	2208.52	1896.51	2313.55	825.87	1686.03	1557.97	827.23	1676.42	2160.12	1508.32	2489	1328.68	1010.89	700.48	1722.45
NC_004629.1	255745	256110	+	ID=cds-NP_803846.1;Parent=gene-PHIKZ280;Dbxref=GenBank:NP_803846.1,GeneID:1258404;Name=NP_803846.1;experiment=RNA sequence analysis;gbkey=CDS;locus_tag=PHIKZ280;product=PHIKZ280;protein_id=NP_803846.1;transl_table=11	CDS	PHIKZ280	PHIKZ280	1350.72	2049.5	2333.19	1372.7	1095.08	2572.61	886.89	1525.58	1269.59	1251.07	1260.26	3689.39	1322.98	1284.22	1623.54	1536.27	1061.18	1018.82	1575.74	1427.23	1074.33	619.51	1055.46	2287.81	1127.9	1267.94	1538.08	1228.39	781.83	1233.66	848.88	1852.97	2451.88	705.77	1105.76	1378	1308.74	1845.25	1197.21	901.66	1183.22	1417.89
NC_004629.1	256151	256507	+	ID=cds-NP_803847.1;Parent=gene-PHIKZ281;Dbxref=GenBank:NP_803847.1,GeneID:1258372;Name=NP_803847.1;experiment=RNA sequence analysis;gbkey=CDS;locus_tag=PHIKZ281;product=PHIKZ281;protein_id=NP_803847.1;transl_table=11	CDS	PHIKZ281	PHIKZ281	1724.89	2064.31	2202.55	1533.33	946.58	3805.96	1863.96	2958.07	1016.87	1054.2	1863.91	2755.08	1712.09	1316.59	1331.58	1830.41	1427.92	1102.53	1235.36	2536.23	1604.92	2017.45	1344.39	1303.05	1355.7	1165.43	1639.93	1360.11	694.67	1228.62	1008.74	2505.38	1296.12	1429.9	1582.37	2129.06	1806.18	2394.27	1125.11	1716.73	1084	1610.79
NC_004629.1	256608	257069	+	ID=cds-NP_803848.2;Parent=gene-PHIKZ_p78;Dbxref=GenBank:NP_803848.2,GeneID:1258422;Name=NP_803848.2;experiment=RNA sequence analysis;gbkey=CDS;locus_tag=PHIKZ_p78;product=PHIKZ282;protein_id=NP_803848.2;transl_table=11	CDS	PHIKZ_p78	PHIKZ282	863.55	1709.09	2324.19	1606.85	1309.8	1702.67	843.12	1628.95	1445.81	977.53	769.25	1948.51	1872.79	768.22	973.83	1315.73	1033.33	1165.83	1248.31	1451.02	1142.9	750.6	1570.94	1812.42	369.74	1350.84	1852.08	1187.23	660.66	865.62	886.46	1127.54	1426.45	732.18	1605.98	1829.69	996.92	2055.69	948.44	918.39	857.58	941.11
NC_004629.1	257085	257549	+	ID=cds-NP_803849.1;Parent=gene-PHIKZ283;Dbxref=GenBank:NP_803849.1,GeneID:1258395;Name=NP_803849.1;experiment=RNA sequence analysis;gbkey=CDS;locus_tag=PHIKZ283;product=PHIKZ283;protein_id=NP_803849.1;transl_table=11	CDS	PHIKZ283	PHIKZ283	857.98	2009.37	1672.81	1919	895.73	1691.68	314.13	2427.66	1311.57	526.08	780.55	1649.13	1399.8	1052.06	730.22	1405.28	626.44	1225.14	3137.13	1348.04	1183.84	430.25	1208.37	1500.61	673.48	602.24	1452.74	1372.95	984.6	971.01	425.19	1754.38	1296.63	595.19	1106.06	1863.71	871.63	1043.91	785.27	1196.34	852.05	542.93
NC_004629.1	257614	257967	+	ID=cds-YP_009639939.1;Parent=gene-PHIKZ_p79;Dbxref=GenBank:YP_009639939.1,GeneID:40340246;Name=YP_009639939.1;experiment=RNA sequence analysis;gbkey=CDS;locus_tag=PHIKZ_p79;product=PHIKZ283.1;protein_id=YP_009639939.1;transl_table=11	CDS	PHIKZ_p79	PHIKZ283.1	1911.01	3457.28	3367.65	2118.25	2530.8	6397.02	2063.15	4114.67	2871.38	1701.02	1687.46	4732.74	2937.47	1815.5	2158.17	3047.91	2354.32	1667.81	2874.98	3344.72	2538.86	1733.13	2447.02	2759.59	2412.69	2215.01	2417.13	1422.44	1347.22	1603.46	1017.28	2443.31	2693.43	1754.74	2572.3	3230.68	2393.95	2325.13	3747.77	1704.64	2212.41	1188.61
NC_004629.1	258009	258845	+	ID=cds-NP_803850.1;Parent=gene-PHIKZ284;Dbxref=GenBank:NP_803850.1,GeneID:1258392;Name=NP_803850.1;experiment=RNA sequence analysis;gbkey=CDS;locus_tag=PHIKZ284;product=PHIKZ284;protein_id=NP_803850.1;transl_table=11	CDS	PHIKZ284	PHIKZ284	12766	18474.3	16313.9	11879.5	13727.1	20619.2	9695.39	23972	13948.4	10409.2	12611.6	17596.7	9256.13	12159.5	13255.5	12745.6	10112	6187.56	10781.3	16392.8	12912.2	11297.9	14964.7	20526.8	16973	13029.4	20822.6	11151.2	13424.3	13671.2	9406.43	17285.5	18896.6	9442.2	15019.4	14801	8386.09	15709	14847.4	12346.4	7188.49	14964
NC_004629.1	258903	259688	+	ID=cds-NP_803851.1;Parent=gene-PHIKZ285;Dbxref=GenBank:NP_803851.1,GeneID:1258409;Name=NP_803851.1;experiment=RNA sequence analysis;gbkey=CDS;locus_tag=PHIKZ285;product=PHIKZ285;protein_id=NP_803851.1;transl_table=11	CDS	PHIKZ285	PHIKZ285	1070.34	1992.41	2538.63	1268.85	829.87	2153.25	712.39	2100.26	923.72	550.64	990.89	2926.89	1040.21	1171.58	1036.8	1237.39	1132.4	1054.25	2093.32	1041.19	1500.78	746.63	1280.81	1913.62	1267.74	1017.96	830.8	858	946.55	1411.51	1006.17	1813.2	1320.11	696.41	1019.06	1852.69	1277.42	1449.97	1362.73	1127.62	820.59	874.37
NC_004629.1	259685	261211	+	ID=cds-NP_803852.1;Parent=gene-PHIKZ286;Dbxref=GenBank:NP_803852.1,GeneID:1258388;Name=NP_803852.1;experiment=RNA sequence analysis;gbkey=CDS;locus_tag=PHIKZ286;product=PHIKZ286;protein_id=NP_803852.1;transl_table=11	CDS	PHIKZ286	PHIKZ286	1045.08	1266.87	2126.19	928.12	993.29	1506.42	680.24	1232.11	1074.57	710.64	975.52	2101.56	920.11	1268.93	922.82	1084.76	1028	895.38	1943.95	940.74	1066.79	646.35	1019.58	2102.03	969.5	759.77	1312.41	724.29	687.11	1064.49	726	1177.91	1157	511.52	861.36	1014.12	892.8	1485.79	948.55	765.67	1001.66	789.92
NC_004629.1	261235	261423	+	ID=cds-YP_009639940.1;Parent=gene-PHIKZ_p80;Dbxref=GenBank:YP_009639940.1,GeneID:40340284;Name=YP_009639940.1;experiment=RNA sequence analysis;gbkey=CDS;locus_tag=PHIKZ_p80;product=PHIKZ286.1;protein_id=YP_009639940.1;transl_table=11	CDS	PHIKZ_p80	PHIKZ286.1	3166.34	2715.55	2192.02	1666.36	2245.37	2585.53	1588.66	3532.3	2074.42	1858.52	2080.43	3395.85	1091.99	1421.09	2335.55	2653.38	856.25	876.87	1615.46	1381.92	1664.36	2540.5	2167.78	4102.19	753.17	635.01	1906.24	2473.94	2220.57	3071.56	1158.18	2704.22	3857.82	1724.68	1382.93	3269.86	1413.4	1507.5	4186.02	2095.29	2437.58	3191.02
NC_004629.1	261572	262225	+	ID=cds-NP_803853.1;Parent=gene-PHIKZ287;Dbxref=GenBank:NP_803853.1,GeneID:1258190;Name=NP_803853.1;experiment=RNA sequence analysis;gbkey=CDS;locus_tag=PHIKZ287;product=PHIKZ287;protein_id=NP_803853.1;transl_table=11	CDS	PHIKZ287	PHIKZ287	2174.89	1247.58	1551.37	2935.24	4374.01	1421.49	2829.1	1262.08	2309.14	3318.48	2497.39	1733.33	3689.79	3314.78	2803.65	2370.12	3909.67	2027.25	3786.71	3035.15	3676.1	2610.42	2720.67	1375.17	2089.52	2397.9	1928.1	2887.29	1808.49	1656.95	2612.84	1382.64	943.36	2708.38	2526.85	1086.16	2028.22	2743.01	1265.56	2566.25	1859.71	857.84
NC_004629.1	262482	262640	+	ID=cds-YP_009639941.1;Parent=gene-PHIKZ_p81;Dbxref=GenBank:YP_009639941.1,GeneID:40340283;Name=YP_009639941.1;experiment=RNA sequence analysis;gbkey=CDS;locus_tag=PHIKZ_p81;product=PHIKZ287.1;protein_id=YP_009639941.1;transl_table=11	CDS	PHIKZ_p81	PHIKZ287.1	46256.1	20029.6	20206.8	42350.7	47647	14992	54508.6	16031.7	32512.3	56492	49554.3	26526.1	49824	76497.3	52854.9	42435.9	54350.7	61887.2	16002.2	40299.9	55253.7	39425.6	44615.5	21845.3	47270.5	42068.9	30873	47164.7	30474.7	29695.6	53824.6	19781.2	23457.7	55623.4	39664.8	12419.9	57470.5	35971.5	26793	58589	35929	17642.3
NC_004629.1	262782	263162	+	ID=cds-NP_803854.1;Parent=gene-PHIKZ288;Dbxref=GenBank:NP_803854.1,GeneID:1258419;Name=NP_803854.1;experiment=RNA sequence analysis;gbkey=CDS;locus_tag=PHIKZ288;product=PHIKZ288;protein_id=NP_803854.1;transl_table=11	CDS	PHIKZ288	PHIKZ288	12565.6	15197.9	12471.6	11572.7	7920.67	14390	11373.8	26952.7	14177.9	13170.6	13813.2	19383.3	7875.39	12437.3	14348.6	11008.6	11213.5	14191.2	7301.39	18234.8	11205	13932.7	14010.4	31745.1	16887.6	12516.2	7564.92	11375.5	17524.5	15372.3	9748.46	16716.7	20020.5	10686.3	13012.3	12790	8993.9	8807.62	15909.4	14155.6	12962.5	14357
NC_004629.1	263329	264060	+	ID=cds-NP_803855.1;Parent=gene-PHIKZ289;Dbxref=GenBank:NP_803855.1,GeneID:1258420;Name=NP_803855.1;experiment=RNA sequence analysis;gbkey=CDS;locus_tag=PHIKZ289;product=PHIKZ289;protein_id=NP_803855.1;transl_table=11	CDS	PHIKZ289	PHIKZ289	864.93	1492.18	1628.62	1341.96	837.41	1953.88	609.74	1376.33	1329.1	771.21	733.43	1844.69	1073.57	1009.03	869.76	747.38	818	749.96	1691.6	1010.95	844.12	619.51	1391.29	1779.41	1030.67	644.9	676.75	945.86	755.77	1039.8	877.82	1812.69	1283.41	663.76	967.54	1310.07	1082.22	691.97	914.54	953.19	830.77	1207.12
NC_004629.1	264066	264581	+	ID=cds-NP_803856.1;Parent=gene-PHIKZ290;Dbxref=GenBank:NP_803856.1,GeneID:1258411;Name=NP_803856.1;experiment=RNA sequence analysis;gbkey=CDS;locus_tag=PHIKZ290;product=PHIKZ290;protein_id=NP_803856.1;transl_table=11	CDS	PHIKZ290	PHIKZ290	621.9	2065.81	2277.59	2572.2	898.58	1108.71	817.79	1270.29	1125.66	510.55	893.9	1631.52	861.48	1171.16	839.01	1325.29	831.11	1124.12	2399.72	1096.7	674.94	775.44	975.5	1202.04	882.78	852.84	1178.24	958.43	1256.99	1050.05	780.01	2038.14	842.39	595.96	1013.08	1280.28	892.59	981.63	849.19	639.55	999.97	978.53
NC_004629.1	264600	264749	+	ID=cds-YP_009639942.1;Parent=gene-PHIKZ_p82;Dbxref=GenBank:YP_009639942.1,GeneID:40340285;Name=YP_009639942.1;experiment=RNA sequence analysis;gbkey=CDS;locus_tag=PHIKZ_p82;product=PHIKZ290.1;protein_id=YP_009639942.1;transl_table=11	CDS	PHIKZ_p82	PHIKZ290.1	173.46	1052.8	958.23	749.86	419.14	635.66	595.1	566.45	1645.71	334.53	352.87	611.25	1111.31	575.54	622.51	810.49	1024.93	1242.96	1583.16	696.49	599.17	978.09	312.16	1654	569.4	693.43	450.35	299.73	635.89	602.03	423.67	1310.5	560.87	369.02	786.93	1041.84	184.23	1547.7	1054.88	314.29	368.56	1215.56
NC_004629.1	264750	265430	+	ID=cds-NP_803857.1;Parent=gene-PHIKZ291;Dbxref=GenBank:NP_803857.1,GeneID:1258280;Name=NP_803857.1;experiment=RNA sequence analysis;gbkey=CDS;locus_tag=PHIKZ291;product=PHIKZ291;protein_id=NP_803857.1;transl_table=11	CDS	PHIKZ291	PHIKZ291	1591.97	4096.79	3016.96	2257.29	1696.39	4935.48	1382.3	3600.49	2558.76	1252.66	1854.3	2962.02	1305.5	1521.25	1807.46	1852.16	1164.42	1718.72	5679.03	1713.09	1814.67	2056.46	1787.71	3278.86	1902.16	1609.63	2314.57	1518.45	3249.48	1970.13	1213.15	3088.63	3500.28	1228.25	1411.43	2461.71	1799.01	2572.28	2895.46	1966.06	1867.16	2389.1
NC_004629.1	265492	265881	-	ID=cds-NP_803858.2;Parent=gene-PHIKZ_p83;Dbxref=GenBank:NP_803858.2,GeneID:1258380;Name=NP_803858.2;experiment=RNA sequence analysis;gbkey=CDS;locus_tag=PHIKZ_p83;product=PHIKZ292;protein_id=NP_803858.2;transl_table=11	CDS	PHIKZ_p83	PHIKZ292	29555	944.82	1474.2	31744.1	26034.8	11154.6	35643.8	311.24	14669.9	36509.2	33193.3	17290.4	27538.4	17635.1	29057.9	18236	30872.3	28046.2	26183	21943.8	24802.2	22639.7	23772.3	6043.47	24637.3	30876.2	16974.7	29673.1	15603.8	13032.9	30851.8	9501.16	2804.34	35766.3	27758.8	5099.94	24233.3	20780.4	13482.5	34064.6	22019.2	5250.62
NC_004629.1	265962	266372	-	ID=cds-NP_803859.1;Parent=gene-PHIKZ293;Dbxref=GenBank:NP_803859.1,GeneID:1258307;Name=NP_803859.1;experiment=RNA sequence analysis;gbkey=CDS;locus_tag=PHIKZ293;product=PHIKZ293;protein_id=NP_803859.1;transl_table=11	CDS	PHIKZ293	PHIKZ293	2532.27	192.12	82.29	3338.8	2944.66	1362.96	3830.46	236.27	2331.83	3708.56	3863.57	1825.24	3843.41	8028.61	4461.28	5139.5	6595.29	4259.12	1320.67	4215.36	4783.52	3667.03	4158.35	679.11	2181.99	5548.24	1205.31	4594.37	2645.67	1946.07	2869.13	741.34	68.23	3905.66	2687.39	674.05	2823.96	2721.58	1776.89	3142.93	2174.6	682.51
NC_004629.1	266415	266591	-	ID=cds-YP_009639943.1;Parent=gene-PHIKZ_p84;Dbxref=GenBank:YP_009639943.1,GeneID:40340245;Name=YP_009639943.1;experiment=RNA sequence analysis;gbkey=CDS;locus_tag=PHIKZ_p84;product=PHIKZ293.1;protein_id=YP_009639943.1;transl_table=11	CDS	PHIKZ_p84	PHIKZ293.1	1127	0	286.61	1440.41	1332	942.72	1879.75	0	984.47	2303.46	1452.5	1271.48	896.94	2547.11	3213.28	2146.42	3337.19	1931.15	0	2360.98	1904.14	1733.13	2248.62	350.42	1608.46	2802.66	1272.17	1676.44	1724.45	1020.38	917.55	999.54	0	1702.62	1571.96	441.46	1977.61	2146.28	687.66	852.32	884.96	316.96
NC_004629.1	266724	266797	-	ID=rna-PHIKZ_t01;Parent=gene-PHIKZ_t01;Dbxref=GeneID:40340305;gbkey=tRNA;locus_tag=PHIKZ_t01;product=tRNA-Thr	tRNA	PHIKZ_t01	tRNA-Thr	122126	7824.85	6398.34	139434	172681	57338.4	156598	4920.92	88303.1	152066	150414	59022.8	153180	136885	115173	139234	212567	170207	37133.8	87061	129652	148156	144269	21792.6	114264	155698	183183	170602	95383.4	62062.2	176147	56847.6	17432.4	189662	126927	59899.7	199914	94687.6	64805.9	119007	124265	38286.2
NC_004629.1	266946	267083	+	ID=cds-YP_009639944.1;Parent=gene-PHIKZ_p91;Dbxref=GenBank:YP_009639944.1,GeneID:40340236;Name=YP_009639944.1;experiment=RNA sequence analysis;gbkey=CDS;locus_tag=PHIKZ_p91;product=PHIKZ293.2;protein_id=YP_009639944.1;transl_table=11	CDS	PHIKZ_p91	PHIKZ293.2	7918.85	12206.4	27080.3	8041.99	19817.8	29710.3	8350.26	16712.1	14521	9908.74	7780.73	19086.6	8398.06	9592.33	9596.06	13214.5	8912.41	5704.39	10570.8	13753.1	10583.2	6185.55	11536.4	11461.2	13409.7	9624.57	18275	7037.09	21288.5	17948.6	7572.83	16381.3	14631.3	6685.1	10997.5	7824.13	12816	12234.8	16934.5	10112	14154.9	13822.4
NC_004629.1	267140	267769	-	ID=cds-NP_803860.1;Parent=gene-PHIKZ294;Dbxref=GenBank:NP_803860.1,GeneID:1258189;Name=NP_803860.1;experiment=RNA sequence analysis;gbkey=CDS;locus_tag=PHIKZ294;product=PHIKZ294;protein_id=NP_803860.1;transl_table=11	CDS	PHIKZ294	PHIKZ294	5506.68	125.33	241.57	6403.58	7883.74	2383.73	5873.74	115.6	3411.27	7307.96	5113.05	2355.05	9097.08	5999.01	6225.13	5740.95	8297.03	7661.61	5492.58	6826.69	5528.06	6732.31	5314.17	886.07	6145.85	10007.8	2644.91	7193.47	4420.95	2539.16	7352.56	1528.92	712.21	6560.31	6075.97	1849.16	5731.6	5561.02	2550.25	6704.93	3919.62	1157.67
NC_004629.1	267929	268024	-	ID=cds-YP_009639945.1;Parent=gene-PHIKZ_p90;Dbxref=GenBank:YP_009639945.1,GeneID:40340244;Name=YP_009639945.1;experiment=RNA sequence analysis;gbkey=CDS;locus_tag=PHIKZ_p90;product=virion structural protein;protein_id=YP_009639945.1;transl_table=11	CDS	PHIKZ_p90	virion structural protein	361.38	0	440.36	1562.21	573.04	0	338.13	0	302.52	392.03	315.06	173.65	826.86	1598.72	1149.53	633.19	842.87	539.48	530.07	1269.64	117.03	555.73	243.88	0	444.84	916.8	1172.78	1030.31	0	537.52	809.09	204.77	146.06	1217.24	1317.41	0	1151.44	659.53	0	687.52	575.88	292.2
NC_004629.1	268027	268149	-	ID=cds-YP_009639946.1;Parent=gene-PHIKZ_p89;Dbxref=GenBank:YP_009639946.1,GeneID:40340306;Name=YP_009639946.1;experiment=RNA sequence analysis;gbkey=CDS;locus_tag=PHIKZ_p89;product=PHIKZ294.2;protein_id=YP_009639946.1;transl_table=11	CDS	PHIKZ_p89	PHIKZ294.2	705.12	0	68.74	609.64	702.82	193.8	659.76	0	472.23	815.94	491.81	271.07	1226.18	1247.78	759.16	741.3	789.42	336.84	965.34	707.81	274.01	433.74	380.68	252.13	462.92	975.75	915.34	950.36	310.19	209.77	516.67	0	114	600.03	411.29	0	748.9	171.59	197.91	1149.85	599.29	456.12
NC_004629.1	268241	268531	-	ID=cds-NP_803861.1;Parent=gene-PHIKZ295;Dbxref=GenBank:NP_803861.1,GeneID:1258241;Name=NP_803861.1;experiment=RNA sequence analysis;gbkey=CDS;locus_tag=PHIKZ295;product=PHIKZ295;protein_id=NP_803861.1;transl_table=11	CDS	PHIKZ295	PHIKZ295	715.3	0	0	901.9	1134.26	368.62	836.6	250.27	199.6	948.42	935.45	229.15	927.45	593.34	670.94	1096.67	1001.01	498.32	466.32	807.78	347.46	275	442.5	213.14	489.17	852.36	773.8	741.59	262.22	709.31	1067.67	303.98	0	760.86	637.43	170.87	601.44	870.31	167.31	486.02	601.6	96.4
NC_004629.1	268524	268709	-	ID=cds-YP_009639947.1;Parent=gene-PHIKZ_p88;Dbxref=GenBank:YP_009639947.1,GeneID:40340243;Name=YP_009639947.1;experiment=RNA sequence analysis;gbkey=CDS;locus_tag=PHIKZ_p88;product=PHIKZ295.1;protein_id=YP_009639947.1;transl_table=11	CDS	PHIKZ_p88	PHIKZ295.1	1865.17	141.51	0	2943	4056.15	1217.5	3228.56	0	1405.25	4249.11	3089.67	268.88	3542.18	4538.3	4426.97	1552.35	4872.32	2283.21	547.17	3229.68	3322.01	3441.96	3587.33	833.67	2372.48	4344.71	0	4157.52	615.38	971.01	3112.98	369.9	1055.4	3471.94	4940.99	267.34	1832.39	2269.36	392.63	2281.16	1832.9	150.81
NC_004629.1	268916	269398	-	ID=cds-NP_803862.1;Parent=gene-PHIKZ296;Dbxref=GenBank:NP_803862.1,GeneID:1258218;Name=NP_803862.1;experiment=RNA sequence analysis;gbkey=CDS;locus_tag=PHIKZ296;product=HNH endonuclease;protein_id=NP_803862.1;transl_table=11	CDS	PHIKZ296	HNH endonuclease	2908.97	1416.81	910.26	4067.57	2538.24	3010.51	4065.92	904.72	3006.41	3740.13	3068.46	3140.83	3845.69	3336.46	3268.99	2768.75	4054.14	3259.65	2107.13	3388.71	2000.34	3368.92	2908.33	2760.95	2770.35	3346.24	2237.76	4281.83	2685.74	2457.25	3859.51	3337.31	1916.01	3030.58	2618.45	2823.75	4043.14	3015.01	2822.42	2576.82	2365.51	2148.86
NC_004629.1	269557	269645	-	ID=rna-PHIKZ_t02;Parent=gene-PHIKZ_t02;Dbxref=GeneID:40340242;gbkey=tRNA;locus_tag=PHIKZ_t02;product=tRNA-Asn	tRNA	PHIKZ_t02	tRNA-Asn	19100.2	7688.97	4749.97	13649.2	19956	10445.6	24436.3	4909.87	16642	19874.7	15632.9	13299	23189.3	19831.3	20029.8	17757.9	20365.2	19319.4	28969.5	13890.6	15652.5	27574.4	24990.4	9408.3	19832.9	27509.6	13156.3	26874.5	18862.3	11596	22214.8	16123.6	4411.32	24048.3	18189.1	14047.3	32085	16362.4	15864.2	11017.9	22155.1	9770.67
NC_004629.1	269852	270364	-	ID=cds-NP_803863.1;Parent=gene-PHIKZ297;Dbxref=GenBank:NP_803863.1,GeneID:1258371;Name=NP_803863.1;experiment=RNA sequence analysis;gbkey=CDS;locus_tag=PHIKZ297;product=PHIKZ297;protein_id=NP_803863.1;transl_table=11	CDS	PHIKZ297	PHIKZ297	777.7	359.14	32.96	2981.9	2420.45	1161.66	2214.63	236.61	1302.07	1418.34	1709.82	909.89	2135.34	2804.77	1952.59	1421.91	2870.68	1453.75	2446.81	1697.1	1839.56	1559.95	1140.94	664.99	1331.92	2152.36	702.3	1787.85	966.85	955.6	2037.13	766.38	601.32	1726.4	1183.36	664.65	1759.7	1810.18	901.61	1286.58	1903.88	601.49
NC_004629.1	270649	271656	-	ID=cds-NP_803864.1;Parent=gene-PHIKZ298;Dbxref=GenBank:NP_803864.1,GeneID:1258471;Name=NP_803864.1;experiment=ESI-MS/MS analysis;gbkey=CDS;locus_tag=PHIKZ298;product=virion structural protein;protein_id=NP_803864.1;transl_table=11	CDS	PHIKZ298	virion structural protein	1118.55	1122.78	805.23	1071.23	1138.28	969.57	1352.51	1011.52	1483.79	1481.01	1560.32	1298.25	1378.11	1541.62	1406.38	2291.56	1460.97	1407.78	572.14	967.34	1136.82	1587.81	1672.29	1107.59	1129.75	1031.89	1742.42	954.49	1551.87	1382.2	1092.8	1160.34	973.73	1232.5	736.08	1324.86	1023.5	1088.75	1424.86	841.86	1444.26	1294.03
NC_004629.1	271740	271817	-	ID=rna-PHIKZ_t03;Parent=gene-PHIKZ_t03;Dbxref=GeneID:40340241;gbkey=tRNA;locus_tag=PHIKZ_t03;product=tRNA-Asn	tRNA	PHIKZ_t03	tRNA-Asn	11341.6	1687.18	1951.14	17208.3	14609.3	7028.96	17062.4	2334.28	9494.47	14072.9	13087.3	11327.4	14451	12666.8	11862.6	12079.4	15560.6	15138.6	32185	9040.95	11522.5	16415.5	12006.2	4373.57	15329.9	19490	12124.8	19136.5	12473.2	11412	16657.1	7434.59	4853.67	16873.9	13511.9	9926.66	17123.9	14746.5	13264	17648.8	17010.5	6653.19
NC_004629.1	271822	271900	-	ID=rna-PHIKZ_t04;Parent=gene-PHIKZ_t04;Dbxref=GeneID:40340237;gbkey=tRNA;locus_tag=PHIKZ_t04;product=tRNA-Asp	tRNA	PHIKZ_t04	tRNA-Asp	32496.4	2998.47	4280.98	43473	130516	23535.6	47560.3	1997.44	23711.4	47321.7	47379.3	27116	47828.3	48083.1	39327.9	47128.8	61864.4	56641.1	31562.9	39673.4	45364.4	66519.2	51417.7	14524.9	40722.6	83455.1	45605	58390	35014.2	23515	53807.8	34214.1	5679.68	59089.5	40876.4	26615.6	45474.5	43011.6	23264.8	40221.6	46770	21482.3
NC_004629.1	271952	272299	-	ID=cds-NP_803865.1;Parent=gene-PHIKZ299;Dbxref=GenBank:NP_803865.1,GeneID:1258435;Name=NP_803865.1;experiment=RNA sequence analysis;gbkey=CDS;locus_tag=PHIKZ299;product=PHIKZ299;protein_id=NP_803865.1;transl_table=11	CDS	PHIKZ299	PHIKZ299	1669.81	491.61	194.37	2930.49	5984.43	1541.21	2145.36	69.76	1418.71	2289.1	1868.66	1604.78	2075.71	2260.26	2146.6	1659.4	3510.98	1964.44	2534.61	2051.44	2195.24	1494.73	2186.47	1292.19	2372.48	3954.59	1552.93	2868.09	1370.45	1519.89	1562.38	960.28	564.09	2650.99	1599.06	1428.86	2091.12	2425.87	1294.11	2248.82	1906.35	806.07
NC_004629.1	272302	272589	-	ID=cds-YP_009639948.1;Parent=gene-PHIKZ_p87;Dbxref=GenBank:YP_009639948.1,GeneID:40340240;Name=YP_009639948.1;experiment=RNA sequence analysis;gbkey=CDS;locus_tag=PHIKZ_p87;product=PHIKZ299.1;protein_id=YP_009639948.1;transl_table=11	CDS	PHIKZ_p87	PHIKZ299.1	1144.36	274.17	352.29	1614.28	1309.8	703.53	1606.1	252.88	151.26	871.18	1549.07	897.2	1653.73	1665.33	943.2	1266.39	1320.49	935.09	765.66	1571.93	1794.39	833.6	1300.67	699.94	543.69	2055.85	390.93	999.09	662.39	985.46	1005.23	511.92	292.12	1430.8	1258.86	246.65	1823.11	1319.07	718.47	1145.86	1183.75	487
NC_004629.1	272598	272819	-	ID=cds-NP_803866.2;Parent=gene-PHIKZ_p86;Dbxref=GenBank:NP_803866.2,GeneID:1258329;Name=NP_803866.2;experiment=RNA sequence analysis;gbkey=CDS;locus_tag=PHIKZ_p86;product=PHIKZ300;protein_id=NP_803866.2;transl_table=11	CDS	PHIKZ_p86	PHIKZ300	1289.23	355.67	304.68	1182.21	1486.8	1073.75	1644.94	0	915.74	1469.23	1192.14	938.66	1537.52	1166.63	1835.42	752.99	947.66	1399.73	458.44	1725.53	1163.93	1441.9	1423.71	1047.72	192.36	1693.94	1115.73	1053.1	945.24	813.55	1590.35	442.74	189.48	858.82	379.79	511.96	954.34	1140.81	986.89	764.5	1286.65	63.18
NC_004629.1	272872	272948	-	ID=rna-PHIKZ_t05;Parent=gene-PHIKZ_t05;Dbxref=GeneID:40340307;gbkey=tRNA;locus_tag=PHIKZ_t05;product=tRNA-Met	tRNA	PHIKZ_t05	tRNA-Met	2703.28	854.54	658.83	5745.69	5103.11	1702.67	4531.77	472.92	3017.34	2769.68	5302.91	4113.51	5876.1	4111	3748.31	5526.05	3888.14	2959.42	8591.33	5087.98	1896.72	4503.61	5168.9	1409.66	2403.29	6442.49	4678.95	4787.86	2477.49	2010.48	4585.16	2808.22	0	3993.69	3722.96	2306.33	5383.34	3700.24	1896.88	4163.37	5983.14	1821.51
NC_004629.1	272956	273249	-	ID=cds-NP_803867.1;Parent=gene-PHIKZ301;Dbxref=GenBank:NP_803867.1,GeneID:1258193;Name=NP_803867.1;experiment=RNA sequence analysis;gbkey=CDS;locus_tag=PHIKZ301;product=PHIKZ301;protein_id=NP_803867.1;transl_table=11	CDS	PHIKZ301	PHIKZ301	2360.01	223.81	258.82	2550.55	3769.01	1662.13	3339.86	289.01	1728.68	3157.59	3292.1	2268.1	4292.94	3393.2	2829.61	2739.53	3550.37	2783.26	4788.7	3168.55	2101.68	4219.04	3105.68	527.42	2420.9	4354.37	2221.11	2691.43	2141.26	1667.42	2257.65	1972.44	524.62	2489.4	3384.04	1304.72	3697.13	2799.65	1242.01	2693.94	3228.05	811.01
NC_004629.1	273271	273346	-	ID=rna-PHIKZ_t06;Parent=gene-PHIKZ_t06;Dbxref=GeneID:40340239;gbkey=tRNA;locus_tag=PHIKZ_t06;product=tRNA-Pro	tRNA	PHIKZ_t06	tRNA-Pro	3765.92	173.16	111.25	3946.64	6307.72	4234.26	5338.84	0	2101.72	7180.36	7462.06	2412.84	7311.22	6941.81	5696.45	4598.98	6600.99	6405.59	7588.43	5498.59	3399.9	6317.81	6007.05	816.12	4869.83	10738.4	5333.08	7098.82	5522.2	2206.68	3995.12	1422.59	553.49	5745.66	6767.32	4766.81	4969.36	5970.51	3843.69	5582.84	6304.34	553.64
NC_004629.1	273359	273440	-	ID=rna-PHIKZ_t07;Parent=gene-PHIKZ_t07;Dbxref=GeneID:40340238;gbkey=tRNA;locus_tag=PHIKZ_t07;product=tRNA-Leu	tRNA	PHIKZ_t07	tRNA-Leu	19038.3	160.49	412.44	15454.5	26739.1	9011.68	17912.5	0	11864.7	17364.1	18442.8	12706.2	19554.3	33222.2	21739.7	21497.7	23090.5	26021.2	10963.5	22720.8	22742.9	38711.6	32691.2	4538.42	23956.2	45372.4	15103.2	31361.8	11864.8	8338.17	22389	7431.52	1538.97	25351.2	17171.3	13687.2	23141.1	17115.7	13804.5	21732.2	21911.4	7525.95
NC_004629.1	273499	273951	-	ID=cds-NP_803868.1;Parent=gene-PHIKZ302;Dbxref=GenBank:NP_803868.1,GeneID:1258400;Name=NP_803868.1;experiment=RNA sequence analysis;gbkey=CDS;locus_tag=PHIKZ302;product=PHIKZ302;protein_id=NP_803868.1;transl_table=11	CDS	PHIKZ302	PHIKZ302	478.64	87.15	111.99	926.98	1231.73	868.25	967.36	53.59	480.83	1135.42	784.53	588.81	1980.09	1694.01	1293	1006.4	857.38	1074.67	561.67	672.66	1066.4	1236.6	1162.85	616.14	722.74	1236.38	198.83	1190.97	336.9	854.34	1013.19	1171.64	92.86	1018.26	949.23	517.47	1301.4	885.2	564.25	728.49	1118.7	433.46
NC_004629.1	274165	276105	-	ID=cds-NP_803869.1;Parent=gene-PHIKZ303;Dbxref=GenBank:NP_803869.1,GeneID:1258398;Name=NP_803869.1;experiment=ESI-MS/MS analysis;gbkey=CDS;locus_tag=PHIKZ303;product=virion structural protein;protein_id=NP_803869.1;transl_table=11	CDS	PHIKZ303	virion structural protein	1858.82	1722.12	1637.85	1808.01	1635.73	1571.96	1944.1	1463.35	1780.52	2132.84	1823.19	1709.14	1652.19	1907.59	2204.21	2207.86	1850.92	1793.03	821.46	1937.68	1782.69	1841.56	1929.9	1677.65	1862.78	1822	1809.75	2056.86	2004.97	2100.25	1913.53	2400.23	1488.14	1850.47	1581.16	1712.74	2334.91	1652.74	2182.25	1680.77	1670.96	2052.18
NC_004629.1	276191	276604	-	ID=cds-NP_803870.1;Parent=gene-PHIKZ304;Dbxref=GenBank:NP_803870.1,GeneID:1258396;Name=NP_803870.1;experiment=RNA sequence analysis;gbkey=CDS;locus_tag=PHIKZ304;product=glycine zipper 2TM domain-containing protein;protein_id=NP_803870.1;transl_table=11	CDS	PHIKZ304	glycine zipper 2TM domain-containing protein	6431.45	476.81	367.61	6774.11	5846.64	2245.55	7507.39	234.56	2209.71	9499.66	5643.77	3563.63	9855.26	8433.83	9165.47	9213.42	7661.55	10057.7	4711.77	5383.48	6512.72	10695.9	6220.6	1048.73	6704.83	6435.71	3807.3	9513.1	4469.66	2866.79	10318.8	1590.65	541.9	7606.15	5641.31	2487.94	7409.25	3619.47	3528.02	5762.05	3983.85	304.91
NC_004629.1	276601	277764	-	ID=cds-NP_803871.1;Parent=gene-PHIKZ305;Dbxref=GenBank:NP_803871.1,GeneID:1258402;Name=NP_803871.1;experiment=RNA sequence analysis;gbkey=CDS;locus_tag=PHIKZ305;product=ribonucleotide-diphosphate reductase subunit beta;protein_id=NP_803871.1;transl_table=11	CDS	PHIKZ305	ribonucleotide-diphosphate reductase subunit beta	1467.86	79.14	87.16	1314.19	1971.45	409.58	1812.64	125.14	785.93	1859.12	1591.56	694.61	1813.99	2587.62	2063.86	1501.39	1960.32	1922.1	1209.52	1839.95	1640.77	1604.18	1267.15	213.14	1699.87	2385.22	425.59	1884.89	770.28	864.47	1935.14	447.53	96.37	1733.07	1093.77	665.19	1495.68	1251.07	397.36	1190.75	973.65	373.54
NC_004629.1	277865	280153	-	ID=cds-NP_803872.2;Parent=gene-PHIKZ_p85;Dbxref=GenBank:NP_803872.2,GeneID:1258206;Name=NP_803872.2;experiment=RNA sequence analysis;gbkey=CDS;locus_tag=PHIKZ_p85;product=ribonucleotide reductase;protein_id=NP_803872.2;transl_table=11	CDS	PHIKZ_p85	ribonucleotide reductase	2675.04	333.45	273.34	2895.93	2561.23	791.45	3793.4	243.93	1116.51	3699.38	3052.37	1070.59	4418.03	4509.11	3864.29	2841.49	4376.28	3565.78	1259.77	2160.36	2856.46	3962.24	2526.34	663.88	2848.22	2705.5	1514.94	4187.55	1600.14	1510.42	4294.07	532.45	367.54	3799.26	2335.31	937.2	3758.64	1797.94	1276.19	2504.46	1948.27	490.19
NC_004629.1	35899	36324	+	ID=cds-gene-PHIKZ_35899−36324;Parent=gene-PHIKZ_35899−36324;experiment=MS;gbkey=CDS;locus_tag=PHIKZ_042-043;product=unknown;transl_table=11	CDS	PHIKZ_042-043	unknown	2768.85	3181.87	3651.9	3150.83	2508.91	2685.9	3371.74	3048.82	4329.02	3092.08	2715.77	3580.65	2701.87	4075.61	2829.61	1962.01	3646.89	2212.62	2150.16	3719.51	2452.59	2661.26	1813.61	2365.98	3040.78	2892.44	317.15	2933.96	1029.96	2240.94	2834.41	1661.2	2238.21	2136.72	3522.99	1267.29	3827.31	3269.8	1771.46	1814.93	2206.18	2041.29
NC_002516.2	483	2027	+	ID=cds-NP_064721.1;Parent=gene-PA0001;Dbxref=GenBank:NP_064721.1,GeneID:878417;Name=NP_064721.1;Note=Product name confidence: class 2 (High similarity to functionally studied protein);gbkey=CDS;gene=dnaA;locus_tag=PA0001;product=chromosome replication initiator DnaA;protein_id=NP_064721.1;transl_table=11	CDS	PA0001	chromosome replication initiator DnaA	11.26	18.21	13.53	20.05	14.3	17.7	12.33	10.8	10.59	11.02	11.59	17.6	18.21	15.89	10.66	11.6	15.03	16	9.95	13.63	13.17	12.79	9.69	16.79	7.08	13.32	8.44	14.99	7.95	10.25	14.81	12.44	9.48	13.03	12.37	20.47	10.46	20.79	7.06	9.8	8.97	8.84
NC_002516.2	2056	3159	+	ID=cds-NP_064722.1;Parent=gene-PA0002;Dbxref=GenBank:NP_064722.1,GeneID:879244;Name=NP_064722.1;Note=Product name confidence: class 2 (High similarity to functionally studied protein);gbkey=CDS;gene=dnaN;locus_tag=PA0002;product=DNA polymerase III subunit beta;protein_id=NP_064722.1;transl_table=11	CDS	PA0002	DNA polymerase III subunit beta	5.37	11.64	9.06	10.03	7.17	10.85	11.56	7	8.6	6.77	8.25	8.87	10.07	6.6	6.79	4.39	7.94	6.95	11.69	5.74	5.21	4.17	4.44	8.55	6.13	7.59	4.21	5.92	3.91	9.37	9.26	7.97	7.44	7.46	9.04	8.97	3.87	11.17	4.9	5.95	5.66	5.89
NC_002516.2	3169	4278	+	ID=cds-NP_064723.1;Parent=gene-PA0003;Dbxref=GenBank:NP_064723.1,GeneID:879229;Name=NP_064723.1;Note=Product name confidence: class 2 (High similarity to functionally studied protein);gbkey=CDS;gene=recF;locus_tag=PA0003;product=DNA replication and repair protein RecF;protein_id=NP_064723.1;transl_table=11	CDS	PA0003	DNA replication and repair protein RecF	7.19	14.28	10.75	12.29	10.62	14.51	8.28	11.39	9.37	11.59	9.04	14.28	15.75	10.64	7.33	4.68	8.4	8.75	6.58	9.07	10.92	5.62	4.57	9.35	5.44	7.8	6.15	9.09	4.73	8.08	12.79	13.77	10.3	10.97	12.2	13.28	3.68	12.61	6.42	9.68	7.14	7.53
NC_002516.2	4275	6695	+	ID=cds-NP_064724.1;Parent=gene-PA0004;Dbxref=GenBank:NP_064724.1,GeneID:879230;Name=NP_064724.1;Note=Product name confidence: class 2 (High similarity to functionally studied protein);gbkey=CDS;gene=gyrB;locus_tag=PA0004;product=DNA gyrase subunit B;protein_id=NP_064724.1;transl_table=11	CDS	PA0004	DNA gyrase subunit B	7.18	11.79	11.62	11.04	7.76	11.86	5.46	7.62	8.85	7.73	7.78	9.25	10.31	8.19	6.92	3.68	7.97	4.45	11.29	5.64	7.05	4.24	4.01	7.66	4.75	5.8	4.43	6.72	3.14	5.67	8.48	8.71	8.01	8.41	8.6	9.95	4.43	10.39	5.43	6.5	5.49	5.59
NC_002516.2	7018	7791	-	ID=cds-NP_064725.1;Parent=gene-PA0005;Dbxref=GenBank:NP_064725.1,GeneID:877576;Name=NP_064725.1;Note=Product name confidence: class 1 (Function experimentally demonstrated in P. aeruginosa);gbkey=CDS;gene=lptA;locus_tag=PA0005;product=lysophosphatidic acid acyltransferase;protein_id=NP_064725.1;transl_table=11	CDS	PA0005	lysophosphatidic acid acyltransferase	5.41	8.61	9.5	8.72	6.42	6.98	6.67	6.92	6.66	4.48	5.09	5.55	8.57	8.49	3.94	1.68	7.11	4.74	3.07	3.65	5.04	1.12	2.49	4.28	3.58	3.39	2.03	4.41	2.79	4.49	7.13	4.52	5.91	5.46	10.7	8.01	6.22	8.98	3.44	5.01	2.69	3.34
NC_002516.2	7803	8339	-	ID=cds-NP_064726.1;Parent=gene-PA0006;Dbxref=GenBank:NP_064726.1,GeneID:879245;Name=NP_064726.1;Note='Product name confidence: class 4 (Homologs of previously reported genes of unknown function%2C or no similarity to any previously reported sequences)';gbkey=CDS;locus_tag=PA0006;product=D-glycero-beta-D-manno-heptose-1%2C7-bisphosphate 7-phosphatase;protein_id=NP_064726.1;transl_table=11	CDS	PA0006	D-glycero-beta-D-manno-heptose-1%2C7-bisphosphate 7-phosphatase	7.8	13.32	13.24	15.69	13.38	13.22	14.5	13.9	13.98	6.46	6.18	13.25	15.14	15.68	8.78	6.93	14.76	9.57	16.44	14.06	11.1	6.61	7.83	10.61	6.38	7	4.61	10.14	4.01	15	20.38	10.66	4.73	11.07	13.11	19.5	6.26	10.39	6.88	6.39	5.67	4.82
NC_002516.2	8671	10377	+	ID=cds-NP_064727.1;Parent=gene-PA0007;Dbxref=GenBank:NP_064727.1,GeneID:877575;Name=NP_064727.1;Note='Product name confidence: class 4 (Homologs of previously reported genes of unknown function%2C or no similarity to any previously reported sequences)';gbkey=CDS;locus_tag=PA0007;product=hypothetical protein;protein_id=NP_064727.1;transl_table=11	CDS	PA0007	hypothetical protein	0.93	1.52	1.34	1.79	0.54	1.12	0.77	1.13	0.95	0.72	0.36	0.91	1.86	1.08	0.65	0.2	0.44	0.86	0.9	0.45	0.12	0.22	0.41	1.59	0.57	0.91	0.18	0.94	0.33	0.97	0.85	1.3	0.99	0.76	1.81	1.5	0.32	2.06	0.6	1.4	0.19	0.7
NC_002516.2	10434	12488	-	ID=cds-NP_064728.1;Parent=gene-PA0008;Dbxref=GenBank:NP_064728.1,GeneID:878214;Name=NP_064728.1;Note=Product name confidence: class 2 (High similarity to functionally studied protein);gbkey=CDS;gene=glyS;locus_tag=PA0008;product=glycine--tRNA ligase subunit beta;protein_id=NP_064728.1;transl_table=11	CDS	PA0008	glycine--tRNA ligase subunit beta	4.77	7.04	8.33	7.05	6.05	5.21	3.33	4.02	4.93	3.64	4.62	6.48	5.64	4.55	2.7	1.73	3.18	5	9.91	3.12	2.7	2.43	3.37	4.05	3.89	3.04	3.72	3.85	2.33	3.03	5.46	4.41	3.96	4.11	4.63	4.33	4.33	7.81	2.76	4.1	4.25	3.81
NC_002516.2	12488	13435	-	ID=cds-NP_064729.1;Parent=gene-PA0009;Dbxref=GenBank:NP_064729.1,GeneID:878095;Name=NP_064729.1;Note=Product name confidence: class 2 (High similarity to functionally studied protein);gbkey=CDS;gene=glyQ;locus_tag=PA0009;product=glycine--tRNA ligase subunit alpha;protein_id=NP_064729.1;transl_table=11	CDS	PA0009	glycine--tRNA ligase subunit alpha	8.01	14.58	11.18	14.83	15.06	11.51	10.59	10.19	4.58	8.21	6.92	11.96	10.06	8.56	8.39	3.74	12.78	8.78	6.09	9.17	11.71	6.27	6.37	11.48	7.4	7.79	4.11	8.04	4.05	5.02	11.45	10.81	7.86	9.22	7.92	8.34	8.81	8.88	4.89	6.06	5.32	6.02
NC_002516.2	13540	14091	+	ID=cds-NP_248700.1;Parent=gene-PA0010;Dbxref=GenBank:NP_248700.1,GeneID:878076;Name=NP_248700.1;Note=Product name confidence: class 2 (High similarity to functionally studied protein);gbkey=CDS;gene=tag;locus_tag=PA0010;product=DNA-3-methyladenine glycosidase I;protein_id=NP_248700.1;transl_table=11	CDS	PA0010	DNA-3-methyladenine glycosidase I	1.72	2.36	1.09	2.27	1.33	1.15	0	0.95	1.31	0.28	1.12	1.28	2.14	1.49	1.01	0	1.35	2.07	8.61	0.55	0	0	0	0.62	0	0.77	0.54	0.26	0.34	0.33	0.98	0.31	0.61	1.56	1.4	1.03	1.32	1.77	0.62	1.08	0.29	0.48
NC_002516.2	14235	15122	+	ID=cds-NP_248701.1;Parent=gene-PA0011;Dbxref=GenBank:NP_248701.1,GeneID:877921;Name=NP_248701.1;Note='Product name confidence: class 3 (Function proposed based on presence of conserved amino acid motif%2C structural feature or limited sequence similarity to an experimentally studied gene)';gbkey=CDS;locus_tag=PA0011;product=lipid A biosynthesis lauroyl acyltransferase;protein_id=NP_248701.1;trans…	CDS	PA0011	lipid A biosynthesis lauroyl acyltransferase	4.36	4.03	2.71	4.31	5.6	5.25	5.71	2.77	4.48	5.73	3.83	3.65	2.95	4.39	5.83	3.12	6.51	3.12	8.41	2.92	3.24	2.59	2.76	5.74	2.57	3.52	3.04	2.94	1.06	2.68	3.67	4.42	2.86	5.33	3.31	4.17	2.66	4.63	3	1.85	1.8	2.84
NC_002516.2	15207	15473	+	ID=cds-NP_248702.1;Parent=gene-PA0012;Dbxref=GenBank:NP_248702.1,GeneID:877795;Name=NP_248702.1;Note='Product name confidence: class 4 (Homologs of previously reported genes of unknown function%2C or no similarity to any previously reported sequences)';gbkey=CDS;locus_tag=PA0012;product=hypothetical protein;protein_id=NP_248702.1;transl_table=11	CDS	PA0012	hypothetical protein	11.55	7.92	7.22	6.52	11.04	9.53	7.73	8.55	14.23	5.77	8.67	12.66	14.7	10	4.16	1.95	4.19	5.5	5.09	5.14	3.85	5.75	11.8	7.01	3.67	10.1	1.68	5.98	2.11	6.17	5.42	9.6	4.44	10.2	12.75	8.54	4.08	6.6	8.04	6.71	3	5.47
NC_002516.2	15620	16273	+	ID=cds-NP_248703.1;Parent=gene-PA0013;Dbxref=GenBank:NP_248703.1,GeneID:877634;Name=NP_248703.1;Note='Product name confidence: class 4 (Homologs of previously reported genes of unknown function%2C or no similarity to any previously reported sequences)';gbkey=CDS;locus_tag=PA0013;product=hypothetical protein;protein_id=NP_248703.1;transl_table=11	CDS	PA0013	hypothetical protein	3.14	2.49	7	8.52	3.38	1.94	2.3	4.83	3.87	3.3	1.18	4.52	6.86	4.71	1.41	0.79	3.42	2.5	5.71	3.5	2.51	0.29	0.27	4.16	1.75	1.74	4.13	2.22	1.43	1.68	2.21	3.66	2.59	4.16	4.73	4.36	2.22	4.49	1.05	2.28	2.2	2.43
NC_002516.2	16335	16607	-	ID=cds-NP_248704.1;Parent=gene-PA0014;Dbxref=GenBank:NP_248704.1,GeneID:879294;Name=NP_248704.1;Note='Product name confidence: class 4 (Homologs of previously reported genes of unknown function%2C or no similarity to any previously reported sequences)';gbkey=CDS;locus_tag=PA0014;product=hypothetical protein;protein_id=NP_248704.1;transl_table=11	CDS	PA0014	hypothetical protein	2.9	4.77	3.97	4.08	3.37	2.33	4.12	4.5	1.33	5.08	3.39	8.26	4.11	2.26	1.36	0	2.05	3.59	9.95	1.68	3.76	0	0	5.61	1.79	3.64	0.55	2.66	0.69	3.35	4.64	1.25	3.1	3.15	7.94	7.31	2	5.02	3.15	1.64	1.76	1.46
NC_002516.2	16900	17217	-	ID=cds-NP_248705.1;Parent=gene-PA0015;Dbxref=GenBank:NP_248705.1,GeneID:879251;Name=NP_248705.1;Note='Product name confidence: class 4 (Homologs of previously reported genes of unknown function%2C or no similarity to any previously reported sequences)';gbkey=CDS;locus_tag=PA0015;product=hypothetical protein;protein_id=NP_248705.1;transl_table=11	CDS	PA0015	hypothetical protein	4.48	3.07	3.79	9.19	2.9	4.67	1.77	1.1	2.84	5.33	4.86	3.99	3.53	3.23	4.07	4.36	6.45	4.11	16.02	3.84	3.23	2.41	4.96	2.67	3.59	3.12	4.71	4.11	3.54	4.03	3.98	3.22	3.2	2.25	3.41	3.14	0	4.93	1.62	4.22	2.52	4.17
NC_002516.2	17366	18739	-	ID=cds-NP_248706.1;Parent=gene-PA0016;Dbxref=GenBank:NP_248706.1,GeneID:879255;Name=NP_248706.1;Note=Product name confidence: class 2 (High similarity to functionally studied protein);gbkey=CDS;gene=trkA;locus_tag=PA0016;product=potassium transporter inner membrane associated protein;protein_id=NP_248706.1;transl_table=11	CDS	PA0016	potassium transporter inner membrane associated protein	3.57	4.98	5.26	5.83	4.36	5.94	2.05	2.94	2.7	2.69	2.3	5.74	4.97	2.17	3.5	0.76	1.49	4.51	6.18	2.44	2.17	0.63	2.17	2.17	2.02	3.1	2.02	2.32	1.5	2.94	4.21	4.1	3.7	3.34	3.04	3.78	1.52	6.27	2.69	3.04	1.87	3.14
NC_002516.2	18767	20071	-	ID=cds-NP_248707.1;Parent=gene-PA0017;Dbxref=GenBank:NP_248707.1,GeneID:879297;Name=NP_248707.1;gbkey=CDS;locus_tag=PA0017;product=Ribosomal RNA small subunit methyltransferase B;protein_id=NP_248707.1;transl_table=11	CDS	PA0017	Ribosomal RNA small subunit methyltransferase B	1.21	1.5	2.59	3.52	1.2	1.22	1.29	0.61	2.29	1	0.83	1.62	2.36	0.24	0.85	0.13	0.43	0.88	1.82	0.82	1.5	0.66	1.21	0.85	0.63	0.65	0.29	0.89	0.43	1.54	0.83	1.7	1.82	0.22	1.9	1.04	0.63	1.8	0.72	0.69	0.37	1.42
NC_002516.2	20068	21012	-	ID=cds-NP_248708.1;Parent=gene-PA0018;Dbxref=GenBank:NP_248708.1,GeneID:879258;Name=NP_248708.1;Note=Product name confidence: class 2 (High similarity to functionally studied protein);gbkey=CDS;gene=fmt;locus_tag=PA0018;product=methionyl-tRNA formyltransferase;protein_id=NP_248708.1;transl_table=11	CDS	PA0018	methionyl-tRNA formyltransferase	1.17	0.69	2.42	2.43	0.97	1.12	1.29	1.02	0.96	1.55	0.9	1.12	1.38	1.96	0.59	0.55	0.49	0.69	0.72	1.29	0.87	0.41	1.39	0.36	1.47	0.68	0.95	0.31	0.2	1.16	0.57	1.63	1.17	1.06	1.88	1.21	1.35	0.83	0.18	1.34	1.19	1.75
NC_002516.2	21067	21573	-	ID=cds-NP_248709.1;Parent=gene-PA0019;Dbxref=GenBank:NP_248709.1,GeneID:879306;Name=NP_248709.1;Note=Product name confidence: class 2 (High similarity to functionally studied protein);gbkey=CDS;gene=def;locus_tag=PA0019;product=peptide deformylase;protein_id=NP_248709.1;transl_table=11	CDS	PA0019	peptide deformylase	19.03	25.98	33.03	20.6	19.98	35.53	17.95	27.03	17.12	19.15	15.53	29.04	24.33	19.85	16.05	6.83	17.47	17.06	40.86	17.15	17.83	16.64	12.61	16.77	14.64	11.62	9.17	19.19	11.46	14.44	24.97	19.54	14.87	15.83	20.91	31.47	9.67	27.81	9.15	26.05	11.37	13.35
NC_002516.2	21712	22737	+	ID=cds-NP_248710.1;Parent=gene-PA0020;Dbxref=GenBank:NP_248710.1,GeneID:879309;Name=NP_248710.1;Note='Product name confidence: class 4 (Homologs of previously reported genes of unknown function%2C or no similarity to any previously reported sequences)';gbkey=CDS;locus_tag=PA0020;product=hypothetical protein;protein_id=NP_248710.1;transl_table=11	CDS	PA0020	hypothetical protein	11.87	16.64	15.38	20.76	17.41	19.21	13.17	11.47	11.81	12.31	9.93	15.93	16.22	10.01	7.93	6.07	9.81	8.27	23.83	8.62	9.81	3.55	5.97	10.28	7.32	9.82	7.45	8.77	4.2	10.53	14.81	12.49	9.08	15.92	12.97	17.08	7.79	17.94	9.04	13.09	9.52	9.18
NC_002516.2	22872	23960	+	ID=cds-NP_248711.1;Parent=gene-PA0021;Dbxref=GenBank:NP_248711.1,GeneID:880730;Name=NP_248711.1;Note='Product name confidence: class 4 (Homologs of previously reported genes of unknown function%2C or no similarity to any previously reported sequences)';gbkey=CDS;locus_tag=PA0021;product=hypothetical protein;protein_id=NP_248711.1;transl_table=11	CDS	PA0021	hypothetical protein	0	0.15	0.44	0.06	0	0.39	0	0	0	0	0	0.13	0.69	0	0	0	0	0	0.01	0	0.19	0	0	0	0	0	0	0	0	0	0.25	0	0.16	0.26	0	0	0	0	0.16	0	0.44	0
NC_002516.2	24001	24558	+	ID=cds-NP_248712.1;Parent=gene-PA0022;Dbxref=GenBank:NP_248712.1,GeneID:880711;Name=NP_248712.1;gbkey=CDS;locus_tag=PA0022;product=threonylcarbamoyl-AMP synthase;protein_id=NP_248712.1;transl_table=11	CDS	PA0022	threonylcarbamoyl-AMP synthase	7.37	11.37	14.68	14.6	4.62	7.98	6.05	4.72	5.19	5.25	4.98	12.37	15.08	4.05	4.31	1.86	5.68	9.07	6.09	5.47	5.16	2.06	2.82	2.74	5.26	6.61	7.25	6.77	3.7	5.25	7.29	7.96	6.37	4.88	9.98	12.51	8.79	7.37	8.93	6.68	6.6	4.52
NC_002516.2	24568	25545	-	ID=cds-NP_248713.1;Parent=gene-PA0023;Dbxref=GenBank:NP_248713.1,GeneID:880685;Name=NP_248713.1;Note=Product name confidence: class 2 (High similarity to functionally studied protein);gbkey=CDS;gene=qor;locus_tag=PA0023;product=oxygen-dependent quinone oxidoreductase;protein_id=NP_248713.1;transl_table=11	CDS	PA0023	oxygen-dependent quinone oxidoreductase	0.97	2	1.85	2.7	2.07	1.08	1.92	2.34	2.03	1.58	1.58	2.02	2.48	1.47	1.7	1.06	1.91	2	3.47	0.31	2.73	0.78	2.33	2.09	0.67	1.02	1.69	2.52	1.34	2.81	1.12	2.27	1.73	2.2	1.11	3.5	1.11	2.2	3.69	1.53	0.98	1.49
NC_002516.2	25736	26653	+	ID=cds-NP_248714.1;Parent=gene-PA0024;Dbxref=GenBank:NP_248714.1,GeneID:880901;Name=NP_248714.1;Note=Product name confidence: class 2 (High similarity to functionally studied protein);gbkey=CDS;gene=hemF;locus_tag=PA0024;product=coproporphyrinogen III oxidase;protein_id=NP_248714.1;transl_table=11	CDS	PA0024	coproporphyrinogen III oxidase	3.96	7.26	8.01	12.82	5.62	6	5.01	5.36	5.91	4.53	4.21	7.67	7.74	3.69	2.02	3.02	6.09	4.98	4.07	3.32	4.25	1.46	4.01	5.37	5.69	4.33	1.63	3.48	2.45	2.99	2.56	5.02	6.27	6.71	6.74	7.37	3.96	5.45	3.46	3.41	2.27	3.18
NC_002516.2	26711	27535	+	ID=cds-NP_248715.1;Parent=gene-PA0025;Dbxref=GenBank:NP_248715.1,GeneID:880894;Name=NP_248715.1;Note=Product name confidence: class 2 (High similarity to functionally studied protein);gbkey=CDS;gene=aroE;locus_tag=PA0025;product=shikimate dehydrogenase;protein_id=NP_248715.1;transl_table=11	CDS	PA0025	shikimate dehydrogenase	1.15	1.77	1.31	3.29	0.89	1.8	0.57	1.92	2.19	0.75	0.75	1.2	1.13	2.37	1.12	1.05	1.81	1.19	3.29	1.29	1	0	0.21	1.65	0.99	1.2	1.45	1.76	0.23	1.33	1.32	1.24	1.64	1.56	2.44	2.85	0	0.83	1.15	0.72	0	1.61
NC_002516.2	27646	28632	+	ID=cds-NP_248716.1;Parent=gene-PA0026;Dbxref=GenBank:NP_248716.1,GeneID:880904;Name=NP_248716.1;Note=Product name confidence: class 1 (Function experimentally demonstrated in P. aeruginosa);gbkey=CDS;gene=plcB;locus_tag=PA0026;product=phospholipase C;protein_id=NP_248716.1;transl_table=11	CDS	PA0026	phospholipase C	4.49	4.86	4.39	6.77	4.29	7.21	1.52	4.63	2.38	2.81	3.21	5.07	5.59	3.12	4.4	2.63	2.93	3.64	3.15	2.32	3.33	2.14	1.69	3.19	1.32	2.37	1.9	2.13	2.85	4.45	3.3	4.41	4.63	3.41	3.37	5.2	1.84	6.84	3.59	4.46	3.98	1.48
NC_002516.2	28613	29899	+	ID=cds-NP_248717.1;Parent=gene-PA0027;Dbxref=GenBank:NP_248717.1,GeneID:880919;Name=NP_248717.1;Note='Product name confidence: class 4 (Homologs of previously reported genes of unknown function%2C or no similarity to any previously reported sequences)';gbkey=CDS;locus_tag=PA0027;product=hypothetical protein;protein_id=NP_248717.1;transl_table=11	CDS	PA0027	hypothetical protein	2.89	3.98	1.59	2.97	2.79	4.45	1.24	1.43	1.41	2.04	1.86	1.81	1.02	0.48	1.37	1.41	2.25	0.89	3.2	0.71	1.36	0.3	0.88	0.99	1.01	0.94	1.4	1.35	1.53	1.64	2.11	2.06	1.91	2.34	1.62	3.32	1.76	1.52	2.67	2.03	1.93	1.55
NC_002516.2	29896	30498	+	ID=cds-NP_248718.1;Parent=gene-PA0028;Dbxref=GenBank:NP_248718.1,GeneID:878631;Name=NP_248718.1;Note='Product name confidence: class 4 (Homologs of previously reported genes of unknown function%2C or no similarity to any previously reported sequences)';gbkey=CDS;locus_tag=PA0028;product=hypothetical protein;protein_id=NP_248718.1;transl_table=11	CDS	PA0028	hypothetical protein	1.44	0.81	0.2	1.5	1.07	1.23	1.09	1.02	1.8	1.28	1.79	0.93	0.47	0.34	0.31	0.72	0	0.54	4.51	0	1.19	0.32	1.16	0.56	0	0	0.62	0.84	2.33	2.58	0.9	1.42	0.98	1.07	0	1.65	0.45	1.14	2.14	1.24	1.33	0.88
NC_002516.2	30502	32055	-	ID=cds-NP_248719.1;Parent=gene-PA0029;Dbxref=GenBank:NP_248719.1,GeneID:880672;Name=NP_248719.1;Note='Product name confidence: class 3 (Function proposed based on presence of conserved amino acid motif%2C structural feature or limited sequence similarity to an experimentally studied gene)';gbkey=CDS;locus_tag=PA0029;product=sulfate transporter;protein_id=NP_248719.1;transl_table=11	CDS	PA0029	sulfate transporter	0.2	0.52	0.62	0.63	0	0	0.36	0.11	0.23	0.3	0.1	0.73	0.24	0	0.12	0.11	0.36	0.11	4.81	0.2	0	0.12	0.23	0.33	0.42	0.18	0	0.19	0.12	0	0.35	0.11	0.11	0.18	0.3	0.64	0.12	0.13	0.11	0.19	0	0
NC_002516.2	32060	32983	-	ID=cds-NP_248720.1;Parent=gene-PA0030;Dbxref=GenBank:NP_248720.1,GeneID:880659;Name=NP_248720.1;Note='Product name confidence: class 4 (Homologs of previously reported genes of unknown function%2C or no similarity to any previously reported sequences)';gbkey=CDS;locus_tag=PA0030;product=hypothetical protein;protein_id=NP_248720.1;transl_table=11	CDS	PA0030	hypothetical protein	0.17	0	0.28	0.3	0	0.11	0	0.19	0	0.17	0.33	0	0	0	0	0	0.4	0.35	0.18	0.17	0.22	0.42	0	0.18	0	0.08	0	0.16	0	0	0	0.09	0.73	0.16	0	0.23	0.2	0	0.56	0.16	0.17	0
NC_002516.2	33000	34511	-	ID=cds-NP_248721.1;Parent=gene-PA0031;Dbxref=GenBank:NP_248721.1,GeneID:880657;Name=NP_248721.1;Note=Product name confidence: class 2 (High similarity to functionally studied protein);gbkey=CDS;gene=betC;locus_tag=PA0031;product=choline sulfatase;protein_id=NP_248721.1;transl_table=11	CDS	PA0031	choline sulfatase	0.1	0.43	0.32	0.46	0.24	0.35	0.12	0	0.24	0.31	0.1	0.19	0.25	0.41	0.24	0.11	0.25	0	0.11	0.3	0	0	0	0.22	0	0.42	0.1	0	0.12	0	0.48	0.51	0.22	0	0.2	0.24	0.01	0.13	0.34	0.3	0.32	0
NC_002516.2	34624	35538	+	ID=cds-NP_248722.1;Parent=gene-PA0032;Dbxref=GenBank:NP_248722.1,GeneID:880646;Name=NP_248722.1;Note='Product name confidence: class 3 (Function proposed based on presence of conserved amino acid motif%2C structural feature or limited sequence similarity to an experimentally studied gene)';gbkey=CDS;locus_tag=PA0032;product=transcriptional regulator;protein_id=NP_248722.1;transl_table=11	CDS	PA0032	transcriptional regulator	1.47	0.98	1.91	2.66	2.01	1.85	0.51	0.1	0.49	0.59	0.93	1.69	2.66	1.35	0.4	0.09	1.12	0.89	6.87	1.08	0.79	0.52	0.19	0.28	0.62	0.93	0.41	1.9	0.61	0.4	1.09	1.4	1.48	1.41	0.42	1.48	0.69	1.82	0.66	1.63	0.18	1.01
NC_002516.2	35549	35926	+	ID=cds-YP_008719728.1;Parent=gene-PA0032a;Dbxref=GenBank:YP_008719728.1,GeneID:17373336;Name=YP_008719728.1;gbkey=CDS;locus_tag=PA0032a;product=DOPA 4%2C5-dioxygenase;protein_id=YP_008719728.1;transl_table=11	CDS	PA0032a	DOPA 4%2C5-dioxygenase	3.97	1.94	2.71	3.13	1.46	0	2.23	1.16	0.72	0.61	1.43	1.49	1.98	2.17	0.98	1.15	2.71	1.73	0.45	1.82	1.9	1.27	3.71	1.12	2.37	1.5	2.18	1.15	0.5	1.94	3.11	3.39	3.14	1.9	4.3	3.58	3.6	1.81	4.32	1.97	2.12	1.75
NC_002516.2	35905	36270	-	ID=cds-NP_248723.1;Parent=gene-PA0033;Dbxref=GenBank:NP_248723.1,GeneID:880641;Name=NP_248723.1;Note='Product name confidence: class 4 (Homologs of previously reported genes of unknown function%2C or no similarity to any previously reported sequences)';gbkey=CDS;locus_tag=PA0033;product=hypothetical protein;protein_id=NP_248723.1;transl_table=11	CDS	PA0033	hypothetical protein	0.43	0	0.33	0.95	0.25	0	0	0	0	1.47	0	0.96	0	0	0	0	1.02	0.45	0.09	0	0	0	0.48	0.46	0.22	0.78	0	0.79	0	0	1.48	0.47	0	0	0.85	0.58	0	0.54	0.47	0	0	0
NC_002516.2	36278	36901	-	ID=cds-NP_248724.1;Parent=gene-PA0034;Dbxref=GenBank:NP_248724.1,GeneID:879223;Name=NP_248724.1;Note='Product name confidence: class 3 (Function proposed based on presence of conserved amino acid motif%2C structural feature or limited sequence similarity to an experimentally studied gene)';gbkey=CDS;locus_tag=PA0034;product=two-component response regulator;protein_id=NP_248724.1;transl_table=11	CDS	PA0034	two-component response regulator	0.76	2.08	0.97	1.67	0.74	0	0.9	0.84	0.87	1.6	1.48	2.15	2.7	0.66	0.59	0	0.9	1.05	8.71	0.24	0.99	0.61	0.28	0.55	0.39	0.45	0	1.63	0.3	1.76	1.74	1.92	3.26	0.46	1.74	0.8	0.58	1.26	1.1	0.96	1.03	0.43
NC_002516.2	37087	37893	-	ID=cds-NP_248725.1;Parent=gene-PA0035;Dbxref=GenBank:NP_248725.1,GeneID:879479;Name=NP_248725.1;Note=Product name confidence: class 1 (Function experimentally demonstrated in P. aeruginosa);gbkey=CDS;gene=trpA;locus_tag=PA0035;product=tryptophan synthase subunit alpha;protein_id=NP_248725.1;transl_table=11	CDS	PA0035	tryptophan synthase subunit alpha	2.16	2.22	3.06	4.31	3.31	4.73	0.93	1.2	2.02	1.81	1.82	3.49	4.05	1.78	2.06	1.07	1.96	2.02	7.36	1.61	1.4	0.71	1.3	0.63	1.01	2.46	1.49	2.16	1.97	2.15	2.69	1.91	1.05	2.49	3.45	4.15	2.03	3.28	1.7	2.5	1.49	1.32
NC_002516.2	37890	39098	-	ID=cds-NP_248726.1;Parent=gene-PA0036;Dbxref=GenBank:NP_248726.1,GeneID:879212;Name=NP_248726.1;Note=Product name confidence: class 1 (Function experimentally demonstrated in P. aeruginosa);gbkey=CDS;gene=trpB;locus_tag=PA0036;product=tryptophan synthase subunit beta;protein_id=NP_248726.1;transl_table=11	CDS	PA0036	tryptophan synthase subunit beta	1.57	3.63	3.14	2.88	2.06	4.42	2.02	1.96	1.5	3.25	2.11	2.68	3.02	2.38	0.92	1.29	2.7	1.75	3.79	0.69	1.27	1.59	0.87	0.14	1.21	1.29	1.74	0.96	0.7	1.44	1.2	3.53	2.52	1.66	2.3	2.65	0.9	3.16	0.99	1.17	1.52	0.77
NC_002516.2	39202	40089	+	ID=cds-NP_248727.1;Parent=gene-PA0037;Dbxref=GenBank:NP_248727.1,GeneID:883090;Name=NP_248727.1;Note=Product name confidence: class 1 (Function experimentally demonstrated in P. aeruginosa);gbkey=CDS;gene=trpI;locus_tag=PA0037;product=HTH-type transcriptional regulator TrpI;protein_id=NP_248727.1;transl_table=11	CDS	PA0037	HTH-type transcriptional regulator TrpI	0.71	1.47	1.09	2.82	1.04	1.67	0.42	0.79	0.61	1.04	1.04	1.59	2.11	0.69	0.21	0.19	1.26	2.02	2.29	1.2	0.69	0.43	0.79	0.38	0.74	0.32	0	0.49	0.42	1.86	0.61	0.96	0.95	0.81	1.74	0.64	0	0.66	0.77	0.34	0.72	1.34
NC_002516.2	40190	40405	+	ID=cds-NP_248728.1;Parent=gene-PA0038;Dbxref=GenBank:NP_248728.1,GeneID:879209;Name=NP_248728.1;Note='Product name confidence: class 4 (Homologs of previously reported genes of unknown function%2C or no similarity to any previously reported sequences)';gbkey=CDS;locus_tag=PA0038;product=hypothetical protein;protein_id=NP_248728.1;transl_table=11	CDS	PA0038	hypothetical protein	5.86	6.02	9.48	7.73	11.08	13.74	3.48	6.51	6.7	4.28	7.15	11.09	6.06	7.61	6.85	2.4	4.32	3.78	3.14	4.94	11.42	2.66	4.86	3.15	2.27	4.6	2.78	3.36	5.21	11.86	9.21	11.07	7.84	5.97	2.87	1.32	0.84	11.79	4.77	4.14	10.38	6.14
NC_002516.2	40589	40816	+	ID=cds-NP_248729.1;Parent=gene-PA0039;Dbxref=GenBank:NP_248729.1,GeneID:879200;Name=NP_248729.1;Note='Product name confidence: class 4 (Homologs of previously reported genes of unknown function%2C or no similarity to any previously reported sequences)';gbkey=CDS;locus_tag=PA0039;product=hypothetical protein;protein_id=NP_248729.1;transl_table=11	CDS	PA0039	hypothetical protein	67.28	36.38	35.41	45.19	36.35	72.51	63.38	77.05	89.64	43.25	44.02	52.53	48.37	32.43	38.95	26.58	66.24	37.22	59.58	22.08	37.85	23.55	23.04	44	20.04	28.64	14.47	37.57	32.89	73.05	48.39	47.2	54.97	55.94	86.88	67.49	5.58	58.4	70.85	43.19	42.86	45.97
NC_002516.2	41113	42801	+	ID=cds-NP_248730.1;Parent=gene-PA0040;Dbxref=GenBank:NP_248730.1,GeneID:879196;Name=NP_248730.1;Note='Product name confidence: class 4 (Homologs of previously reported genes of unknown function%2C or no similarity to any previously reported sequences)';gbkey=CDS;locus_tag=PA0040;product=hypothetical protein;protein_id=NP_248730.1;transl_table=11	CDS	PA0040	hypothetical protein	0.61	1.59	2.21	2.55	0.93	1.38	0.83	1.14	1.29	0.96	1.55	1.46	2.16	0.73	0.88	1.13	0.55	1.26	3.56	1.13	0.91	0.45	0.41	1.26	0.29	0.46	1.24	0.73	0.5	0.92	0.75	1.52	2.01	0.81	0.73	1.81	0.32	1.22	0.41	0.8	0.9	0.94
NC_002516.2	42914	53521	+	ID=cds-NP_248731.1;Parent=gene-PA0041;Dbxref=GenBank:NP_248731.1,GeneID:878601;Name=NP_248731.1;Note='Product name confidence: class 3 (Function proposed based on presence of conserved amino acid motif%2C structural feature or limited sequence similarity to an experimentally studied gene)';gbkey=CDS;locus_tag=PA0041;product=hemagglutinin;protein_id=NP_248731.1;transl_table=11	CDS	PA0041	hemagglutinin	0.72	0.95	0.62	1.13	0.25	0.46	0.56	0.65	0.93	0.59	0.52	0.66	0.81	0.37	0.53	0.49	0.47	0.9	1.91	0.28	0.37	0.32	0.27	0.5	0.32	0.27	0.59	0.4	0.41	0.68	0.36	0.45	0.89	0.49	0.48	0.79	0.15	0.33	0.92	0.38	0.6	0.43
NC_002516.2	54121	54822	+	ID=cds-YP_008719729.1;Parent=gene-PA0041a;Dbxref=GenBank:YP_008719729.1,GeneID:17373337;Name=YP_008719729.1;gbkey=CDS;locus_tag=PA0041a;product=transposase;protein_id=YP_008719729.1;transl_table=11	CDS	PA0041a	transposase	1.13	0.93	0.43	0.79	1.18	0.6	0.8	0.25	1.03	0.55	0.77	0.3	0.8	1.76	0	0.86	1.2	1.16	7.26	0.43	0.59	0.68	0.75	0.73	0.23	0.1	0.43	0.41	1.2	1.17	0.52	0.73	0	1.33	0.22	0.71	0	0	0.12	0.32	0	0.57
NC_002516.2	56546	56941	+	ID=cds-NP_248732.1;Parent=gene-PA0042;Dbxref=GenBank:NP_248732.1,GeneID:878502;Name=NP_248732.1;Note='Product name confidence: class 4 (Homologs of previously reported genes of unknown function%2C or no similarity to any previously reported sequences)';gbkey=CDS;locus_tag=PA0042;product=hypothetical protein;protein_id=NP_248732.1;transl_table=11	CDS	PA0042	hypothetical protein	4.39	7.39	8.82	7.03	8.37	4.82	2.37	4.44	5.48	5.06	5.07	5.69	7.55	6.22	3.27	4.37	9.42	7.42	12.86	4.62	3.63	2.42	4.86	5.58	2.47	5.38	4.92	2.93	2.37	4.16	8.22	8.63	5.56	5.07	7.03	1.8	0.92	6.92	6.08	3.77	3.64	6.03
NC_002516.2	57212	58594	-	ID=cds-NP_248733.1;Parent=gene-PA0043;Dbxref=GenBank:NP_248733.1,GeneID:878401;Name=NP_248733.1;Note='Product name confidence: class 4 (Homologs of previously reported genes of unknown function%2C or no similarity to any previously reported sequences)';gbkey=CDS;locus_tag=PA0043;product=hypothetical protein;protein_id=NP_248733.1;transl_table=11	CDS	PA0043	hypothetical protein	0.69	1.18	0.87	1.51	0.8	0.77	0.95	1.65	0.65	0.56	0.67	1.32	1.08	0.3	0.54	0.13	0.67	0.47	1.23	0.22	0.59	0.28	0.63	0.61	0.24	0.62	0.33	0.31	0.14	0.53	0.65	1.11	1.1	1.14	0.9	1.14	0.53	0.57	0.01	0.11	0.46	0.77
NC_002516.2	58786	60159	+	ID=cds-NP_248734.1;Parent=gene-PA0044;Dbxref=GenBank:NP_248734.1,GeneID:878350;Name=NP_248734.1;Note=Product name confidence: class 1 (Function experimentally demonstrated in P. aeruginosa);gbkey=CDS;gene=exoT;locus_tag=PA0044;product=exoenzyme T;protein_id=NP_248734.1;transl_table=11	CDS	PA0044	exoenzyme T	1.61	1.78	2.37	2.33	2.68	1.23	0.96	1.53	0.79	1.46	1.24	1.54	5.99	1.05	2.15	0.63	1.49	1.66	0.99	1	1.2	0.84	0.76	1.24	0.95	1.24	0.55	1.48	0.68	1.33	2.5	1.99	1.85	2.82	1.69	1.14	0.4	1	1.25	0.54	2.22	1.06
NC_002516.2	60656	61342	+	ID=cds-NP_248735.1;Parent=gene-PA0045;Dbxref=GenBank:NP_248735.1,GeneID:878300;Name=NP_248735.1;Note='Product name confidence: class 4 (Homologs of previously reported genes of unknown function%2C or no similarity to any previously reported sequences)';gbkey=CDS;locus_tag=PA0045;product=hypothetical protein;protein_id=NP_248735.1;transl_table=11	CDS	PA0045	hypothetical protein	2.07	5.33	3.33	5.57	1.61	1.23	2.19	1.92	1.45	1.79	2.25	1.23	5.17	3.44	0.54	1.01	2.04	3.92	7.41	1.78	1.2	0.28	1.78	1.61	0.59	1.03	3.38	1.59	0.27	0.27	0.92	1.49	2.71	1.46	1.35	1.14	0.79	4.56	1.38	3.04	2.45	1.93
NC_002516.2	61373	61726	+	ID=cds-NP_248736.1;Parent=gene-PA0046;Dbxref=GenBank:NP_248736.1,GeneID:878290;Name=NP_248736.1;Note='Product name confidence: class 4 (Homologs of previously reported genes of unknown function%2C or no similarity to any previously reported sequences)';gbkey=CDS;locus_tag=PA0046;product=hypothetical protein;protein_id=NP_248736.1;transl_table=11	CDS	PA0046	hypothetical protein	3.13	4.82	3.74	6.49	4.68	5.39	2.12	2.73	2.81	1.31	1.31	2.79	6.86	0.87	2.09	1.47	1.84	6.68	2.88	3.88	1.16	3.79	0.49	2.64	3	1.6	2.75	2.26	0.53	1.55	2.81	6.27	2.39	2.83	3.06	1.01	2.05	2.77	1.7	1.26	0.68	0.37
NC_002516.2	61879	62388	+	ID=cds-NP_248737.1;Parent=gene-PA0047;Dbxref=GenBank:NP_248737.1,GeneID:877928;Name=NP_248737.1;Note='Product name confidence: class 4 (Homologs of previously reported genes of unknown function%2C or no similarity to any previously reported sequences)';gbkey=CDS;locus_tag=PA0047;product=hypothetical protein;protein_id=NP_248737.1;transl_table=11	CDS	PA0047	hypothetical protein	2.17	9.25	3.31	10.65	1.08	2.49	2.94	2.07	3.55	3.02	2.12	3.32	8.06	1.21	1.09	1.7	3.66	5.76	4.66	3.59	2.82	0.38	2.75	1.33	3.52	4.45	2.06	2.56	1.1	1.08	2.84	2.01	5.31	1.69	2.43	5.31	2.14	4.22	3.03	3.51	0.31	0.52
NC_002516.2	62403	62786	-	ID=cds-NP_248738.1;Parent=gene-PA0048;Dbxref=GenBank:NP_248738.1,GeneID:877666;Name=NP_248738.1;Note='Product name confidence: class 3 (Function proposed based on presence of conserved amino acid motif%2C structural feature or limited sequence similarity to an experimentally studied gene)';gbkey=CDS;locus_tag=PA0048;product=transcriptional regulator;protein_id=NP_248738.1;transl_table=11	CDS	PA0048	transcriptional regulator	1.65	0.85	1.57	1.09	0.48	1.1	0.49	1.37	0.94	1.2	0.8	0.73	0	1.07	0.48	0.9	0.49	0.42	0.02	0.79	1.61	0	1.37	0	0.42	0	1.17	0	1.46	0.95	0.47	1.33	0.88	0.37	0.81	0.37	0	0.51	2.24	0.78	1.67	1.73
NC_002516.2	63068	64729	-	ID=cds-NP_248739.1;Parent=gene-PA0049;Dbxref=GenBank:NP_248739.1,GeneID:877595;Name=NP_248739.1;Note='Product name confidence: class 4 (Homologs of previously reported genes of unknown function%2C or no similarity to any previously reported sequences)';gbkey=CDS;locus_tag=PA0049;product=hypothetical protein;protein_id=NP_248739.1;transl_table=11	CDS	PA0049	hypothetical protein	0.57	0.68	1.01	0.25	0.55	0.64	0.79	0.85	0.33	0.37	0.84	0.34	1.35	0.49	0.11	0.1	0.34	0.49	0.2	0.64	0.62	0.12	0.11	0.2	0.2	0.34	0.36	0	0.56	1.87	0.76	0.21	0.41	0.52	0.47	0.77	0.33	0.12	1.45	0.36	0.39	0.56
NC_002516.2	65339	65479	+	ID=cds-NP_248740.1;Parent=gene-PA0050;Dbxref=GenBank:NP_248740.1,GeneID:878575;Name=NP_248740.1;Note='Product name confidence: class 4 (Homologs of previously reported genes of unknown function%2C or no similarity to any previously reported sequences)';gbkey=CDS;locus_tag=PA0050;product=hypothetical protein;protein_id=NP_248740.1;transl_table=11	CDS	PA0050	hypothetical protein	0	1.15	1.71	0.99	3.92	0	0	1.25	0	2.19	2.19	0	2.65	1.46	3.94	2.46	2.64	5.79	7.23	0	1.46	1.36	0	1.21	0	2.01	4.25	3.09	3.99	0	1.28	6.06	1.2	6.1	0	5.05	0	1.39	6.09	0	3.41	0.94
NC_002516.2	66303	68135	+	ID=cds-NP_248741.1;Parent=gene-PA0051;Dbxref=GenBank:NP_248741.1,GeneID:878637;Name=NP_248741.1;Note=Product name confidence: class 2 (High similarity to functionally studied protein);gbkey=CDS;gene=phzH;locus_tag=PA0051;product=phenazine-modifying protein;protein_id=NP_248741.1;transl_table=11	CDS	PA0051	phenazine-modifying protein	0.17	0.27	0.26	0.38	0.2	0	0.2	0	0.69	0.34	0	0.23	0.1	0.34	0.2	0.19	0	0.27	1.3	0.08	0	0	0	0	0	0.15	0.25	0	0	0	0.1	0.28	0.28	0.31	0.17	0.31	0.1	0.11	0.09	0.33	0	0.07
NC_002516.2	68188	68616	-	ID=cds-NP_248742.1;Parent=gene-PA0052;Dbxref=GenBank:NP_248742.1,GeneID:877739;Name=NP_248742.1;Note='Product name confidence: class 4 (Homologs of previously reported genes of unknown function%2C or no similarity to any previously reported sequences)';gbkey=CDS;locus_tag=PA0052;product=hypothetical protein;protein_id=NP_248742.1;transl_table=11	CDS	PA0052	hypothetical protein	1.84	0.38	0.56	0.32	0.86	0	0.44	0	1.26	0.72	0	0.99	2.61	0.96	0.86	0	0	0.76	1.58	0.36	0	0	0	0	0	0.99	0	0	0	0.43	0.84	0.8	0.39	0.33	0.36	1	0.42	0	0.4	1.04	0.37	0.62
NC_002516.2	69543	70091	-	ID=cds-NP_248744.1;Parent=gene-PA0054;Dbxref=GenBank:NP_248744.1,GeneID:878088;Name=NP_248744.1;Note='Product name confidence: class 4 (Homologs of previously reported genes of unknown function%2C or no similarity to any previously reported sequences)';gbkey=CDS;locus_tag=PA0054;product=RNA 2'-phosphotransferase-like protein;protein_id=NP_248744.1;transl_table=11	CDS	PA0054	RNA 2'-phosphotransferase-like protein	2.88	2.37	1.1	1.52	0.34	1.74	1.2	1.28	2.14	0.84	0.98	2.05	0.85	0.37	0.84	0.95	2.04	0.3	0.31	0.42	2.25	0.35	0.32	0.62	0.45	1.42	0.82	0.93	0.34	1.67	0.82	0.78	0.93	1.44	1.69	3.24	0.66	0.89	1.25	0.54	0.73	1.81
NC_002516.2	70130	70636	-	ID=cds-NP_248745.1;Parent=gene-PA0055;Dbxref=GenBank:NP_248745.1,GeneID:877862;Name=NP_248745.1;Note='Product name confidence: class 4 (Homologs of previously reported genes of unknown function%2C or no similarity to any previously reported sequences)';gbkey=CDS;locus_tag=PA0055;product=hypothetical protein;protein_id=NP_248745.1;transl_table=11	CDS	PA0055	hypothetical protein	4.37	3.53	1.9	2.33	3.63	2.72	2.04	1.73	3.39	4.25	2.59	4.45	5.35	1.62	0.91	1.71	2.94	3.22	4.35	3.76	2.84	1.51	0.69	1.68	3.06	1.54	1.48	1.58	1.48	2.17	2.68	3.2	5.68	2.12	3.05	5.48	1.07	2.9	3.22	2.65	1.42	3.27
NC_002516.2	70702	71622	-	ID=cds-NP_248746.1;Parent=gene-PA0056;Dbxref=GenBank:NP_248746.1,GeneID:877984;Name=NP_248746.1;Note='Product name confidence: class 3 (Function proposed based on presence of conserved amino acid motif%2C structural feature or limited sequence similarity to an experimentally studied gene)';gbkey=CDS;locus_tag=PA0056;product=transcriptional regulator;protein_id=NP_248746.1;transl_table=11	CDS	PA0056	transcriptional regulator	0.34	1.59	0.52	1.74	0.4	0.23	1.63	0.38	1.18	0.17	0.34	0.76	1.01	0	0	0.38	0.4	1.77	1.19	1.16	0	0	0.19	0.18	0.35	0.15	0.33	0.47	1.02	0	0.39	0.56	0	0.78	0.67	0.93	0.59	0.43	0.09	0	0.35	0.58
NC_002516.2	71730	72617	+	ID=cds-NP_248747.1;Parent=gene-PA0057;Dbxref=GenBank:NP_248747.1,GeneID:878150;Name=NP_248747.1;Note='Product name confidence: class 4 (Homologs of previously reported genes of unknown function%2C or no similarity to any previously reported sequences)';gbkey=CDS;locus_tag=PA0057;product=hypothetical protein;protein_id=NP_248747.1;transl_table=11	CDS	PA0057	hypothetical protein	0.18	0.92	0.54	0.78	0.21	0	0	0	0	0	0.35	0.32	0.95	0	0	0.19	0.42	0.55	0.39	0	0.23	0	0.2	0	0.37	0	0	0	0	0.21	0	0.19	0.95	0.16	0	0.64	0.1	0.22	0.19	0.17	0	0
NC_002516.2	72680	73384	+	ID=cds-NP_248748.1;Parent=gene-PA0058;Dbxref=GenBank:NP_248748.1,GeneID:880931;Name=NP_248748.1;Note='Product name confidence: class 4 (Homologs of previously reported genes of unknown function%2C or no similarity to any previously reported sequences)';gbkey=CDS;locus_tag=PA0058;product=hypothetical protein;protein_id=NP_248748.1;transl_table=11	CDS	PA0058	hypothetical protein	0.45	0.23	0	0.39	0	0	0	0.5	0	0	0	0.2	0.4	0	0	0	0	0.23	0.03	0.43	0.58	0	0	0	0	0.4	0.21	0	0	0	0	0.24	0.24	0.2	0	0.2	0.39	0.28	0	0	0	0
NC_002516.2	73468	73923	+	ID=cds-NP_248749.1;Parent=gene-PA0059;Dbxref=GenBank:NP_248749.1,GeneID:878070;Name=NP_248749.1;Note=Product name confidence: class 2 (High similarity to functionally studied protein);gbkey=CDS;gene=osmC;locus_tag=PA0059;product=osmotically inducible protein OsmC;protein_id=NP_248749.1;transl_table=11	CDS	PA0059	osmotically inducible protein OsmC	0.35	4.99	1.32	3.05	0.81	1.86	0.41	3.85	0.4	1.35	1.02	2.47	0.41	1.35	2.03	1.9	1.64	1.07	0	2.34	1.35	0	1.92	0.75	0.72	0.62	0.66	0	0	1.61	0	1.12	1.11	2.51	1.02	0.62	0.4	1.29	2.64	0.33	1.41	0.58
NC_002516.2	74034	74267	+	ID=cds-NP_248750.1;Parent=gene-PA0060;Dbxref=GenBank:NP_248750.1,GeneID:880900;Name=NP_248750.1;Note='Product name confidence: class 4 (Homologs of previously reported genes of unknown function%2C or no similarity to any previously reported sequences)';gbkey=CDS;locus_tag=PA0060;product=hypothetical protein;protein_id=NP_248750.1;transl_table=11	CDS	PA0060	hypothetical protein	3.38	10.42	9.27	9.52	8.66	6.34	5.61	6.01	2.32	6.58	4.62	4.82	9.59	5.27	2.37	8.14	6.37	4.18	4.35	5.22	5.27	0.82	2.24	5.09	1.39	2.43	3.84	4.34	0.8	1.56	7.73	5.84	4.34	7.96	6.61	3.65	3.1	4.18	3.67	3.19	2.74	2.27
NC_002516.2	74279	74716	-	ID=cds-NP_248751.1;Parent=gene-PA0061;Dbxref=GenBank:NP_248751.1,GeneID:877992;Name=NP_248751.1;Note='Product name confidence: class 4 (Homologs of previously reported genes of unknown function%2C or no similarity to any previously reported sequences)';gbkey=CDS;locus_tag=PA0061;product=hypothetical protein;protein_id=NP_248751.1;transl_table=11	CDS	PA0061	hypothetical protein	0.9	0.56	2.75	4.13	1.89	3.87	1.71	2.01	2.06	1.41	3.17	1.61	2.99	1.41	2.53	1.78	0	2.24	0.78	1.05	2.82	1.31	1.8	0.78	2.61	0.97	1.37	1.33	0.43	2.93	2.48	3.31	1.55	3.93	1.77	4.55	4.98	2.68	1.57	2.04	2.56	0.61
NC_002516.2	74773	75189	-	ID=cds-NP_248752.1;Parent=gene-PA0062;Dbxref=GenBank:NP_248752.1,GeneID:878228;Name=NP_248752.1;Note='Product name confidence: class 4 (Homologs of previously reported genes of unknown function%2C or no similarity to any previously reported sequences)';gbkey=CDS;locus_tag=PA0062;product=hypothetical protein;protein_id=NP_248752.1;transl_table=11	CDS	PA0062	hypothetical protein	0.95	1.75	1.44	3.34	1.99	2.54	1.8	1.26	0.43	1.11	0.74	2.03	3.14	2.46	2.22	1.04	1.34	0.39	0	0.37	0	0.92	1.05	1.63	0	0.34	2.16	1.04	0	1.32	0.87	0.61	0.81	1.72	1.48	0.68	1.74	0.47	1.24	0.36	0.38	0
NC_002516.2	75281	76408	+	ID=cds-NP_248753.1;Parent=gene-PA0063;Dbxref=GenBank:NP_248753.1,GeneID:877630;Name=NP_248753.1;Note='Product name confidence: class 4 (Homologs of previously reported genes of unknown function%2C or no similarity to any previously reported sequences)';gbkey=CDS;locus_tag=PA0063;product=hypothetical protein;protein_id=NP_248753.1;transl_table=11	CDS	PA0063	hypothetical protein	2.1	3.89	2.46	1.6	3.27	0.94	1.5	1.71	1.6	2.46	2.33	0.87	3.98	0.91	0.49	0.92	1.65	1.3	2.71	1.22	0.55	1.02	0.78	1.36	1.59	1.13	1.06	0.51	0.17	0.49	2.24	1.36	1.8	1.4	2.33	3.92	1.61	2.08	1.68	1.46	1.56	0.94
NC_002516.2	76416	77399	-	ID=cds-NP_248754.1;Parent=gene-PA0064;Dbxref=GenBank:NP_248754.1,GeneID:878385;Name=NP_248754.1;Note='Product name confidence: class 4 (Homologs of previously reported genes of unknown function%2C or no similarity to any previously reported sequences)';gbkey=CDS;locus_tag=PA0064;product=hypothetical protein;protein_id=NP_248754.1;transl_table=11	CDS	PA0064	hypothetical protein	1.37	1.43	1.54	3.68	1.97	2.48	1.72	1.25	1.65	1.02	0.94	1.72	0.95	1.88	1.6	1.23	1.14	1.08	0.35	1.47	1.57	0.19	0.27	2.07	1.66	1.01	0.46	0.66	0.76	1.3	1.01	0.78	1.03	0.8	1.81	2.32	3.14	2.39	1.83	1.9	1.71	0.81
NC_002516.2	77432	78097	-	ID=cds-NP_248755.1;Parent=gene-PA0065;Dbxref=GenBank:NP_248755.1,GeneID:878495;Name=NP_248755.1;Note='Product name confidence: class 4 (Homologs of previously reported genes of unknown function%2C or no similarity to any previously reported sequences)';gbkey=CDS;locus_tag=PA0065;product=5'-nucleotidase;protein_id=NP_248755.1;transl_table=11	CDS	PA0065	5'-nucleotidase	2.37	2.95	2.26	4.49	3.73	0.8	3.1	1.06	3.67	2.66	1.62	2.64	1.96	1.23	3.06	1.82	0.84	2.57	2.04	1.95	0.77	0.86	0.26	1.28	0.98	0.53	1.69	0.55	0.28	3.57	2.17	2.05	2.29	1.83	2.09	1.82	0.82	1.47	2.06	1.46	1.08	1.1
NC_002516.2	78090	78632	-	ID=cds-NP_248756.1;Parent=gene-PA0066;Dbxref=GenBank:NP_248756.1,GeneID:879179;Name=NP_248756.1;Note='Product name confidence: class 4 (Homologs of previously reported genes of unknown function%2C or no similarity to any previously reported sequences)';gbkey=CDS;locus_tag=PA0066;product=hypothetical protein;protein_id=NP_248756.1;transl_table=11	CDS	PA0066	hypothetical protein	3.35	4.49	2.88	4.49	7.8	8.2	2.76	6.79	2.83	4.26	7.11	6.36	5.85	6.43	2.56	2.55	6.18	2.7	20.64	2.81	5.68	1.41	4.68	0.94	4.21	3.79	1.79	3.21	0.69	3.71	8.49	4.25	4.68	2.38	6.13	4.33	1.34	6.85	1.74	3.85	3.84	4.28
NC_002516.2	78710	80755	+	ID=cds-NP_248757.1;Parent=gene-PA0067;Dbxref=GenBank:NP_248757.1,GeneID:878482;Name=NP_248757.1;Note=Product name confidence: class 2 (High similarity to functionally studied protein);gbkey=CDS;gene=prlC;locus_tag=PA0067;product=oligopeptidase A;protein_id=NP_248757.1;transl_table=11	CDS	PA0067	oligopeptidase A	5.8	5.29	5.75	9.29	5	6.63	3.9	4.72	5.66	2.79	3.51	5.16	4.34	3.61	4.48	2.07	5.56	4.87	1.66	3.21	3.67	2.16	2.31	4.9	2.27	2.91	2.97	3.8	2.2	2.86	3.49	4.68	5.22	5.46	4.2	7	3.46	5.65	3.02	5.07	4.54	2.43
NC_002516.2	80752	81027	+	ID=cds-NP_248758.1;Parent=gene-PA0068;Dbxref=GenBank:NP_248758.1,GeneID:878318;Name=NP_248758.1;Note='Product name confidence: class 4 (Homologs of previously reported genes of unknown function%2C or no similarity to any previously reported sequences)';gbkey=CDS;locus_tag=PA0068;product=hypothetical protein;protein_id=NP_248758.1;transl_table=11	CDS	PA0068	hypothetical protein	13.46	12.08	9.82	14.38	14.35	17.66	7.14	8.27	15.07	10.05	11.47	6.38	10.5	6.7	5.7	4.7	6.42	14.19	2.53	4.42	6.33	2.78	5.08	8.01	7.98	10.8	3.53	8.15	6.11	17.57	9.5	10.52	11.05	6.75	13.18	13.68	9.21	11.35	9.34	8.92	11.61	8.89
NC_002516.2	81116	82174	+	ID=cds-NP_248759.1;Parent=gene-PA0069;Dbxref=GenBank:NP_248759.1,GeneID:878366;Name=NP_248759.1;Note='Product name confidence: class 4 (Homologs of previously reported genes of unknown function%2C or no similarity to any previously reported sequences)';gbkey=CDS;locus_tag=PA0069;product=hypothetical protein;protein_id=NP_248759.1;transl_table=11	CDS	PA0069	hypothetical protein	0.97	1.54	1.25	1.31	0.7	0.8	0	1.16	0.68	0.29	0.29	1.13	0.35	0.58	0.52	0.49	0.26	0.77	3.85	1.3	0.39	3.08	0.33	0.16	0.31	1.47	0.14	0.27	0.53	0.95	1.02	1.13	0.48	0.68	1.61	1.08	0.69	1.11	0.97	0.28	0.3	0.25
NC_002516.2	82404	83318	-	ID=cds-NP_248760.1;Parent=gene-PA0070;Dbxref=GenBank:NP_248760.1,GeneID:879190;Name=NP_248760.1;Note='Product name confidence: class 4 (Homologs of previously reported genes of unknown function%2C or no similarity to any previously reported sequences)';gbkey=CDS;locus_tag=PA0070;product=hypothetical protein;protein_id=NP_248760.1;transl_table=11	CDS	PA0070	hypothetical protein	24.63	26.39	9.55	23.66	5.94	11.36	11.07	16.51	24.61	13.13	12.57	7.55	16.04	7.52	10.41	7.14	5.09	11.41	19.71	5.09	6.96	2.72	8.61	12.64	3.75	5.66	7.62	6.27	9.32	19.3	3.56	7.93	19.34	13.86	7.53	20.71	4.76	8.56	17.94	14.59	24.6	10
NC_002516.2	83380	85092	-	ID=cds-NP_248761.1;Parent=gene-PA0071;Dbxref=GenBank:NP_248761.1,GeneID:879195;Name=NP_248761.1;Note='Product name confidence: class 4 (Homologs of previously reported genes of unknown function%2C or no similarity to any previously reported sequences)';gbkey=CDS;locus_tag=PA0071;product=hypothetical protein;protein_id=NP_248761.1;transl_table=11	CDS	PA0071	hypothetical protein	7.34	11.32	12.55	13.53	5.97	7.18	7.78	9.54	9.87	6.79	7.44	11.27	12.82	5.81	5.18	8.44	6.91	8	13.9	4.68	7.44	2.58	3.78	6.15	5.05	6.59	3.24	5.47	4.1	6.95	7.81	8.13	8.85	8.07	7.18	8.11	4.56	12.23	10.93	8.49	7.67	6.39
NC_002516.2	85085	86284	-	ID=cds-NP_248762.1;Parent=gene-PA0072;Dbxref=GenBank:NP_248762.1,GeneID:879189;Name=NP_248762.1;Note='Product name confidence: class 4 (Homologs of previously reported genes of unknown function%2C or no similarity to any previously reported sequences)';gbkey=CDS;locus_tag=PA0072;product=hypothetical protein;protein_id=NP_248762.1;transl_table=11	CDS	PA0072	hypothetical protein	0.99	0.81	0.4	0.58	0.15	0.01	0.16	0.44	0.9	0.83	0.64	0.88	0.7	0.17	0.08	0	0.23	0.14	3.11	0	0.68	0	0.73	0.43	0.14	0.24	0.81	0.6	0.78	0.38	0.53	0.43	1.41	0.54	0.32	0.47	1.06	0.82	0.93	0.37	0.73	0.72
NC_002516.2	86284	87003	-	ID=cds-NP_248763.1;Parent=gene-PA0073;Dbxref=GenBank:NP_248763.1,GeneID:878396;Name=NP_248763.1;Note='Product name confidence: class 3 (Function proposed based on presence of conserved amino acid motif%2C structural feature or limited sequence similarity to an experimentally studied gene)';gbkey=CDS;locus_tag=PA0073;product=ABC transporter ATP-binding protein;protein_id=NP_248763.1;transl_table=11	CDS	PA0073	ABC transporter ATP-binding protein	0.33	0.56	1.51	0.87	0.26	0	0	0.24	0.25	0.21	0.43	1.08	0.65	0	0.51	0.24	0.52	0.23	0	0.11	0.14	0	0	0	0.68	0.2	1.04	0.3	1.17	1.02	0.13	0.71	0.24	1.49	1.07	1.09	0.5	0	1.55	0.21	0.22	1.01
NC_002516.2	87000	90098	-	ID=cds-NP_248764.1;Parent=gene-PA0074;Dbxref=GenBank:NP_248764.1,GeneID:879361,PseudoCap:PA0074;Name=NP_248764.1;Note=Product name confidence: class 1: Function experimentally demonstrated in P. aeruginosa.;gbkey=CDS;gene=ppkA;locus_tag=PA0074;product=serine/threonine protein kinase PpkA;protein_id=NP_248764.1;transl_table=11	CDS	PA0074	serine/threonine protein kinase PpkA	1.84	1.65	2.06	2.09	0.95	1.85	0.61	0.62	1.69	0.77	0.45	0.86	2.05	0.33	0.75	0.45	0.3	1.08	2.2	0.42	0.8	0.74	0.57	1.62	0.66	0.6	0.73	0.75	0.82	1.86	0.58	0.72	1.64	1.48	1.2	1.01	0.7	1.17	1.19	1.37	1.45	0.79
NC_002516.2	90106	90834	-	ID=cds-NP_248765.1;Parent=gene-PA0075;Dbxref=GenBank:NP_248765.1,GeneID:879341,PseudoCap:PA0075;Name=NP_248765.1;Note=Product name confidence: class 1: Function experimentally demonstrated in P. aeruginosa.;gbkey=CDS;gene=pppA;locus_tag=PA0075;product=serine/threonine phosphatase;protein_id=NP_248765.1;transl_table=11	CDS	PA0075	serine/threonine phosphatase	2.71	4.02	2.07	3.06	0.38	1.45	0.51	2.65	1.74	0.74	2.12	1.55	3.21	0	1.14	1.19	0.51	1.23	1.86	0.63	0.42	0.26	0.24	1.52	0.9	0.88	0.41	0.9	0.26	1.88	0.87	3.05	2.09	1.87	1.38	2.15	1.49	2.15	3.18	3.38	1.32	1.82
NC_002516.2	90844	91524	-	ID=cds-NP_248766.1;Parent=gene-PA0076;Dbxref=GenBank:NP_248766.1,GeneID:879335;Name=NP_248766.1;Note='Product name confidence: class 4 (Homologs of previously reported genes of unknown function%2C or no similarity to any previously reported sequences)';gbkey=CDS;locus_tag=PA0076;product=hypothetical protein;protein_id=NP_248766.1;transl_table=11	CDS	PA0076	hypothetical protein	1.63	3.82	3.01	2.86	0.68	0.78	0.69	0.64	0.93	0.68	1.13	1.24	1.1	0.3	0.68	0	0.68	2.28	1.99	0.45	0.6	0.84	0	0.5	1.56	0.52	2.75	0.53	0.96	1.21	0.8	1.13	2.11	1.47	0.57	2.82	1.33	1.73	1.14	1.86	1.18	0.68
NC_002516.2	91521	94826	-	ID=cds-NP_248767.1;Parent=gene-PA0077;Dbxref=GenBank:NP_248767.1,GeneID:879396,PseudoCap:PA0077;Name=NP_248767.1;Note='Product name confidence: class 2: Function of highly similar gene experimentally demonstrated in another organism (and gene context consistent in terms of pathways its involved in%2C if known).';gbkey=CDS;gene=icmF1;locus_tag=PA0077;product=type VI secretion protein IcmF;protein_…	CDS	PA0077	type VI secretion protein IcmF	1.89	3.37	2.13	4.63	1.23	1.63	0.54	1.67	1.78	1.3	2.01	1.75	2.52	0.75	0.81	1.47	1.49	1.75	6.23	1.11	1.37	0.44	0.32	1.23	1.14	0.77	1.75	0.99	0.99	1.25	0.85	1.52	1.2	2.02	1.29	2.61	0.44	1.21	1.4	2.28	1.5	1.54
NC_002516.2	95048	96397	-	ID=cds-NP_248768.1;Parent=gene-PA0078;Dbxref=GenBank:NP_248768.1,GeneID:879392;Name=NP_248768.1;Note='Product name confidence: class 4 (Homologs of previously reported genes of unknown function%2C or no similarity to any previously reported sequences)';gbkey=CDS;locus_tag=PA0078;product=hypothetical protein;protein_id=NP_248768.1;transl_table=11	CDS	PA0078	hypothetical protein	1.41	4.88	2.99	3.61	1.77	1.26	0.14	0.65	2.14	1.14	0.8	2.3	2.77	0.46	1.1	0.77	0.55	2.12	4.3	1.13	0.3	0	0.65	1.51	0.48	1.05	1.33	0.65	0.28	1.56	0.81	1.08	1.51	2.65	2.29	2.43	1.21	0.87	1.91	1.77	1.31	1.18
NC_002516.2	96404	97738	-	ID=cds-NP_248769.1;Parent=gene-PA0079;Dbxref=GenBank:NP_248769.1,GeneID:879382;Name=NP_248769.1;Note='Product name confidence: class 4 (Homologs of previously reported genes of unknown function%2C or no similarity to any previously reported sequences)';gbkey=CDS;locus_tag=PA0079;product=hypothetical protein;protein_id=NP_248769.1;transl_table=11	CDS	PA0079	hypothetical protein	1.48	3.72	3.56	6.31	0.83	1.83	1.55	1.58	3.45	1.38	1.21	2.37	3.22	1.46	0.42	1.56	0.84	2.08	4.55	1.2	1.54	0.29	1.84	1.02	0.86	0.11	2.36	0.92	0.7	0.75	1.08	2.88	2.03	1.56	2.38	3.58	1.36	1.91	2.32	2.01	1.62	2.09
NC_002516.2	97754	98218	-	ID=cds-NP_248770.1;Parent=gene-PA0080;Dbxref=GenBank:NP_248770.1,GeneID:879436;Name=NP_248770.1;Note='Product name confidence: class 4 (Homologs of previously reported genes of unknown function%2C or no similarity to any previously reported sequences)';gbkey=CDS;locus_tag=PA0080;product=hypothetical protein;protein_id=NP_248770.1;transl_table=11	CDS	PA0080	hypothetical protein	0.85	6.12	4.15	7.99	1.58	1.82	0.61	0.38	4.67	1.33	0.5	3.64	4.42	0.22	0.8	0.74	2.61	3.68	6.57	0.49	2.21	0.41	0.75	0.37	0.35	1.22	3.55	2.19	1.21	0.39	1.56	1.47	3.46	2.62	6.16	2.3	1.17	2.32	1.29	0	1.21	2.57
NC_002516.2	98263	99756	-	ID=cds-NP_248771.1;Parent=gene-PA0081;Dbxref=GenBank:NP_248771.1,GeneID:879413,PseudoCap:PA0081;Name=NP_248771.1;Note=Product name confidence: class 1: Function experimentally demonstrated in P. aeruginosa.;gbkey=CDS;gene=fha1;locus_tag=PA0081;product=Fha domain-containing protein;protein_id=NP_248771.1;transl_table=11	CDS	PA0081	Fha domain-containing protein	5.08	5.93	7.66	8.48	3.45	4.47	3.45	6.23	7.08	3.61	2.48	5.61	10.89	5.09	1.49	2.78	3.06	4.59	13.64	2.96	3.3	2.57	2.93	2.96	2.62	2.85	4.01	4.81	1.76	2.45	4.48	5.03	4.59	3.07	6.11	9.16	4.26	7.01	3.16	3.3	4.4	3.2
NC_002516.2	100124	101158	+	ID=cds-NP_248772.1;Parent=gene-PA0082;Dbxref=GenBank:NP_248772.1,GeneID:879402;Name=NP_248772.1;Note='Product name confidence: class 4 (Homologs of previously reported genes of unknown function%2C or no similarity to any previously reported sequences)';gbkey=CDS;locus_tag=PA0082;product=hypothetical protein;protein_id=NP_248772.1;transl_table=11	CDS	PA0082	hypothetical protein	7.49	14.53	12.4	22.33	4.45	6.4	5.44	7.47	9.44	5.51	4.18	6.94	17.61	5.75	4.65	5.52	5.95	9.38	14.29	4.72	3.28	3.15	4.23	5.42	4.1	4.39	11.44	5.61	4.53	6.54	5.42	6.6	7.2	7.62	8.82	14.45	6.32	9.84	8.3	7.71	9.6	8.46
NC_002516.2	101247	101765	+	ID=cds-NP_248773.1;Parent=gene-PA0083;Dbxref=GenBank:NP_248773.1,GeneID:879476;Name=NP_248773.1;Note='Product name confidence: class 4 (Homologs of previously reported genes of unknown function%2C or no similarity to any previously reported sequences)';gbkey=CDS;locus_tag=PA0083;product=hypothetical protein;protein_id=NP_248773.1;transl_table=11	CDS	PA0083	hypothetical protein	9.45	13.32	6.85	16.63	2.48	4.08	1.81	6.26	6.45	4.9	4.46	5.97	4.32	3.56	7.31	6.34	2.87	10.06	6	1.47	4.55	3.51	3.37	4.75	1.89	3.42	15.31	2.38	0	4.23	0.87	1.65	5.71	5.11	7.75	5.63	0.87	6.98	6.13	6.04	4.48	3.2
NC_002516.2	101778	103274	+	ID=cds-NP_248774.1;Parent=gene-PA0084;Dbxref=GenBank:NP_248774.1,GeneID:879464;Name=NP_248774.1;Note='Product name confidence: class 4 (Homologs of previously reported genes of unknown function%2C or no similarity to any previously reported sequences)';gbkey=CDS;locus_tag=PA0084;product=hypothetical protein;protein_id=NP_248774.1;transl_table=11	CDS	PA0084	hypothetical protein	8.13	12.71	6.12	19.39	3.69	5.1	3.89	2.87	6.95	3.76	4.13	4.66	6.62	2.74	4.02	7.05	2.62	6.65	7.27	2.14	1.78	2.11	5.03	6.99	3.27	2.61	8.11	2.96	4.13	6.36	2.3	4.34	7.52	5.98	5.84	8.95	4.55	5.17	7.46	5.73	6.15	4.21
NC_002516.2	103350	103838	+	ID=cds-NP_248775.1;Parent=gene-PA0085;Dbxref=GenBank:NP_248775.1,GeneID:879446,PseudoCap:PA0085;Name=NP_248775.1;gbkey=CDS;gene=hcp1;locus_tag=PA0085;product=protein secretion apparatus assembly protein;protein_id=NP_248775.1;transl_table=11	CDS	PA0085	protein secretion apparatus assembly protein	47.21	29.6	9.12	39.43	2.26	9.97	18.04	15.09	23.67	19.22	31.58	6.77	13.76	8.82	31.4	25.49	8.77	34.54	3.47	7.8	9.67	11.77	23.63	33.38	9.01	8.71	23.61	7.72	24.15	47.54	3.51	11.18	31.87	19.34	10.6	32.49	1.49	8.41	48.67	17.7	26.54	15.46
NC_002516.2	104006	104851	+	ID=cds-NP_248776.1;Parent=gene-PA0086;Dbxref=GenBank:NP_248776.1,GeneID:879504;Name=NP_248776.1;Note='Product name confidence: class 4 (Homologs of previously reported genes of unknown function%2C or no similarity to any previously reported sequences)';gbkey=CDS;locus_tag=PA0086;product=hypothetical protein;protein_id=NP_248776.1;transl_table=11	CDS	PA0086	hypothetical protein	1.87	4.81	2.35	7.41	1.31	2	1.11	1.04	4.81	2	1.37	3.16	6.96	1.34	0.55	3.48	0.44	5.5	4.82	1.26	1.21	0.79	1.03	2.61	1.35	1.43	3.99	1.2	0.78	1.19	2.24	1.51	2.5	2.2	2.74	5.22	1.93	1.97	3.86	2.56	1.23	2.51
NC_002516.2	104853	105362	+	ID=cds-NP_248777.1;Parent=gene-PA0087;Dbxref=GenBank:NP_248777.1,GeneID:879495;Name=NP_248777.1;Note='Product name confidence: class 4 (Homologs of previously reported genes of unknown function%2C or no similarity to any previously reported sequences)';gbkey=CDS;locus_tag=PA0087;product=hypothetical protein;protein_id=NP_248777.1;transl_table=11	CDS	PA0087	hypothetical protein	2.64	5.42	4.25	5.05	1.63	1.87	1.1	2.41	3.01	0.91	0.91	2.76	2.02	1.41	0.54	1.02	3.47	4.32	1.33	1.35	2.01	0.56	1.37	1.33	0.64	1.25	2.2	2.42	0.55	1.62	1.06	1	4.48	2.25	2.43	2.79	1.78	2.88	1.01	4.24	1.41	2.99
NC_002516.2	105359	107218	+	ID=cds-NP_248778.1;Parent=gene-PA0088;Dbxref=GenBank:NP_248778.1,GeneID:879483;Name=NP_248778.1;Note='Product name confidence: class 4 (Homologs of previously reported genes of unknown function%2C or no similarity to any previously reported sequences)';gbkey=CDS;locus_tag=PA0088;product=hypothetical protein;protein_id=NP_248778.1;transl_table=11	CDS	PA0088	hypothetical protein	1.57	2.97	2.04	5.35	1.53	1.14	0.55	1.61	1.51	1.16	0.87	0.95	2.86	0.66	1.19	1.49	1.5	2.68	10.04	0.74	0.55	0.31	1.37	1.69	0.66	1.26	2.66	1.68	1.06	1.08	0.97	0.96	1.59	3.27	1.21	2.53	1.71	1.26	1.57	1.11	1.55	2.07
NC_002516.2	107182	108228	+	ID=cds-NP_248779.1;Parent=gene-PA0089;Dbxref=GenBank:NP_248779.1,GeneID:879573;Name=NP_248779.1;Note='Product name confidence: class 4 (Homologs of previously reported genes of unknown function%2C or no similarity to any previously reported sequences)';gbkey=CDS;locus_tag=PA0089;product=hypothetical protein;protein_id=NP_248779.1;transl_table=11	CDS	PA0089	hypothetical protein	3.47	4.19	2.93	8.71	0.53	1.92	1.97	3.27	3.89	3.68	2.14	2.62	2.05	1.96	1.86	3.31	1.69	3.74	1.3	1.24	2.65	0.55	1.59	2.68	0.86	0.95	3.44	1.73	4.75	3.93	1.47	1.31	4.04	2.74	1.77	6.53	3.73	2.71	4.76	2.42	1.91	2.53
NC_002516.2	108221	110929	+	ID=cds-NP_248780.1;Parent=gene-PA0090;Dbxref=GenBank:NP_248780.1,GeneID:879553,PseudoCap:PA0090;Name=NP_248780.1;Note=Product name confidence: class 1: Function experimentally demonstrated in P. aeruginosa.;gbkey=CDS;gene=clpV1;locus_tag=PA0090;product=secretion protein ClpV1;protein_id=NP_248780.1;transl_table=11	CDS	PA0090	secretion protein ClpV1	3.06	3.12	2.47	4.78	0.61	0.63	1.14	1.52	3.2	1.82	2.14	1.95	1.93	1.14	1.44	2.33	1.58	2.41	2.88	0.51	1.1	0.6	1.29	1.76	0.6	1.02	1.85	1.34	1.31	2.33	1	0.88	3.35	1.59	2.03	2.56	0.74	1.84	2.41	2.59	2.25	1.57
NC_002516.2	110976	112907	+	ID=cds-NP_248781.1;Parent=gene-PA0091;Dbxref=GenBank:NP_248781.1,GeneID:879511,PseudoCap:PA0091;Name=NP_248781.1;Note='Product name confidence: class 2: Function of highly similar gene experimentally demonstrated in another organism (and gene context consistent in terms of pathways its involved in%2C if known).';gbkey=CDS;gene=vgrG1;locus_tag=PA0091;product=type VI secretion system protein VgrG;p…	CDS	PA0091	type VI secretion system protein VgrG	4.77	4.05	2.01	6.09	0.6	1.21	1.3	2.05	3	1.83	2.06	2.22	2.84	2.09	1.95	2.15	1.25	2.73	3.16	0.55	1.81	1.54	1.48	3.61	0.68	1.25	2.85	1.43	2.47	3.27	1.08	1.9	3.54	2.25	1.32	3.21	2.07	0.51	4.31	3	4.26	2.05
NC_002516.2	113022	113306	-	ID=cds-NP_248782.1;Parent=gene-PA0092;Dbxref=GenBank:NP_248782.1,GeneID:880664;Name=NP_248782.1;Note='Product name confidence: class 4 (Homologs of previously reported genes of unknown function%2C or no similarity to any previously reported sequences)';gbkey=CDS;locus_tag=PA0092;product=hypothetical protein;protein_id=NP_248782.1;transl_table=11	CDS	PA0092	hypothetical protein	2.22	2.85	2.75	3.18	0	2.97	3.95	2.47	1.9	2.43	2.71	4.94	2.95	3.96	1.3	0.91	0.98	3.15	1.19	0.54	0.72	0.67	2.15	1.49	2.29	0.5	0.79	0.51	0	3.53	1.59	2.4	4.75	4.78	3.26	5	1.59	3.44	0.6	2.36	3.09	3.26
NC_002516.2	113303	114595	-	ID=cds-NP_248783.1;Parent=gene-PA0093;Dbxref=GenBank:NP_248783.1,GeneID:880654;Name=NP_248783.1;Note='Product name confidence: class 4 (Homologs of previously reported genes of unknown function%2C or no similarity to any previously reported sequences)';gbkey=CDS;locus_tag=PA0093;product=hypothetical protein;protein_id=NP_248783.1;transl_table=11	CDS	PA0093	hypothetical protein	1.96	5.28	3.45	8.94	3.28	2.87	2.83	2.51	2.31	2.5	1.49	3.16	5.2	2.94	1.22	1.81	1.66	2.71	5.78	1.65	3.5	1.78	1.08	2.76	1.51	2.09	2.26	1.18	1.45	3.68	2.73	2.58	3.27	3.1	2.51	4.79	1.62	3.71	1.73	3.92	1.3	1.69
NC_002516.2	114611	115045	-	ID=cds-NP_248784.1;Parent=gene-PA0094;Dbxref=GenBank:NP_248784.1,GeneID:879595;Name=NP_248784.1;Note='Product name confidence: class 4 (Homologs of previously reported genes of unknown function%2C or no similarity to any previously reported sequences)';gbkey=CDS;locus_tag=PA0094;product=hypothetical protein;protein_id=NP_248784.1;transl_table=11	CDS	PA0094	hypothetical protein	11.27	25.8	11.49	19.68	20.32	11.94	7.55	15.14	13.51	9.03	11.54	13.6	16.12	8.5	8.29	8.76	9	7.13	9.37	6.31	3.31	8.38	6.64	7.62	6	7.83	4.14	8.18	3.45	10.73	13.72	15.51	8.57	11.04	12.81	12.94	8.77	9.23	3.16	11.15	8.47	11.74
NC_002516.2	115299	117524	+	ID=cds-NP_248785.1;Parent=gene-PA0095;Dbxref=GenBank:NP_248785.1,GeneID:880726;Name=NP_248785.1;Note='Product name confidence: class 4 (Homologs of previously reported genes of unknown function%2C or no similarity to any previously reported sequences)';gbkey=CDS;locus_tag=PA0095;product=hypothetical protein;protein_id=NP_248785.1;transl_table=11	CDS	PA0095	hypothetical protein	2.65	3.08	2.23	3.88	1.6	1.24	2.05	1.42	1.95	1.42	1.27	1.87	2.21	0.43	1.36	1.59	1.68	2	0.46	0.48	0.83	0.73	1.6	2.33	1.32	1.15	2.1	0.95	1.73	1.73	0.61	2.26	1.97	1.7	1.32	2.56	1.51	1.76	2.24	2	1.86	1.24
NC_002516.2	117552	118001	+	ID=cds-NP_248786.1;Parent=gene-PA0096;Dbxref=GenBank:NP_248786.1,GeneID:880714;Name=NP_248786.1;Note='Product name confidence: class 4 (Homologs of previously reported genes of unknown function%2C or no similarity to any previously reported sequences)';gbkey=CDS;locus_tag=PA0096;product=hypothetical protein;protein_id=NP_248786.1;transl_table=11	CDS	PA0096	hypothetical protein	0.7	1.08	0	1.7	0.61	0.24	0.42	0.59	0	0.34	0.34	0.47	0.62	0	0.21	0	0	0.73	0	0	0	0	0.39	0.57	0	0	0.33	0.97	0	0.61	0	0.19	0.94	0.32	0.17	0.16	0	0.22	2.1	0.83	0.36	0.44
NC_002516.2	117931	119130	+	ID=cds-NP_248787.1;Parent=gene-PA0097;Dbxref=GenBank:NP_248787.1,GeneID:880677;Name=NP_248787.1;Note='Product name confidence: class 4 (Homologs of previously reported genes of unknown function%2C or no similarity to any previously reported sequences)';gbkey=CDS;locus_tag=PA0097;product=hypothetical protein;protein_id=NP_248787.1;transl_table=11	CDS	PA0097	hypothetical protein	1.19	0.81	0.1	1.62	0.15	0.26	0.16	0.73	0.3	0.64	0.84	0.59	0.93	0.34	0.69	0.72	0.08	1.09	2.83	0	0.26	0.4	0.22	0.78	0.2	0.18	0.56	0.6	1.25	0.53	0.53	0.5	1.06	0.24	0.19	0.65	0	0.41	0.93	0.81	0.27	0.22
NC_002516.2	119127	120164	+	ID=cds-NP_248788.1;Parent=gene-PA0098;Dbxref=GenBank:NP_248788.1,GeneID:880743;Name=NP_248788.1;Note='Product name confidence: class 4 (Homologs of previously reported genes of unknown function%2C or no similarity to any previously reported sequences)';gbkey=CDS;locus_tag=PA0098;product=3-oxoacyl-ACP synthase;protein_id=NP_248788.1;transl_table=11	CDS	PA0098	3-oxoacyl-ACP synthase	0.38	0.86	0.35	0.8	0.62	0.61	0.18	0.42	0.35	0.52	0.67	0.27	0.09	0	0.62	0.17	0.09	1.18	1.03	0.15	0.4	0.46	0.17	0.41	0.08	0.07	0.65	0	0.36	0.18	0.17	0.16	1.79	0.14	0.15	1.17	0.35	0	0.41	0.29	0.15	1.15
NC_002516.2	120164	121324	+	ID=cds-NP_248789.1;Parent=gene-PA0099;Dbxref=GenBank:NP_248789.1,GeneID:880737;Name=NP_248789.1;Note='Product name confidence: class 4 (Homologs of previously reported genes of unknown function%2C or no similarity to any previously reported sequences)';gbkey=CDS;locus_tag=PA0099;product=hypothetical protein;protein_id=NP_248789.1;transl_table=11	CDS	PA0099	hypothetical protein	1.5	0.49	0.63	1.5	0.56	0.73	0.32	0.91	0.23	0.46	0.93	0.73	0.97	0.88	0.32	0.45	0	0.63	0.58	0	0.8	0.58	0.75	1.17	0	0.61	0.84	0	0.65	0.63	0.55	0.74	2.04	0.37	0.4	1.41	0.16	0.51	0.44	1.03	0.28	0.8
NC_002516.2	121346	122266	+	ID=cds-NP_248790.1;Parent=gene-PA0100;Dbxref=GenBank:NP_248790.1,GeneID:880727;Name=NP_248790.1;Note='Product name confidence: class 4 (Homologs of previously reported genes of unknown function%2C or no similarity to any previously reported sequences)';gbkey=CDS;locus_tag=PA0100;product=hypothetical protein;protein_id=NP_248790.1;transl_table=11	CDS	PA0100	hypothetical protein	4.38	3.27	1.24	2.87	2.3	1.96	2.04	1.43	1.47	2.84	2.51	0.84	1.52	2.12	1.51	2.82	1.01	3.01	3.32	0.99	1.56	0.31	1.33	2.12	1.06	0.92	2.28	1.42	1.02	2.88	1.77	1.02	2.39	1.24	0.76	2.01	1.97	1.7	1.96	0.57	1.39	1.66
NC_002516.2	122248	123495	+	ID=cds-NP_248791.1;Parent=gene-PA0101;Dbxref=GenBank:NP_248791.1,GeneID:880786;Name=NP_248791.1;Note='Product name confidence: class 4 (Homologs of previously reported genes of unknown function%2C or no similarity to any previously reported sequences)';gbkey=CDS;locus_tag=PA0101;product=hypothetical protein;protein_id=NP_248791.1;transl_table=11	CDS	PA0101	hypothetical protein	1.01	0.98	1.01	1.78	0.37	0.25	0.15	0.77	0.43	0.49	0.99	0.4	0.9	0.08	0.15	0.55	0.16	0.78	0.63	0.24	0.16	0.31	0.56	0.61	0.13	0.57	0.9	0.81	0.45	0.51	0.14	0.48	1.29	0.57	0.31	2.44	0.15	0.78	0.76	0.9	1.03	0.69
NC_002516.2	123871	124599	+	ID=cds-NP_248792.1;Parent=gene-PA0102;Dbxref=GenBank:NP_248792.1,GeneID:880767;Name=NP_248792.1;Note='Product name confidence: class 3 (Function proposed based on presence of conserved amino acid motif%2C structural feature or limited sequence similarity to an experimentally studied gene)';gbkey=CDS;locus_tag=PA0102;product=carbonic anhydrase;protein_id=NP_248792.1;transl_table=11	CDS	PA0102	carbonic anhydrase	11.71	10.26	10.41	16.04	7.33	10.83	9.78	6.51	11.41	6.13	8.9	9.66	12.05	8.73	5.08	3.56	6.39	8.06	20.5	7.12	4.23	3.95	6.25	6.76	6.72	4.67	3.29	6.77	3.34	7.28	7.2	8.67	7.44	10.03	8.07	10.55	9.97	12.36	4.24	7.16	5.49	5.82
NC_002516.2	124810	126381	+	ID=cds-NP_248793.1;Parent=gene-PA0103;Dbxref=GenBank:NP_248793.1,GeneID:880802;Name=NP_248793.1;Note='Product name confidence: class 3 (Function proposed based on presence of conserved amino acid motif%2C structural feature or limited sequence similarity to an experimentally studied gene)';gbkey=CDS;locus_tag=PA0103;product=sulfate transporter;protein_id=NP_248793.1;transl_table=11	CDS	PA0103	sulfate transporter	0.4	0.52	0.46	0.27	0.35	0.27	0.48	0.22	0.35	0.2	0.59	0.36	0.12	0.26	0.24	0.55	0.83	0.42	0.32	0.68	0.39	0	0	0.54	0.21	0.27	0.38	0.28	0.12	0.35	0.23	0.65	0.65	0.18	1.38	0.54	0.23	0.37	0	0.19	0.31	0.34
NC_002516.2	126368	127006	-	ID=cds-YP_008719730.1;Parent=gene-PA0103a;Dbxref=GenBank:YP_008719730.1,GeneID:17373338;Name=YP_008719730.1;gbkey=CDS;locus_tag=PA0103a;product=hypothetical protein;protein_id=YP_008719730.1;transl_table=11	CDS	PA0103a	hypothetical protein	0.49	3.65	2.07	4.36	1.73	2.65	0.29	3.02	1.13	1.69	1.93	2.87	5.56	0.64	1.16	0.54	0.29	2.55	6.38	1.43	3.86	1.5	0.82	3.19	1.28	1.78	1.88	0.45	0	1.43	2.26	2.41	2.92	0.9	2.18	2.68	2.27	3.68	1.88	1.4	2.01	0.62
NC_002516.2	127378	128502	+	ID=cds-NP_248795.1;Parent=gene-PA0105;Dbxref=GenBank:NP_248795.1,GeneID:881940;Name=NP_248795.1;Note=Product name confidence: class 2 (High similarity to functionally studied protein);gbkey=CDS;gene=coxB;locus_tag=PA0105;product=cytochrome C oxidase subunit II;protein_id=NP_248795.1;transl_table=11	CDS	PA0105	cytochrome C oxidase subunit II	1.9	0.72	1.39	1.86	0.65	0.85	1	0.7	0.8	0.82	0.96	1.75	1.33	0.91	1.48	0.78	0.99	0.58	2.41	1.08	0.18	0.85	0.62	1.36	0.29	0.88	1.07	1.16	0.83	2.28	0.8	0.76	0.9	1.21	0.96	2.28	0.48	0.87	1.68	0.66	1.28	0.47
NC_002516.2	128512	130104	+	ID=cds-NP_248796.1;Parent=gene-PA0106;Dbxref=GenBank:NP_248796.1,GeneID:881877;Name=NP_248796.1;Note=Product name confidence: class 2 (High similarity to functionally studied protein);gbkey=CDS;gene=coxA;locus_tag=PA0106;product=cytochrome C oxidase subunit I;protein_id=NP_248796.1;transl_table=11	CDS	PA0106	cytochrome C oxidase subunit I	0.35	0.71	0.34	0.79	0.35	0.6	0.47	0.28	0.34	0.19	0.1	0.09	1.06	0.26	0.7	0.33	0.23	0.2	0	0.29	0	0.12	0.11	0.11	0	0	0.56	0.09	0.12	1.26	0.68	0.32	0.64	0.09	0.29	0.85	0.23	0.25	0.81	0.19	0.5	0.25
NC_002516.2	130115	130669	+	ID=cds-NP_248797.1;Parent=gene-PA0107;Dbxref=GenBank:NP_248797.1,GeneID:882009;Name=NP_248797.1;Note='Product name confidence: class 4 (Homologs of previously reported genes of unknown function%2C or no similarity to any previously reported sequences)';gbkey=CDS;locus_tag=PA0107;product=cytochrome C oxidase assembly protein;protein_id=NP_248797.1;transl_table=11	CDS	PA0107	cytochrome C oxidase assembly protein	0.71	0.29	0.11	0.5	0	0	0.68	0.32	0	0	0.56	0.25	0	0	0.83	0	0	0.88	0	0.27	0	0	0.32	0.31	0	0	0	0	0	0	0	0.92	0	0.13	0.42	0.13	0	0	1.39	0.13	0	0.24
NC_002516.2	130680	131567	+	ID=cds-NP_248798.1;Parent=gene-PA0108;Dbxref=GenBank:NP_248798.1,GeneID:882001;Name=NP_248798.1;Note=Product name confidence: class 2 (High similarity to functionally studied protein);gbkey=CDS;gene=coIII;locus_tag=PA0108;product=cytochrome C oxidase subunit III;protein_id=NP_248798.1;transl_table=11	CDS	PA0108	cytochrome C oxidase subunit III	0.45	0.55	0.27	0.47	0.83	0	0.63	0.59	0.41	0.52	0	0.16	0	0.23	0.31	0.19	0.21	0.37	0.01	0.17	0	0.43	0.2	0.19	0.18	0.48	0	0.16	0.84	1.03	0.41	0	0.38	0.32	0.26	0.32	1.02	0.44	0	0.42	0.36	0.15
NC_002516.2	131583	131792	-	ID=cds-NP_248799.1;Parent=gene-PA0109;Dbxref=GenBank:NP_248799.1,GeneID:882044;Name=NP_248799.1;Note='Product name confidence: class 4 (Homologs of previously reported genes of unknown function%2C or no similarity to any previously reported sequences)';gbkey=CDS;locus_tag=PA0109;product=hypothetical protein;protein_id=NP_248799.1;transl_table=11	CDS	PA0109	hypothetical protein	0.75	0.77	0.57	2.65	1.75	4.04	3.57	0.84	0	0.73	0	2.01	0	0	0.88	0	1.78	1.55	0	3.63	0	0	0.83	1.62	0.78	3.38	0	2.07	0.89	3.49	1.72	0.81	0	2.05	0	0.68	0.86	3.73	2.45	0.71	0	0.63
NC_002516.2	131808	132602	+	ID=cds-NP_248800.1;Parent=gene-PA0110;Dbxref=GenBank:NP_248800.1,GeneID:879416;Name=NP_248800.1;Note='Product name confidence: class 4 (Homologs of previously reported genes of unknown function%2C or no similarity to any previously reported sequences)';gbkey=CDS;locus_tag=PA0110;product=hypothetical protein;protein_id=NP_248800.1;transl_table=11	CDS	PA0110	hypothetical protein	0.4	0.26	0.15	0.53	0.23	0	0.24	1.1	0.46	0	0.29	0.35	0.24	0.26	0.47	0	0	0.62	0.85	0	0	0	0	0.43	0.72	0	0.19	0	0	0.23	0.91	0.43	0	0.18	0.58	0.36	0	0.25	0.43	0.19	0.6	0.33
NC_002516.2	132577	133155	+	ID=cds-NP_248801.1;Parent=gene-PA0111;Dbxref=GenBank:NP_248801.1,GeneID:879275;Name=NP_248801.1;Note='Product name confidence: class 4 (Homologs of previously reported genes of unknown function%2C or no similarity to any previously reported sequences)';gbkey=CDS;locus_tag=PA0111;product=hypothetical protein;protein_id=NP_248801.1;transl_table=11	CDS	PA0111	hypothetical protein	0.14	0	0	0.24	0	0	0	0	0	0	0.13	0	0	0	0	0	0	0	0	0	0	0.17	0	0.29	0.14	0	0	0.25	0.32	0	0	0.59	0	0	0	0	0	0.01	0	0	0	0
NC_002516.2	133220	134293	+	ID=cds-NP_248802.1;Parent=gene-PA0112;Dbxref=GenBank:NP_248802.1,GeneID:879408;Name=NP_248802.1;Note='Product name confidence: class 4 (Homologs of previously reported genes of unknown function%2C or no similarity to any previously reported sequences)';gbkey=CDS;locus_tag=PA0112;product=hypothetical protein;protein_id=NP_248802.1;transl_table=11	CDS	PA0112	hypothetical protein	0.37	0	0	0	0.17	0	0.17	0	0	0	0.14	0.13	0.37	0	0	0.16	0	0	0	0	0.57	0.09	0	0.32	0	0	0	0	0	0.17	0	0	0	0.14	0	0.27	0	0	0.65	0.28	0	0.12
NC_002516.2	134319	135233	+	ID=cds-NP_248803.1;Parent=gene-PA0113;Dbxref=GenBank:NP_248803.1,GeneID:879395;Name=NP_248803.1;Note='Product name confidence: class 3 (Function proposed based on presence of conserved amino acid motif%2C structural feature or limited sequence similarity to an experimentally studied gene)';gbkey=CDS;locus_tag=PA0113;product=protoheme IX farnesyltransferase;protein_id=NP_248803.1;transl_table=11	CDS	PA0113	protoheme IX farnesyltransferase	0.86	0.98	0.66	1.07	0.2	0.81	0	0.86	0.4	1.09	0.51	0.46	0.72	0.79	0.2	0.76	0.2	0.62	1.48	0.25	0.67	0.42	0.38	0.28	0.18	0.7	0.25	0.48	0.2	0.6	0.2	0.37	0.28	0.16	0.34	0.47	0.2	0.75	0.85	0.49	0.09	0.07
NC_002516.2	135259	135894	+	ID=cds-NP_248804.1;Parent=gene-PA0114;Dbxref=GenBank:NP_248804.1,GeneID:879388;Name=NP_248804.1;Note=Product name confidence: class 1: Function experimentally demonstrated in P. aeruginosa;gbkey=CDS;gene=senC;locus_tag=PA0114;product=cytochrome c oxidase assembly protein SenC;protein_id=NP_248804.1;transl_table=11	CDS	PA0114	cytochrome c oxidase assembly protein SenC	2.98	1.66	2.46	5.47	2.03	3.5	1.18	3.18	1.42	1.57	3.4	2.44	2.5	4.04	2.04	1.36	1.47	2.18	2.67	1.56	1.94	0.9	0.83	2.01	1.03	1	0.35	1.37	0.59	2.3	2.56	3.22	2	1.58	1.22	1.57	1.43	2.92	2.03	1.41	0.13	0.94
NC_002516.2	135934	136386	-	ID=cds-NP_248805.1;Parent=gene-PA0115;Dbxref=GenBank:NP_248805.1,GeneID:880693;Name=NP_248805.1;Note='Product name confidence: class 4 (Homologs of previously reported genes of unknown function%2C or no similarity to any previously reported sequences)';gbkey=CDS;locus_tag=PA0115;product=hypothetical protein;protein_id=NP_248805.1;transl_table=11	CDS	PA0115	hypothetical protein	1.4	2.15	1.06	6.15	2.03	2.96	1.24	2.33	0.4	1.7	3.07	0.31	2.06	1.36	0	1.15	0.41	1.8	0	1.35	1.36	0.42	0.39	1.13	2.16	0.31	0.99	2.56	1.24	2.02	1.6	1.89	0.37	1.27	3.07	1.89	1.6	3.46	0.76	0.33	1.06	2.64
NC_002516.2	136518	136991	+	ID=cds-NP_248806.1;Parent=gene-PA0116;Dbxref=GenBank:NP_248806.1,GeneID:877577;Name=NP_248806.1;Note='Product name confidence: class 4 (Homologs of previously reported genes of unknown function%2C or no similarity to any previously reported sequences)';gbkey=CDS;locus_tag=PA0116;product=hypothetical protein;protein_id=NP_248806.1;transl_table=11	CDS	PA0116	hypothetical protein	2.34	6.18	3.3	4.99	3.89	5.81	5.15	2.59	4.2	3.9	1.63	6.54	5.92	6.07	5.07	2.19	4.33	5.85	2.15	2.9	2.6	4.05	2.96	4.66	3.1	1.8	2.85	1.53	3.16	3.09	8.39	6.85	6.43	3.93	3.27	2.4	4.6	6.61	5.8	4.41	3.04	1.96
NC_002516.2	137248	137976	+	ID=cds-NP_248807.1;Parent=gene-PA0117;Dbxref=GenBank:NP_248807.1,GeneID:878370;Name=NP_248807.1;Note='Product name confidence: class 3 (Function proposed based on presence of conserved amino acid motif%2C structural feature or limited sequence similarity to an experimentally studied gene)';gbkey=CDS;locus_tag=PA0117;product=short-chain dehydrogenase;protein_id=NP_248807.1;transl_table=11	CDS	PA0117	short-chain dehydrogenase	0.54	1.56	1.82	1.53	0.25	0.87	0	0.48	0.5	0.42	0	0.58	2.31	0.28	0.51	0	0.51	2.24	3.8	0.21	0.42	0	0.84	0.23	0.67	0.39	0	0.2	0.26	0.25	0.5	1.17	1.63	1.18	0.42	0.59	0.25	0.54	0.59	1.84	0	0.91
NC_002516.2	138001	138588	+	ID=cds-NP_248808.1;Parent=gene-PA0118;Dbxref=GenBank:NP_248808.1,GeneID:877585;Name=NP_248808.1;Note='Product name confidence: class 4 (Homologs of previously reported genes of unknown function%2C or no similarity to any previously reported sequences)';gbkey=CDS;locus_tag=PA0118;product=hypothetical protein;protein_id=NP_248808.1;transl_table=11	CDS	PA0118	hypothetical protein	0.94	1.94	1.02	0.95	0.63	3.24	0.32	1.49	0.92	1.57	0.53	0.24	2.86	1.4	0.94	0.29	1.59	0.28	1.16	0.52	1.92	0.33	0.74	0.87	0.28	0.48	0	0.25	0.96	1.25	0.92	0.58	0	0.73	0.79	0.48	0	1.67	0.15	1.52	0.27	0.9
NC_002516.2	138818	140167	+	ID=cds-NP_248809.1;Parent=gene-PA0119;Dbxref=GenBank:NP_248809.1,GeneID:877578;Name=NP_248809.1;Note='Product name confidence: class 3 (Function proposed based on presence of conserved amino acid motif%2C structural feature or limited sequence similarity to an experimentally studied gene)';gbkey=CDS;locus_tag=PA0119;product=C4-dicarboxylate transporter DctA;protein_id=NP_248809.1;transl_table=11	CDS	PA0119	C4-dicarboxylate transporter DctA	1.52	8.67	6.25	5.05	4.09	4	1.81	2.73	2.14	2.97	2.75	6.16	6.37	2.13	1.78	1.86	3.11	4.05	2.77	2.71	1.98	0.43	1.17	1.7	1.81	1.79	2.22	2.15	0.56	0.95	6.7	3.04	3.7	2.34	3.45	2.74	3.57	3.34	2.48	2.32	3.2	1.57
NC_002516.2	140216	140902	+	ID=cds-NP_248810.1;Parent=gene-PA0120;Dbxref=GenBank:NP_248810.1,GeneID:878231;Name=NP_248810.1;Note='Product name confidence: class 3 (Function proposed based on presence of conserved amino acid motif%2C structural feature or limited sequence similarity to an experimentally studied gene)';gbkey=CDS;locus_tag=PA0120;product=transcriptional regulator;protein_id=NP_248810.1;transl_table=11	CDS	PA0120	transcriptional regulator	1.38	2.13	2.63	1.42	2.14	1.08	0.27	1.28	1.05	0.67	0.45	2.05	3.27	0.3	0.54	1.13	0.68	0.83	3.95	1.33	1.79	0.28	0	0.87	0.95	0.83	1.09	1.69	0	0.8	0.26	2.24	2.1	1.25	0.9	0.62	1.45	0.29	1.13	1.09	0.23	0.77
NC_002516.2	141003	141737	+	ID=cds-NP_248811.1;Parent=gene-PA0121;Dbxref=GenBank:NP_248811.1,GeneID:878358;Name=NP_248811.1;Note='Product name confidence: class 4 (Homologs of previously reported genes of unknown function%2C or no similarity to any previously reported sequences)';gbkey=CDS;locus_tag=PA0121;product=hypothetical protein;protein_id=NP_248811.1;transl_table=11	CDS	PA0121	hypothetical protein	0.22	0	0.49	0.38	0	0	0.26	0.24	0.25	1.05	0.63	1.73	1.02	0.28	0.25	0.71	0.76	0.67	0.46	0	0	0	0	0.23	0	0.19	0	0.2	0	0.25	0.25	0.23	0.26	1.17	0.21	0.19	0.25	0.53	0	0.41	0	0.36
NC_002516.2	141917	142327	+	ID=cds-NP_248812.1;Parent=gene-PA0122;Dbxref=GenBank:NP_248812.1,GeneID:880611;Name=NP_248812.1;Note='Product name confidence: class 4 (Homologs of previously reported genes of unknown function%2C or no similarity to any previously reported sequences)';gbkey=CDS;locus_tag=PA0122;product=hypothetical protein;protein_id=NP_248812.1;transl_table=11	CDS	PA0122	hypothetical protein	8.46	3.17	4.1	7.45	3.14	5.67	9.13	6.41	5.28	7.5	9.39	6.17	5.46	1	7.2	6.32	1.81	3.18	0	1.48	1.5	3.27	2.13	4.97	0.4	1.04	0.36	3.18	4.56	9.8	5.72	3.32	4.53	3.84	1.51	8.32	1.33	2.38	10.03	0.73	4.68	3.87
NC_002516.2	142359	143267	-	ID=cds-NP_248813.1;Parent=gene-PA0123;Dbxref=GenBank:NP_248813.1,GeneID:877571;Name=NP_248813.1;Note='Product name confidence: class 3 (Function proposed based on presence of conserved amino acid motif%2C structural feature or limited sequence similarity to an experimentally studied gene)';gbkey=CDS;locus_tag=PA0123;product=transcriptional regulator;protein_id=NP_248813.1;transl_table=11	CDS	PA0123	transcriptional regulator	1.22	0.72	0.8	1.23	1.01	0.7	0.41	0.58	0.6	0.34	1.02	1.09	3.29	0.68	0.41	0.38	1.03	1.26	0	0.5	0.23	0.21	0.19	1.31	0	0.62	0.16	0.32	0	0.4	0.2	1.69	0.19	0.47	0.34	0.63	0.6	1.72	0.19	0	0	0.73
NC_002516.2	143567	143848	-	ID=cds-NP_248814.1;Parent=gene-PA0124;Dbxref=GenBank:NP_248814.1,GeneID:879205;Name=NP_248814.1;Note='Product name confidence: class 4 (Homologs of previously reported genes of unknown function%2C or no similarity to any previously reported sequences)';gbkey=CDS;locus_tag=PA0124;product=hypothetical protein;protein_id=NP_248814.1;transl_table=11	CDS	PA0124	hypothetical protein	0	2.6	2.78	2.22	0.98	0.75	1.33	0.62	1.92	0.82	1.92	1.75	1.99	0.73	0	0	1.32	1.45	1.81	1.62	0	0.34	4.35	3.02	1.45	1.51	0.53	1.03	0	0.32	0	1.51	0.9	1.02	1.65	1.52	0.64	0.69	2.13	0	1.14	1.88
NC_002516.2	143845	144072	-	ID=cds-NP_248815.1;Parent=gene-PA0125;Dbxref=GenBank:NP_248815.1,GeneID:880838;Name=NP_248815.1;Note='Product name confidence: class 4 (Homologs of previously reported genes of unknown function%2C or no similarity to any previously reported sequences)';gbkey=CDS;locus_tag=PA0125;product=hypothetical protein;protein_id=NP_248815.1;transl_table=11	CDS	PA0125	hypothetical protein	1.39	3.92	5.02	2.14	0.4	3.72	0.82	0.77	1.59	3.04	3.05	3.4	6.56	2.7	1.62	2.28	5.72	1.79	0.74	2.01	1.8	2.1	3.07	2.24	0.36	0.62	0.66	3.18	1.64	3.61	3.17	2.62	5.57	3.14	4.07	5	0.8	1.72	2.64	1.31	3.51	0.58
NC_002516.2	144248	144868	-	ID=cds-NP_248816.1;Parent=gene-PA0126;Dbxref=GenBank:NP_248816.1,GeneID:880627;Name=NP_248816.1;Note='Product name confidence: class 4 (Homologs of previously reported genes of unknown function%2C or no similarity to any previously reported sequences)';gbkey=CDS;locus_tag=PA0126;product=hypothetical protein;protein_id=NP_248816.1;transl_table=11	CDS	PA0126	hypothetical protein	1.27	6.02	3.69	6.28	2.08	2.39	0.6	0.57	1.46	2.98	2.98	1.82	3.01	1.32	2.68	1.39	0.9	2.36	4.37	1.47	0.99	1.85	1.41	2.46	2.37	3.43	1.93	3.51	1.51	0.88	1.46	2.48	1.36	3	1.74	3.44	0.88	4.73	2.77	2.4	1.55	1.28
NC_002516.2	144969	145469	+	ID=cds-NP_248817.1;Parent=gene-PA0127;Dbxref=GenBank:NP_248817.1,GeneID:880815;Name=NP_248817.1;Note='Product name confidence: class 4 (Homologs of previously reported genes of unknown function%2C or no similarity to any previously reported sequences)';gbkey=CDS;locus_tag=PA0127;product=hypothetical protein;protein_id=NP_248817.1;transl_table=11	CDS	PA0127	hypothetical protein	2.53	1.3	4.33	4.17	0.74	2.33	0	1.23	1.44	2.61	2	3.94	1.87	1.23	1.85	1.56	1.49	1.3	1.41	2.89	1.03	1.53	0	1.36	1.3	1.13	0.6	3.77	0.37	0.73	1.44	3.41	2.7	2.86	1.85	2.99	0.73	4.69	2.06	2.68	3.2	0.53
NC_002516.2	145542	145883	+	ID=cds-NP_248818.1;Parent=gene-PA0128;Dbxref=GenBank:NP_248818.1,GeneID:880831;Name=NP_248818.1;Note='Product name confidence: class 4 (Homologs of previously reported genes of unknown function%2C or no similarity to any previously reported sequences)';gbkey=CDS;locus_tag=PA0128;product=hypothetical protein;protein_id=NP_248818.1;transl_table=11	CDS	PA0128	hypothetical protein	7.4	13.79	10.57	10.58	10.23	16.42	12.07	16.69	11.63	14.19	7	9.48	11.48	26.42	16.77	10.38	19.63	15.75	5.96	13.61	15.32	12.9	10.75	14.42	10.97	12.45	7.45	16.56	5.48	12.84	14.81	17.98	5.45	13.83	16.74	8.54	3.72	10.88	7.03	10.03	5.62	9.31
NC_002516.2	145965	147392	-	ID=cds-NP_248819.1;Parent=gene-PA0129;Dbxref=GenBank:NP_248819.1,GeneID:880844;Name=NP_248819.1;Note=Product name confidence: class 2 (High similarity to functionally studied protein);gbkey=CDS;gene=gabP;locus_tag=PA0129;product=gamma-aminobutyrate permease;protein_id=NP_248819.1;transl_table=11	CDS	PA0129	gamma-aminobutyrate permease	0.66	0.57	0.67	0.78	0.13	0.59	0.13	0.74	0.89	0.32	0.22	0.2	0.13	0.14	0.52	0.12	0.26	0.11	1.55	0.11	0.14	0.13	0	0.36	0.11	0.1	0.31	0.2	0.13	0.26	0.51	0.36	0.42	0.5	0.43	0.2	0.38	0.14	0.12	0.31	0.79	0.28
NC_002516.2	147561	149054	-	ID=cds-NP_248820.1;Parent=gene-PA0130;Dbxref=GenBank:NP_248820.1,GeneID:880875;Name=NP_248820.1;gbkey=CDS;locus_tag=PA0130;product=3-oxopropanoate dehydrogenase;protein_id=NP_248820.1;transl_table=11	CDS	PA0130	3-oxopropanoate dehydrogenase	1.69	1.31	0.73	2.52	1.11	1.84	0.88	0.94	0.61	1.6	1.14	0.85	1.25	1.51	0.62	0.23	0.75	1.53	2.28	0.31	0.62	0.77	0.82	0.97	0.93	0.95	0.9	0.39	0.5	0.25	0.24	0.8	1.13	1.06	1.76	0.67	1.22	1.05	0.5	0.8	1.23	0.71
NC_002516.2	149138	149425	-	ID=cds-NP_248821.1;Parent=gene-PA0131;Dbxref=GenBank:NP_248821.1,GeneID:878383;Name=NP_248821.1;gbkey=CDS;locus_tag=PA0131;product=beta-alanine degradation protein BauB;protein_id=NP_248821.1;transl_table=11	CDS	PA0131	beta-alanine degradation protein BauB	2.47	1.98	3.97	2.42	0	0.74	5.86	1.22	2.51	2.41	1.34	2.69	2.27	0.71	1.28	0.3	2.59	2.55	5.9	0.26	2.5	0.67	1.82	1.48	0.85	1.48	0.52	1.51	1.3	2.54	3.14	0	3.23	4.73	2.15	3.71	0.63	3.74	0.6	0.52	1.95	1.84
NC_002516.2	149425	150771	-	ID=cds-NP_248822.1;Parent=gene-PA0132;Dbxref=GenBank:NP_248822.1,GeneID:879350;Name=NP_248822.1;gbkey=CDS;locus_tag=PA0132;product=beta alanine--pyruvate transaminase;protein_id=NP_248822.1;transl_table=11	CDS	PA0132	beta alanine--pyruvate transaminase	1.12	0.91	1.21	1.86	1.37	0.94	0.98	0.65	0.54	1.14	0.97	0.78	0.76	0.46	1.37	0.58	0.97	0.42	0.5	0.62	1.68	0.14	0.26	0.38	0.48	0.32	0.22	0.86	0.97	0.54	0.54	1.01	0.94	0.9	1.72	1.43	0.27	1.53	0.26	0.78	0.83	0.69
NC_002516.2	150906	151823	+	ID=cds-NP_248823.1;Parent=gene-PA0133;Dbxref=GenBank:NP_248823.1,GeneID:879432;Name=NP_248823.1;Note='Product name confidence: class 3 (Function proposed based on presence of conserved amino acid motif%2C structural feature or limited sequence similarity to an experimentally studied gene)';gbkey=CDS;locus_tag=PA0133;product=HTH-type transcriptional activator BauR;protein_id=NP_248823.1;transl_tab…	CDS	PA0133	HTH-type transcriptional activator BauR	0.69	3.19	1.44	1.67	1.81	1.85	0.2	2.3	0.2	0.84	0.67	1.23	0.61	1.79	1.41	0.19	1.42	0.89	1.54	1.16	0.9	0	0.19	0.37	0.71	0.31	0.33	1.58	0.41	0.2	0.59	1.3	0.18	0.94	1.69	0.93	0.99	1.49	0.37	0.65	0	0.58
NC_002516.2	151936	153306	-	ID=cds-NP_248824.1;Parent=gene-PA0134;Dbxref=GenBank:NP_248824.1,GeneID:879331;Name=NP_248824.1;Note='Product name confidence: class 3 (Function proposed based on presence of conserved amino acid motif%2C structural feature or limited sequence similarity to an experimentally studied gene)';gbkey=CDS;locus_tag=PA0134;product=guanine deaminase;protein_id=NP_248824.1;transl_table=11	CDS	PA0134	guanine deaminase	2.42	2.85	2.46	3.25	3.09	3.25	3.01	3.33	1.19	1.91	1.46	3.6	1.64	1.95	1.48	0.76	1.63	2.02	6.44	2.45	1.65	0.98	1.15	0.62	1.31	1.45	2.3	0.85	1.23	2.27	2.37	2.49	2.35	2.09	3.27	1.77	1.72	2.71	0.75	1.85	2.45	0.58
NC_002516.2	153696	153836	+	ID=cds-NP_248825.1;Parent=gene-PA0135;Dbxref=GenBank:NP_248825.1,GeneID:879398;Name=NP_248825.1;Note='Product name confidence: class 4 (Homologs of previously reported genes of unknown function%2C or no similarity to any previously reported sequences)';gbkey=CDS;locus_tag=PA0135;product=hypothetical protein;protein_id=NP_248825.1;transl_table=11	CDS	PA0135	hypothetical protein	1.12	0	2.56	0	0	0	0	0	1.28	2.19	1.1	0	0	0	1.31	0	0	0	6.02	0	1.46	1.36	0	0	0	0	0	0	1.33	1.3	0	0	0	0	0	0	1.29	0	1.22	0	0	0
NC_002516.2	154417	155988	+	ID=cds-NP_248826.1;Parent=gene-PA0136;Dbxref=GenBank:NP_248826.1,GeneID:879471;Name=NP_248826.1;Note='Product name confidence: class 3 (Function proposed based on presence of conserved amino acid motif%2C structural feature or limited sequence similarity to an experimentally studied gene)';gbkey=CDS;locus_tag=PA0136;product=ABC transporter ATP-binding protein;protein_id=NP_248826.1;transl_table=11	CDS	PA0136	ABC transporter ATP-binding protein	0	0.41	0.31	0.71	0	0	0	0.11	0.12	0	0.1	0.49	0.12	0.26	0.12	0	0	0.21	0.43	0	0.13	0	0	0.11	0.21	0	0.29	0.46	0	0.12	0	0.33	0.11	0.36	0.2	0.27	0.23	0	0	0.09	0.31	0.08
NC_002516.2	155988	157085	+	ID=cds-NP_248827.1;Parent=gene-PA0137;Dbxref=GenBank:NP_248827.1,GeneID:879286;Name=NP_248827.1;Note='Product name confidence: class 3 (Function proposed based on presence of conserved amino acid motif%2C structural feature or limited sequence similarity to an experimentally studied gene)';gbkey=CDS;locus_tag=PA0137;product=ABC transporter permease;protein_id=NP_248827.1;transl_table=11	CDS	PA0137	ABC transporter permease	0.14	0.3	0.33	0	0	0.39	0	0	0	0	0.42	0.06	0	0.19	0.17	0	0.17	0.3	0	0	0	0	0.16	0.15	0.15	0	0	0	0	0	0	0	0.15	0	0.14	0.13	0.17	0	0	0.54	0	0
NC_002516.2	157108	158034	+	ID=cds-NP_248828.1;Parent=gene-PA0138;Dbxref=GenBank:NP_248828.1,GeneID:879399;Name=NP_248828.1;Note='Product name confidence: class 3 (Function proposed based on presence of conserved amino acid motif%2C structural feature or limited sequence similarity to an experimentally studied gene)';gbkey=CDS;locus_tag=PA0138;product=ABC transporter permease;protein_id=NP_248828.1;transl_table=11	CDS	PA0138	ABC transporter permease	0.68	0	0.26	0.15	0.4	0.03	0	0	0.2	0	0	0.91	0.6	0.44	0	0.37	0.2	0.18	2.56	0	0.22	0.41	0.19	0	0	0	0	0.31	0	0.2	0.05	0.18	0.18	0.15	0	0.46	0.2	0.42	0	0	0	0
NC_002516.2	158199	158762	+	ID=cds-NP_248829.1;Parent=gene-PA0139;Dbxref=GenBank:NP_248829.1,GeneID:879431;Name=NP_248829.1;Note=Product name confidence: class 2 (High similarity to functionally studied protein);gbkey=CDS;gene=ahpC;locus_tag=PA0139;product=alkyl hydroperoxide reductase;protein_id=NP_248829.1;transl_table=11	CDS	PA0139	alkyl hydroperoxide reductase	30.28	43.84	30.98	44.93	27.43	51.86	32.61	39.24	31.75	33.6	32.31	34.22	17.9	27.68	27.22	15.65	32.4	23.43	45.16	23.26	31.7	20.4	22.04	39.2	23.15	32.97	35.36	22.91	25.26	30.51	33.03	33.32	30.63	33.29	40.06	12.63	10.31	36.45	20.41	32.28	23.01	23.29
NC_002516.2	158907	160472	+	ID=cds-NP_248830.1;Parent=gene-PA0140;Dbxref=GenBank:NP_248830.1,GeneID:879326;Name=NP_248830.1;Note=Product name confidence: class 2 (High similarity to functionally studied protein);gbkey=CDS;gene=ahpF;locus_tag=PA0140;product=alkyl hydroperoxide reductase;protein_id=NP_248830.1;transl_table=11	CDS	PA0140	alkyl hydroperoxide reductase	2.83	2.39	2.92	3.73	2.47	1.89	1.8	1.91	1.15	1.67	1.08	1.44	1.43	1.44	1.3	1.22	1.31	1.67	3.9	1.85	1.18	0.98	1.01	0.98	0.42	1.81	2.68	1.39	0.84	1.29	1.5	0.65	2.81	1.37	2.27	1.18	1.16	2.38	0.88	1.05	1.13	1.1
NC_002516.2	160552	161448	-	ID=cds-NP_248831.1;Parent=gene-PA0141;Dbxref=GenBank:NP_248831.1,GeneID:879494;Name=NP_248831.1;Note='Product name confidence: class 4 (Homologs of previously reported genes of unknown function%2C or no similarity to any previously reported sequences)';gbkey=CDS;locus_tag=PA0141;product=hypothetical protein;protein_id=NP_248831.1;transl_table=11	CDS	PA0141	hypothetical protein	0.88	1.99	0.94	1.24	1.03	0.47	0.42	0.39	0.2	0.52	0.34	0.79	1.25	0.69	0.21	0	0.62	1.09	5.3	0.51	0.23	0.21	0.2	0.76	0.18	0.16	0.5	0.32	0.63	1.43	0.2	0.95	0.19	0.16	0.52	1.83	0.24	0.44	0.19	0.17	0.54	0.15
NC_002516.2	161906	163255	+	ID=cds-NP_248832.1;Parent=gene-PA0142;Dbxref=GenBank:NP_248832.1,GeneID:879447;Name=NP_248832.1;Note='Product name confidence: class 4 (Homologs of previously reported genes of unknown function%2C or no similarity to any previously reported sequences)';gbkey=CDS;locus_tag=PA0142;product=8-oxoguanine deaminase;protein_id=NP_248832.1;transl_table=11	CDS	PA0142	8-oxoguanine deaminase	1.52	4.94	4.19	4.64	1.09	1.41	1.39	1.3	1.21	1.71	1.6	3.86	2.63	1.52	0.69	1.15	0.69	2.05	5.16	1.81	1.22	0.43	0.65	1.13	0.85	0.95	1.67	2.04	0.42	1.63	0.8	0.89	1.63	1.06	4.01	3.9	2.29	2.47	1.65	2.87	2.02	1.57
NC_002516.2	163363	164415	+	ID=cds-NP_248833.2;Parent=gene-PA0143;Dbxref=GenBank:NP_248833.2,GeneID:879451;Name=NP_248833.2;Note=Product name confidence: class 1 (Function experimentally demonstrated in P. aeruginosa);gbkey=CDS;gene=nuh;locus_tag=PA0143;product=nonspecific ribonucleoside hydrolase;protein_id=NP_248833.2;transl_table=11	CDS	PA0143	nonspecific ribonucleoside hydrolase	2.85	1.08	1.72	2.91	1.05	2.21	1.96	1.84	3.26	1.61	2.64	1.87	2.66	2.34	1.41	0.82	1.95	1.55	1.61	1.45	2.15	0.91	1	1.78	0.62	0.94	0.14	2.21	2.14	1.04	1.55	1.78	3.22	2.45	1.76	5.41	1.03	1.67	1.96	2.69	1.52	2.52
NC_002516.2	164443	165069	-	ID=cds-NP_248834.1;Parent=gene-PA0144;Dbxref=GenBank:NP_248834.1,GeneID:879242;Name=NP_248834.1;Note='Product name confidence: class 4 (Homologs of previously reported genes of unknown function%2C or no similarity to any previously reported sequences)';gbkey=CDS;locus_tag=PA0144;product=hypothetical protein;protein_id=NP_248834.1;transl_table=11	CDS	PA0144	hypothetical protein	0	0.52	0.38	0	0.88	1.01	0.3	1.4	1.73	0.25	0.25	0.45	0.3	0.33	0.3	0	0	0.26	1.08	0.49	0.33	0	0	0	0.26	0.45	0	0.23	0.3	0	0.87	0.27	0.27	0.46	0.25	1.36	0.58	1.56	1.92	0.95	1.28	0
NC_002516.2	165219	165737	-	ID=cds-NP_248835.1;Parent=gene-PA0145;Dbxref=GenBank:NP_248835.1,GeneID:879449;Name=NP_248835.1;Note='Product name confidence: class 4 (Homologs of previously reported genes of unknown function%2C or no similarity to any previously reported sequences)';gbkey=CDS;locus_tag=PA0145;product=hypothetical protein;protein_id=NP_248835.1;transl_table=11	CDS	PA0145	hypothetical protein	1.52	2.82	1.63	2.95	1.42	2.86	0.72	1.35	1.39	0.89	0.6	1.63	1.44	0.4	1.07	0.67	0.72	0.94	0.65	1.76	0.79	0.37	0.34	0.98	1.89	0.82	1.16	0.28	1.81	0.71	0.35	0.99	1.31	0.83	3.58	3.84	1.05	0.38	0.33	1.15	1.23	1.53
NC_002516.2	165976	167073	+	ID=cds-NP_248836.1;Parent=gene-PA0146;Dbxref=GenBank:NP_248836.1,GeneID:879465;Name=NP_248836.1;Note='Product name confidence: class 4 (Homologs of previously reported genes of unknown function%2C or no similarity to any previously reported sequences)';gbkey=CDS;locus_tag=PA0146;product=hypothetical protein;protein_id=NP_248836.1;transl_table=11	CDS	PA0146	hypothetical protein	0.86	0.3	1.21	0.63	0	0.77	0.17	0	0.16	0.14	0.56	0.26	1.87	0.19	0.84	0.16	0.51	0.89	0	0.42	0.75	0.26	0.48	0.15	0.3	0.13	0.27	0.13	0.17	0.33	0.99	0.47	0.77	0.39	0.63	0	0.5	0.18	0.78	0.54	0.29	0.24
NC_002516.2	167146	168108	+	ID=cds-NP_248837.1;Parent=gene-PA0147;Dbxref=GenBank:NP_248837.1,GeneID:879502;Name=NP_248837.1;Note='Product name confidence: class 3 (Function proposed based on presence of conserved amino acid motif%2C structural feature or limited sequence similarity to an experimentally studied gene)';gbkey=CDS;locus_tag=PA0147;product=oxidoreductase;protein_id=NP_248837.1;transl_table=11	CDS	PA0147	oxidoreductase	1.15	1.52	1.13	2.02	1.34	0.88	0	1.09	0.56	0.96	0.32	0.88	1.36	0.64	0.19	0	1.16	0.68	0	0.79	0.21	0.1	0.91	0.35	0.17	0.15	0.62	1.36	0.58	0.38	0.75	1.6	1.58	1.34	1.69	0.3	1.7	1.22	0.54	1.24	0.33	0.69
NC_002516.2	168213	169163	+	ID=cds-NP_248838.1;Parent=gene-PA0148;Dbxref=GenBank:NP_248838.1,GeneID:879249;Name=NP_248838.1;Note='Product name confidence: class 3 (Function proposed based on presence of conserved amino acid motif%2C structural feature or limited sequence similarity to an experimentally studied gene)';gbkey=CDS;locus_tag=PA0148;product=adenosine deaminase;protein_id=NP_248838.1;transl_table=11	CDS	PA0148	adenosine deaminase	3.16	3.76	2.91	3.81	1.94	1.78	2.37	2.4	3.99	1.94	1.79	1.48	4.13	2.16	1.56	1.27	0.98	1.2	1.43	0.96	0.65	0.81	0.92	1.97	0.34	0.9	0.47	1.98	1.58	1.54	2.09	2.51	1.96	1.05	4.39	1.5	0.57	2.06	1.63	1.57	2.02	1.26
NC_002516.2	169361	169906	+	ID=cds-NP_248839.1;Parent=gene-PA0149;Dbxref=GenBank:NP_248839.1,GeneID:879673;Name=NP_248839.1;Note='Product name confidence: class 3 (Function proposed based on presence of conserved amino acid motif%2C structural feature or limited sequence similarity to an experimentally studied gene)';gbkey=CDS;locus_tag=PA0149;product=ECF subfamily sigma-70 factor;protein_id=NP_248839.1;transl_table=11	CDS	PA0149	ECF subfamily sigma-70 factor	1.16	0.3	0.66	1.53	0.67	0.19	0.34	1.13	0.17	0.85	0.57	1.81	1.37	0	0	0.16	1.54	0	3.11	0.98	2.63	0	0.32	0.31	0.3	0.13	0	0.53	0.34	0	0	1.25	0.78	1.05	0.85	1.3	0.33	0.36	1.1	0.55	0.29	0.61
NC_002516.2	169903	170898	+	ID=cds-NP_248840.1;Parent=gene-PA0150;Dbxref=GenBank:NP_248840.1,GeneID:878563;Name=NP_248840.1;Note='Product name confidence: class 3 (Function proposed based on presence of conserved amino acid motif%2C structural feature or limited sequence similarity to an experimentally studied gene)';gbkey=CDS;locus_tag=PA0150;product=transmembrane sensor;protein_id=NP_248840.1;transl_table=11	CDS	PA0150	transmembrane sensor	0.16	1.31	1.45	1.4	0.74	0.55	0.38	0.79	0.45	0.93	0.16	0.42	1.13	0.21	0.19	0.78	0.84	1.15	0.34	0.23	0.62	0	0	0.34	0.33	0.36	0.45	0.15	0.19	0.18	0	0.34	1.28	0.43	0.31	0.72	0.91	0.2	0.43	0.3	0.48	0.07
NC_002516.2	171047	173434	+	ID=cds-NP_248841.1;Parent=gene-PA0151;Dbxref=GenBank:NP_248841.1,GeneID:877893;Name=NP_248841.1;Note='Product name confidence: class 3 (Function proposed based on presence of conserved amino acid motif%2C structural feature or limited sequence similarity to an experimentally studied gene)';gbkey=CDS;locus_tag=PA0151;product=TonB-dependent receptor;protein_id=NP_248841.1;transl_table=11	CDS	PA0151	TonB-dependent receptor	0.13	0.48	0.2	0.58	0.23	0.18	0.31	0.15	0.3	0.26	0.39	0.24	0.31	0	0.15	0	0.23	0.14	0.43	0	0.26	0.16	0.29	0	0.07	0.12	0.06	0.06	0	0.15	0.61	0.14	0.28	0.54	0.26	0.24	0.3	0.57	0.07	0.06	0.13	0.28
NC_002516.2	173811	174638	+	ID=cds-NP_248842.1;Parent=gene-PA0152;Dbxref=GenBank:NP_248842.1,GeneID:878518;Name=NP_248842.1;Note=Product name confidence: class 2 (High similarity to functionally studied protein);gbkey=CDS;gene=pcaQ;locus_tag=PA0152;product=transcriptional regulator PcaQ;protein_id=NP_248842.1;transl_table=11	CDS	PA0152	transcriptional regulator PcaQ	0.57	1.37	0.44	1.85	0.22	0.77	0.68	0.42	0.22	1.3	0.19	0.68	1.13	0.25	0.89	1.25	0.68	1.77	0	0.37	0.5	0	1.06	0.62	0.59	0.51	0.18	0.53	0.68	0.88	1.09	0.41	0.41	0.69	0.75	0.52	0.88	0.47	0.42	0.9	0.19	0.16
NC_002516.2	174773	175492	+	ID=cds-NP_248843.1;Parent=gene-PA0153;Dbxref=GenBank:NP_248843.1,GeneID:878130;Name=NP_248843.1;Note=Product name confidence: class 2 (High similarity to functionally studied protein);gbkey=CDS;gene=pcaH;locus_tag=PA0153;product=protocatechuate 3%2C4-dioxygenase subunit beta;protein_id=NP_248843.1;transl_table=11	CDS	PA0153	protocatechuate 3%2C4-dioxygenase subunit beta	0.55	1.58	0.17	0.77	0.51	0.59	0	0.24	0	0	0.43	0.39	1.56	0.14	0	0	0	0.45	0	0.21	0	0	0.24	0.24	0.45	0.2	0	0.2	0.26	0	0	0.24	0	0.4	0	0.2	0.25	0	0.24	0.21	0.44	0
NC_002516.2	175503	176108	+	ID=cds-NP_248844.1;Parent=gene-PA0154;Dbxref=GenBank:NP_248844.1,GeneID:882145;Name=NP_248844.1;Note=Product name confidence: class 2 (High similarity to functionally studied protein);gbkey=CDS;gene=pcaG;locus_tag=PA0154;product=protocatechuate 3%2C4-dioxygenase subunit alpha;protein_id=NP_248844.1;transl_table=11	CDS	PA0154	protocatechuate 3%2C4-dioxygenase subunit alpha	0.13	1.34	0.6	0.92	0.3	1.4	0.31	0.58	0	0.25	0.76	0.7	0.31	1.53	0.31	0	0.31	0	0	0.5	0.68	0	0	0.84	0.81	0	0.25	0	0.62	0.3	0.6	0.85	0.28	0.24	0.26	0.71	0.6	0.32	1.13	0	0.26	0.22
NC_002516.2	176315	177154	+	ID=cds-NP_248845.1;Parent=gene-PA0155;Dbxref=GenBank:NP_248845.1,GeneID:882136;Name=NP_248845.1;Note=Product name confidence: class 2 (High similarity to functionally studied protein);gbkey=CDS;gene=pcaR;locus_tag=PA0155;product=transcriptional regulator PcaR;protein_id=NP_248845.1;transl_table=11	CDS	PA0155	transcriptional regulator PcaR	2.07	4.07	3.73	5.8	2.19	1.51	1.79	2.09	1.94	2.2	0.18	2.35	4.45	2.45	0.88	0.41	0.67	1.17	4.45	1.63	1.22	0.46	0.83	1.01	1.36	1.01	0.71	1.56	0.45	1.09	1.51	1.42	3.23	1.02	2.03	2.54	1.51	2.56	1.02	1.07	1.14	0.79
NC_002516.2	177307	178458	+	ID=cds-NP_248846.1;Parent=gene-PA0156;Dbxref=GenBank:NP_248846.1,GeneID:882149;Name=NP_248846.1;Note='Product name confidence: class 3 (Function proposed based on presence of conserved amino acid motif%2C structural feature or limited sequence similarity to an experimentally studied gene)';gbkey=CDS;locus_tag=PA0156;product=resistance-nodulation-cell division (RND) efflux membrane fusion protein;…	CDS	PA0156	resistance-nodulation-cell division (RND) efflux membrane fusion protein	1.99	3.88	3.03	3.87	5.92	2.39	3.58	2.13	2.9	3.34	3.35	2.57	2.27	2.67	3.13	1.43	2.91	3.12	1.29	2.65	3.57	1.5	2.74	3.4	0.92	1.6	2.02	2.52	1.63	0.95	4.16	4	1.54	3.36	2.15	2.97	1.02	1.02	4.25	3.56	2.5	1.9
NC_002516.2	178455	179525	+	ID=cds-NP_248847.1;Parent=gene-PA0157;Dbxref=GenBank:NP_248847.1,GeneID:882134;Name=NP_248847.1;Note='Product name confidence: class 3 (Function proposed based on presence of conserved amino acid motif%2C structural feature or limited sequence similarity to an experimentally studied gene)';gbkey=CDS;locus_tag=PA0157;product=resistance-nodulation-cell division (RND) efflux membrane fusion protein;…	CDS	PA0157	resistance-nodulation-cell division (RND) efflux membrane fusion protein	1.55	1.21	1.01	2.08	1.46	1.68	0.53	0.98	1.01	0.14	0.36	1.25	0.52	0.19	0.26	0.32	0.26	0.84	0.32	0.43	0.19	0.54	0.41	0.16	0.46	0.8	0.49	0.41	0	0.17	0.25	0.32	0.71	0.33	1.01	0.8	0.93	1.1	0.88	0.35	0.15	0.25
NC_002516.2	179522	182569	+	ID=cds-NP_248848.1;Parent=gene-PA0158;Dbxref=GenBank:NP_248848.1,GeneID:882140;Name=NP_248848.1;Note='Product name confidence: class 3 (Function proposed based on presence of conserved amino acid motif%2C structural feature or limited sequence similarity to an experimentally studied gene)';gbkey=CDS;locus_tag=PA0158;product=resistance-nodulation-cell division (RND) efflux transporter;protein_id=N…	CDS	PA0158	resistance-nodulation-cell division (RND) efflux transporter	1.56	1.52	1.72	1.58	2.08	2.33	1.35	1.67	1.34	1.72	1.19	1.78	3.8	1.55	1.4	1.28	1.32	1.53	1.23	0.65	1.01	0.63	1.18	0.67	0.78	0.84	1.08	1.14	0.86	2.04	1.66	1.35	1.44	1.15	0.91	1.64	0.77	0.84	1.24	1.69	1.1	0.89
NC_002516.2	182768	183706	+	ID=cds-NP_248849.1;Parent=gene-PA0159;Dbxref=GenBank:NP_248849.1,GeneID:882081;Name=NP_248849.1;Note='Product name confidence: class 3 (Function proposed based on presence of conserved amino acid motif%2C structural feature or limited sequence similarity to an experimentally studied gene)';gbkey=CDS;locus_tag=PA0159;product=transcriptional regulator;protein_id=NP_248849.1;transl_table=11	CDS	PA0159	transcriptional regulator	1.52	2.08	2.69	3.11	1.96	1.58	2.8	0.75	1.73	1.64	1.15	1.2	1.99	1.97	0.99	0.55	0.99	1.39	1.09	0.97	1.75	0.2	0.19	0.72	0.52	0.91	0.48	0.93	0.8	0.97	1.16	1.27	1.8	0.76	2.31	3.03	0.39	0.83	2.01	1.11	0.85	0.71
NC_002516.2	183822	184007	+	ID=cds-NP_248850.1;Parent=gene-PA0160;Dbxref=GenBank:NP_248850.1,GeneID:882103;Name=NP_248850.1;Note='Product name confidence: class 4 (Homologs of previously reported genes of unknown function%2C or no similarity to any previously reported sequences)';gbkey=CDS;locus_tag=PA0160;product=hypothetical protein;protein_id=NP_248850.1;transl_table=11	CDS	PA0160	hypothetical protein	5.1	2.62	8.42	4.49	4.95	2.28	4.04	6.61	0.97	5.8	3.32	6.82	5.03	4.42	6.96	1.86	2	3.51	5.48	2.46	3.31	0	2.82	5.49	0.88	3.82	1.61	3.12	2.02	0.98	5.83	7.35	1.82	3.85	5.82	6.13	0	4.21	0.92	3.21	3.45	2.85
NC_002516.2	184594	185928	+	ID=cds-NP_248852.1;Parent=gene-PA0162;Dbxref=GenBank:NP_248852.1,GeneID:879518;Name=NP_248852.1;Note='Product name confidence: class 3 (Function proposed based on presence of conserved amino acid motif%2C structural feature or limited sequence similarity to an experimentally studied gene)';gbkey=CDS;gene=opdC;locus_tag=PA0162;product=histidine porin OpdC;protein_id=NP_248852.1;transl_table=11	CDS	PA0162	histidine porin OpdC	0.24	0.85	1.62	1.04	0.14	0.95	0.14	0.39	0.95	0.81	1.16	0.63	1.54	0.62	0	0.65	0.56	0.24	2.54	0.69	0.46	0.43	0.26	0.51	0.49	0.32	0.11	0.22	0.14	0.55	0.68	0.64	0.63	0.43	0.35	0.21	0.54	1.17	0.13	0.11	0	0.5
NC_002516.2	185957	186754	-	ID=cds-NP_248853.1;Parent=gene-PA0163;Dbxref=GenBank:NP_248853.1,GeneID:882025;Name=NP_248853.1;Note='Product name confidence: class 3 (Function proposed based on presence of conserved amino acid motif%2C structural feature or limited sequence similarity to an experimentally studied gene)';gbkey=CDS;locus_tag=PA0163;product=transcriptional regulator;protein_id=NP_248853.1;transl_table=11	CDS	PA0163	transcriptional regulator	0.99	1.43	1.11	2.44	2.54	0.8	1.18	0.22	1.59	0.77	0.97	1.94	1.17	1.03	0.46	0.43	0.7	0.41	5.65	0.76	1.03	0.24	1.1	0.21	1.23	1.07	0.56	0.36	0.94	0.92	1.59	1.07	0.64	1.26	0.58	1.61	1.14	0.49	0.65	1.31	0.2	1.33
NC_002516.2	186832	188448	+	ID=cds-NP_248854.1;Parent=gene-PA0164;Dbxref=GenBank:NP_248854.1,GeneID:879444;Name=NP_248854.1;Note='Product name confidence: class 3 (Function proposed based on presence of conserved amino acid motif%2C structural feature or limited sequence similarity to an experimentally studied gene)';gbkey=CDS;locus_tag=PA0164;product=gamma-glutamyltranspeptidase;protein_id=NP_248854.1;transl_table=11	CDS	PA0164	gamma-glutamyltranspeptidase	0.68	0.7	1.12	1.16	0.91	0.66	0.23	0.87	0.22	0.19	0.29	0.26	0.69	0.51	0.46	0.11	0.46	0.4	0.84	0.28	0.25	0	0.11	0.11	0.3	0.26	0.65	0.18	0.58	0.57	0.67	0.53	0.73	0.53	1.15	0.79	0	0.25	0.85	0.37	0.3	0.08
NC_002516.2	189120	189956	+	ID=cds-NP_248855.1;Parent=gene-PA0165;Dbxref=GenBank:NP_248855.1,GeneID:879418;Name=NP_248855.1;Note='Product name confidence: class 4 (Homologs of previously reported genes of unknown function%2C or no similarity to any previously reported sequences)';gbkey=CDS;locus_tag=PA0165;product=hypothetical protein;protein_id=NP_248855.1;transl_table=11	CDS	PA0165	hypothetical protein	0.76	4.47	3.45	5.66	1.32	2.03	2.02	1.89	2.59	0.55	0.18	2.02	3.8	1.47	2.43	1.03	0.45	2.14	12.98	3.28	1.47	0.92	0.63	1.63	1.56	2.04	1.43	0.69	0.45	1.53	2.38	1.84	2.02	1.37	2.4	2.55	1.3	2.57	1.64	1.07	1.53	0.79
NC_002516.2	190198	191604	+	ID=cds-NP_248856.1;Parent=gene-PA0166;Dbxref=GenBank:NP_248856.1,GeneID:879314;Name=NP_248856.1;Note='Product name confidence: class 3 (Function proposed based on presence of conserved amino acid motif%2C structural feature or limited sequence similarity to an experimentally studied gene)';gbkey=CDS;locus_tag=PA0166;product=transporter;protein_id=NP_248856.1;transl_table=11	CDS	PA0166	transporter	0.11	0.35	0.26	0.3	0	0	0.4	0	0	0.11	0	0.3	0.53	0	0	0.25	0	0.46	0.76	0	0	0	0	0.12	0	0	0	0	0.27	0.13	0	0.12	0.24	0.31	0.05	0	0.13	0.14	0	0.11	0	0
NC_002516.2	191697	192362	+	ID=cds-NP_248857.1;Parent=gene-PA0167;Dbxref=GenBank:NP_248857.1,GeneID:879316;Name=NP_248857.1;Note='Product name confidence: class 3 (Function proposed based on presence of conserved amino acid motif%2C structural feature or limited sequence similarity to an experimentally studied gene)';gbkey=CDS;locus_tag=PA0167;product=transcriptional regulator;protein_id=NP_248857.1;transl_table=11	CDS	PA0167	transcriptional regulator	4.51	3.66	7.24	7.32	4.01	4.46	4.51	3.82	1.9	2.78	4.17	3.91	5.75	1.7	1.12	2.6	2.24	1.84	2.55	1.49	0.93	0.29	1.97	2.3	1.59	2.13	1.13	2.18	1.41	1.1	3.8	3.59	3.43	2.9	2.67	4.49	1.77	2.94	3.61	3.02	1.2	1.99
NC_002516.2	192368	192958	+	ID=cds-NP_248858.1;Parent=gene-PA0168;Dbxref=GenBank:NP_248858.1,GeneID:879343;Name=NP_248858.1;Note='Product name confidence: class 4 (Homologs of previously reported genes of unknown function%2C or no similarity to any previously reported sequences)';gbkey=CDS;locus_tag=PA0168;product=hypothetical protein;protein_id=NP_248858.1;transl_table=11	CDS	PA0168	hypothetical protein	0.27	1.1	0.41	1.41	1.4	1.08	0	0.45	0.61	0.78	0	0.6	2.06	0.17	0.31	0.59	0	0.69	0	0.39	0.35	0.32	0.15	0.29	0.41	0.48	0.51	0.25	0	0.31	0	0.29	0.72	1.58	0.92	0.72	3.53	0	0	1.14	1.08	1.12
NC_002516.2	192965	193672	-	ID=cds-NP_248859.1;Parent=gene-PA0169;Dbxref=GenBank:NP_248859.1,GeneID:879346;Name=NP_248859.1;Note='Product name confidence: class 4 (Homologs of previously reported genes of unknown function%2C or no similarity to any previously reported sequences)';gbkey=CDS;locus_tag=PA0169;product=hypothetical protein;protein_id=NP_248859.1;transl_table=11	CDS	PA0169	hypothetical protein	2.46	2.07	1.91	2.36	2.86	2.99	1.06	3.97	3.07	1.74	1.09	1.19	1.32	1.16	0.78	0.98	1.84	0.92	3.84	0.65	1.16	0.81	0.99	1.2	0.69	2.21	0.64	0.82	1.59	1.81	0.26	4.83	1.67	1.42	1.97	3.22	0.26	0.55	0.49	1.69	0.68	0.94
NC_002516.2	193799	194179	-	ID=cds-NP_248860.1;Parent=gene-PA0170;Dbxref=GenBank:NP_248860.1,GeneID:878493;Name=NP_248860.1;Note='Product name confidence: class 4 (Homologs of previously reported genes of unknown function%2C or no similarity to any previously reported sequences)';gbkey=CDS;locus_tag=PA0170;product=hypothetical protein;protein_id=NP_248860.1;transl_table=11	CDS	PA0170	hypothetical protein	3.74	4.27	3.48	4.57	0.97	5.84	3.94	2.31	3.32	2.02	3.65	0.74	3.19	1.08	3.64	3.18	2.45	1.28	3.57	1.6	0	2.01	0.92	0.45	0	1.86	0.79	2.67	1.23	1.44	0.47	3.14	3.11	2.07	3.66	1.5	2.86	0	4.06	0	0.84	2.79
NC_002516.2	194206	194748	-	ID=cds-NP_248861.1;Parent=gene-PA0171;Dbxref=GenBank:NP_248861.1,GeneID:882156;Name=NP_248861.1;Note='Product name confidence: class 4 (Homologs of previously reported genes of unknown function%2C or no similarity to any previously reported sequences)';gbkey=CDS;locus_tag=PA0171;product=hypothetical protein;protein_id=NP_248861.1;transl_table=11	CDS	PA0171	hypothetical protein	1.31	3.29	1.44	3.46	1.02	0.39	1.38	1.94	5	1.14	1.99	2.47	2.58	1.32	1.19	2.23	1.55	1.8	0	0.84	0.76	0.71	1.13	1.57	1.35	1.05	0.55	1.2	2.24	2.19	1.33	1.26	1.25	1.58	1.71	1.44	0.17	0.36	1.58	1.37	0.74	1.71
NC_002516.2	194757	196748	-	ID=cds-NP_248862.1;Parent=gene-PA0172;Dbxref=GenBank:NP_248862.1,GeneID:879545;Name=NP_248862.1;Note='Product name confidence: class 4 (Homologs of previously reported genes of unknown function%2C or no similarity to any previously reported sequences)';gbkey=CDS;locus_tag=PA0172;product=hypothetical protein;protein_id=NP_248862.1;transl_table=11	CDS	PA0172	hypothetical protein	4.33	5.63	4.93	6.29	6.19	6.76	4.99	6.88	4.63	5.49	4.57	5.98	8.26	6.75	5.66	4.43	7.54	5.24	3.24	5.21	5.26	3.75	5.23	7.6	3.32	2.85	2.41	4.85	2.64	3.63	7.08	5.15	3.23	4.14	3.65	6.4	3.24	2.95	3.11	4.64	2.61	3.66
NC_002516.2	197011	198060	-	ID=cds-NP_248863.1;Parent=gene-PA0173;Dbxref=GenBank:NP_248863.1,GeneID:882256;Name=NP_248863.1;Note='Product name confidence: class 3 (Function proposed based on presence of conserved amino acid motif%2C structural feature or limited sequence similarity to an experimentally studied gene)';gbkey=CDS;locus_tag=PA0173;product=chemotaxis response regulator protein-glutamate methylesterase;protein_id…	CDS	PA0173	chemotaxis response regulator protein-glutamate methylesterase	0.45	0	0	0.2	0	0	0.18	0	0	0	0	0	0.18	0	0.18	0	0	0.16	0.26	0	0	0	0	0	0	0	0	0	0	0.17	0	0	0.16	0	0.15	0	0	0	0	0	0.15	0
NC_002516.2	198080	198682	-	ID=cds-NP_248864.1;Parent=gene-PA0174;Dbxref=GenBank:NP_248864.1,GeneID:877836;Name=NP_248864.1;Note='Product name confidence: class 4 (Homologs of previously reported genes of unknown function%2C or no similarity to any previously reported sequences)';gbkey=CDS;locus_tag=PA0174;product=hypothetical protein;protein_id=NP_248864.1;transl_table=11	CDS	PA0174	hypothetical protein	0.26	0	0	0.35	0	0	0	0.15	0	0.26	0	0	0	0	0.31	0	0	0.27	0	0	0	0	0.58	0	0	0.24	0	0	0	0	0.6	0	0	0	0.51	0.35	0	0	0	0	0.27	0
NC_002516.2	198688	199530	-	ID=cds-NP_248865.1;Parent=gene-PA0175;Dbxref=GenBank:NP_248865.1,GeneID:882282;Name=NP_248865.1;Note='Product name confidence: class 3 (Function proposed based on presence of conserved amino acid motif%2C structural feature or limited sequence similarity to an experimentally studied gene)';gbkey=CDS;locus_tag=PA0175;product=chemotaxis protein methyltransferase;protein_id=NP_248865.1;transl_table=…	CDS	PA0175	chemotaxis protein methyltransferase	0	0	0.29	0.5	0	0.25	0.89	0.1	0	0.73	0.55	0.17	0.22	0.24	0.44	0	0.22	0.19	0	0.18	0	0	0	1.01	0.19	0.17	0.18	0.52	0.22	0	0.21	0.2	0.6	0.17	0.18	0.25	0	0.93	0.2	0.35	0.57	0.31
NC_002516.2	199600	201639	-	ID=cds-NP_248866.1;Parent=gene-PA0176;Dbxref=GenBank:NP_248866.1,GeneID:882219;Name=NP_248866.1;Note=Product name confidence: class 1 (Function experimentally demonstrated in P. aeruginosa);gbkey=CDS;gene=aer2;locus_tag=PA0176;product=aerotaxis transducer Aer2;protein_id=NP_248866.1;transl_table=11	CDS	PA0176	aerotaxis transducer Aer2	1.09	0.24	0.12	0.14	0.27	0.21	0.28	0.26	0.53	0.68	0.15	0.21	0.37	0	0.54	0	0.27	0	1.91	0.07	0.3	0.19	0.52	0.67	0	0.35	0.22	0.28	0.37	0.63	0.18	0.5	0.25	0.14	0.15	0.57	0	0.29	0.51	0.15	0.39	0.13
NC_002516.2	201675	202160	-	ID=cds-NP_248867.1;Parent=gene-PA0177;Dbxref=GenBank:NP_248867.1,GeneID:879338;Name=NP_248867.1;Note='Product name confidence: class 3 (Function proposed based on presence of conserved amino acid motif%2C structural feature or limited sequence similarity to an experimentally studied gene)';gbkey=CDS;locus_tag=PA0177;product=purine-binding chemotaxis protein;protein_id=NP_248867.1;transl_table=11	CDS	PA0177	purine-binding chemotaxis protein	1.14	0.33	0.25	0	0.19	0	0.39	0	0.19	0.32	0.32	0.58	0	0.42	0	0	0	0	0	0	0.42	0	0.18	0	0.67	0.15	0.62	0	0.39	0.38	0.37	0.7	0.35	0	0	0	0	0	0	0.31	0.33	0.82
NC_002516.2	202147	204066	-	ID=cds-NP_248868.1;Parent=gene-PA0178;Dbxref=GenBank:NP_248868.1,GeneID:878420;Name=NP_248868.1;Note='Product name confidence: class 3 (Function proposed based on presence of conserved amino acid motif%2C structural feature or limited sequence similarity to an experimentally studied gene)';gbkey=CDS;locus_tag=PA0178;product=two-component sensor;protein_id=NP_248868.1;transl_table=11	CDS	PA0178	two-component sensor	0.99	0.3	0.44	0.44	0.34	0.55	0.2	0	0.61	0.16	0.56	0.51	0.44	0	0.77	0.5	0.39	0.47	1.95	0.08	0.32	0.1	0.23	0.58	0.25	0.26	0.16	0.08	1.17	0.48	0.47	0.44	0.09	0.41	0.08	0.56	0.28	0.51	0.81	0.7	0.5	0.45
NC_002516.2	204094	204459	-	ID=cds-NP_248869.1;Parent=gene-PA0179;Dbxref=GenBank:NP_248869.1,GeneID:879259;Name=NP_248869.1;Note='Product name confidence: class 3 (Function proposed based on presence of conserved amino acid motif%2C structural feature or limited sequence similarity to an experimentally studied gene)';gbkey=CDS;locus_tag=PA0179;product=two-component response regulator;protein_id=NP_248869.1;transl_table=11	CDS	PA0179	two-component response regulator	3.24	1.56	0.99	0.38	1.01	1.16	2.56	1.92	0.49	0.42	2.11	1.54	0.77	0.56	1.01	0.24	0.51	0.67	2.78	0	0	0.52	0.48	2.09	0.89	0	0	0	1.02	2.5	1.98	0.93	0.93	0.98	0.42	1.75	0	1.07	0.47	2.85	3.5	3.08
NC_002516.2	204657	205829	-	ID=cds-NP_248870.1;Parent=gene-PA0180;Dbxref=GenBank:NP_248870.1,GeneID:879336;Name=NP_248870.1;Note=Product name confidence: class 1: Function experimentally demonstrated in P. aeruginosa;gbkey=CDS;gene=cttP;locus_tag=PA0180;product=trichloroethylene chemotactic transducer CttP;protein_id=NP_248870.1;transl_table=11	CDS	PA0180	trichloroethylene chemotactic transducer CttP	3.91	2.63	3.08	3.44	3.14	2.71	1.92	3.44	1.7	3.15	3.29	5.41	4.14	1.05	1.89	0.74	3.18	4.59	0.29	1.04	1.75	0.82	2.24	1.16	0.97	1.57	0.89	1.61	2.72	2.34	2	4.08	3.47	3.67	1.98	3.04	2.48	1.84	3.66	2.93	3.82	2.04
NC_002516.2	206022	206954	-	ID=cds-NP_248871.1;Parent=gene-PA0181;Dbxref=GenBank:NP_248871.1,GeneID:879304;Name=NP_248871.1;Note='Product name confidence: class 3 (Function proposed based on presence of conserved amino acid motif%2C structural feature or limited sequence similarity to an experimentally studied gene)';gbkey=CDS;locus_tag=PA0181;product=transcriptional regulator;protein_id=NP_248871.1;transl_table=11	CDS	PA0181	transcriptional regulator	1.02	2.09	2.97	2.24	2.17	1.14	0.4	0.94	0.78	1.65	1.99	1.51	1	0.22	0.4	0	1.6	0.52	1.09	0.33	0.66	0.82	1.31	0.55	0.17	1.22	0.64	0.62	0.4	1.18	2.13	0.55	1.45	0.92	1.33	2.44	2.53	1.68	2.21	1.6	1.03	0.57
NC_002516.2	207071	207823	+	ID=cds-NP_248872.1;Parent=gene-PA0182;Dbxref=GenBank:NP_248872.1,GeneID:878164;Name=NP_248872.1;Note='Product name confidence: class 3 (Function proposed based on presence of conserved amino acid motif%2C structural feature or limited sequence similarity to an experimentally studied gene)';gbkey=CDS;locus_tag=PA0182;product=3-ketoacyl-ACP reductase;protein_id=NP_248872.1;transl_table=11	CDS	PA0182	3-ketoacyl-ACP reductase	0.21	0.86	1.6	1.48	1.22	0.28	0.25	0.47	0.48	0.41	0.62	0.75	0.25	0.27	0.25	0.23	0	0	0	0.01	0.55	0	0	0.45	0.43	1.13	0	0.58	0	0	0.24	0.45	0.22	0.95	1.03	0.19	0	0.52	0.46	0.2	0.64	0
NC_002516.2	207923	209533	-	ID=cds-NP_248873.1;Parent=gene-PA0183;Dbxref=GenBank:NP_248873.1,GeneID:879288;Name=NP_248873.1;Note=Product name confidence: class 1 (Function experimentally demonstrated in P. aeruginosa);gbkey=CDS;gene=atsA;locus_tag=PA0183;product=arylsulfatase;protein_id=NP_248873.1;transl_table=11	CDS	PA0183	arylsulfatase	0.1	0.21	0.15	0.17	0.11	0.13	0.35	0.33	0.34	0.19	0	0.35	0.12	0.13	0.11	0	0.12	0.1	0	0.19	0.13	0.12	0.11	0	0.1	0.18	0.19	0	0	0.11	0.22	0	0.11	0.19	0.19	0.18	0	0.49	0.21	0.37	0.4	0
NC_002516.2	209621	210460	-	ID=cds-NP_248874.1;Parent=gene-PA0184;Dbxref=GenBank:NP_248874.1,GeneID:882170;Name=NP_248874.1;Note='Product name confidence: class 3 (Function proposed based on presence of conserved amino acid motif%2C structural feature or limited sequence similarity to an experimentally studied gene)';gbkey=CDS;locus_tag=PA0184;product=ABC transporter ATP-binding protein;protein_id=NP_248874.1;transl_table=11	CDS	PA0184	ABC transporter ATP-binding protein	0.19	0	0.22	0.33	0.44	0.25	0	0	0.22	0	0	0.51	0	0	0	0	0	0.19	1.62	0	0	0	0	0.2	0.1	0	0	0.17	0	0.65	0	0.92	0.81	0.17	0	0	0.22	0.35	0	0	0	0
NC_002516.2	210457	212073	-	ID=cds-NP_248875.1;Parent=gene-PA0185;Dbxref=GenBank:NP_248875.1,GeneID:879256;Name=NP_248875.1;Note='Product name confidence: class 3 (Function proposed based on presence of conserved amino acid motif%2C structural feature or limited sequence similarity to an experimentally studied gene)';gbkey=CDS;locus_tag=PA0185;product=ABC transporter permease;protein_id=NP_248875.1;transl_table=11	CDS	PA0185	ABC transporter permease	0.2	0.5	0.78	0.43	0.11	0.13	0	0	0.11	0.1	0.29	0.09	0.46	0.38	0	0.11	0	0.71	0	0.19	0	0	0	0.21	0.25	0.53	0.09	0.09	0.7	0.11	0.22	0.26	0.31	0	0.29	0.09	0.22	0.18	0.53	0.18	0	0.08
NC_002516.2	212340	213401	+	ID=cds-NP_248876.1;Parent=gene-PA0186;Dbxref=GenBank:NP_248876.1,GeneID:879411;Name=NP_248876.1;Note='Product name confidence: class 3 (Function proposed based on presence of conserved amino acid motif%2C structural feature or limited sequence similarity to an experimentally studied gene)';gbkey=CDS;locus_tag=PA0186;product=ABC transporter;protein_id=NP_248876.1;transl_table=11	CDS	PA0186	ABC transporter	1.04	0.77	0.91	0.26	1.21	0.4	1.24	0.99	0.34	0.29	0.44	0.66	1.41	0.19	0.35	0.33	0.18	0.46	0	0.14	0	0.18	0	0.16	0	0.4	0.85	0.27	0	0	0.52	0.32	0.48	0.4	0	0.13	0.34	1.11	0.16	0.42	0.15	0.12
NC_002516.2	213819	214634	+	ID=cds-NP_248877.1;Parent=gene-PA0187;Dbxref=GenBank:NP_248877.1,GeneID:882255;Name=NP_248877.1;Note='Product name confidence: class 4 (Homologs of previously reported genes of unknown function%2C or no similarity to any previously reported sequences)';gbkey=CDS;locus_tag=PA0187;product=hypothetical protein;protein_id=NP_248877.1;transl_table=11	CDS	PA0187	hypothetical protein	0.39	0.6	0.74	0	0.45	0.52	0	0.22	0.22	0.38	0.57	0.69	0.46	0.25	0	0.42	0.91	0.8	0.03	0	0.13	0	0	0.21	0.2	0.17	0.18	0.53	0	0.45	0	0.63	0.31	0.53	0	0	0	0.72	0	0.46	0.79	0.16
NC_002516.2	214631	215512	+	ID=cds-NP_248878.1;Parent=gene-PA0188;Dbxref=GenBank:NP_248878.1,GeneID:879289;Name=NP_248878.1;Note='Product name confidence: class 4 (Homologs of previously reported genes of unknown function%2C or no similarity to any previously reported sequences)';gbkey=CDS;locus_tag=PA0188;product=hypothetical protein;protein_id=NP_248878.1;transl_table=11	CDS	PA0188	hypothetical protein	0.18	0.37	0	0.79	1.04	0.48	0.43	0.4	0.21	0.52	0.88	0.96	0.42	0	0.21	0.2	1.06	0.37	0	0	0.12	0.22	0.2	0.39	0	0.48	0.17	0.66	0.21	0.21	0.62	0	0.29	0.65	0.18	0.32	0.21	0.67	0.78	0.25	0.18	0.6
NC_002516.2	215550	216908	-	ID=cds-NP_248879.1;Parent=gene-PA0189;Dbxref=GenBank:NP_248879.1,GeneID:883120;Name=NP_248879.1;Note='Product name confidence: class 3 (Function proposed based on presence of conserved amino acid motif%2C structural feature or limited sequence similarity to an experimentally studied gene)';gbkey=CDS;locus_tag=PA0189;product=porin;protein_id=NP_248879.1;transl_table=11	CDS	PA0189	porin	0	0.36	0.09	0.31	0.41	0	0	0.13	0	0	0	0.03	0.55	0	0.27	0	0	0.24	0	0	0	0	0	0	0	0.1	0	0.21	0	0.13	0.27	0	0.12	0	0.23	0.42	0	0	0.51	0	0	0
NC_002516.2	217156	217881	+	ID=cds-NP_248880.1;Parent=gene-PA0190;Dbxref=GenBank:NP_248880.1,GeneID:883097;Name=NP_248880.1;Note='Product name confidence: class 3 (Function proposed based on presence of conserved amino acid motif%2C structural feature or limited sequence similarity to an experimentally studied gene)';gbkey=CDS;locus_tag=PA0190;product=acid phosphatase;protein_id=NP_248880.1;transl_table=11	CDS	PA0190	acid phosphatase	0	0.22	0	0.19	0.25	0.29	0.52	0	0.25	0.21	0	0.78	0.51	0	0	0	0	0.22	0	0	0	0	0.24	0.23	0	0.2	0	0	0	0	0	1.18	0.23	0.2	0	0.2	0.5	0	0	0.62	0.66	0
NC_002516.2	217905	218822	-	ID=cds-NP_248881.1;Parent=gene-PA0191;Dbxref=GenBank:NP_248881.1,GeneID:883101;Name=NP_248881.1;Note='Product name confidence: class 3 (Function proposed based on presence of conserved amino acid motif%2C structural feature or limited sequence similarity to an experimentally studied gene)';gbkey=CDS;locus_tag=PA0191;product=transcriptional regulator;protein_id=NP_248881.1;transl_table=11	CDS	PA0191	transcriptional regulator	1.21	3.37	2.23	2.88	1.4	2.77	0.82	2.49	1.77	2.69	1.51	0.77	3.67	0.67	2.22	2.07	0.81	2.84	5.18	2.83	0.67	1.25	1.14	2.04	0.71	0.62	0.82	1.27	0	0.6	1.77	0.93	2.21	1.56	0.84	2.02	0.2	2.77	1.12	1.46	1.75	0.72
NC_002516.2	219172	221544	+	ID=cds-NP_248882.1;Parent=gene-PA0192;Dbxref=GenBank:NP_248882.1,GeneID:882990;Name=NP_248882.1;Note='Product name confidence: class 3 (Function proposed based on presence of conserved amino acid motif%2C structural feature or limited sequence similarity to an experimentally studied gene)';gbkey=CDS;locus_tag=PA0192;product=TonB-dependent receptor;protein_id=NP_248882.1;transl_table=11	CDS	PA0192	TonB-dependent receptor	0	0.07	0.2	0.06	0.31	0	0	0	0	0.06	0	0	0.32	0	0	0	0.16	0	0	0	0	0	0	0	0	0	0.19	0.12	0	0.08	0	0	0.07	0.06	0	0.24	0	0.17	0	0.25	0	0
NC_002516.2	221585	222487	+	ID=cds-NP_248883.1;Parent=gene-PA0193;Dbxref=GenBank:NP_248883.1,GeneID:883039;Name=NP_248883.1;Note='Product name confidence: class 4 (Homologs of previously reported genes of unknown function%2C or no similarity to any previously reported sequences)';gbkey=CDS;locus_tag=PA0193;product=hypothetical protein;protein_id=NP_248883.1;transl_table=11	CDS	PA0193	hypothetical protein	0	0	0	0.46	0	0	0	0	0	0.17	0.17	0.31	0	0.45	0	0	0.21	0	0	0	0	0	0	0	0.18	0	0	0	0	0.2	0.2	0	0	0	0	0	0.2	0	0	0.17	0.18	0
NC_002516.2	222555	223454	+	ID=cds-NP_248884.1;Parent=gene-PA0194;Dbxref=GenBank:NP_248884.1,GeneID:879577;Name=NP_248884.1;Note='Product name confidence: class 4 (Homologs of previously reported genes of unknown function%2C or no similarity to any previously reported sequences)';gbkey=CDS;locus_tag=PA0194;product=hypothetical protein;protein_id=NP_248884.1;transl_table=11	CDS	PA0194	hypothetical protein	0	0.18	0.13	0.15	0.2	0.48	0.21	0.2	0	0.17	0	0.16	0	0	0	0	0	0.36	1.13	0	0	0	0	0	0	0	0.17	0.16	0.21	0	0.4	0	0.19	0	0	0.16	0	0	0	0	0.18	0
NC_002516.2	224101	225219	+	ID=cds-NP_248885.1;Parent=gene-PA0195;Dbxref=GenBank:NP_248885.1,GeneID:878345,PseudoCap:PA0195;Name=NP_248885.1;Note=Product name confidence: class 2 (High similarity to functionally studied protein);gbkey=CDS;gene=pntAA;locus_tag=PA0195;product=NAD(P) transhydrogenase subunit alpha;protein_id=NP_248885.1;transl_table=11	CDS	PA0195	NAD(P) transhydrogenase subunit alpha	0.57	1.6	0.97	1.49	0.49	0.19	0	0.47	0	0.28	0.14	0.38	1	0.37	0	0	0.33	0.44	5.16	0.68	0.18	0.34	0.47	0	0.29	0.25	1.34	0.39	0.17	0.82	0.48	0.92	0.15	0.26	0.41	0.38	0.49	1.05	0.15	0.53	1	0.24
NC_002516.2	225295	225603	+	ID=cds-NP_248886.2;Parent=gene-PA0195.1;Dbxref=GenBank:NP_248886.2,GeneID:878346;Name=NP_248886.2;gbkey=CDS;gene=pntAB;locus_tag=PA0195.1;product=NAD(P) transhydrogenase subunit alpha;protein_id=NP_248886.2;transl_table=11	CDS	PA0195.1	NAD(P) transhydrogenase subunit alpha	2.05	0.53	1.17	0.23	2.38	2.06	1.82	1.71	0	1.5	1.75	0.91	2.42	0.66	0	0	1.81	2.11	0	0.49	1	0	2.83	1.1	1.58	0	2.18	0.47	1.82	0.59	0.59	2.21	1.1	0.93	0.5	0.69	1.18	2.22	0	0.48	0.52	0.64
NC_002516.2	225603	227039	+	ID=cds-NP_248887.1;Parent=gene-PA0196;Dbxref=GenBank:NP_248887.1,GeneID:878146;Name=NP_248887.1;Note=Product name confidence: class 2 (High similarity to functionally studied protein);gbkey=CDS;gene=pntB;locus_tag=PA0196;product=pyridine nucleotide transhydrogenase subunit beta;protein_id=NP_248887.1;transl_table=11	CDS	PA0196	pyridine nucleotide transhydrogenase subunit beta	0	0.91	0.59	1.31	0.38	0.88	0.39	0.24	0.5	0.32	0.05	1.57	0.78	0.86	0.26	0.24	0.26	0.79	1.18	0.53	0.5	0.13	0.49	0.59	0.57	0.59	1.41	0.51	0.65	0.38	0.38	0.59	0.94	0.3	0.54	0.64	0.63	1.43	0.6	0.52	0.56	0.42
NC_002516.2	227382	228194	+	ID=cds-NP_248888.1;Parent=gene-PA0197;Dbxref=GenBank:NP_248888.1,GeneID:879472;Name=NP_248888.1;Note=Product name confidence: class 1: Function experimentally demonstrated in P. aeruginosa;gbkey=CDS;gene=tonB2;locus_tag=PA0197;product=transporter TonB;protein_id=NP_248888.1;transl_table=11	CDS	PA0197	transporter TonB	0	0.2	0	0.34	0	0.26	0.23	0.22	0	0	0	0	0	0	0	0	0.11	0.2	0	0	0	0	0	0.21	0	0	0.18	0	0	0	0.11	0	0	0	0.38	0.53	0	0	0	0.18	0	0
NC_002516.2	228223	228942	+	ID=cds-NP_248889.1;Parent=gene-PA0198;Dbxref=GenBank:NP_248889.1,GeneID:883080;Name=NP_248889.1;Note=Product name confidence: class 2 (High similarity to functionally studied protein);gbkey=CDS;gene=exbB1;locus_tag=PA0198;product=transporter ExbB;protein_id=NP_248889.1;transl_table=11	CDS	PA0198	transporter ExbB	0	1.13	0.51	0.19	0	0.29	0	0	0	0.11	0.64	0.2	0	0	0	0	0.13	0	0	0	0	0	0	0.47	0.23	0.2	0.21	0.4	0	0	1.13	0	0.24	0.4	0.21	0.2	0.25	0	0.48	0	0.22	0
NC_002516.2	228944	229345	+	ID=cds-NP_248890.1;Parent=gene-PA0199;Dbxref=GenBank:NP_248890.1,GeneID:879490;Name=NP_248890.1;Note=Product name confidence: class 2 (High similarity to functionally studied protein);gbkey=CDS;gene=exbD1;locus_tag=PA0199;product=biopolymer transport protein ExbD;protein_id=NP_248890.1;transl_table=11	CDS	PA0199	biopolymer transport protein ExbD	0.79	0	0	0.69	0.46	0	0.47	0	0.45	0.57	0	0	0	0	0.92	0.43	0	0.41	0	0.38	1.02	0	0	0	0	0.35	0	1.08	0	0	0	0	0	0.36	0.77	0	0.45	0	0.85	0	0	0
NC_002516.2	229526	229738	-	ID=cds-NP_248891.1;Parent=gene-PA0200;Dbxref=GenBank:NP_248891.1,GeneID:879623;Name=NP_248891.1;Note='Product name confidence: class 4 (Homologs of previously reported genes of unknown function%2C or no similarity to any previously reported sequences)';gbkey=CDS;locus_tag=PA0200;product=hypothetical protein;protein_id=NP_248891.1;transl_table=11	CDS	PA0200	hypothetical protein	1.48	2.29	3.39	3.27	0.86	3.98	1.76	1.65	0	4.34	3.62	2.65	0	2.89	1.74	0	1.75	0.77	3.19	0.72	1.93	0.9	0.82	1.6	0	0.67	0	0.68	1.76	3.44	1.7	0.8	2.39	0.67	2.18	3.34	3.41	0.92	3.23	1.4	0.75	0
NC_002516.2	229954	230535	+	ID=cds-NP_248892.1;Parent=gene-PA0201;Dbxref=GenBank:NP_248892.1,GeneID:879531;Name=NP_248892.1;Note='Product name confidence: class 4 (Homologs of previously reported genes of unknown function%2C or no similarity to any previously reported sequences)';gbkey=CDS;locus_tag=PA0201;product=hypothetical protein;protein_id=NP_248892.1;transl_table=11	CDS	PA0201	hypothetical protein	10.32	18.16	13.87	11.24	7.59	8.38	11.93	7.24	8.39	7.94	13.27	6.29	14.45	6.7	10.81	6.54	7.05	19.35	15.17	14.94	4.24	9.23	8.42	18.12	5.61	3.41	9.53	7.73	3.87	4.72	9.01	6.46	10.19	15.02	4.25	14.2	4.37	13.12	5.61	9.49	9.08	3.19
NC_002516.2	230543	232000	-	ID=cds-NP_248893.1;Parent=gene-PA0202;Dbxref=GenBank:NP_248893.1,GeneID:879445;Name=NP_248893.1;Note='Product name confidence: class 3 (Function proposed based on presence of conserved amino acid motif%2C structural feature or limited sequence similarity to an experimentally studied gene)';gbkey=CDS;locus_tag=PA0202;product=amidase;protein_id=NP_248893.1;transl_table=11	CDS	PA0202	amidase	0	0.11	0	0	0	0	0.13	0	0	0	0	0.19	0.13	0	0	0	0.13	0	0.04	0	0	0	0	0.12	0	0	0	0.1	0	0	0	0	0.23	0.2	0	0	0	0.27	0	0	0.11	0.01
NC_002516.2	232066	233100	-	ID=cds-NP_248894.1;Parent=gene-PA0203;Dbxref=GenBank:NP_248894.1,GeneID:883108;Name=NP_248894.1;Note='Product name confidence: class 3 (Function proposed based on presence of conserved amino acid motif%2C structural feature or limited sequence similarity to an experimentally studied gene)';gbkey=CDS;locus_tag=PA0203;product=ABC transporter;protein_id=NP_248894.1;transl_table=11	CDS	PA0203	ABC transporter	0.15	0	0.47	0	0	0	0	0.17	0	0	0.15	0.14	0.54	0	0.54	0	0.18	0.16	0.01	0.29	0	0	0	0.16	0	0	0	0.28	0	0.18	0	0.5	0.16	0.28	0	0.14	0	0	0	0.14	0	0.13
NC_002516.2	233123	233932	-	ID=cds-NP_248895.1;Parent=gene-PA0204;Dbxref=GenBank:NP_248895.1,GeneID:878513;Name=NP_248895.1;Note='Product name confidence: class 3 (Function proposed based on presence of conserved amino acid motif%2C structural feature or limited sequence similarity to an experimentally studied gene)';gbkey=CDS;locus_tag=PA0204;product=ABC transporter permease;protein_id=NP_248895.1;transl_table=11	CDS	PA0204	ABC transporter permease	0.39	0	0.3	0.17	0	0.26	0	0	0.33	0	0.19	0	0	0.25	0	0.21	0.69	0	0	0.38	0	0	0	0.84	0	0.53	0	0	0.23	0	0.22	0.21	0.21	0.18	0.19	0	0	0.24	0	0	0.2	0
NC_002516.2	233929	234849	-	ID=cds-NP_248896.1;Parent=gene-PA0205;Dbxref=GenBank:NP_248896.1,GeneID:879480;Name=NP_248896.1;Note='Product name confidence: class 3 (Function proposed based on presence of conserved amino acid motif%2C structural feature or limited sequence similarity to an experimentally studied gene)';gbkey=CDS;locus_tag=PA0205;product=ABC transporter permease;protein_id=NP_248896.1;transl_table=11	CDS	PA0205	ABC transporter permease	0.34	0.26	0.52	0.3	0.2	0.69	0	0	0.29	0	0.17	0	0.2	0	0	0	0.2	0	0	0	0.22	0	0	0	0	0	0	0	0	0	0	0.19	0.37	0.16	0	0.77	0	0.21	0.37	0	0	0.14
NC_002516.2	234875	235987	-	ID=cds-NP_248897.1;Parent=gene-PA0206;Dbxref=GenBank:NP_248897.1,GeneID:879760;Name=NP_248897.1;Note='Product name confidence: class 3 (Function proposed based on presence of conserved amino acid motif%2C structural feature or limited sequence similarity to an experimentally studied gene)';gbkey=CDS;locus_tag=PA0206;product=spermidine/putrescine ABC transporter ATP-binding protein;protein_id=NP_2…	CDS	PA0206	spermidine/putrescine ABC transporter ATP-binding protein	0	1.17	0.76	0.25	0.5	0.06	0	0.32	0.33	0.14	0.42	0.76	0.67	0.18	0	0.16	0.17	0	0	0.27	0	0	0.16	0	0.29	0.51	0.27	0.52	0.17	0	0.33	0.15	0	0.39	0.42	0.13	0.16	0	0	0	0.14	0
NC_002516.2	236218	237111	+	ID=cds-NP_248898.1;Parent=gene-PA0207;Dbxref=GenBank:NP_248898.1,GeneID:879460;Name=NP_248898.1;Note='Product name confidence: class 3 (Function proposed based on presence of conserved amino acid motif%2C structural feature or limited sequence similarity to an experimentally studied gene)';gbkey=CDS;locus_tag=PA0207;product=transcriptional regulator;protein_id=NP_248898.1;transl_table=11	CDS	PA0207	transcriptional regulator	0.88	0.55	1.08	1.09	1.85	0.71	0.21	0.79	0.2	1.21	0.69	0.63	2.3	0.69	0.62	0.19	2.09	0.91	5.7	0.34	0.46	0.43	0.59	0.38	0.55	0.79	0.84	0.49	0	1.23	0.2	1.72	1.33	1.44	1.04	0.64	0.61	0.44	0.19	0.67	0.18	0.74
NC_002516.2	237232	238896	+	ID=cds-NP_248899.1;Parent=gene-PA0208;Dbxref=GenBank:NP_248899.1,GeneID:879322;Name=NP_248899.1;Note=Product name confidence: class 2 (High similarity to functionally studied protein);gbkey=CDS;gene=mdcA;locus_tag=PA0208;product=malonate decarboxylase subunit alpha;protein_id=NP_248899.1;transl_table=11	CDS	PA0208	malonate decarboxylase subunit alpha	0	0	0.36	0.21	0	0	0	0.11	0.16	0.19	0.28	0.08	0.51	0	0.22	0	0	0.39	1.22	0.27	0.25	0	0.11	0	0.1	0.17	0.68	0.26	0	0	0	0.31	0.1	0	0.28	0.34	0.11	0.35	0	0.36	0.29	0.16
NC_002516.2	238896	239777	+	ID=cds-NP_248900.1;Parent=gene-PA0209;Dbxref=GenBank:NP_248900.1,GeneID:879248;Name=NP_248900.1;Note='Product name confidence: class 4 (Homologs of previously reported genes of unknown function%2C or no similarity to any previously reported sequences)';gbkey=CDS;locus_tag=PA0209;product=2-(5''-triphosphoribosyl)-3'-dephosphocoenzyme-A synthase;protein_id=NP_248900.1;transl_table=11	CDS	PA0209	2-(5''-triphosphoribosyl)-3'-dephosphocoenzyme-A synthase	0	0	0.14	0.08	0	0.24	0	0	0.1	0	0.18	0	0.11	0	0	0	0	0	0.83	0	0	0	0	0.19	0	0	0.25	0	0	0	0	0	0	0	0	0.16	0	0	0	0	0	0
NC_002516.2	239779	240078	+	ID=cds-NP_248901.1;Parent=gene-PA0210;Dbxref=GenBank:NP_248901.1,GeneID:883035;Name=NP_248901.1;Note=Product name confidence: class 2 (High similarity to functionally studied protein);gbkey=CDS;gene=mdcC;locus_tag=PA0210;product=malonate decarboxylase acyl carrier protein;protein_id=NP_248901.1;transl_table=11	CDS	PA0210	malonate decarboxylase acyl carrier protein	0	0	0	0	0	0.71	0	0	0	0	0	0	0	0	0.31	0.58	0	0	0.57	0	0	0	0	0.28	0	0	0	0	0	0	0	0	0	0	0	0.47	0	0	0	0	0	0
NC_002516.2	240071	240934	+	ID=cds-NP_248902.1;Parent=gene-PA0211;Dbxref=GenBank:NP_248902.1,GeneID:879489;Name=NP_248902.1;Note=Product name confidence: class 2 (High similarity to functionally studied protein);gbkey=CDS;gene=mdcD;locus_tag=PA0211;product=malonate decarboxylase subunit beta;protein_id=NP_248902.1;transl_table=11	CDS	PA0211	malonate decarboxylase subunit beta	0	0	0.14	0.16	0.21	0	0	0	0	0	0	0.24	0	0	0.11	0.4	0	0.09	0	0	0	0	0	0.1	0	0.33	0	0.04	0	0.21	0	0	0	0.17	0	0.16	0	0	0	0.17	0	0
NC_002516.2	240931	241737	+	ID=cds-NP_248903.1;Parent=gene-PA0212;Dbxref=GenBank:NP_248903.1,GeneID:879507;Name=NP_248903.1;Note=Product name confidence: class 2 (High similarity to functionally studied protein);gbkey=CDS;gene=mdcE;locus_tag=PA0212;product=malonate decarboxylase subunit gamma;protein_id=NP_248903.1;transl_table=11	CDS	PA0212	malonate decarboxylase subunit gamma	0	0	0.15	0	0	0.26	0	0	0	0	0	0.44	0	0	0.23	0.21	0	0.1	3.09	0	0	0	0	0	0	0	0.19	0	0	0	0.22	0	0	0	0.19	0.18	0	0.24	0	0	0	0
NC_002516.2	241753	242445	+	ID=cds-NP_248904.1;Parent=gene-PA0213;Dbxref=GenBank:NP_248904.1,GeneID:879254;Name=NP_248904.1;Note='Product name confidence: class 4 (Homologs of previously reported genes of unknown function%2C or no similarity to any previously reported sequences)';gbkey=CDS;locus_tag=PA0213;product=phosphoribosyl-dephospho-CoA transferase;protein_id=NP_248904.1;transl_table=11	CDS	PA0213	phosphoribosyl-dephospho-CoA transferase	0.23	0	0	0.2	0	0	0	0	0.26	0	0	0	0.54	0.15	0	0	0	0	1.47	0	0	0	0.25	0	0	0	0	0.42	0	0.26	0	0	0	0	0	0	0	0.57	0	0	0	0
NC_002516.2	242442	243374	+	ID=cds-NP_248905.1;Parent=gene-PA0214;Dbxref=GenBank:NP_248905.1,GeneID:879334;Name=NP_248905.1;Note='Product name confidence: class 3 (Function proposed based on presence of conserved amino acid motif%2C structural feature or limited sequence similarity to an experimentally studied gene)';gbkey=CDS;locus_tag=PA0214;product=acyl transferase;protein_id=NP_248905.1;transl_table=11	CDS	PA0214	acyl transferase	0.08	0	0	0.67	0.1	0	0	0	0	0	0.08	0.45	0	0.11	0	0	0	0	0.36	0	0	0	0.09	0	0.17	0	0	0.31	0	0	0	0.09	0	0.54	0	0.84	0	0	0.37	0	0.09	0
NC_002516.2	243431	243835	+	ID=cds-NP_248906.1;Parent=gene-PA0215;Dbxref=GenBank:NP_248906.1,GeneID:883110;Name=NP_248906.1;Note=class 2: Function of highly similar gene experimentally demonstrated in another organism (and gene context consistent in terms of pathways its involved in (if known).;gbkey=CDS;locus_tag=PA0215;product=malonate transporter MadL;protein_id=NP_248906.1;transl_table=11	CDS	PA0215	malonate transporter MadL	1.37	0	0.89	1.55	1.14	0	0.46	0.87	0	1.9	0.95	2.09	4.38	0	0.46	0	0	0.81	8.38	1.51	0.51	0.95	1.08	0.84	0	0.35	0.37	1.43	0.46	0.45	0.89	0.21	0.42	1.59	1.15	1.58	0	1.45	0.21	0.74	0.99	0.33
NC_002516.2	243841	244605	+	ID=cds-NP_248907.1;Parent=gene-PA0216;Dbxref=GenBank:NP_248907.1,GeneID:879529;Name=NP_248907.1;Note=class 2: Function of highly similar gene experimentally demonstrated in another organism (and gene context consistent in terms of pathways its involved in (if known).;gbkey=CDS;locus_tag=PA0216;product=malonate transporter MadM;protein_id=NP_248907.1;transl_table=11	CDS	PA0216	malonate transporter MadM	0.83	2.76	3.15	2.91	1.44	2.49	1.23	0.92	0.95	0.81	1.01	2.76	2.81	1.34	0.48	1.58	1.46	1.71	5.47	0.4	1.61	0.75	1.37	1.56	0.21	1.48	2.55	1.33	0.49	0.72	2.36	2.68	0.89	1.5	2.83	1.12	0.71	2.05	0.79	0.78	1.68	1.73
NC_002516.2	244690	245619	-	ID=cds-NP_248908.1;Parent=gene-PA0217;Dbxref=GenBank:NP_248908.1,GeneID:883005;Name=NP_248908.1;Note='Product name confidence: class 3 (Function proposed based on presence of conserved amino acid motif%2C structural feature or limited sequence similarity to an experimentally studied gene)';gbkey=CDS;locus_tag=PA0217;product=transcriptional regulator;protein_id=NP_248908.1;transl_table=11	CDS	PA0217	transcriptional regulator	0.34	0.87	0.91	0.6	0.79	0.91	0.81	0.57	0.39	0.17	1.33	0.45	0.4	0.44	0.2	0.74	0.4	0	1.83	0.49	0.44	0.21	1.32	0.18	0.53	0.31	0	0.94	0.4	0.79	0.58	0.92	1.27	1.08	0.67	1.23	0.2	0.63	0.92	0.16	0	0.14
NC_002516.2	245948	246868	-	ID=cds-NP_248909.1;Parent=gene-PA0218;Dbxref=GenBank:NP_248909.1,GeneID:877906;Name=NP_248909.1;Note='Product name confidence: class 3 (Function proposed based on presence of conserved amino acid motif%2C structural feature or limited sequence similarity to an experimentally studied gene)';gbkey=CDS;locus_tag=PA0218;product=transcriptional regulator;protein_id=NP_248909.1;transl_table=11	CDS	PA0218	transcriptional regulator	1.55	1.59	0.52	0.76	1	1.15	1.02	1.34	0.39	1.17	0.5	1.53	1.22	0.89	0.8	0	0.61	0.71	2.21	0.5	0.22	0	0.76	0.55	0.53	1.08	0.33	0.95	0	0.99	0.98	1.3	1.29	0.93	0.67	0.46	0	0.21	0.56	0.16	0.17	0.43
NC_002516.2	247219	248709	+	ID=cds-NP_248910.1;Parent=gene-PA0219;Dbxref=GenBank:NP_248910.1,GeneID:879237;Name=NP_248910.1;Note='Product name confidence: class 3 (Function proposed based on presence of conserved amino acid motif%2C structural feature or limited sequence similarity to an experimentally studied gene)';gbkey=CDS;locus_tag=PA0219;product=aldehyde dehydrogenase;protein_id=NP_248910.1;transl_table=11	CDS	PA0219	aldehyde dehydrogenase	0.21	0.44	0.32	0.19	0.37	0	0	0	0.12	0.01	0	0.28	0	0.55	0	0	0.25	0.11	0.04	0.2	0.55	0	0	0	0.11	0.1	0.2	0.1	0	0.37	0.24	0.23	0	0.29	0.21	0.19	0.12	0.26	0.46	0	0	0.09
NC_002516.2	248767	250200	+	ID=cds-NP_248911.1;Parent=gene-PA0220;Dbxref=GenBank:NP_248911.1,GeneID:879442,PseudoCap:PA0220;Name=NP_248911.1;Note=Product name confidence: class 1: Function experimentally demonstrated in P. aeruginosa.;gbkey=CDS;locus_tag=PA0220;product=amino acid APC family transporter;protein_id=NP_248911.1;transl_table=11	CDS	PA0220	amino acid APC family transporter	0.55	1.13	0.76	0.78	0.13	0.3	0.39	0.37	0.13	0.21	0	0.39	0.13	0	0.26	0.24	0.65	0	0.79	0.53	0	0.27	0	0.12	0.11	0.4	0.73	0.1	0.13	0.13	0.38	0.48	0.12	0.1	0.86	0.2	0.51	0	0	0.42	0.34	0.09
NC_002516.2	250231	251613	+	ID=cds-NP_248912.1;Parent=gene-PA0221;Dbxref=GenBank:NP_248912.1,GeneID:879365;Name=NP_248912.1;Note='Product name confidence: class 3 (Function proposed based on presence of conserved amino acid motif%2C structural feature or limited sequence similarity to an experimentally studied gene)';gbkey=CDS;locus_tag=PA0221;product=aminotransferase;protein_id=NP_248912.1;transl_table=11	CDS	PA0221	aminotransferase	0.34	0	0.44	0.2	0.53	0	0.27	0	0	0.11	0	0.2	0.14	0.15	0	0	0.54	0	0	0	0.31	0	0	0.37	0	0	0.22	0	0	0	0	0.25	0	0.21	0	0.41	0.18	0	0.12	0	0.23	0
NC_002516.2	251777	252835	+	ID=cds-NP_248913.1;Parent=gene-PA0222;Dbxref=GenBank:NP_248913.1,GeneID:877806;Name=NP_248913.1;Note='Product name confidence: class 4 (Homologs of previously reported genes of unknown function%2C or no similarity to any previously reported sequences)';gbkey=CDS;locus_tag=PA0222;product=hypothetical protein;protein_id=NP_248913.1;transl_table=11	CDS	PA0222	hypothetical protein	0.15	0	0.01	0	0.35	0.2	0	0	0	0	0.15	0.08	0.35	0	0	0	0	0.15	0	0	0.19	0	0	0.48	0	0	0	0	0	0	0.17	0.16	0	0.14	0	0	0	0.02	0	0.28	0	0
NC_002516.2	252913	253794	-	ID=cds-NP_248914.1;Parent=gene-PA0223;Dbxref=GenBank:NP_248914.1,GeneID:878110;Name=NP_248914.1;Note='Product name confidence: class 3 (Function proposed based on presence of conserved amino acid motif%2C structural feature or limited sequence similarity to an experimentally studied gene)';gbkey=CDS;locus_tag=PA0223;product=dihydrodipicolinate synthetase;protein_id=NP_248914.1;transl_table=11	CDS	PA0223	dihydrodipicolinate synthetase	1.26	2.58	0.68	2.05	0.42	0.72	2.77	1	1.44	0.52	0.35	1.92	0.42	0	0.21	0	1.9	0.37	0	1.38	0.47	0.43	0.79	1.35	0.56	0.64	0.51	0.66	0.85	0.42	1.23	0.39	1.15	0.81	1.58	0.32	0.67	0.89	0.78	1.02	1.09	0.45
NC_002516.2	253854	254636	-	ID=cds-NP_248915.1;Parent=gene-PA0224;Dbxref=GenBank:NP_248915.1,GeneID:878177;Name=NP_248915.1;Note='Product name confidence: class 3 (Function proposed based on presence of conserved amino acid motif%2C structural feature or limited sequence similarity to an experimentally studied gene)';gbkey=CDS;locus_tag=PA0224;product=class II aldolase/adducin domain-containing protein;protein_id=NP_248915.…	CDS	PA0224	class II aldolase/adducin domain-containing protein	0.81	1.25	1.38	1.96	1.65	0.54	0.72	1.12	0.46	0.59	2.37	1.44	1.19	1.84	0.95	0.44	0.48	0.63	2.6	0.58	0.52	0.24	0.67	0.87	0.83	1.09	0.38	0.93	1.44	0.47	0.46	0.87	1.08	0.37	1.78	1.09	0.93	1	1.32	1.14	1.64	0.51
NC_002516.2	254791	255330	+	ID=cds-NP_248916.1;Parent=gene-PA0225;Dbxref=GenBank:NP_248916.1,GeneID:880191;Name=NP_248916.1;Note='Product name confidence: class 3 (Function proposed based on presence of conserved amino acid motif%2C structural feature or limited sequence similarity to an experimentally studied gene)';gbkey=CDS;locus_tag=PA0225;product=transcriptional regulator;protein_id=NP_248916.1;transl_table=11	CDS	PA0225	transcriptional regulator	3.51	2.11	1.34	3.35	2.05	4.32	1.74	3.25	0.67	1.71	0.57	2.09	3.12	0.76	0.34	0.96	1.04	2.72	6.29	1.13	0.76	0	1.62	1.26	1.21	0.79	0.56	0.81	1.39	1.36	1	1.58	1.57	1.33	1.72	1.32	0.34	1.83	1.91	0.83	0.59	1.72
NC_002516.2	255481	256332	+	ID=cds-NP_248917.1;Parent=gene-PA0226;Dbxref=GenBank:NP_248917.1,GeneID:878086;Name=NP_248917.1;Note='Product name confidence: class 3 (Function proposed based on presence of conserved amino acid motif%2C structural feature or limited sequence similarity to an experimentally studied gene)';gbkey=CDS;locus_tag=PA0226;product=CoA transferase subunit A;protein_id=NP_248917.1;transl_table=11	CDS	PA0226	CoA transferase subunit A	0	0.57	0.99	0.49	0	0	0.22	0.62	0.21	0.54	0	0.5	0.66	0.24	0.22	0	0.66	0.77	1.2	0.18	0	0	0.21	0	0.19	0.08	0.18	0	0	0.21	0.42	1.2	0.7	0	0.54	0	0.21	0.46	0.61	0.88	0.75	0
NC_002516.2	256329	257111	+	ID=cds-NP_248918.1;Parent=gene-PA0227;Dbxref=GenBank:NP_248918.1,GeneID:877818;Name=NP_248918.1;Note='Product name confidence: class 3 (Function proposed based on presence of conserved amino acid motif%2C structural feature or limited sequence similarity to an experimentally studied gene)';gbkey=CDS;locus_tag=PA0227;product=CoA transferase subunit B;protein_id=NP_248918.1;transl_table=11	CDS	PA0227	CoA transferase subunit B	0.2	0.62	0.54	0.62	0.24	0.54	0	0.22	0	0.2	0.2	0	1.07	0	0	0	0.24	0	0	0.19	0	0	0.22	0	0	0.09	0	0.37	0	0.23	0	0.22	0.11	0.18	0.4	0	0	0.5	0.22	0	0.41	0.17
NC_002516.2	257108	258313	+	ID=cds-NP_248919.1;Parent=gene-PA0228;Dbxref=GenBank:NP_248919.1,GeneID:877715;Name=NP_248919.1;Note=Product name confidence: class 2 (High similarity to functionally studied protein);gbkey=CDS;gene=pcaF;locus_tag=PA0228;product=beta-ketoadipyl CoA thiolase;protein_id=NP_248919.1;transl_table=11	CDS	PA0228	beta-ketoadipyl CoA thiolase	0.52	0.54	0.45	0.52	0.31	0.35	0.31	0.29	0	0.38	0.13	0	0.78	0	0.15	0	0	0.14	0	0	0.51	0	0.29	0	0	0	0.5	0.12	0	0	0.15	0.28	0.28	0.36	0	0	0.15	0.32	0.28	0	0	0.22
NC_002516.2	258463	259761	+	ID=cds-NP_248920.1;Parent=gene-PA0229;Dbxref=GenBank:NP_248920.1,GeneID:878155;Name=NP_248920.1;Note=Product name confidence: class 2 (High similarity to functionally studied protein);gbkey=CDS;gene=pcaT;locus_tag=PA0229;product=dicarboxylic acid transporter PcaT;protein_id=NP_248920.1;transl_table=11	CDS	PA0229	dicarboxylic acid transporter PcaT	0.49	1.31	0.65	0.96	1.28	2.69	0.29	0.68	0.84	0.47	0.24	1.52	1.22	0.47	0.36	0.13	1.08	0.63	1.31	0.35	1.11	0.89	0.61	0.26	0.57	0.44	0.12	0.56	0.29	0.14	0.84	0.66	0.26	1.65	0.83	1.26	0.84	0.75	0.4	0.46	0.43	0.51
NC_002516.2	259784	261163	+	ID=cds-NP_248921.1;Parent=gene-PA0230;Dbxref=GenBank:NP_248921.1,GeneID:881957;Name=NP_248921.1;Note=Product name confidence: class 2 (High similarity to functionally studied protein);gbkey=CDS;gene=pcaB;locus_tag=PA0230;product=3-carboxy-cis%2Ccis-muconate cycloisomerase;protein_id=NP_248921.1;transl_table=11	CDS	PA0230	3-carboxy-cis%2Ccis-muconate cycloisomerase	0.23	0.59	0.96	1.41	0.53	0.38	0	0.38	0.2	0	0.34	0.2	0.27	0	0.07	0.13	0.07	0.12	0.25	0	0.3	0	0.51	0	0.18	0.21	0.49	0.32	0.14	0.27	0.26	0.43	0.37	0.78	0.45	1.39	0.46	0	0.25	0.54	0.41	0.1
NC_002516.2	261179	261970	+	ID=cds-NP_248922.1;Parent=gene-PA0231;Dbxref=GenBank:NP_248922.1,GeneID:882150;Name=NP_248922.1;Note=Product name confidence: class 2 (High similarity to functionally studied protein);gbkey=CDS;gene=pcaD;locus_tag=PA0231;product=3-oxoadipate enol-lactonase;protein_id=NP_248922.1;transl_table=11	CDS	PA0231	3-oxoadipate enol-lactonase	0.1	0.1	0.15	0.35	0.7	0.27	0.24	0.22	0.8	0.97	0.19	0	0.35	0.26	0.47	0	0.24	0	1.29	0.29	1.04	0	0.33	0.21	0	0.45	0.38	0.09	0.24	0.23	0.11	0.54	0.32	0.27	0.2	0.72	0.8	0.12	0	0.19	1.21	0
NC_002516.2	261981	262382	+	ID=cds-NP_248923.1;Parent=gene-PA0232;Dbxref=GenBank:NP_248923.1,GeneID:882116;Name=NP_248923.1;Note=Product name confidence: class 2 (High similarity to functionally studied protein);gbkey=CDS;gene=pcaC;locus_tag=PA0232;product=4-carboxymuconolactone decarboxylase;protein_id=NP_248923.1;transl_table=11	CDS	PA0232	4-carboxymuconolactone decarboxylase	1.38	1.21	0.3	0.35	0.92	0.53	0.93	1.75	1.35	0.38	0.77	1.05	1.86	0.51	1.38	0	0.93	0	0	0.19	0	0.48	0	0.85	1.22	0.88	0.19	1.26	0	0	0.67	0.42	1.47	1.78	0	1.42	0	1.22	0	0.37	1.2	0
NC_002516.2	262557	263498	+	ID=cds-NP_248924.1;Parent=gene-PA0233;Dbxref=GenBank:NP_248924.1,GeneID:877707;Name=NP_248924.1;Note='Product name confidence: class 3 (Function proposed based on presence of conserved amino acid motif%2C structural feature or limited sequence similarity to an experimentally studied gene)';gbkey=CDS;locus_tag=PA0233;product=transcriptional regulator;protein_id=NP_248924.1;transl_table=11	CDS	PA0233	transcriptional regulator	1.68	1.55	1.53	1.33	0.78	0.23	0.8	0.19	0.58	0.82	0.82	1.2	1.19	1.09	0.79	0.37	0.4	0.87	0.39	0.32	0	0.2	0.56	0.72	0.35	0.3	0.32	0.62	0.6	0.78	0.19	1.27	0.72	0.61	0.66	0.45	1.16	0.83	0.55	0.32	0.51	0.14
NC_002516.2	263689	264522	+	ID=cds-NP_248925.1;Parent=gene-PA0234;Dbxref=GenBank:NP_248925.1,GeneID:881909;Name=NP_248925.1;Note='Product name confidence: class 4 (Homologs of previously reported genes of unknown function%2C or no similarity to any previously reported sequences)';gbkey=CDS;locus_tag=PA0234;product=hypothetical protein;protein_id=NP_248925.1;transl_table=11	CDS	PA0234	hypothetical protein	0.19	0	0.43	0	0.44	0.51	0	0.63	0	0.18	0.37	0.17	0.22	0.25	0.44	0.62	0.22	0.2	0	0	0.25	0	0	0	0	0.34	0	0.17	0.45	0.66	0	0	0	0	0.19	0.51	0.22	1.17	0.41	0.72	0	0.16
NC_002516.2	264964	266310	-	ID=cds-NP_248926.1;Parent=gene-PA0235;Dbxref=GenBank:NP_248926.1,GeneID:881907;Name=NP_248926.1;Note=Product name confidence: class 2 (High similarity to functionally studied protein);gbkey=CDS;gene=pcaK;locus_tag=PA0235;product=4-hydroxybenzoate transporter PcaK;protein_id=NP_248926.1;transl_table=11	CDS	PA0235	4-hydroxybenzoate transporter PcaK	0	0.85	0.45	0.41	0.68	0.31	0	0	0	0.23	0.23	0.31	0.69	0.3	0.14	0	0.28	0.24	0.01	0.11	0.15	0	0	0.38	0	0.21	0.11	0.54	0.28	0	0	0	0	0.21	0.46	0.74	0.4	0.29	0.26	0.11	0.12	0
NC_002516.2	266616	267395	+	ID=cds-NP_248927.1;Parent=gene-PA0236;Dbxref=GenBank:NP_248927.1,GeneID:881730;Name=NP_248927.1;Note='Product name confidence: class 3 (Function proposed based on presence of conserved amino acid motif%2C structural feature or limited sequence similarity to an experimentally studied gene)';gbkey=CDS;locus_tag=PA0236;product=transcriptional regulator;protein_id=NP_248927.1;transl_table=11	CDS	PA0236	transcriptional regulator	1.42	1.25	3.4	6.07	1.18	1.09	1.44	0.9	1.62	0.99	1.78	3.61	4.07	1.32	1.19	1.33	0.48	1.26	5.44	0.98	2.11	1.23	1.8	1.74	2.09	2	1.35	2.42	1.44	0.7	1.62	2.85	0.87	2.39	0.4	2.01	2.1	3.01	1.54	2.1	1.44	1.53
NC_002516.2	267638	268681	+	ID=cds-NP_248928.1;Parent=gene-PA0237;Dbxref=GenBank:NP_248928.1,GeneID:881928;Name=NP_248928.1;Note='Product name confidence: class 3 (Function proposed based on presence of conserved amino acid motif%2C structural feature or limited sequence similarity to an experimentally studied gene)';gbkey=CDS;locus_tag=PA0237;product=oxidoreductase;protein_id=NP_248928.1;transl_table=11	CDS	PA0237	oxidoreductase	0	0.31	0.12	1.33	0.26	0.2	0.54	0.34	0.52	0.15	0.15	0.13	0	0	0	0.33	0	0	0	0.15	0.2	0	0	0	0	0	0.43	0.42	0	0	0.35	0	0	0.14	0.3	0.27	0	0.38	0.82	0.29	0.15	0.25
NC_002516.2	268704	269519	+	ID=cds-NP_248929.1;Parent=gene-PA0238;Dbxref=GenBank:NP_248929.1,GeneID:882048;Name=NP_248929.1;Note='Product name confidence: class 4 (Homologs of previously reported genes of unknown function%2C or no similarity to any previously reported sequences)';gbkey=CDS;locus_tag=PA0238;product=hypothetical protein;protein_id=NP_248929.1;transl_table=11	CDS	PA0238	hypothetical protein	0.19	0.6	0.3	0.17	0.11	0.02	0.23	0	0	0	0	0	0.46	0	0.23	0	0.23	0	1.04	0.19	0	0	0	0	0.2	0	0.37	0.18	0.23	0.22	0.22	0	0	0	0.38	0.17	0	0.24	0	0	0.2	0
NC_002516.2	269669	270547	+	ID=cds-NP_248930.1;Parent=gene-PA0239;Dbxref=GenBank:NP_248930.1,GeneID:882051;Name=NP_248930.1;Note='Product name confidence: class 4 (Homologs of previously reported genes of unknown function%2C or no similarity to any previously reported sequences)';gbkey=CDS;locus_tag=PA0239;product=hypothetical protein;protein_id=NP_248930.1;transl_table=11	CDS	PA0239	hypothetical protein	1.26	1.48	1.64	0.79	1.05	0.48	2.13	2	1.23	0.88	0.7	0.64	1.91	2.1	0.21	0.59	1.06	1.3	0.39	0.87	1.17	0.22	0.6	1.16	0.74	1.94	0.51	1.16	0.64	1.04	1.44	0.58	0.39	0.49	1.76	1.62	1.24	2.23	0.39	2.04	0.73	0.91
NC_002516.2	270573	271838	-	ID=cds-NP_248931.1;Parent=gene-PA0240;Dbxref=GenBank:NP_248931.1,GeneID:881911;Name=NP_248931.1;Note='Product name confidence: class 3 (Function proposed based on presence of conserved amino acid motif%2C structural feature or limited sequence similarity to an experimentally studied gene)';gbkey=CDS;locus_tag=PA0240;product=porin;protein_id=NP_248931.1;transl_table=11	CDS	PA0240	porin	0	0.26	0	0.11	0	0	0.15	0	0	0.12	0.24	0.11	0.15	0	0.15	0	0.01	0	0	0	0	0	0.28	0	0.13	0.01	0	0.23	0	0.58	0	0	0.13	0	0.12	0	0.14	0	0.14	0	0	0.1
NC_002516.2	271904	273229	-	ID=cds-NP_248932.1;Parent=gene-PA0241;Dbxref=GenBank:NP_248932.1,GeneID:881918;Name=NP_248932.1;Note='Product name confidence: class 3 (Function proposed based on presence of conserved amino acid motif%2C structural feature or limited sequence similarity to an experimentally studied gene)';gbkey=CDS;locus_tag=PA0241;product=major facilitator superfamily transporter;protein_id=NP_248932.1;transl_t…	CDS	PA0241	major facilitator superfamily transporter	0	0.25	0.09	0	0.28	0.16	0	0	0	0.12	0	0.32	0	0.31	0	0.13	0	0.12	0	0.12	0.15	0	0.13	0	0.49	0.21	0.23	0.22	0	0.28	0.14	0	0	0.33	0.23	0	0	0	0	0	0	0.2
NC_002516.2	273775	275679	+	ID=cds-NP_248933.1;Parent=gene-PA0242;Dbxref=GenBank:NP_248933.1,GeneID:880907;Name=NP_248933.1;Note='Product name confidence: class 4 (Homologs of previously reported genes of unknown function%2C or no similarity to any previously reported sequences)';gbkey=CDS;locus_tag=PA0242;product=hypothetical protein;protein_id=NP_248933.1;transl_table=11	CDS	PA0242	hypothetical protein	0.08	0.43	0.25	0.29	0.29	0.11	0	0.09	0.09	0.16	0.24	0.15	0.29	0	0.1	0.09	0.39	0	0.04	0.16	0.11	0.1	0.09	0	0	0.15	0.16	0.08	0.1	0.1	0.28	0.18	0	0.15	0	0.45	0.1	0.1	0.27	0.08	0.17	0.14
NC_002516.2	275772	276440	+	ID=cds-NP_248934.1;Parent=gene-PA0243;Dbxref=GenBank:NP_248934.1,GeneID:881956;Name=NP_248934.1;Note='Product name confidence: class 3 (Function proposed based on presence of conserved amino acid motif%2C structural feature or limited sequence similarity to an experimentally studied gene)';gbkey=CDS;locus_tag=PA0243;product=transcriptional regulator;protein_id=NP_248934.1;transl_table=11	CDS	PA0243	transcriptional regulator	2.36	6.81	1.8	4.99	3.58	2.85	1.68	2.36	1.89	2.07	2.54	3.16	4.47	3.07	1.11	2.33	1.39	3.41	5.58	1.82	2.46	0.57	1.83	0.51	2.2	1.06	0.45	1.74	0.28	1.64	3.79	2.55	2.66	1.93	3.01	2.77	2.17	2.34	2.05	3.79	2.16	0.79
NC_002516.2	276480	277334	-	ID=cds-NP_248935.1;Parent=gene-PA0244;Dbxref=GenBank:NP_248935.1,GeneID:879716;Name=NP_248935.1;Note='Product name confidence: class 4 (Homologs of previously reported genes of unknown function%2C or no similarity to any previously reported sequences)';gbkey=CDS;locus_tag=PA0244;product=shikimate 5-dehydrogenase;protein_id=NP_248935.1;transl_table=11	CDS	PA0244	shikimate 5-dehydrogenase	0	0.19	0.28	0.41	0	0.25	0.22	0	0.21	0	0.27	0.16	0	0	0.65	0	0.44	0.1	0.79	0.89	0	0	0	0	0	0	0.18	0	0.22	0	0.42	0.2	0.2	0	0	0.5	0.21	0	0	0.52	0	0
NC_002516.2	277331	277777	-	ID=cds-NP_248936.1;Parent=gene-PA0245;Dbxref=GenBank:NP_248936.1,GeneID:882159;Name=NP_248936.1;Note=Product name confidence: class 2 (High similarity to functionally studied protein);gbkey=CDS;gene=aroQ2;locus_tag=PA0245;product=3-dehydroquinate dehydratase;protein_id=NP_248936.1;transl_table=11	CDS	PA0245	3-dehydroquinate dehydratase	0.71	0.73	0.81	2.02	0.82	0.95	0.42	0.79	0	0	1.9	0.32	2.09	0.46	0	0	1.25	0.55	0	0.34	0.46	0	0	0.38	0.37	0.95	0	0.32	0	1.23	0	0.38	0	0	1.04	1.59	0	0.44	0	0	1.43	0.89
NC_002516.2	277894	279399	-	ID=cds-NP_248937.1;Parent=gene-PA0246;Dbxref=GenBank:NP_248937.1,GeneID:881952;Name=NP_248937.1;Note='Product name confidence: class 3 (Function proposed based on presence of conserved amino acid motif%2C structural feature or limited sequence similarity to an experimentally studied gene)';gbkey=CDS;locus_tag=PA0246;product=major facilitator superfamily transporter;protein_id=NP_248937.1;transl_t…	CDS	PA0246	major facilitator superfamily transporter	1.26	1.62	2.24	2.96	1.59	1.69	0.87	1.4	0.96	1.43	1.13	2.15	2.73	0.41	0.74	0.34	0.87	1.3	1.43	0.81	0.96	0.13	0.58	0.45	0.43	0.57	1	0.87	0.37	0.97	0.84	1.7	1.01	0.95	0.62	2.37	1.93	1.17	1.03	1.49	1.06	0.97
NC_002516.2	279574	280758	-	ID=cds-NP_248938.1;Parent=gene-PA0247;Dbxref=GenBank:NP_248938.1,GeneID:882128;Name=NP_248938.1;Note=Product name confidence: class 1 (Function experimentally demonstrated in P. aeruginosa);gbkey=CDS;gene=pobA;locus_tag=PA0247;product=4-hydroxybenzoate 3-monooxygenase;protein_id=NP_248938.1;transl_table=11	CDS	PA0247	4-hydroxybenzoate 3-monooxygenase	0.27	0.14	0.1	0.23	0.16	0	0.48	0	0.15	0.39	0.26	0.95	0.47	0	0	0.15	0.94	0.41	0	0	0.17	0	0.3	0	0.14	0.36	0.25	0.12	0	0.15	0	0	0.14	0.12	0.13	0	0.15	0.17	0.58	0	0.41	0.22
NC_002516.2	280936	281802	+	ID=cds-NP_248939.1;Parent=gene-PA0248;Dbxref=GenBank:NP_248939.1,GeneID:881969;Name=NP_248939.1;Note='Product name confidence: class 3 (Function proposed based on presence of conserved amino acid motif%2C structural feature or limited sequence similarity to an experimentally studied gene)';gbkey=CDS;locus_tag=PA0248;product=transcriptional regulator;protein_id=NP_248939.1;transl_table=11	CDS	PA0248	transcriptional regulator	2.37	5.44	2.22	5.94	2.34	3.91	2.16	3.65	0.63	3.55	1.96	3.41	7.12	3.08	1.71	1.6	3.01	4.52	1.96	2.46	2.61	0.88	1.41	1.96	1.32	4.26	3.11	1.34	1.08	2.32	2.09	2.76	2.15	4.13	4.11	4.77	2.09	3.84	4.36	1.89	2.96	1.68
NC_002516.2	281799	282245	-	ID=cds-NP_248940.1;Parent=gene-PA0249;Dbxref=GenBank:NP_248940.1,GeneID:880888;Name=NP_248940.1;Note='Product name confidence: class 3 (Function proposed based on presence of conserved amino acid motif%2C structural feature or limited sequence similarity to an experimentally studied gene)';gbkey=CDS;locus_tag=PA0249;product=acetyltransferase;protein_id=NP_248940.1;transl_table=11	CDS	PA0249	acetyltransferase	4.42	4.55	5.66	4.67	2.06	1.42	4.83	3.14	3.24	4.31	3.11	3.15	7.53	2.76	1.66	3.49	3.34	2.19	9.12	4.44	3.22	1.5	1.96	3.8	2.92	2.22	5.03	4.06	2.94	2.05	3.64	4.2	1.89	3.53	3.64	2.87	2.84	3.07	1.35	4.01	1.61	1.48
NC_002516.2	282323	282757	-	ID=cds-NP_248941.1;Parent=gene-PA0250;Dbxref=GenBank:NP_248941.1,GeneID:879262;Name=NP_248941.1;Note='Product name confidence: class 4 (Homologs of previously reported genes of unknown function%2C or no similarity to any previously reported sequences)';gbkey=CDS;locus_tag=PA0250;product=hypothetical protein;protein_id=NP_248941.1;transl_table=11	CDS	PA0250	hypothetical protein	3.82	2.06	4.15	2.88	5.08	5.36	2.37	6.87	2.08	4.78	2.84	3.24	6.02	2.36	3.4	2.79	5.57	1.5	2.45	3.86	3.31	1.98	1.61	4.3	2.63	1.63	2.07	5.17	0.86	2.95	4.99	4.71	1.95	4.61	6.58	3.93	3.34	3.6	4.94	4.12	3.13	1.22
NC_002516.2	282912	283553	-	ID=cds-NP_248942.1;Parent=gene-PA0251;Dbxref=GenBank:NP_248942.1,GeneID:881983;Name=NP_248942.1;Note='Product name confidence: class 4 (Homologs of previously reported genes of unknown function%2C or no similarity to any previously reported sequences)';gbkey=CDS;locus_tag=PA0251;product=hypothetical protein;protein_id=NP_248942.1;transl_table=11	CDS	PA0251	hypothetical protein	0	0	0.38	0.43	0.29	0	0	0	0.28	0.48	0	0	0.58	0	0	0	0	0.76	0	0	0	0	0	0.26	0	0	0	0	0	0.29	0.28	0	0.26	0	0.72	0.22	0	0	0	0.23	0	0
NC_002516.2	283818	284105	-	ID=cds-NP_248943.1;Parent=gene-PA0252;Dbxref=GenBank:NP_248943.1,GeneID:879677;Name=NP_248943.1;Note='Product name confidence: class 4 (Homologs of previously reported genes of unknown function%2C or no similarity to any previously reported sequences)';gbkey=CDS;locus_tag=PA0252;product=hypothetical protein;protein_id=NP_248943.1;transl_table=11	CDS	PA0252	hypothetical protein	0.55	1.69	4.2	2.42	0.64	1.47	1.95	0.61	0.63	0	0.54	2.94	2.6	0	0	0	1.94	1.13	0	0	0.71	0	0.61	1.77	0.57	0.49	1.82	1.51	0.65	1.27	2.51	3.56	0	3.48	2.96	1.98	1.26	3.4	0.6	1.55	0.56	1.38
NC_002516.2	284197	284673	-	ID=cds-NP_248944.1;Parent=gene-PA0253;Dbxref=GenBank:NP_248944.1,GeneID:881936;Name=NP_248944.1;Note='Product name confidence: class 3 (Function proposed based on presence of conserved amino acid motif%2C structural feature or limited sequence similarity to an experimentally studied gene)';gbkey=CDS;locus_tag=PA0253;product=transcriptional regulator;protein_id=NP_248944.1;transl_table=11	CDS	PA0253	transcriptional regulator	2.32	2.39	5.05	6.13	1.54	4.44	1.97	2.21	2.65	4.85	2.27	3.84	4.7	2.58	1.55	0.73	3.13	3.76	0.71	0.8	3.02	2.81	1.1	4.1	2.05	2.38	1.73	2.44	3.54	1.92	4.55	2.15	1.42	5.41	2.11	2.39	1.14	1.23	3.96	2.82	1.34	1.11
NC_002516.2	284714	286204	-	ID=cds-NP_248945.1;Parent=gene-PA0254;Dbxref=GenBank:NP_248945.1,GeneID:881878;Name=NP_248945.1;Note='Product name confidence: class 4 (Homologs of previously reported genes of unknown function%2C or no similarity to any previously reported sequences)';gbkey=CDS;locus_tag=PA0254;product=hypothetical protein;protein_id=NP_248945.1;transl_table=11	CDS	PA0254	hypothetical protein	0.85	0.44	0.57	0.65	0.12	0.85	0	0.82	0.49	0.1	0	1.04	0.63	0.55	0.25	0.12	0.25	0.33	1.37	0.77	0.41	0.13	0.12	0.63	0.66	0.67	0.5	0.1	0	0.25	0.85	0.34	0	0.67	0.21	0.29	0.37	0.26	0.23	0.6	0.32	0.18
NC_002516.2	286338	287024	-	ID=cds-NP_248946.1;Parent=gene-PA0255;Dbxref=GenBank:NP_248946.1,GeneID:879587;Name=NP_248946.1;Note='Product name confidence: class 4 (Homologs of previously reported genes of unknown function%2C or no similarity to any previously reported sequences)';gbkey=CDS;locus_tag=PA0255;product=hypothetical protein;protein_id=NP_248946.1;transl_table=11	CDS	PA0255	hypothetical protein	3.91	7.34	5.96	5.07	5.09	2.47	4.1	4.09	4.48	7.18	3.15	5.13	6.8	1.79	2.96	2.52	3.26	6.65	8.9	2.89	3.59	2.23	2.55	5.2	1.19	2.27	3.27	4.65	2.46	2.13	3.95	3.73	1.97	4.8	4.05	6.22	5.29	1.43	5.5	3.91	2.33	4.06
NC_002516.2	287188	288120	-	ID=cds-NP_248947.1;Parent=gene-PA0256;Dbxref=GenBank:NP_248947.1,GeneID:881894;Name=NP_248947.1;Note='Product name confidence: class 4 (Homologs of previously reported genes of unknown function%2C or no similarity to any previously reported sequences)';gbkey=CDS;locus_tag=PA0256;product=hypothetical protein;protein_id=NP_248947.1;transl_table=11	CDS	PA0256	hypothetical protein	0.51	1.57	1.55	1.19	0.59	0.68	0.8	0.75	1.16	0.83	0.33	1.96	1.8	0.88	1.78	0.37	2.4	0	2.34	0.65	0.44	0.62	0.56	1.09	0.35	0.46	0.32	1.09	0.6	0.78	0.39	1.1	1.82	1.23	1	0.92	0	1.26	0	0.16	1.03	0.71
NC_002516.2	288384	289175	-	ID=cds-NP_248948.1;Parent=gene-PA0257;Dbxref=GenBank:NP_248948.1,GeneID:880116;Name=NP_248948.1;Note='Product name confidence: class 4 (Homologs of previously reported genes of unknown function%2C or no similarity to any previously reported sequences)';gbkey=CDS;locus_tag=PA0257;product=hypothetical protein;protein_id=NP_248948.1;transl_table=11	CDS	PA0257	hypothetical protein	1.1	1.44	1.98	1.58	1.51	1.74	0.47	2.33	1.6	0.49	1.27	3.2	1.65	1.56	1.64	0.44	0.94	1.13	3.19	2.5	2.46	0.36	0.88	1.18	0.82	1.61	0.28	0.37	0.95	1.85	1.94	2.05	2.03	0.81	1.66	1.26	1.61	1.48	0.87	1.22	1.52	0.75
NC_002516.2	289205	289390	-	ID=cds-NP_248949.1;Parent=gene-PA0258;Dbxref=GenBank:NP_248949.1,GeneID:880870;Name=NP_248949.1;Note='Product name confidence: class 4 (Homologs of previously reported genes of unknown function%2C or no similarity to any previously reported sequences)';gbkey=CDS;locus_tag=PA0258;product=hypothetical protein;protein_id=NP_248949.1;transl_table=11	CDS	PA0258	hypothetical protein	4.68	13.11	11.01	12.72	6.44	14.24	4.04	17.47	18.48	12.84	6.23	15.15	9.05	9.94	10.94	5.58	9.02	12.72	16.43	9.84	11.6	6.7	12.24	9.6	5.26	6.87	1.21	9.37	6.05	7.87	14.1	11.48	10.47	17.34	7.07	3.83	4.88	8.42	9.24	6.82	6.46	9.63
NC_002516.2	289562	291004	-	ID=cds-NP_248950.1;Parent=gene-PA0259;Dbxref=GenBank:NP_248950.1,GeneID:881892;Name=NP_248950.1;Note='Product name confidence: class 4 (Homologs of previously reported genes of unknown function%2C or no similarity to any previously reported sequences)';gbkey=CDS;locus_tag=PA0259;product=hypothetical protein;protein_id=NP_248950.1;transl_table=11	CDS	PA0259	hypothetical protein	2.52	2.93	3.84	3.96	3.19	1.62	2.21	3.41	1.88	1.71	1.82	4.3	3.5	2.7	1.67	2.28	1.42	2.71	2.59	2.11	2.71	1.2	0.61	0.94	0.79	1.87	1.14	1.91	1.17	2.41	3.26	1.89	2.46	1.59	0.86	2.86	0.76	2.58	3.57	1.76	3	1.56
NC_002516.2	291154	293304	-	ID=cds-NP_248951.1;Parent=gene-PA0260;Dbxref=GenBank:NP_248951.1,GeneID:879499;Name=NP_248951.1;Note='Product name confidence: class 4 (Homologs of previously reported genes of unknown function%2C or no similarity to any previously reported sequences)';gbkey=CDS;locus_tag=PA0260;product=hypothetical protein;protein_id=NP_248951.1;transl_table=11	CDS	PA0260	hypothetical protein	0.88	0.53	1.12	1.65	0.86	1.08	0.61	0.49	1.09	0.64	0.61	0.66	1	0.38	0.86	0.97	0.43	1.56	5.37	0.43	1.05	0.62	1.22	1.11	0.76	0.69	0.98	0.41	0.74	0.77	1.26	0.48	0.79	1.33	0.58	1.46	0.59	0.64	1.2	0.62	0.56	0.83
NC_002516.2	293301	293798	-	ID=cds-NP_248952.1;Parent=gene-PA0261;Dbxref=GenBank:NP_248952.1,GeneID:881884;Name=NP_248952.1;Note='Product name confidence: class 4 (Homologs of previously reported genes of unknown function%2C or no similarity to any previously reported sequences)';gbkey=CDS;locus_tag=PA0261;product=hypothetical protein;protein_id=NP_248952.1;transl_table=11	CDS	PA0261	hypothetical protein	2.22	1.31	1.57	2.38	0	0	0	0.71	0.36	0	1.4	0	0.38	1.65	0.37	0.7	0	0.16	0	0	0.21	0.58	0.35	0.68	0	0.14	0.6	0	0.94	0.92	0.36	0.17	0.51	0	0	0.57	0.36	0.98	0	0.45	0.48	0.4
NC_002516.2	293802	296861	-	ID=cds-NP_248953.1;Parent=gene-PA0262;Dbxref=GenBank:NP_248953.1,GeneID:881981;Name=NP_248953.1;Note='Product name confidence: class 4 (Homologs of previously reported genes of unknown function%2C or no similarity to any previously reported sequences)';gbkey=CDS;locus_tag=PA0262;product=hypothetical protein;protein_id=NP_248953.1;transl_table=11	CDS	PA0262	hypothetical protein	0.83	1.36	1.2	1.51	0.63	1.21	0.67	0.89	0.8	0.55	0.68	0.78	1.01	0.87	0.73	0.51	0.67	1.09	2.19	0.57	0.47	0.34	0.72	0.53	0.24	0.56	0.69	0.47	0.28	0.78	0.68	1	1.02	0.89	0.83	0.68	0.3	0.8	0.7	0.98	0.73	0.46
NC_002516.2	297043	297561	-	ID=cds-NP_248954.1;Parent=gene-PA0263;Dbxref=GenBank:NP_248954.1,GeneID:880866;Name=NP_248954.1;Note=Product name confidence: class 2 (High similarity to functionally studied protein);gbkey=CDS;gene=hcpC;locus_tag=PA0263;product=secreted protein Hcp;protein_id=NP_248954.1;transl_table=11	CDS	PA0263	secreted protein Hcp	0.41	0.97	0.31	0.8	0	1.29	0.24	0.11	0.35	1.09	0.4	0.6	0.9	1.19	0.53	0.11	0.9	0.47	0.33	0.1	0.4	0	0	0.44	0.47	0.23	0.67	0.51	0	0.12	0.52	0	1.09	0.51	1.04	0.82	0.52	0.75	0.33	0.29	0.21	0.68
NC_002516.2	298816	298892	-	ID=rna-PA0263.1;Parent=gene-PA0263.1;Dbxref=GeneID:3240233;gbkey=tRNA;locus_tag=PA0263.1;product=tRNA-Arg	tRNA	PA0263.1	tRNA-Arg	59.56	82.37	134.57	128.38	86.11	85.33	119.42	104.94	183.21	82.04	54.14	159.19	140.81	64.02	57.66	44.97	48.43	69.93	189.64	71.33	88.07	84.69	56.85	68.46	61.46	86.64	42.84	66	68.18	73.69	112.75	99.83	94.59	80.03	146.72	275.69	183.99	152.58	191.92	98.83	170.6	153.34
NC_002516.2	299522	300973	+	ID=cds-NP_248956.1;Parent=gene-PA0265;Dbxref=GenBank:NP_248956.1,GeneID:881913;Name=NP_248956.1;Note=Product name confidence: class 2 (High similarity to functionally studied protein);gbkey=CDS;gene=gabD;locus_tag=PA0265;product=glutarate-semialdehyde dehydrogenase DavD;protein_id=NP_248956.1;transl_table=11	CDS	PA0265	glutarate-semialdehyde dehydrogenase DavD	6.87	7.5	5.23	7.57	4.95	5.69	3.75	3.27	2.74	4.78	4.68	6.02	6.57	3.82	3.44	1.79	3.72	2.81	4.44	3.47	2.83	1.06	2.89	3.16	2.81	4.79	1.65	2.6	2.58	2.4	4.24	4.24	4.43	3.85	5.65	4.51	1.13	2.97	4.38	5.55	2.65	2.74
NC_002516.2	301218	302498	+	ID=cds-NP_248957.1;Parent=gene-PA0266;Dbxref=GenBank:NP_248957.1,GeneID:880917;Name=NP_248957.1;Note=Product name confidence: class 2 (High similarity to functionally studied protein);gbkey=CDS;locus_tag=PA0266;product=5-aminovalerate aminotransferase DavT;protein_id=NP_248957.1;transl_table=11	CDS	PA0266	5-aminovalerate aminotransferase DavT	6.54	6.98	5.74	7.28	5.18	5.63	5.13	5.9	3.39	4.09	4.58	7.26	7.44	5.45	5.34	2.57	4.8	3.95	4.18	3.1	3.53	2.69	2.6	4.25	2.68	2.66	1.52	3.29	2.93	2.71	4.52	5.6	7.14	4.47	7.61	4.56	2.41	9.63	7.51	3.73	4.63	3.83
NC_002516.2	302824	304023	+	ID=cds-NP_248958.1;Parent=gene-PA0267;Dbxref=GenBank:NP_248958.1,GeneID:880697;Name=NP_248958.1;Note='Product name confidence: class 4 (Homologs of previously reported genes of unknown function%2C or no similarity to any previously reported sequences)';gbkey=CDS;locus_tag=PA0267;product=hypothetical protein;protein_id=NP_248958.1;transl_table=11	CDS	PA0267	hypothetical protein	0.92	0.95	1	1.51	0.61	0.53	0.63	0.88	1.21	0.9	0.77	0.82	1.56	0.86	0.31	1.01	0.31	0.54	4.81	0.38	0.17	0.16	1.31	0.43	1.09	0.47	0.5	0.6	0.16	0.31	0.75	0.14	0.85	0.48	0.26	0.95	1.06	0.16	0.72	0.75	0.53	0.33
NC_002516.2	304177	305598	-	ID=cds-NP_248959.1;Parent=gene-PA0268;Dbxref=GenBank:NP_248959.1,GeneID:880732;Name=NP_248959.1;Note='Product name confidence: class 3 (Function proposed based on presence of conserved amino acid motif%2C structural feature or limited sequence similarity to an experimentally studied gene)';gbkey=CDS;locus_tag=PA0268;product=transcriptional regulator;protein_id=NP_248959.1;transl_table=11	CDS	PA0268	transcriptional regulator	0.11	0.69	0.17	0.59	0.13	0.6	0.13	0.25	0.38	0.22	0.33	0.4	0.04	0.14	0.52	0.24	0.13	0.11	0.3	0.11	0.43	0	0	0.24	0	0.7	0.21	0.41	0.13	0	0.38	0	0.6	0.1	0.33	1	0	0.69	0.24	0.42	0.23	0.09
NC_002516.2	305725	306162	+	ID=cds-NP_248960.1;Parent=gene-PA0269;Dbxref=GenBank:NP_248960.1,GeneID:883021;Name=NP_248960.1;Note='Product name confidence: class 4 (Homologs of previously reported genes of unknown function%2C or no similarity to any previously reported sequences)';gbkey=CDS;locus_tag=PA0269;product=hypothetical protein;protein_id=NP_248960.1;transl_table=11	CDS	PA0269	hypothetical protein	1.99	2.97	1.1	2.38	2.1	1.21	0	0.8	0	1.06	1.59	0.64	0.85	0	0.42	1.58	1.92	0.93	1.55	0.17	0	0.44	0.4	0	0.37	1.3	0	0.99	0	0.42	0	0	0.39	1.8	0.71	1.63	0	0	0.2	1.19	0.91	1.51
NC_002516.2	306174	306581	+	ID=cds-NP_248961.1;Parent=gene-PA0270;Dbxref=GenBank:NP_248961.1,GeneID:880648;Name=NP_248961.1;Note='Product name confidence: class 4 (Homologs of previously reported genes of unknown function%2C or no similarity to any previously reported sequences)';gbkey=CDS;locus_tag=PA0270;product=hypothetical protein;protein_id=NP_248961.1;transl_table=11	CDS	PA0270	hypothetical protein	2.13	1.2	0.89	1.88	2.26	0.78	2.07	0	1.33	0.94	1.32	1.38	3.44	1.01	2.72	2.97	6.63	2.2	1.25	1.68	0.5	0.47	0.43	1.88	1.4	1.74	1.1	2.85	1.38	2.24	1.77	0	0.83	0.88	1.52	1.92	0	0.48	1.9	1.65	2.94	3.09
NC_002516.2	306615	306899	+	ID=cds-NP_248962.1;Parent=gene-PA0271;Dbxref=GenBank:NP_248962.1,GeneID:880607;Name=NP_248962.1;Note='Product name confidence: class 4 (Homologs of previously reported genes of unknown function%2C or no similarity to any previously reported sequences)';gbkey=CDS;locus_tag=PA0271;product=hypothetical protein;protein_id=NP_248962.1;transl_table=11	CDS	PA0271	hypothetical protein	0	1.71	2.54	0.49	1.29	0.74	1.65	1.85	0	0.81	0	1.54	1.64	0	0	0.61	0	0	0	0.54	0	0.67	0	0.3	0.86	0	0	0	0	1.93	0.63	0	0.59	2.01	0	1.25	0	0.69	0.6	0	1.12	1.16
[truncated: 5,405 more rows]
[truncated: 86 more columns]

## Sheet: Log2FC
Sequence name	Start	End	Strand	Attributes	gbkey	locustag	product	Log2FC_15mpi_ctrl	Log2FC_15mpi_PHIKZ054	Log2FC_15mpi_PHIKZ055	Log2FC_15mpi_PHIKZ145	Log2FC_15mpi_PHIKZ037	Log2FC_15mpi_PHIKZ039	Log2FC_15mpi_PHIKZ002	Log2FC_15mpi_PHIKZ069	Log2FC_15mpi_PHIKZ129	Log2FC_15mpi_PHIKZ067	Log2FC_15mpi_PHIKZ137	Log2FC_15mpi_PHIKZ056	Log2FC_15mpi_PHIKZ065	Log2FC_15mpi_PHIKZ155	Log2FC_15mpi_PHIKZ272	Log2FC_15mpi_PHIKZ296	Log2FC_15mpi_PHIKZ050	Log2FC_15mpi_PHIKZ179	Log2FC_15mpi_PHIKZ072	Log2FC_15mpi_PHIKZ025	Log2FC_15mpi_PHIKZ165	Log2FC_15mpi_PHIKZ082	Log2FC_15mpi_PHIKZ075	Log2FC_15mpi_PHIKZ068	Log2FC_15mpi_PHIKZ049	Log2FC_15mpi_PHIKZ_p16	Log2FC_15mpi_PHIKZ062	Log2FC_15mpi_PHIKZ066	Log2FC_15mpi_PHIKZ_p27	Log2FC_15mpi_PHIKZ089	Log2FC_15mpi_PHIKZ120	Log2FC_15mpi_PHIKZ171	Log2FC_15mpi_PHIKZ122	Log2FC_15mpi_PHIKZ176	Log2FC_15mpi_PHIKZ174	Log2FC_15mpi_PHIKZ186	Log2FC_15mpi_PHIKZ153	Log2FC_15mpi_PHIKZ147	Log2FC_15mpi_PHIKZ_p49	Log2FC_15mpi_PHIKZ177	Log2FC_15mpi_PHIKZ104	Log2FC_15mpi_PHIKZ124
[truncated: 6,054 more rows]
[truncated: 75 more columns]

[truncated: 6 more sheets: tSNE, Heatmap Log2FC 15mpi PAO1, Heatmap Log2FC 30mpi PAO1, Heatmap Log2FC 15mpi PHIKZ, Heatmap Log2FC 30mpi PHIKZ, Log2FC Counts]
