# Supplementary material for: Programmable antisense oligomers for phage functional genomics
Source: Nature. 2025 Sep 10;646(8087):1195–203. doi: 10.1038/s41586-025-09499-6 (PMC12571901; doi:10.1038/s41586-025-09499-6)
Supplement: Supplementary file 8 — Materials and ASOs. List of strains, vectors, nucleotide oligomers and ASOs with design parameters. [file 41586_2025_9499_MOESM8_ESM.xlsx]

## Sheet: materials
Antibodies
Antibody-ID	epitope	production	description		source
99	anti-PHIKZ054 / anti-ChmA	Eurogentec (2481)	Polyclonal antibody serum against PHIKZ054, 1:10,000 dilution used in 5% BSA, produced by Eurogentec (2481) against purified PHIKZ054		this study, Eurogentec
6	anti-rabbit	Thermo Scientific (31460)	anti-rabbit(goat)-HRP, secondary antibody		Thermo Scientific (31460)
Oligos
Oligo-ID	Oligo-sequence		description		source
JVO-22286	CATGGTGAAGGGATCAATTCCCTG		amplification of pETM14-Nterm-H6-V5-TEV vector backbone		Gerovac et al. 2024
JVO-22287	TAAAAGGGCGAGCTCAGATCCG		amplification of pETM14-Nterm-H6-V5-TEV vector backbone		Gerovac et al. 2024
JVO-22288	CAGGGAATTGATCCCTTCACCATGGCTGTTAACGAAAACGAAATCGGC		amplification of PHIKZ054 insert fwd		this study
JVO-22289	AGCCGGATCTGAGCTCGCCCTTTTAGTACCAGGTACCCGGTGCATTATAG		amplification of PHIKZ054 insert rev		this study
JVO-21447	GGTGGATCCGGTGGATCAATGA		amplification of pJN-GFP vector backbone		this study
JVO-19806	GTTAATTTCTCCTGAATTCGCTAGCC		amplification of pJN-GFP vector backbone		this study
JVO-22527	TTTGGGCTAGCGAATTCAGGAGAAATTAACATGTCAGACGGTATGGTTTTATACACTGAC		amplification of PHIKZ155 insert fwd		this study
JVO-22528	TCCTTTGCTCATTGATCCACCGGATCCACCTTTTGGGAGAATAAATTGTGTATAGGGTGATTGATAGAT		amplification of PHIKZ155 insert rev		this study
JVO-20726	GAATTCGCTAGCCCAAAAAAACGGGTATGGAGAAACAGTAGAGAGTTGCG		amplification of pJN-TEV-3x-FLAG vector backbone		Gerovac et al. 2024
JVO-20727	GAGAACCTGTACTTTCAGGGATCTGACTACAAAGACCATGACGGTG		amplification of pJN-TEV-3x-FLAG vector backbone		Gerovac et al. 2024
JVO-22548	CCATACCCGTTTTTTTGGGCTAGCGAATTCATGTCAGACGGTATGGTTTTATACACTGAC		amplification of PHIKZ155 insert fwd		this study
JVO-22549	GTAGTCAGATCCCTGAAAGTACAGGTTCTCTTTTGGGAGAATAAATTGTGTATAGGGTGATTG		amplification of PHIKZ155 insert rev		this study
JVO-23250	CGATGCTCATGAATAGTGAATACGTTAGAAAAG		primer for site directed mutagenesis PHIKZ155_D102N		this study
JVO-23251	CTTTTCTAACGTATTCACTATTCATGAGCATCG		primer for site directed mutagenesis PHIKZ155_D102N		this study
JVO-23244	GAAATTAATACGACTCACTATAGGGGCTTTGTTTAACTTTAAGAAGGAGATATACCATGTCAGACGGTATGGTTTTATACACTGAC		amplification of PHIKZ155 with T7 promoter for IVT/TXTL		this study
JVO-23245	CAGCAAAAAACCCCTCAAGACCCGTTTAGAGGCCCCAAGGGGTTATGCTAGGGATCTCATTTTGGGAGAATAAATTGTGTATAGGGTGATTG		amplification of PHIKZ155 with T7 promoter for IVT/TXTL		this study
JVO-23213	CAGTAGCTTGAGTTTGAACGGTG		Southern-Blot probe for PHIKZ genome complementary to chmA ORF		this study
JVO-23279	CCTTGGAGAGTTTGAGTTTGCAC		Southern-Blot probe for PHIPA3 genome complementary to chmA ORF (gene 053)		this study
JVO-15848	TGAGTTCGGGAAGGGATCAGG		Southern-Blot probe for PAO1 genome complementary to the rRNA gene		this study
JVRNA-001	AUAUAAGGGAACAUAGAUAAACCCCUCCCUAAUAAAAUG		RNA template for cleavage assay		Sigma, this study
JVO-23273	CATTTTATTAGGGAGGGGTTTATCTATGTTCCCTTATAT		reverse complement oligo for JVRNA-001		this study
Plasmids (Vectors)
Plasmid-ID	encoded gene	resistance	description		source
pMiG047N	H6-V5-TEV-PHIKZ014	ampicillin	pETM14 vector with PHIKZ014		Sigma, Gerovac et al. 2024
pMiG118	H6-V5-TEV-PHIKZ054	ampicillin	pETM14 vector with His6-V5-TEV-PHIKZ054		this study
pKC-24	PHIKZ014-TEV-FLAG	gentamycin	pJN105 vector, arabinose inducible (pBAD promoter), gentamycin resistance, PHIKZ014-TEV-3xFLAG encoded		Gerovac et al. 2024
pKC63	PHIKZ054-GFP	gentamycin	pJN105 vector, arabinose inducible (pBAD promoter), gentamycin resistance, PHIKZ054-GFP encoded, imaging of localisation		Vogel lab
pLBu005	PHIKZ155-GFP	gentamycin	pJN105 vector, arabinose inducible (pBAD promoter), gentamycin resistance, PHIKZ155-GFP encoded, imaging of localisation		this study
pLBu019	PHIKZ155-TEV-3xFLAG	gentamycin	pJN105 vector, arabinose inducible (pBAD promoter), gentamycin resistance, PHIKZ155-TEV-3xFLAG encoded		this study, pLbu019
pLBu021	PHIKZ155(D102N)-TEV-3xFLAG	gentamycin	pJN105 vector, arabinose inducible (pBAD promoter), gentamycin resistance, PHIKZ155(D102N)-TEV-3xFLAG encoded		this study, pLbu021
Strains
Strain-ID	Species Strain	encoded gene	description		source
JVS-02000	E. coli Top F´	F´-Episom-lac repressor			Invitrogen
JVS-12280	E. coli BL21		BL21-CodonPlus (DE3)-RIL cells contain extra copies of the argU, ileY, and leuW tRNA genes (Agilent Technologies)		C. Kisker (JMU University, Würzburg), Agilent Technologies
JVS-13584	E. coli TopF´	H6-V5-TEV-PHIKZ054	JVS-02000 transformed with pETM14-H6-V5-TEV-PHIKZ054 (pMiG118)		this study
JVS-13593	E. coli BL21	H6-V5-TEV-PHIKZ054	JVS-12280 transformed with pETM14-H6-V5-TEV-PHIKZ054 (pMiG118)		this study
	PHIKZ	wt	phage		R. Lavigne (KU Leuven, Belgium)
	PHIPA3	wt	phage		J. Bondy-Denomy (UCSF, USA)
	PHIKZ	ΔphuZ	phage		J. Bondy-Denomy (UCSF, USA), Guan et al. 2022 Nat Microbiol
	SPO1	wt	phage		BGSC:1P4
	RAY	wt	phage		J. Pogliano (UCSD, USA), Prichard et al. 2023
	PP7	wt	phage		You-Hee Cho (CHA University, South Korea)
JVS-11761	Pseudomonas aeruginosa PAO1	wt	DSMZ: DSM22644		DSMZ (DSM22644)
JVS-13612	Pseudomonas aeruginosa PA14	wt			R. Lavigne (KU Leuven, Belgium)
JVS-13652	Pseudomonas aeruginosa PaLo8	wt	clinical isolate, NCBI, PRJNA731114		R. Lavigne (KU Leuven, Belgium)
JVS-13653	Pseudomonas aeruginosa PaLo9	wt	clinical isolate, NCBI, PRJNA731114		R. Lavigne (KU Leuven, Belgium)
JVS-13654	Pseudomonas aeruginosa PaLo39	wt	clinical isolate, NCBI, PRJNA731114		R. Lavigne (KU Leuven, Belgium)
JVS-13498	Pseudomonas aeruginosa PaLo44	wt	clinical isolate, NCBI, PRJNA731114		R. Lavigne (KU Leuven, Belgium)
JVS-13634	Pantoea agglomerans	wt	DSMZ: DSM3493		DSMZ (DSM3493)
JVS-12748	Bacillus subtilis 168	wt	lab strain Bacillus		BGSC:1A1
JVS-13696	E. coli Top F´	PHIKZ155-GFP	JVS-02000 transformed with pJN105-PHIKZ155-GFP (pLBu005)		this study
JVS-13713	Pseudomonas aeruginosa PAO1	PHIKZ155-GFP	JVS-11761 transformed with pJN105-PHIKZ155-GFP (pLBu005)		this study
JVS-13826	E. coli Top F´	PHIKZ155	JVS-02000 transformed with pJN105-PHIKZ155-TEV-3xFLAG (pLBu019)		this study
JVS-13827	Pseudomonas aeruginosa PAO1	PHIKZ155	JVS-11761 transformed with pJN105-PHIKZ155-TEV-3xFLAG (pLBu019)		this study
JVS-13825	E. coli Top F´	PHIKZ155CDN	JVS-02000 transformed with pJN105-PHIKZ155CDN-TEV-3xFLAG (pLBu021)		this study
JVS-13821	Pseudomonas aeruginosa PAO1	PHIKZ155CDN	JVS-11761 transformed with pJN105-PHIKZ155CDN-TEV-3xFLAG (pLBu021)		this study
ASO compounds														PHAGE								HOST
JVPNA	Name	Peptide sequence	AS Sequence (PNA)	Position to AUG	Organism	ε	CFU/PFU (---,--,-," ", +, ++, +++)	SC_bases	%_SC_bases	Tm (°C)	pur_perc	long_pur_stretch	Mw	OT_TIR_0mm	OT_TIR_1mm	OT_TIR_2mm	OT_TIR_3mm	OT_tot_0mm	OT_tot_1mm	OT_tot_2mm	OT_tot_3mm	OT_TIR_0mm	OT_TIR_1mm	OT_TIR_2mm	OT_TIR_3mm	OT_tot_0mm	OT_tot_1mm	OT_tot_2mm	OT_tot_3mm
JVpna-22	KFF-1-acpP-scr (ctrl. for SPO1)	KFFKFFKFFK	TCACTATCTC			88200		2	20	49.4968	20	1	2271.15
JVPNA-79	RXR-acpP-PC (ctrl.)	RXRRXRRXRRXRXB	GACATAATTGT			119200		4	36.36	43.2	54.55	2	2629.59
Jvpna-1958	KFF-ChmA_PHIKZ054_1	KFFKFFKFFK	ATACCTTTACG	-16;6	PhiKZ	107000		2	18.18	46.8329	36.36	1	2564.48	0	0	1	9	3	1	38	93	0	0	3	6	0	6	26	80
Jvpna-1962	Tat-ChmA_PHIKZ054_1	GRKKRRQRRRYK	ATACCTTTACG	-16;6	PhiKZ	107000	+++	2	18.18	46.8329	36.36	1	2564.48	0	0	1	9	3	1	38	93	0	0	3	6	0	6	26	80
JVPNA-72	RXR-ChmA_PHIKZ054_1	RXRRXRRXRRXRXB	ATACCTTTACG	-16 to -6	PhiKZ	107000	+++	2	18.18	46.8329	36.36	1	2564.48	0	0	1	9	3	1	38	93	0	0	3	6	0	6	26	80
JVPNA-73	RXR-ChmA_PHIKZ054_2	RXRRXRRXRRXRXB	GTTAACAGCCA	+2 to +12	PhiKZ	115200	+++	6	54.55	55.9601	54.55	2	2601.61	0	1	0	0	1	3	18	45	0	0	6	5	0	10	92	345
JVPNA-125	RXR-PHIKZ055_1	RXRRXRRXRRXRXB	ACTCCTGTTTA	-6 to +5	PhiKZ	101900	+++	2	18.18	51.3533	27.27	1	2554.41	0	0	3	3	1	2	8	25	0	3	22	65	0	6	61	275
JVPNA-126	RXR-PHIKZ055_2	RXRRXRRXRRXRXB	TAAAGACCCAT	+1 to +11	PhiKZ	117200	+++	2	18.18	53.362	54.55	5	2584.62	0	0	0	0	1	1	8	12	0	2	7	6	0	4	26	148
JVPNA-127	RXR-PHIKZ073_1	RXRRXRRXRRXRXB	TCTTCCATTAC	-19 to -8	PhiKZ	96800	+	2	18.18	50.4315	18.18	1	2513.36	0	3	3	9	1	7	36	96	0	2	6	21	1	28	217	603
JVPNA-128	RXR-PHIKZ073_2	RXRRXRRXRRXRXB	TCAATAGGCAT	+1 to +11	PhiKZ	117200		2	18.18	53.5336	54.55	3	2615.6	0	0	1	1	1	5	15	59	0	1	2	7	0	2	47	169
JVPNA-129	RXR-PHIKZ094_1	RXRRXRRXRRXRXB	TACAATTCCTC	-12 to -2	PhiKZ	101900	+	4	36.36	50.4315	27.27	2	2523.43	0	0	1	5	1	0	15	42	0	0	6	22	0	9	79	214
JVPNA-130	RXR-PHIKZ094_2	RXRRXRRXRRXRXB	AGTTCATTTAC	-4 to +7	PhiKZ	109000		2	18.18	41.2267	36.36	2	2578.47	0	0	3	13	2	7	40	119	0	1	7	27	0	3	46	172
JVPNA-131	RXR-PHIKZ119_1	RXRRXRRXRRXRXB	GAAAGTACCTA	-15 to -4	PhiKZ	122300	++	4	36.36	50.0769	63.64	5	2625.67	0	0	0	0	2	1	11	45	0	0	2	3	0	1	20	84
JVPNA-132	RXR-PHIKZ119_2	RXRRXRRXRRXRXB	GGTCATTGTGA	-5 to +6	PhiKZ	115200		3	27.27	55.5071	54.55	2	2663.57	0	1	2	3	1	1	14	37	0	0	18	38	0	0	40	153
JVPNA-133	RXR-PHIKZ145_1	RXRRXRRXRRXRXB	TCCTTGCTGTA	-19 to -8	PhiKZ	99900	tox	2	18.18	59.4026	27.27	1	2571.4	0	1	0	0	1	2	7	21	0	3	19	40	4	59	414	1129
JVPNA-134	RXR-PHIKZ145_2	RXRRXRRXRRXRXB	AACATTTGCCA	+2 to +12	PhiKZ	112100		2	18.18	49.797	45.45	2	2574.55	0	0	3	5	1	3	20	45	0	0	3	14	0	2	24	99
JVPNA-832	RXR-PHIKZ014_1	RXRRXRRXRRXRXB	GGTGTATTTTC	-11 to -1	PhiKZ	107000	(++)	2	18.18	46.6206	36.36	2	2626.44	0	0	6	7	1	7	25	86	0	0	5	1	0	5	30	74
JVPNA-833	RXR-PHIKZ014_2	RXRRXRRXRRXRXB	TATTGTTTCAT	+1 to +11	PhiKZ	105900	(++)	2	18.18	38.7539	27.27	1	2582.39	0	4	3	4	1	10	45	97	0	4	18	58	0	6	33	145
JVPNA-834	RXR-PHIKZ014_3	RXRRXRRXRRXRXB	ATGGTGTATTT	-9 to +2	PhiKZ	114100	(+)	2	18.18	44.9424	45.45	2	2650.5	0	0	1	1	1	2	30	58	0	4	11	18	0	12	93	279
JVPNA-958	RXR-Dip_PHIKZ037_SD	RXRRXRRXRRXRXB	TTTCTAACCTC	-13 to -2	PhiKZ	96800	+	2	18.18	50.1152	18.18	2	2513.36	0	0	3	9	1	3	22	58	0	0	4	9	0	0	8	30
JVPNA-959	RXR-Dip_PHIKZ037_start	RXRRXRRXRRXRXB	ATTGAGTCATT	-1 to +10	PhiKZ	114100	tox	3	27.27	44.5652	45.45	3	2619.52	0	1	2	1	1	2	28	38	0	1	11	27	0	5	28	77
JVPNA-960	RXR-PhuZ_PHIKZ039_SD	RXRRXRRXRRXRXB	ATTACACCTCA	-9 to +2	PhiKZ	107000	++	2	18.18	51.655	36.36	1	2533.5	0	1	1	6	1	1	12	41	0	0	2	16	0	0	15	127
JVPNA-961	RXR-PhuZ_PHIKZ039_start	RXRRXRRXRRXRXB	GACATCATTAC	-3 to +8	PhiKZ	112100		2	18.18	47.6184	45.45	2	2574.55	0	1	0	4	1	4	35	130	0	1	5	10	0	7	37	170
JVPNA-962	RXR-ChmB_PHIKZ002_SD	RXRRXRRXRRXRXB	TGTTTAGCTTC	-11 to +1	PhiKZ	101900	+	4	36.36	49.9192	27.27	2	2585.39	0	0	0	2	2	4	33	91	0	0	2	3	1	2	13	29
JVPNA-963	RXR-ChmB_PHIKZ002_start	RXRRXRRXRRXRXB	CCCATTGTTTA	-6 to +5	PhiKZ	101900	tox	2	18.18	48.0421	27.27	1	2554.41	0	0	3	3	2	8	40	82	0	0	2	17	0	0	32	161
JVPNA-964	RXR-PicA_PHIKZ069_SD	RXRRXRRXRRXRXB	ATAGAACTACC	-9 to +2	PhiKZ	117200	+++	3	27.27	50.3221	54.55	4	2584.62	0	0	1	0	1	8	17	38	0	0	6	1	0	0	43	191
JVPNA-965	RXR-PicA_PHIKZ069_start	RXRRXRRXRRXRXB	CCTAACATAGA	-3 to +8	PhiKZ	117200	+++	3	27.27	49.9083	54.55	3	2584.62	0	0	1	3	2	1	13	38	0	0	0	4	0	1	17	76
JVPNA-966	RXR-PHIKZ070_SD	RXRRXRRXRRXRXB	CTCTTCACCTA	-14 to -3	PhiKZ	94800		2	18.18	56.0573	18.18	1	2499.37	0	1	1	3	1	3	33	57	0	0	8	39	0	12	262	768
JVPNA-967	RXR-PHIKZ070_start	RXRRXRRXRRXRXB	GATCATATCCT	-5 to +6	PhiKZ	107000		4	36.36	51.075	36.36	2	2564.48	0	1	1	1	1	6	21	67	0	0	8	20	0	5	35	111
JVPNA-968	RXR-PHIKZ129_SD	RXRRXRRXRRXRXB	CATTTGAGGCT	-8 to +3	PhiKZ	110100		2	18.18	55.4328	45.45	4	2622.52	0	0	1	1	1	1	8	20	0	1	1	8	0	2	57	278
JVPNA-969	RXR-PHIKZ129_start	RXRRXRRXRRXRXB	GTATAGCCATT	-1 to +10	PhiKZ	112100		4	36.36	51.1522	45.45	2	2605.53	0	1	4	5	3	6	23	46	0	2	10	21	0	13	104	359
JVPNA-970	RXR-ChmC_PHIKZ067_SD	RXRRXRRXRRXRXB	TGTGATAACTC	-13 to -2	PhiKZ	112100	++	2	18.18	50.7876	45.45	2	2605.53	0	0	2	1	1	2	21	59	0	0	2	7	0	1	11	36
JVPNA-971	RXR-ChmC_PHIKZ067_start	RXRRXRRXRRXRXB	TGTTGTGACAT	+1 to +11	PhiKZ	112100	+	3	27.27	52.8321	45.45	2	2636.51	0	0	0	2	1	3	12	16	0	1	4	5	0	3	23	104
JVPNA-972	RXR-ChmA_PHIKZ054_scr4 (Ctrl. for PP7)	RXRRXRRXRRXRXB	ATCCATATTCG	-16 to -6	PhiKZ	107000		4	36.36	46.7867	36.36	1	2564.48	0	0	3	5	0	3	34	72	0	0	4	13	0	5	28	111
JVPNA-973	RXR-ChmA_PHIKZ054_scr3	RXRRXRRXRRXRXB	ATACATCTTCG	-16 to -6	PhiKZ	107000		2	18.18	46.8066	36.36	1	2564.48	0	0	0	2	0	1	23	84	0	0	7	10	0	11	98	409
JVPNA-974	RXR-ChmA_PHIKZ054_scr2	RXRRXRRXRRXRXB	ATACTTCTACG	-16 to -6	PhiKZ	107000		2	18.18	47.474	36.36	1	2564.48	0	0	0	3	0	2	22	71	0	0	1	8	0	8	35	102
JVPNA-975	RXR-ChmA_PHIKZ054_SD10	RXRRXRRXRRXRXB	ACCTTTACGA	-18 to -8	PhiKZ	98400	+++	2	20	46.6649	40	2	2322.27	0	0	5	5	3	16	76	65	0	0	1	4	1	7	27	51
JVPNA-976	RXR-ChmA_PHIKZ054_SD9	RXRRXRRXRRXRXB	CCTTTACGA	-18 to -9	PhiKZ	84700	+++	2	22.22	40.768	33.33	2	2069.99	0	1	1	0	5	31	56	0	0	1	4	0	2	20	60	0
JVPNA-977	RXR-ChmA_PHIKZ054_SD12	RXRRXRRXRRXRXB	AATACCTTTACG	-16 to -5	PhiKZ	120700	+++	2	16.67	48.5091	41.67	2	2816.76	0	0	0	4	2	1	13	72	0	0	1	4	0	3	19	65
JVPNA-978	RXR-ChmA_PHIKZ054_start10	RXRRXRRXRRXRXB	TAACAGCCAT	+1 to +10	PhiKZ	103500	+++	2	20	51.8677	50	2	2332.34	1	1	1	1	4	9	32	34	0	4	26	25	0	28	416	940
JVPNA-979	RXR-ChmA_PHIKZ054_start10	RXRRXRRXRRXRXB	GTTAACAGCC	+2 to +11	PhiKZ	101500	+++	6	60	52.0765	50	2	2349.33	0	1	0	1	1	6	39	66	0	1	6	4	0	22	217	442
JVPNA-980	RXR-ChmA_PHIKZ054_start9	RXRRXRRXRRXRXB	ACAGCCATT	-1 to +8	PhiKZ	89800	+++ (tox)	2	22.22	47.5092	44.44	2	2080.06	0	7	7	0	1	30	43	0	1	15	46	0	14	331	669	0
JVPNA-981	RXR-ChmA_PHIKZ054_start12	RXRRXRRXRRXRXB	GTTAACAGCCAT	+1 to +12	PhiKZ	123800	+	6	50	57.7908	50	2	2843.82	0	1	0	1	1	2	9	37	0	0	8	15	0	1	36	200
JVPNA-1168	RXR-PHIKZ137_SD	RXRRXRRXRRXRXB	AGGCCACCTGC	-13;-2	PhiKZ	104100		4	36.36	73.2591	45.45	3	2580.55	0	0	0	1	2	1	8	17	0	5	9	23	7	170	943	1902
JVPNA-1169	RXR-PHIKZ137_Start_1	RXRRXRRXRRXRXB	TGCAGGCCACC	-10;1	PhiKZ	104100		4	36.36	73.584	45.45	3	2580.55	0	0	0	0	2	1	2	3	0	1	20	22	10	242	1622	3790
JVPNA-1170	RXR-PHIKZ137_Start_2	RXRRXRRXRRXRXB	GATAAGCTCAT	0;11	PhiKZ	117200		4	36.36	50.6113	54.55	3	2615.6	0	0	0	2	2	3	8	26	0	0	4	10	0	8	48	173
JVPNA-1171	RXR-PHIKZ056_SD	RXRRXRRXRRXRXB	TTTTACCCTTA	-14;-3	PhiKZ	98800	+	2	18.18	44.9912	18.18	1	2527.35	0	1	2	2	1	5	29	47	0	0	1	7	0	1	11	36
JVPNA-1172	RXR-PHIKZ056_Start_1	RXRRXRRXRRXRXB	TGTTTTTACCC	-11;0	PhiKZ	96800		2	18.18	49.403	18.18	1	2544.34	0	1	2	2	1	2	19	68	0	1	3	11	0	6	18	62
JVPNA-1173	RXR-PHIKZ056_Start_2	RXRRXRRXRRXRXB	TTTTGTTCCAT	0;11	PhiKZ	98800	++	2	18.18	44.8105	18.18	1	2558.33	0	1	2	0	1	4	23	52	0	0	8	33	0	3	69	331
JVPNA-1174	RXR-PHIKZ065_SD	RXRRXRRXRRXRXB	CTCAGGTGTAT	-15;-4	PhiKZ	110100	+	2	18.18	56.8889	45.45	3	2622.52	0	0	0	0	2	4	13	27	0	0	4	10	0	4	96	534
JVPNA-1175	RXR-PHIKZ065_Start_1	RXRRXRRXRRXRXB	TCATTCTCAGG	-10;1	PhiKZ	105000	++	2	18.18	56.0274	36.36	3	2581.47	0	0	0	3	3	4	22	30	0	1	7	23	1	4	21	108
JVPNA-1176	RXR-PHIKZ065_Start_2	RXRRXRRXRRXRXB	ACACATTCATC	-1;10	PhiKZ	107000	+	2	18.18	48.7609	36.36	1	2533.5	0	0	3	6	2	3	22	67	0	2	12	39	0	4	55	123
JVPNA-1177	RXR-PHIKZ155_SD	RXRRXRRXRRXRXB	TGTTTCCTCAT	-14;-3	PhiKZ	96800	+++	2	18.18	52.6342	18.18	1	2544.34	0	0	9	10	1	2	21	41	0	3	38	61	0	9	92	403
JVPNA-1178	RXR-PHIKZ155_Start_1	RXRRXRRXRRXRXB	TTATTGTTTCC	-10;1	PhiKZ	98800	++	2	18.18	42.2595	18.18	1	2558.33	0	2	2	3	1	6	25	60	0	6	11	24	1	9	32	97
JVPNA-1179	RXR-PHIKZ155_Start_2	RXRRXRRXRRXRXB	GTCTGACATTA	-2;9	PhiKZ	112100		3	27.27	49.7114	45.45	2	2605.53	0	0	1	5	1	2	11	36	0	0	4	13	0	0	19	77
JVPNA-1180	RXR-PHIKZ272_SD	RXRRXRRXRRXRXB	TTAATTCCCGT	-13;-2	PhiKZ	101900		4	36.36	50.8094	27.27	2	2554.41	0	0	2	1	1	3	15	51	0	1	5	5	0	2	28	106
JVPNA-1181	RXR-PHIKZ272_Start_1	RXRRXRRXRRXRXB	TGGTTAATTCC	-10;1	PhiKZ	107000		4	36.36	49.9087	36.36	2	2595.46	0	1	2	3	2	5	40	74	0	1	0	3	0	2	2	11
JVPNA-1182	RXR-PHIKZ272_Start_2	RXRRXRRXRRXRXB	CTATAAACATG	-1;10	PhiKZ	119200		4	36.36	39.2082	54.55	3	2598.61	0	0	1	6	1	4	25	70	0	0	0	8	0	1	4	25
JVPNA-1183	RXR-PHIKZ296_SD	RXRRXRRXRRXRXB	GGGTTAGCTTT	-15;-4	PhiKZ	110100		4	36.36	56.4796	45.45	3	2653.5	0	0	0	3	1	3	27	56	0	0	1	3	0	2	17	65
JVPNA-1184	RXR-PHIKZ296_Start_1	RXRRXRRXRRXRXB	ACATTTTGGGG	-7;4	PhiKZ	115200		2	18.18	54.1828	54.55	4	2663.57	0	0	1	5	1	1	10	42	0	0	2	4	0	2	7	40
JVPNA-1185	RXR-PHIKZ296_Start_2	RXRRXRRXRRXRXB	TCCAAACATTT	-2;9	PhiKZ	109000		3	27.27	44.8105	36.36	3	2547.49	0	0	2	4	1	5	17	48	0	1	1	9	0	1	17	38
JVPNA-1206	RXR-PHIKZ050_1	RXRRXRRXRRXRXB	ATATCTCTCAG	-16;-5	PhiKZ	107000	+	4	36.36	49.6316	36.36	2	2564.48	0	0	1	4	2	2	9	27	0	0	5	21	0	3	25	67
JVPNA-1207	RXR-PHIKZ050_2	RXRRXRRXRRXRXB	TCATTTCACAT	-7;4	PhiKZ	103900	++	2	18.18	45.9141	27.27	1	2537.42	0	0	0	3	1	5	21	62	0	3	4	23	0	5	30	143
JVPNA-1208	RXR-PHIKZ179_1	RXRRXRRXRRXRXB	TGTTATCCTAT	-14;-3	PhiKZ	103900		2	18.18	47.7481	27.27	1	2568.4	0	0	5	3	1	1	16	31	0	0	1	6	0	0	12	42
JVPNA-1209	RXR-PHIKZ179_2	RXRRXRRXRRXRXB	CATGGTTGTTA	-8;3	PhiKZ	112100		4	36.36	48.4681	45.45	2	2636.51	0	0	4	3	1	1	18	43	0	4	19	46	0	10	113	479
JVPNA-1210	RXR-PHIKZ072_1	RXRRXRRXRRXRXB	ATCTCCCAAGA	-14;-3	PhiKZ	110100	+++	3	27.27	57.7154	45.45	4	2560.56	0	0	1	0	1	2	3	12	0	2	8	21	0	4	42	187
JVPNA-1211	RXR-PHIKZ072_2	RXRRXRRXRRXRXB	TTCATCGCATC	-6;5	PhiKZ	99900		2	18.18	54.2641	27.27	1	2540.42	0	0	0	1	1	3	11	20	0	4	32	84	1	54	247	583
JVPNA-1212	RXR-PHIKZ025_1	RXRRXRRXRRXRXB	ACACTGCCCTT	-11;0	PhiKZ	97900		2	18.18	64.5111	27.27	1	2526.43	0	0	0	0	1	0	2	11	0	0	2	13	0	30	180	676
JVPNA-1213	RXR-PHIKZ025_2	RXRRXRRXRRXRXB	ACGTCCATACA	-3;8	PhiKZ	110100		4	36.36	56.5873	45.45	1	2560.56	0	0	1	1	1	1	12	29	0	0	4	17	0	4	89	404
JVPNA-1214	RXR-PHIKZ165_1	RXRRXRRXRRXRXB	AACCCTTAATA	-15;-4	PhiKZ	114100	+	4	36.36	43.9606	45.45	2	2557.56	0	0	0	1	1	0	11	44	0	0	4	9	0	0	22	72
JVPNA-1215	RXR-PHIKZ165_2	RXRRXRRXRRXRXB	ATCTGCATGAT	-3;8	PhiKZ	112100		4	36.36	52.0383	45.45	2	2605.53	0	0	1	3	1	1	18	46	0	6	24	64	1	76	333	831
JVPNA-1216	RXR-PHIKZ082_1	RXRRXRRXRRXRXB	TGCTATAACCT	-11;0	PhiKZ	107000		4	36.36	54.3608	36.36	2	2564.48	0	1	1	0	1	6	16	47	0	0	2	5	0	0	7	25
JVPNA-1217	RXR-PHIKZ082_2	RXRRXRRXRRXRXB	GACATTGCTAT	-6;5	PhiKZ	112100	+	2	18.18	50.4687	45.45	2	2605.53	0	0	0	1	1	4	11	27	0	1	9	13	0	6	69	210
JVPNA-1218	RXR-PHIKZ075_1	RXRRXRRXRRXRXB	ACTAGTAAGTC	-16;-5	PhiKZ	117200		6	54.55	50.3769	54.55	3	2615.6	0	0	0	0	2	1	16	37	0	0	0	1	0	0	11	27
JVPNA-1219	RXR-PHIKZ075_2	RXRRXRRXRRXRXB	TTACCACCTTT	-7;4	PhiKZ	96800		2	18.18	52.9971	18.18	1	2513.36	1	0	0	3	4	7	40	60	0	0	4	12	0	6	108	529
JVPNA-1220	RXR-PHIKZ068_1	RXRRXRRXRRXRXB	TTAACCTCTTT	-12;-1	PhiKZ	98800	tox	4	36.36	45.6442	18.18	2	2527.35	0	11	6	6	1	15	31	33	0	0	12	38	0	5	30	124
JVPNA-1221	RXR-PHIKZ068_2	RXRRXRRXRRXRXB	ATTTGCATTTT	-3;8	PhiKZ	105900	+++	4	36.36	34.6474	27.27	1	2582.39	0	1	4	7	3	5	42	58	0	1	7	16	0	2	19	73
JVPNA-1222	RXR-PHIKZ049_1	RXRRXRRXRRXRXB	ATACCCTAAAA	-15;-4	PhiKZ	119200	+++	2	18.18	43.9606	54.55	4	2567.63	0	0	0	0	1	0	8	17	0	0	2	0	0	1	7	24
JVPNA-1223	RXR-PHIKZ049_2	RXRRXRRXRRXRXB	AGCCATGGTAA	-5;6	PhiKZ	120300		6	54.55	58.3403	63.64	2	2642.66	0	2	5	4	2	11	13	32	0	4	32	88	0	13	141	698
JVPNA-1224	RXR-PHIKZ_p16_PHIKZ052_1	RXRRXRRXRRXRXB	CCCCAATTTAC	-14;-3	PhiKZ	99900		4	36.36	52.9182	27.27	2	2509.44	0	0	0	1	1	2	11	26	0	0	2	8	0	2	11	57
JVPNA-1225	RXR-PHIKZ_p16_PHIKZ052_2	RXRRXRRXRRXRXB	ATCAACCACCT	-2;9	PhiKZ	105000	+	2	18.18	58.29	36.36	2	2519.51	0	0	1	3	1	6	23	56	0	1	5	8	0	25	205	539
JVPNA-1226	RXR-PHIKZ062_1	RXRRXRRXRRXRXB	GAACTCCAAAA	-14;-3	PhiKZ	122300	tox	2	18.18	47.6837	63.64	4	2594.69	0	0	2	1	1	1	6	30	0	3	11	28	0	5	95	482
JVPNA-1227	RXR-PHIKZ062_2	RXRRXRRXRRXRXB	TTTTGGCATAT	-2;9	PhiKZ	109000		4	36.36	45.8606	36.36	2	2609.45	0	0	1	3	1	7	18	37	0	1	3	16	0	1	15	158
JVPNA-1228	RXR-PHIKZ066_1	RXRRXRRXRRXRXB	TATTGCCTTTT	-14;-3	PhiKZ	98800	(prophage)	2	18.18	45.4093	18.18	1	2558.33	0	0	1	2	1	5	21	22	0	0	4	19	0	1	59	335
JVPNA-1229	RXR-PHIKZ066_2	RXRRXRRXRRXRXB	TTATTATTGCC	-10;1	PhiKZ	103900	+	2	18.18	43.3612	27.27	1	2568.4	0	1	3	5	1	5	24	61	0	0	4	3	0	0	15	70
JVPNA-1230	RXR-PHIKZ100_1	RXRRXRRXRRXRXB	TTACCTCAATG	-15;-4	PhiKZ	107000	tox	2	18.18	49.7972	36.36	2	2564.48	0	2	2	4	2	4	11	19	0	0	12	22	0	2	24	77
JVPNA-1231	RXR-PHIKZ100_2	RXRRXRRXRRXRXB	ATCCATGGTAT	-5;6	PhiKZ	112100	tox (prophage)	6	54.55	52.7928	45.45	2	2605.53	0	1	4	6	1	3	27	38	0	3	19	66	1	10	95	403
JVPNA-1232	RXR-PHIKZ_p27_PHIKZ079_1	RXRRXRRXRRXRXB	CGATATCCTTT	-13;-2	PhiKZ	101900	(prophage)	6	54.55	47.5903	27.27	2	2554.41	0	0	0	5	1	2	22	52	0	1	17	15	0	21	101	329
JVPNA-1233	RXR-PHIKZ_p27_PHIKZ079_2	RXRRXRRXRRXRXB	TCATGACGATA	-7;4	PhiKZ	117200		6	54.55	51.1296	54.55	2	2615.6	0	0	1	1	1	2	9	23	1	4	19	52	2	28	190	677
JVPNA-1234	RXR-PHIKZ188_1	RXRRXRRXRRXRXB	TAATCCCTCAT	-14;-3	PhiKZ	101900	tox	2	18.18	53.7019	27.27	2	2523.43	0	1	0	5	2	2	6	20	0	0	5	18	0	0	19	93
JVPNA-1235	RXR-PHIKZ188_2	RXRRXRRXRRXRXB	ATTACTAATCC	-9;2	PhiKZ	109000		4	36.36	42.6068	36.36	2	2547.49	0	0	1	2	1	6	27	71	0	0	1	3	0	0	3	19
JVPNA-1236	RXR-PHIKZ077_1	RXRRXRRXRRXRXB	AAAACTCCATT	-13;-2	PhiKZ	114100	tox	2	18.18	43.3452	45.45	4	2557.56	0	1	3	6	1	3	14	33	0	2	14	39	0	5	52	223
JVPNA-1237	RXR-PHIKZ077_2	RXRRXRRXRRXRXB	AGTAGCCATTT	-2;9	PhiKZ	112100	tox	2	18.18	52.0885	45.45	2	2605.53	0	2	8	8	2	11	34	60	0	0	9	25	0	5	127	487
JVPNA-1238	RXR-PHIKZ089_1	RXRRXRRXRRXRXB	TTCTCTTCCTA	-13;-2	PhiKZ	91700	++	2	18.18	52.7797	9.09	1	2503.29	0	1	0	1	1	1	15	39	0	0	10	30	0	12	171	550
JVPNA-1239	RXR-PHIKZ089_2	RXRRXRRXRRXRXB	TAATGGCATTT	-2;9	PhiKZ	114100	++	4	36.36	45.8606	45.45	2	2619.52	0	0	0	3	1	4	23	23	1	1	5	20	1	2	44	224
JVPNA-1240	RXR-PHIKZ120_1	RXRRXRRXRRXRXB	TTTATTCCTAC	-13;-2	PhiKZ	98800	+++	2	18.18	43.585	18.18	1	2527.35	0	0	5	7	1	2	15	26	0	0	2	19	0	0	14	89
JVPNA-1241	RXR-PHIKZ120_2	RXRRXRRXRRXRXB	TACGCTCATTT	-2;9	PhiKZ	101900	tox	2	18.18	51.1233	27.27	1	2554.41	0	0	4	3	1	3	15	21	0	3	28	112	0	10	98	394
JVPNA-1242	RXR-PHIKZ171_1	RXRRXRRXRRXRXB	TTTACACCTAC	-15;-4	PhiKZ	101900	++	2	18.18	51.0449	27.27	1	2523.43	0	0	1	4	1	2	23	51	0	0	1	1	0	0	9	47
JVPNA-1243	RXR-PHIKZ171_2	RXRRXRRXRRXRXB	AGATTCCATCT	-2;9	PhiKZ	107000		4	36.36	51.9529	36.36	3	2564.48	0	1	3	1	2	3	21	45	0	2	15	34	1	5	80	317
JVPNA-1244	RXR-PHIKZ098_1	RXRRXRRXRRXRXB	AACTCCATGTG	-17;-6	PhiKZ	110100	tox	4	36.36	54.8951	45.45	2	2591.54	0	0	0	4	1	2	16	26	0	6	18	45	0	25	215	644
JVPNA-1245	RXR-PHIKZ098_2	RXRRXRRXRRXRXB	GCATGGGTTTA	-7;4	PhiKZ	115200	(prophage)	4	36.36	55.8536	54.55	3	2663.57	0	1	0	0	1	1	8	21	0	6	41	88	0	16	126	329
JVPNA-1246	RXR-PHIKZ122_1	RXRRXRRXRRXRXB	AAATCTACCTT	-13;-2	PhiKZ	109000	+	2	18.18	44.6827	36.36	3	2547.49	0	1	0	1	2	6	28	40	0	0	1	6	0	0	5	55
JVPNA-1247	RXR-PHIKZ122_2	RXRRXRRXRRXRXB	ACCATTGAAAT	-6;5	PhiKZ	119200	+	3	27.27	43.8605	54.55	4	2598.61	0	0	1	3	3	7	38	83	0	2	6	7	0	8	47	179
JVPNA-1248	RXR-PHIKZ140_1	RXRRXRRXRRXRXB	ATCCTTAGGTA	-16;-5	PhiKZ	112100		3	27.27	52.5546	45.45	3	2605.53	0	0	5	2	2	2	25	35	0	1	3	7	0	1	8	21
JVPNA-1249	RXR-PHIKZ140_2	RXRRXRRXRRXRXB	TTAAGCATATT	-3;8	PhiKZ	116100		4	36.36	39.2665	45.45	3	2602.53	0	3	1	3	1	8	25	47	0	0	2	8	0	1	12	40
JVPNA-1250	RXR-PHIKZ_p43_PHIKZ118_1	RXRRXRRXRRXRXB	TCTTCTCGATT	-18;-7	PhiKZ	96800		4	36.36	50.7628	18.18	2	2544.34	0	0	1	1	2	1	15	27	0	1	14	26	0	48	320	985
JVPNA-1251	RXR-PHIKZ_p43_PHIKZ118_2	RXRRXRRXRRXRXB	ACTGGAGAATC	-9;2	PhiKZ	120300		2	18.18	55.5154	63.64	6	2642.66	0	0	0	0	1	1	4	20	0	1	3	13	1	32	121	403
JVPNA-1252	RXR-PHIKZ176_1	RXRRXRRXRRXRXB	CCTAATTGTTC	-13;-2	PhiKZ	101900	+	4	36.36	46.0916	27.27	2	2554.41	0	1	0	1	1	9	26	53	0	0	6	8	0	7	32	94
JVPNA-1253	RXR-PHIKZ176_2	RXRRXRRXRRXRXB	TCATGTCCTAA	-7;4	PhiKZ	107000	+	4	36.36	52.9083	36.36	2	2564.48	0	0	0	0	1	4	9	14	0	0	11	38	0	0	81	416
JVPNA-1254	RXR-PHIKZ174_1	RXRRXRRXRRXRXB	CTCCAACAAAA	-17;-6	PhiKZ	117200	+++	1	9.09	46.9486	54.55	4	2553.64	0	0	1	0	1	4	18	38	0	0	1	2	0	2	26	86
JVPNA-1255	RXR-PHIKZ174_2	RXRRXRRXRRXRXB	ATGGTAGTCTC	-9;2	PhiKZ	110100	+	2	18.18	56.5573	45.45	2	2622.52	0	0	0	1	1	1	6	38	0	0	3	6	0	3	84	461
JVPNA-1256	RXR-PHIKZ152_1	RXRRXRRXRRXRXB	TTGACTCCATT	-12;-1	PhiKZ	101900	tox	2	18.18	52.6342	27.27	2	2554.41	0	2	2	3	1	6	14	19	0	0	16	44	0	1	52	172
JVPNA-1257	RXR-PHIKZ152_2	RXRRXRRXRRXRXB	ATGTTGACTCC	-9;2	PhiKZ	105000	tox	2	18.18	55.4237	36.36	2	2581.47	0	1	0	1	1	2	7	27	0	9	12	25	0	18	108	297
JVPNA-1258	RXR-PHIKZ186_1	RXRRXRRXRRXRXB	AGTACTCTCTC	-14;-3	PhiKZ	99900	+++	6	54.55	56.7445	27.27	2	2540.42	0	0	1	1	1	0	4	11	0	0	7	19	0	7	32	116
JVPNA-1259	RXR-PHIKZ186_2	RXRRXRRXRRXRXB	GATGGACATTT	-2;9	PhiKZ	117200	++	3	27.27	49.4849	54.55	3	2646.58	0	0	0	3	2	0	6	28	0	3	21	39	0	16	113	330
JVPNA-1260	RXR-PHIKZ153_1	RXRRXRRXRRXRXB	AATTTCCTTGC	-16;-5	PhiKZ	101900		4	36.36	47.3548	27.27	2	2554.41	0	1	2	14	2	4	10	46	0	2	22	66	1	34	343	989
JVPNA-1261	RXR-PHIKZ153_2	RXRRXRRXRRXRXB	ACATGTCTTAA	-7;4	PhiKZ	114100		6	54.55	43.8632	45.45	2	2588.54	0	1	1	1	1	3	26	33	0	0	7	16	0	0	18	124
JVPNA-1262	RXR-PHIKZ147_1	RXRRXRRXRRXRXB	TTTACCGCCTT	-16;-5	PhiKZ	94800		2	18.18	57.457	18.18	1	2530.35	0	0	0	0	3	3	4	22	0	0	2	16	0	39	287	891
JVPNA-1263	RXR-PHIKZ147_2	RXRRXRRXRRXRXB	TACGAAACATT	-1;10	PhiKZ	119200		2	18.18	43.7014	54.55	4	2598.61	0	0	0	4	2	0	18	41	0	1	5	9	0	2	22	141
JVPNA-1264	RXR-PHIKZ_p49_PHIKZ161_1	RXRRXRRXRRXRXB	TCATTAGAGAT	-7;4	PhiKZ	119200		2	18.18	47.3037	54.55	5	2629.59	0	1	1	8	3	9	34	69	0	0	1	3	0	1	8	69
JVPNA-1265	RXR-PHIKZ_p49_PHIKZ161_2	RXRRXRRXRRXRXB	GTGGGATCATT	-1;10	PhiKZ	115200		4	36.36	56.1698	54.55	4	2663.57	0	0	1	3	1	4	10	52	0	0	13	32	0	2	92	399
JVPNA-1266	RXR-PHIKZ181_1	RXRRXRRXRRXRXB	TAAACTCCATT	-13;-2	PhiKZ	109000	tox	2	18.18	46.0916	36.36	3	2547.49	0	4	2	5	1	8	18	35	0	1	12	41	0	2	34	210
JVPNA-1267	RXR-PHIKZ181_2	RXRRXRRXRRXRXB	TTGGCCATATT	-3;8	PhiKZ	107000		6	54.55	53.1079	36.36	2	2595.46	0	0	0	3	1	6	19	44	0	2	14	43	0	11	230	865
JVPNA-1268	RXR-PHIKZ177_1	RXRRXRRXRRXRXB	TTAACACTCCT	-12;-1	PhiKZ	101900	tox	4	36.36	53.4429	27.27	2	2523.43	0	0	3	1	1	0	13	26	0	1	8	25	0	2	25	100
JVPNA-1269	RXR-PHIKZ177_2	RXRRXRRXRRXRXB	ACAGAACATTT	-2;9	PhiKZ	119200	+++	2	18.18	43.8521	54.55	4	2598.61	0	0	1	3	1	2	14	46	0	0	3	7	0	0	44	213
JVPNA-1270	RXR-PHIKZ104_1	RXRRXRRXRRXRXB	AATGGCTCCTT	-14;-3	PhiKZ	105000		2	18.18	57.9667	36.36	2	2581.47	0	0	1	0	1	0	8	15	1	2	22	80	1	5	98	466
JVPNA-1271	RXR-PHIKZ104_2	RXRRXRRXRRXRXB	GCCATGATAAT	-6;5	PhiKZ	117200		4	36.36	50.4168	54.55	2	2615.6	0	0	2	3	1	4	17	58	0	1	10	31	0	12	113	371
JVPNA-1272	RXR-PHIKZ124_1	RXRRXRRXRRXRXB	GAATAATACCT	-13;-2	PhiKZ	119200	+	2	18.18	44.0032	54.55	3	2598.61	0	0	1	2	1	8	55	100	0	0	1	4	0	3	27	78
JVPNA-1273	RXR-PHIKZ124_2	RXRRXRRXRRXRXB	GTTCATGTGAA	-5;6	PhiKZ	117200		4	36.36	48.4848	54.55	3	2646.58	0	0	0	3	1	2	14	40	0	3	36	116	0	8	119	353
JVPNA-1274	RXR-PHIKZ283_1	RXRRXRRXRRXRXB	AATTAACCTAT	-11;0	PhiKZ	116100		4	36.36	37.4985	45.45	2	2571.55	0	1	3	7	1	6	31	50	0	0	0	4	0	0	10	10
JVPNA-1275	RXR-PHIKZ283_2	RXRRXRRXRRXRXB	GTGATACATAA	-2;9	PhiKZ	124300		2	18.18	43.2028	63.64	2	2639.66	0	0	1	4	1	1	30	73	0	1	0	5	0	8	9	69
JVPNA-1276	RXR-PHIKZ146_1	RXRRXRRXRRXRXB	ACTACTTCCTC	-14;-3	PhiKZ	94800	tox	2	18.18	56.4013	18.18	1	2499.37	0	0	0	0	2	6	19	41	0	2	7	28	0	29	236	684
JVPNA-1277	RXR-PHIKZ146_2	RXRRXRRXRRXRXB	AGAAGCCATTA	-2;9	PhiKZ	122300	tox	2	18.18	51.2377	63.64	5	2625.67	0	0	4	7	1	3	21	44	0	1	3	22	0	4	105	497
JVPNA-1278	RXR-PHIKZ208_1	RXRRXRRXRRXRXB	TGATGTTCCTT	-12;-1	PhiKZ	101900		2	18.18	52.6342	27.27	2	2585.39	0	1	0	1	1	1	9	36	0	6	18	45	0	26	145	722
JVPNA-1279	RXR-PHIKZ208_2	RXRRXRRXRRXRXB	TCATTTGATGT	-7;4	PhiKZ	109000		3	27.27	45.9141	36.36	2	2609.45	0	1	1	8	1	6	23	85	0	1	5	9	0	1	31	204
JVPNA-1280	RXR-PHIKZ235_1	RXRRXRRXRRXRXB	TTACTTGATCC	-10;1	PhiKZ	101900		4	36.36	50.4315	27.27	2	2554.41	0	0	0	1	2	3	25	42	0	0	4	12	0	13	160	645
JVPNA-1281	RXR-PHIKZ235_2	RXRRXRRXRRXRXB	TTGTTCCATTA	-2;9	PhiKZ	103900	+	2	18.18	44.8525	27.27	1	2568.4	0	2	5	8	1	9	31	56	0	0	1	25	0	6	88	357
JVPNA-1282	RXR-PHIKZ207_1	RXRRXRRXRRXRXB	CTAACCCTCAT	-14;-3	PhiKZ	99900	tox	2	18.18	56.6348	27.27	2	2509.44	0	1	1	4	2	2	6	20	0	0	3	17	0	4	19	105
JVPNA-1283	RXR-PHIKZ207_2	RXRRXRRXRRXRXB	CATTGCCATTA	-2;9	PhiKZ	107000		2	18.18	48.4004	36.36	1	2564.48	0	1	5	7	1	8	29	57	0	2	13	36	1	7	103	426
JVPNA-1284	RXR-PHIKZ286_1	RXRRXRRXRRXRXB	ATACTAGCAGC	-9;2	PhiKZ	115200		4	36.36	57.1237	54.55	2	2601.61	0	0	0	0	2	1	16	32	0	0	1	4	0	0	6	79
JVPNA-1285	RXR-PHIKZ286_2	RXRRXRRXRRXRXB	ATCATACTAGC	-6;5	PhiKZ	112100		4	36.36	50.595	45.45	2	2574.55	0	0	0	1	1	1	13	38	0	0	1	2	0	1	7	10
JVPNA-1286	RXR-PHIKZ004_1	RXRRXRRXRRXRXB	TTTTCCTTAGG	-14;-3	PhiKZ	101900		3	27.27	49.0579	27.27	3	2585.39	0	1	6	17	2	3	20	44	0	5	14	48	0	17	89	341
JVPNA-1287	RXR-PHIKZ004_2	RXRRXRRXRRXRXB	AATAGCCATTA	-2;9	PhiKZ	119200	tox	3	27.27	44.4814	54.55	2	2598.61	0	1	11	5	1	6	44	65	0	3	6	22	0	4	51	245
JVPNA-1288	RXR-PHIKZ_p17_PHIKZ056.1_1	RXRRXRRXRRXRXB	CGTAAGATTCA	-14;-3	PhiKZ	117200		2	18.18	46.4691	54.55	4	2615.6	0	0	1	1	1	5	11	26	0	1	4	11	0	3	22	57
JVPNA-1289	RXR-PHIKZ_p17_PHIKZ056.1_2	RXRRXRRXRRXRXB	ATCAGGCATTA	-2;9	PhiKZ	117200		2	18.18	51.5376	54.55	3	2615.6	0	1	0	2	1	2	11	21	0	1	21	54	0	8	217	814
JVPNA-1290	RXR-PHIKZ144_1	RXRRXRRXRRXRXB	ACCTCTACATA	-17;-6	PhiKZ	107000	++	2	18.18	52.8996	36.36	1	2533.5	0	0	2	1	1	2	23	30	0	1	3	8	0	1	14	36
JVPNA-1291	RXR-PHIKZ144_2	RXRRXRRXRRXRXB	TGATATAACCT	-10;1	PhiKZ	114100		4	36.36	47.7481	45.45	2	2588.54	0	1	1	1	1	7	30	65	0	0	2	7	0	1	12	28
JVPNA-1292	RXR-PHIKZ203_1	RXRRXRRXRRXRXB	TCATTGCATTT	-7;4	PhiKZ	103900		4	36.36	45.2597	27.27	1	2568.4	0	0	3	8	1	6	29	73	0	2	13	49	0	4	38	186
JVPNA-1293	RXR-PHIKZ203_2	RXRRXRRXRRXRXB	GTCTATCATTG	-2;9	PhiKZ	107000		2	18.18	47.1241	36.36	1	2595.46	0	0	0	1	1	3	16	66	0	0	4	11	0	2	17	51
JVPNA-1294	RXR-PHIKZ_p46_PHIKZ154_1	RXRRXRRXRRXRXB	ACCCACTATTT	-16;-5	PhiKZ	101900		2	18.18	52.142	27.27	1	2523.43	0	0	0	0	1	1	10	34	0	0	1	4	0	1	21	64
JVPNA-1295	RXR-PHIKZ_p46_PHIKZ154_2	RXRRXRRXRRXRXB	TTCATGGAATA	-6;5	PhiKZ	119200	++	4	36.36	45.5368	54.55	4	2629.59	0	0	2	2	1	6	34	55	0	5	43	150	0	13	97	465
JVPNA-1296	RXR-PHIKZ_p08_PHIKZ032_1	RXRRXRRXRRXRXB	GAAAACCTCCT	-14;-3	PhiKZ	110100	tox	2	18.18	55.843	45.45	5	2560.56	0	1	0	2	1	1	2	13	2	3	23	34	5	17	127	292
JVPNA-1297	RXR-PHIKZ_p08_PHIKZ032_2	RXRRXRRXRRXRXB	ATTGGGAAAAC	-9;2	PhiKZ	127400		2	18.18	47.3793	72.73	7	2666.72	0	0	0	0	1	1	9	24	0	1	5	18	1	12	72	282
JVPNA-1298	RXR-PHIKZ059_1	RXRRXRRXRRXRXB	CCTCAGATACT	-17;-6	PhiKZ	105000	++	2	18.18	56.964	36.36	3	2550.49	0	1	1	0	1	1	15	41	0	0	4	10	0	3	29	111
JVPNA-1299	RXR-PHIKZ059_2	RXRRXRRXRRXRXB	ATTATTCACCT	-9;2	PhiKZ	103900	++	2	18.18	45.1598	27.27	1	2537.42	0	0	9	10	1	0	37	55	0	3	15	15	0	6	65	217
JVPNA-1300	RXR-PHIKZ042_1	RXRRXRRXRRXRXB	AAACGTCCTAT	-13;-2	PhiKZ	112100	++	4	36.36	49.9911	45.45	3	2574.55	0	0	0	1	1	1	5	14	0	2	2	8	0	3	23	151
JVPNA-1301	RXR-PHIKZ042_2	RXRRXRRXRRXRXB	TTGGATTCATA	-1;10	PhiKZ	114100	+++	2	18.18	45.5368	45.45	3	2619.52	0	0	1	2	2	2	23	42	0	1	12	32	0	4	35	144
JVPNA-1302	RXR-PHIKZ305_1	RXRRXRRXRRXRXB	ATATCAGTTCC	-9;2	PhiKZ	107000	++	4	36.36	49.5824	36.36	2	2564.48	0	1	0	2	1	5	31	70	0	3	11	18	0	10	208	1118
JVPNA-1303	RXR-PHIKZ305_2	RXRRXRRXRRXRXB	TAGTAGACATA	-1;10	PhiKZ	124300	++	2	18.18	47.9111	63.64	3	2639.66	0	0	1	6	1	2	19	37	0	0	1	7	0	7	66	166
JVPNA-1304	RXR-PHIKZ126_1	RXRRXRRXRRXRXB	CTCAGTTATAG	-18;-7	PhiKZ	112100		4	36.36	47.2648	45.45	2	2605.53	1	0	0	1	2	0	16	42	0	0	0	7	0	1	43	97
JVPNA-1305	RXR-PHIKZ126_2	RXRRXRRXRRXRXB	TTACACACCTC	-10;1	PhiKZ	99900		2	18.18	57.2416	27.27	1	2509.44	1	0	2	1	2	3	11	13	0	4	8	10	0	7	51	119
JVPNA-1306	RXR-PHIKZ064_1	RXRRXRRXRRXRXB	ATCCATGATCA	-14;-3	PhiKZ	112100		6	54.55	51.2993	45.45	2	2574.55	0	0	4	2	1	5	26	43	0	3	19	47	1	38	315	781
JVPNA-1307	RXR-PHIKZ064_2	RXRRXRRXRRXRXB	CATTGCATCCA	-8;3	PhiKZ	105000	+	4	36.36	54.8189	36.36	1	2550.49	0	2	1	1	1	5	18	43	0	3	10	35	0	27	168	450
JVPNA-1308	RXR-PHIKZ151_1	RXRRXRRXRRXRXB	CAAACCTGACA	-15;-4	PhiKZ	115200		2	18.18	54.7797	54.55	3	2570.63	0	0	0	0	1	1	6	22	0	2	0	8	0	3	25	96
JVPNA-1309	RXR-PHIKZ151_2	RXRRXRRXRRXRXB	TATACCAAACC	-10;1	PhiKZ	112100	-	4	36.36	50.9842	45.45	3	2543.57	0	0	2	0	2	3	25	52	0	0	1	5	0	2	11	42
JVPNA-1310	RXR-PHIKZ_p85_PHIKZ306_1	RXRRXRRXRRXRXB	TTTCCAATTGT	-17;-6	PhiKZ	103900	tox	6	54.55	44.8105	27.27	2	2568.4	0	0	0	1	1	6	35	59	0	0	3	7	0	9	29	97
JVPNA-1311	RXR-PHIKZ_p85_PHIKZ306_2	RXRRXRRXRRXRXB	AACATTGTTAA	-6;5	PhiKZ	121200	-	4	36.36	34.1526	54.55	2	2612.6	0	1	0	3	1	5	35	53	0	0	1	11	0	1	12	66
JVPNA-1312	RXR-PHIKZ169_1	RXRRXRRXRRXRXB	TTATCCTCTAA	-15;-4	PhiKZ	103900	+	3	27.27	46.3804	27.27	2	2537.42	2	0	4	9	3	2	15	37	0	1	6	14	0	4	16	56
JVPNA-1313	RXR-PHIKZ169_2	RXRRXRRXRRXRXB	ATGGAACATTT	-2;9	PhiKZ	119200		3	27.27	43.8605	54.55	4	2629.59	0	0	3	2	1	1	26	45	0	0	13	14	0	6	83	353
JVPNA-1751	RXR-PhiKZ199_1	RXRRXRRXRRXRXB	AGTAGTTTTCC	-11;0	PhiKZ	107000	+	2	18.18	48.7057	36.36	2	2595.46	0	0	1	1	1	2	27	74	0	0	6	18	1	22	148	407
JVPNA-1752	RXR-PhiKZ199_2	RXRRXRRXRRXRXB	AGTAACATAGT	-3;8	PhiKZ	124300		2	18.18	46.2573	63.64	2	2639.66	0	0	0	2	1	1	20	59	0	0	0	1	0	0	15	39
Jvpna-2047	RXR-PHIKZ054_3(tiling)	RXRRXRRXRRXRXB	ACCTAAGTACT	-51;-40	PhiKZ	112100		6	54.55	53.4561	45.45	3	2574.55	0	0	0	0	0	1	11	35	0	0	0	1	0	1	19	55
Jvpna-2048	RXR-PHIKZ054_4(tiling)	RXRRXRRXRRXRXB	GAAGAACCTAA	-46;-35	PhiKZ	127400		2	18.18	48.9679	72.73	6	2635.74	0	0	0	1	0	1	8	35	0	0	5	13	0	0	76	503
Jvpna-2049	RXR-PHIKZ054_5(tiling)	RXRRXRRXRRXRXB	ATCAAGAAGAA	-41;-30	PhiKZ	134500		2	18.18	42.9963	81.82	8	2659.8	0	0	1	0	0	2	13	44	0	0	2	5	0	6	77	212
Jvpna-2050	RXR-PHIKZ054_6(tiling)	RXRRXRRXRRXRXB	TCTTGATCAAG	-36;-25	PhiKZ	112100		10	90.91	49.2879	45.45	3	2605.53	0	0	0	2	0	1	35	66	0	3	15	22	0	69	384	860
Jvpna-2051	RXR-PHIKZ054_7(tiling)	RXRRXRRXRRXRXB	TGGTTTCTTGA	-31;-25	PhiKZ	107000	++	2	18.18	51.4252	36.36	2	2626.44	0	0	0	2	0	3	38	70	0	1	9	30	0	7	115	474
Jvpna-2052	RXR-PHIKZ054_8(tiling)	RXRRXRRXRRXRXB	TTATGGTTTCT	-28;-17	PhiKZ	103900	+++	2	18.18	46.0916	27.27	2	2599.38	0	0	0	4	1	4	11	49	0	5	8	27	0	9	54	224
Jvpna-2053	RXR-PHIKZ054_9(tiling)	RXRRXRRXRRXRXB	CGATTATGGTT	-25;-14	PhiKZ	112100	+++	2	18.18	47.4089	45.45	2	2636.51	0	0	1	1	1	0	13	24	0	0	0	3	0	0	4	43
Jvpna-2054	RXR-PHIKZ054_10(tiling)	RXRRXRRXRRXRXB	TTACGATTATG	-22;-11	PhiKZ	114100	+++	2	18.18	41.0979	45.45	2	2619.52	0	0	2	1	1	4	20	32	0	0	1	1	0	1	6	24
Jvpna-2055	RXR-PHIKZ054_11(tiling)	RXRRXRRXRRXRXB	CCTTTACGATT	-19;-8	PhiKZ	101900	+++	2	18.18	47.0071	27.27	2	2554.41	0	1	0	1	1	6	34	48	0	0	3	2	0	3	9	37
Jvpna-2056	RXR-PHIKZ054_12(tiling)	RXRRXRRXRRXRXB	ACCTTTACGAT	-18;-7	PhiKZ	107000	+++	2	18.18	49.9911	36.36	2	2564.48	0	0	3	4	1	10	36	83	0	0	0	1	1	2	10	30
Jvpna-2057	RXR-PHIKZ054_13(tiling)	RXRRXRRXRRXRXB	TACCTTTACGA	-17;-6	PhiKZ	107000	+++	2	18.18	51.1027	36.36	2	2564.48	0	0	3	4	3	5	45	78	0	0	0	4	0	4	19	37
Jvpna-2058	RXR-PHIKZ054_14(tiling)	RXRRXRRXRRXRXB	AATACCTTTAC	-15;-4	PhiKZ	109000	+++	2	18.18	41.7822	36.36	2	2547.49	0	0	4	10	2	6	48	90	0	0	3	11	0	6	34	123
Jvpna-2059	RXR-PHIKZ054_15(tiling)	RXRRXRRXRRXRXB	AAATACCTTTA	-14;-3	PhiKZ	116100	+++	3	27.27	34.9684	45.45	3	2571.55	0	1	7	9	1	15	57	87	0	0	2	10	0	1	16	114
Jvpna-2060	RXR-PHIKZ054_16(tiling)	RXRRXRRXRRXRXB	TAAATACCTTT	-13;-2	PhiKZ	111000	+++	3	27.27	38.5792	36.36	3	2561.48	0	1	5	6	1	10	45	86	0	0	3	13	0	2	25	100
Jvpna-2061	RXR-PHIKZ054_17(tiling)	RXRRXRRXRRXRXB	TTAAATACCTT	-12;-1	PhiKZ	111000	+++	4	36.36	38.5792	36.36	3	2561.48	0	1	8	3	2	8	51	91	0	0	2	6	0	2	26	84
Jvpna-2062	RXR-PHIKZ054_18(tiling)	RXRRXRRXRRXRXB	TTTAAATACCT	-11;0	PhiKZ	111000	+	6	54.55	38.5792	36.36	3	2561.48	0	0	5	9	1	7	57	114	0	0	0	2	0	0	13	64
Jvpna-2063	RXR-PHIKZ054_19(tiling)	RXRRXRRXRRXRXB	TTTTAAATACC	-10;1	PhiKZ	111000		6	54.55	34.2206	36.36	3	2561.48	0	0	9	5	2	4	55	104	0	0	0	2	0	0	9	38
Jvpna-2064	RXR-PHIKZ054_20(tiling)	RXRRXRRXRRXRXB	ATTTTAAATAC	-9;2	PhiKZ	118100		6	54.55	23.3212	45.45	3	2585.54	0	1	4	13	1	13	46	119	0	0	0	0	0	2	5	13
Jvpna-2065	RXR-PHIKZ054_21(tiling)	RXRRXRRXRRXRXB	CATTTTAAATA	-8;3	PhiKZ	118100		6	54.55	22.5372	45.45	3	2585.54	0	1	11	14	2	10	53	113	0	0	0	1	0	1	4	13
Jvpna-2066	RXR-PHIKZ054_22(tiling)	RXRRXRRXRRXRXB	CCATTTTAAAT	-7;4	PhiKZ	111000		6	54.55	32.7943	36.36	3	2561.48	0	2	14	21	2	10	58	125	0	0	1	7	0	4	3	34
Jvpna-2067	RXR-PHIKZ054_23(tiling)	RXRRXRRXRRXRXB	GCCATTTTAAA	-6;5	PhiKZ	114100		6	54.55	39.8924	45.45	3	2588.54	1	3	11	22	3	8	46	102	0	1	5	11	0	1	16	94
Jvpna-2068	RXR-PHIKZ054_24(tiling)	RXRRXRRXRRXRXB	AGCCATTTTAA	-5;6	PhiKZ	114100	++	4	36.36	42.538	45.45	2	2588.54	1	4	14	16	4	10	47	108	0	1	5	20	0	4	31	174
Jvpna-2069	RXR-PHIKZ054_25(tiling)	RXRRXRRXRRXRXB	CAGCCATTTTA	-4;7	PhiKZ	107000	+++	2	18.18	48.0129	36.36	2	2564.48	0	2	17	13	3	9	47	87	0	0	9	40	0	4	96	360
Jvpna-2070	RXR-PHIKZ054_26(tiling)	RXRRXRRXRRXRXB	ACAGCCATTTT	-3;8	PhiKZ	107000	+++	2	18.18	50.8516	36.36	2	2564.48	0	2	10	14	1	8	32	72	0	2	6	37	0	4	88	525
Jvpna-2071	RXR-PHIKZ054_27(tiling)	RXRRXRRXRRXRXB	AACAGCCATTT	-2;9	PhiKZ	112100	+++	2	18.18	50.8516	45.45	2	2574.55	0	3	6	7	1	9	18	56	0	2	11	30	1	24	191	682
Jvpna-2072	RXR-PHIKZ054_28(tiling)	RXRRXRRXRRXRXB	TAACAGCCATT	-1;10	PhiKZ	112100	+++	2	18.18	53.1861	45.45	2	2574.55	0	4	2	7	1	8	22	55	0	1	8	34	0	9	151	609
Jvpna-2073	RXR-PHIKZ054_29(tiling)	RXRRXRRXRRXRXB	TTAACAGCCAT	1;11	PhiKZ	112100	+++	4	36.36	53.1861	45.45	2	2574.55	1	0	1	1	2	5	28	50	0	3	13	20	0	6	99	484
Jvpna-2074	RXR-PHIKZ054_30(tiling)	RXRRXRRXRRXRXB	CGTTAACAGCC	3;13	PhiKZ	108100	+++	6	54.55	57.7081	45.45	2	2577.55	0	0	1	0	1	1	14	58	0	0	2	7	0	4	83	294
Jvpna-2075	RXR-PHIKZ054_31(tiling)	RXRRXRRXRRXRXB	TCGTTAACAGC	4;14	PhiKZ	110100	++	6	54.55	54.7921	45.45	2	2591.54	0	0	0	1	1	1	29	49	0	0	2	3	0	1	10	29
Jvpna-2076	RXR-PHIKZ054_32(tiling)	RXRRXRRXRRXRXB	TTCGTTAACAG	5;15	PhiKZ	112100	+++	6	54.55	47.1139	45.45	2	2605.53	0	0	0	0	1	5	25	48	0	0	1	3	0	3	11	22
Jvpna-2077	RXR-PHIKZ054_33(tiling)	RXRRXRRXRRXRXB	GTTTTCGTTAA	8;18	PhiKZ	109000	+	4	36.36	37.4	36.36	2	2609.45	0	0	1	0	1	1	11	26	0	0	6	6	0	10	88	175
Jvpna-2078	RXR-PHIKZ054_34(tiling)	RXRRXRRXRRXRXB	TTCGTTTTCGT	11;21	PhiKZ	96800	+	2	18.18	47.4775	18.18	1	2575.32	0	0	0	3	1	2	14	35	0	1	9	15	0	10	73	185
Jvpna-2079	RXR-PHIKZ054_35(tiling)	RXRRXRRXRRXRXB	GATTTCGTTTT	14;24	PhiKZ	103900		2	18.18	38.5932	27.27	2	2599.38	0	0	0	3	1	5	13	36	0	0	4	20	0	7	94	253
Jvpna-2080	RXR-PHIKZ054_36(tiling)	RXRRXRRXRRXRXB	GCCGATTTCGT	17;27	PhiKZ	103000		3	27.27	58.1035	36.36	2	2598.46	0	0	0	0	1	0	7	23	0	0	5	10	4	65	303	405
Jvpna-2081	RXR-PHIKZ054_37(tiling)	RXRRXRRXRRXRXB	ACGGTGCCGAT	22;32	PhiKZ	111200		3	27.27	66.5346	54.55	2	2635.59	0	0	0	0	1	2	4	7	0	1	10	12	20	280	1299	2327
Jvpna-2082	RXR-PHIKZ054_38(tiling)	RXRRXRRXRRXRXB	TTTGAACGGTG	27;37	PhiKZ	115200		2	18.18	53.2271	54.55	3	2663.57	0	0	0	1	1	0	6	24	0	1	3	13	0	4	80	382
Jvpna-2083	RXR-PHIKZ054_39(tiling)	RXRRXRRXRRXRXB	TTGAGTTTGAA	32;42	PhiKZ	119200		2	18.18	43.7432	54.55	3	2660.57	0	1	0	1	1	4	23	47	0	0	6	7	0	18	62	223
Jvpna-2084	RXR-PHIKZ054_40(tiling)	RXRRXRRXRRXRXB	GTAGCTTGAGT	37;47	PhiKZ	115200		4	36.36	57.0787	54.55	3	2663.57	0	0	1	0	1	4	20	35	0	0	3	13	0	19	158	626
JVPNA-1583	RXR-PP7p3(rep)_1	RXRRXRRXRRXRXB	AACTCCTTATA	-14;-3	PP7	109000	+++	4	36.36	44.7217	36.36	2	2547.49	0	0	0	0	2	0	1	0	0	2	25	67	0	5	60	254
JVPNA-1584	RXR-PP7p3(rep)_2	RXRRXRRXRRXRXB	GTTTCCATATA	-3;8	PP7	109000	++	4	36.36	42.6897	36.36	1	2578.47	0	0	0	0	2	0	0	0	0	0	7	38	0	5	55	303
JVPNA-1585	RXR-PP7p4(lys)_1	RXRRXRRXRRXRXB	GATCTTCGACC	-11;0	PP7	103000	+++	4	36.36	57.7157	36.36	2	2567.48	0	0	1	0	2	0	1	1	0	0	2	26	1	91	533	1266
JVPNA-1586	RXR-PP7p4(lys)_2	RXRRXRRXRRXRXB	TTGACGACAAG	-1;10	PP7	120300		3	27.27	53.6585	63.64	3	2642.66	0	0	0	0	2	0	0	0	0	0	5	12	1	6	109	414
Jvpna-1913	KFF-SPO1_146_1 (gene 31)	KFFKFFKFFK	CAACACTCCTT	-14;-3	SPO1	99900	+++	2	18.18	55.6012	27.27	2	2509.44	1	0	1	4	2	3	7	23	3	24	66	90	3	42	149	301
Jvpna-1916	KFF-SPO1_146_2 (gene 31)	KFFKFFKFFK	TCCCATTAACA	-5;6	SPO1	107000	+++	4	36.36	52.448	36.36	2	2533.5	1	1	1	0	2	2	15	24	0	2	9	25	0	36	220	488
Jvpna-1919	KFF-SPO1_146_3 (gene 31)	KFFKFFKFFK	TTCCCATTAAC	-4;7	SPO1	101900	+++	4	36.36	49.9087	27.27	2	2523.43	1	1	1	2	2	3	13	36	0	3	11	34	1	33	268	561
Jvpna-1922	KFF-SPO1_146_4 (gene 31)	KFFKFFKFFK	ACTTCCCATTA	-2;9	SPO1	101900	+++	2	18.18	51.2871	27.27	1	2523.43	1	1	2	3	2	2	16	28	0	2	14	49	0	18	216	592
Jvpna-1895	FDH98_gp296_ASO_007	RXRRXRRXRRXRXB	GATTCCTTTTA	-14;-3	RAY	103900	+++	2	18.18	41.0232	27.27	2	2568.4	2	2	5	16	3	2	7	34	1	5	36	90	1	14	87	243
Jvpna-1818	RXR-AVT69_gp176_3	RXRRXRRXRRXRXB	CATCACACATT	-1;10	PhiPA3	107000	+++	2	18.18	49.2255	36.36	1	2533.5	0	0	0	1	1	1	8	12	0	0	1	3	0	3	16	49
JVpna-1164	RXR-jukA_1	RXRRXRRXRRXRXB	GACTCCTTGTT	-17;-6	Pa PA14	99900	-	2	18.18	56.112	27.27	2	2571.4									0	20	63	157	1	39	275	953
JVpna-1165	RXR-jukA_2	RXRRXRRXRRXRXB	GTCACTACAGC	-6;5	Pa PA14	108100	-	2	18.18	60.6159	45.45	2	2577.55									0	0	4	8	1	1	26	59
source: this study, Peps4LS (Heidelberg, Germany)
SC_bases = maximum stretch of self-complementary bases
pur_perc = percentage of purine bases in ASO sequence (too high % should be avoided)
long_pur_stretch = longest purine stretch (too long purine stretches should be avoided)
OT_tot = critical off-targets in the whole transcriptome
OT_TIR = critical off-targets in translation initiation regions
ASOs were designed and evaluated for parameters and off-targets with MASON: https://mason.helmholtz-hiri.de (Jung et al. 2023 RNA)
