# Supplementary material for: Programmable antisense oligomers for phage functional genomics
Source: Nature. 2025 Sep 10;646(8087):1195–203. doi: 10.1038/s41586-025-09499-6 (PMC12571901; doi:10.1038/s41586-025-09499-6)
Supplement: Supplementary file 10 — Source Data Fig. 3 [file 41586_2025_9499_MOESM10_ESM.xlsx]

## Sheet: Fig. 3a Source Data
time p.i.	ctrl.				chmA
	repl. 1		repl. 2		repl. 1		repl. 2
PCA coord.	X	Y	X	Y	X	Y	X	Y
10 min	17.9161	14.543	19.1029	19.2822	12.8003	11.11	15.1453	15.0857
15 min	30.3184	31.8194	35.7407	39.4463	20.3597	16.8463	22.4839	16.9657
20 min	46.042	80.3925	43.793	79.6292	26.9996	19.3652	31.1493	20.2169
25 min	30.4067	97.1836	29.116	88.0843	33.8528	12.6681	34.642	18.1707
35 min	4.0493	80.1952	7.3704	100.019	38.963	19.2976	40.389	19.6016

## Sheet: Fig. 3b Source Data
annotation									reads normalised to median based																					sums			ChmA vs Ctrl. 5 min								ChmA vs Ctrl. 10 min								ChmA vs Ctrl. 15 min
Sequence name	Source	Feature	Start	End	Strand	Attributes	locus_tag	product	3_1_79_NC_5min raw countings	3_2_79_NC_10min raw countings	3_3_79_NC_15min raw countings	3_4_79_NC_20min raw countings	3_5_79_NC_30min raw countings	3_6_72_ChmA_5min raw countings	3_7_72_ChmA_10min raw countings	3_8_72_ChmA_15min raw countings	3_9_72_ChmA_20min raw countings	4_1_72_ChmA_30min raw countings	4_1_79_NC_5min raw countings	4_2_79_NC_10min raw countings	4_3_79_NC_15min raw countings	4_4_79_NC_20min raw countings	4_5_79_NC_30min raw countings	4_6_72_ChmA_5min raw countings	4_7_72_ChmA_10min raw countings	4_8_72_ChmA_15min raw countings	4_9_72_ChmA_20min raw countings	3_1_72_ChmA_30min		sum of reads 5 min	sum of all reads		baseMean	log2FoldChange	lfcSE	stat	pvalue	padj	nl10padj		baseMean	log2FoldChange	lfcSE	stat	pvalue	padj	nl10padj		baseMean
NC_002516.2	RefSeq	CDS	3206915	3207166	+	ID=cds-NP_251543.1;Parent=gene-PA2853;Dbxref=GenBank:NP_251543.1,GeneID:879851;Name=NP_251543.1;Note=Product name confidence: class 1 (Function experimentally demonstrated in P. aeruginosa);gbkey=CDS;gene=oprI;locus_tag=PA2853;product=outer membrane lipoprotein OprI;protein_id=NP_251543.1;transl_table=11	PA2853	outer membrane lipoprotein OprI	44327	54023.1	41996	22403	20766	67282	61822	36540	30019	25430	83507	81070	32031	17850	16637	54686	49805	53844	42904	41714		249802	878656		42114.3	-0.339049	0.244008	-1.3895	0.164681	0.999942	2.53367e-05		42114.3	-0.521682	0.267293	-1.95172	0.050971	0.999931	2.98418e-05		42114.3
NC_002516.2	RefSeq	ncRNA	586867	586990	+	ID=rna-PA0527.1;Parent=gene-PA0527.1;Dbxref=GeneID:4179186;gbkey=ncRNA;gene=rsmY;locus_tag=PA0527.1;product=regulatory RNA RsmY	PA0527.1	regulatory RNA RsmY	28836	25177.5	22667.5	22641.5	25626	28706.2	29558.5	18673	15568	13795	25946.8	25239.5	20289.5	15453	10292	24190.3	24293	21873.5	18341.5	20461.5		107679	437630		21748.3	-0.305073	0.339355	-0.898979	0.368664	0.999942	2.53367e-05		21748.3	-0.183157	0.371743	-0.492697	0.622227	0.999931	2.98418e-05		21748.3
NC_002516.2	RefSeq	ncRNA	4057543	4057658	-	ID=rna-PA3621.1;Parent=gene-PA3621.1;Dbxref=GeneID:4179184;Note=Product name confidence: class 1: Function experimentally demonstrated in P. aeruginosa.;gbkey=ncRNA;gene=rsmZ;locus_tag=PA3621.1;product=regulatory RNA RsmZ	PA3621.1	regulatory RNA RsmZ	24313.1	22590.8	18304.5	16827.5	21093	27764.5	36830.2	19729.5	15256	14884.5	18862	20606	15229.5	16606.5	21034.8	25980.5	25244.2	22120.8	23716	19257.5		96920.1	426251		20747.1	0.0668924	0.224397	0.298099	0.765628	0.999942	2.53367e-05		20747.1	0.223848	0.245794	0.910714	0.362446	0.999931	2.98418e-05		20747.1
NC_004629.1	RefSeq	CDS	118268	120511	+	ID=cds-NP_803686.1;Parent=gene-PHIKZ120;Dbxref=GenBank:NP_803686.1,GeneID:1258403;Name=NP_803686.1;experiment=ESI-MS/MS analysis;gbkey=CDS;locus_tag=PHIKZ120;product=major head protein;protein_id=NP_803686.1;transl_table=11	PHIKZ120	major head protein	21025.5	22710	25789	36726	121458	23290	27582	19824.5	17494	18175.5	22873	26041	23071.5	71752	84815.2	23600.5	24270.5	25272.5	25802.5	15890.5		90789	677464		34172.3	-0.0467938	0.267846	-0.174705	0.861312	0.999942	2.53367e-05		34172.3	-0.173064	0.29339	-0.589877	0.555273	0.999931	2.98418e-05		34172.3
NC_002516.2	RefSeq	ncRNA	5884320	5884502	+	ID=rna-PA5227.1;Parent=gene-PA5227.1;Dbxref=GeneID:9793385;Note=Product name confidence: class 1: Function experimentally demonstrated in P. aeruginosa.;gbkey=ncRNA;gene=ssrS;locus_tag=PA5227.1;product=6S RNA	PA5227.1	6S RNA	24567.5	22698.5	14860	19999.5	20524.2	19998	31226.5	24076.5	16783	12820.5	11487	16712	12999.5	22832.5	23794.5	16336.5	19129.5	16124.5	14532	21312		72389	382814		19139.5	0.104198	0.406671	0.256221	0.79778	0.999942	2.53367e-05		19139.5	0.0289899	0.445472	0.0650768	0.948113	0.999931	2.98418e-05		19139.5
NC_004629.1	RefSeq	CDS	149645	152926	+	ID=cds-NP_803712.1;Parent=gene-PHIKZ146;Dbxref=GenBank:NP_803712.1,GeneID:1258257;Name=NP_803712.1;experiment=ESI-MS/MS analysis;gbkey=CDS;locus_tag=PHIKZ146;product=tail fiber protein;protein_id=NP_803712.1;transl_table=11	PHIKZ146	tail fiber protein	16960.5	18257	17916.5	18663	43806	18476	21635.5	15027.5	13179.5	13484.5	18755	21856	16092.5	15403.5	35743.5	17447.5	17518.8	19225	19580.5	11655		71639	390683		19347.2	-0.136609	0.227542	-0.600371	0.548259	0.999942	2.53367e-05		19347.2	-0.299466	0.249231	-1.20156	0.229534	0.999931	2.98418e-05		19347.2
NC_002516.2	RefSeq	ncRNA	5308587	5308993	+	ID=rna-PA4726.11;Parent=gene-PA4726.11;Dbxref=GeneID:9793394;Note=Product name confidence: class 1: Function experimentally demonstrated in P. aeruginosa.;gbkey=ncRNA;gene=crcZ;locus_tag=PA4726.11;product=CrcZ	PA4726.11	CrcZ	12317.5	12637.2	9516	6608.5	6306.5	16827.9	13831	10951.5	7886.5	6878.5	19237	17553.2	10214.8	7130.5	2320	15303.5	16498	15189.2	12091.7	7748		63685.9	227047		11032.5	-0.20028	0.323418	-0.619261	0.535745	0.999942	2.53367e-05		11032.5	-0.21728	0.354282	-0.613297	0.53968	0.999931	2.98418e-05		11032.5
NC_004629.1	RefSeq	CDS	258009	258845	+	ID=cds-NP_803850.1;Parent=gene-PHIKZ284;Dbxref=GenBank:NP_803850.1,GeneID:1258392;Name=NP_803850.1;experiment=RNA sequence analysis;gbkey=CDS;locus_tag=PHIKZ284;product=PHIKZ284;protein_id=NP_803850.1;transl_table=11	PHIKZ284	PHIKZ284	13153.5	19575	10100.5	4310	3246.5	14548	21866.5	24042.5	23569	19297	17832.5	22654	11702	2947.5	1950	13155.5	24528.5	22928.5	39318.5	21048.5		58689.5	331774		15988.1	0.233682	0.38753	0.603005	0.546506	0.999942	2.53367e-05		15988.1	-0.107704	0.424479	-0.253732	0.799703	0.999931	2.98418e-05		15988.1
NC_004629.1	RefSeq	CDS	66626	68659	+	ID=cds-NP_803640.1;Parent=gene-PHIKZ074;Dbxref=GenBank:NP_803640.1,GeneID:1258300;Name=NP_803640.1;experiment=RNA sequence analysis;gbkey=CDS;locus_tag=PHIKZ074;product=RNA polymerase beta subunit;protein_id=NP_803640.1;transl_table=11	PHIKZ074	RNA polymerase beta subunit	13468	22504	19319.5	11430	10023.5	13029.5	24693	36160	46095.5	49631.5	15935.5	23145	22063.5	12619	8835.5	13246	26054	29299.5	79548.5	50542		55679	527643		25900.4	0.645008	0.448057	1.43957	0.14999	0.999942	2.53367e-05		25900.4	-0.10492	0.490786	-0.21378	0.830719	0.999931	2.98418e-05		25900.4
NC_004629.1	RefSeq	CDS	176194	177153	+	ID=cds-NP_803739.2;Parent=gene-PHIKZ_p54;Dbxref=GenBank:NP_803739.2,GeneID:1258460;Name=NP_803739.2;experiment=RNA sequence analysis;gbkey=CDS;locus_tag=PHIKZ_p54;product=PHIKZ173;protein_id=NP_803739.2;transl_table=11	PHIKZ_p54	PHIKZ173	11817	21032.5	14662	5818	2912	11478.5	24483.5	37222	48227.5	56329.5	14048.5	24387	17983.5	5287.5	2585	11382	27327	31546	87860.5	56318		48726	512708		24771.2	0.802024	0.625575	1.28206	0.199822	0.999942	2.53367e-05		24771.2	-0.0536501	0.685248	-0.0782929	0.937595	0.999931	2.98418e-05		24771.2
NC_004629.1	RefSeq	CDS	202052	202303	+	ID=cds-NP_803755.1;Parent=gene-PHIKZ189;Dbxref=GenBank:NP_803755.1,GeneID:1258248;Name=NP_803755.1;experiment=RNA sequence analysis;gbkey=CDS;locus_tag=PHIKZ189;product=PHIKZ189;protein_id=NP_803755.1;transl_table=11	PHIKZ189	PHIKZ189	11784	21658	18289	10979.5	3227	11744	25344	35144	41828	38322	12309	18845	20729.5	10165.5	2457	10966.5	25874.5	22876.5	62363.5	40743		46803.5	445650		22106.2	0.831248	0.619593	1.3416	0.179725	0.999942	2.53367e-05		22106.2	0.0647893	0.678692	0.0954619	0.923948	0.999931	2.98418e-05		22106.2
NC_004629.1	RefSeq	CDS	108610	108948	+	ID=cds-NP_803672.1;Parent=gene-PHIKZ106;Dbxref=GenBank:NP_803672.1,GeneID:1258438;Name=NP_803672.1;experiment=RNA sequence analysis;gbkey=CDS;locus_tag=PHIKZ106;product=PHIKZ106;protein_id=NP_803672.1;transl_table=11	PHIKZ106	PHIKZ106	9810.5	6854	1905.5	1142.5	1080.5	11168	8122.5	3945	2607	1575.5	14456	8366	2126	809.5	673	10472	7922.5	3040.5	3674	1620.5		45906.5	101371		4642.28	-0.659257	0.28625	-2.30308	0.0212745	0.999942	2.53367e-05		4642.28	-0.173218	0.31366	-0.552249	0.580778	0.999931	2.98418e-05		4642.28
NC_004629.1	RefSeq	CDS	61327	62628	+	ID=cds-NP_803636.1;Parent=gene-PHIKZ070;Dbxref=GenBank:NP_803636.1,GeneID:1258289;Name=NP_803636.1;experiment=RNA sequence analysis;gbkey=CDS;locus_tag=PHIKZ070;product=PHIKZ070;protein_id=NP_803636.1;transl_table=11	PHIKZ070	PHIKZ070	11087	18967.5	15108	9014.5	3508.5	10939	22739.5	28775.5	34472	35016	12057.5	18561	16971.5	11639.5	3441	10801.5	22186.5	22959.5	60453.5	36863		44885	405562		19917.9	0.671244	0.438635	1.5303	0.125942	0.999942	2.53367e-05		19917.9	-0.00798745	0.480448	-0.016625	0.986736	0.999931	2.98418e-05		19917.9
NC_004629.1	RefSeq	CDS	171896	172291	+	ID=cds-NP_803732.1;Parent=gene-PHIKZ166;Dbxref=GenBank:NP_803732.1,GeneID:1258474;Name=NP_803732.1;experiment=RNA sequence analysis;gbkey=CDS;locus_tag=PHIKZ166;product=PHIKZ166;protein_id=NP_803732.1;transl_table=11	PHIKZ166	PHIKZ166	9461	10081	3214.5	1456.5	699	10745	12670	9039	8868	6417	12035	9934.5	3703.5	825	533	8287	11900	7285	12038	6688		40528	145880		6875.9	-0.226857	0.297967	-0.76135	0.446448	0.999942	2.53367e-05		6875.9	0.0260735	0.326379	0.0798871	0.936327	0.999931	2.98418e-05		6875.9
NC_004629.1	RefSeq	CDS	147276	149645	+	ID=cds-NP_803711.1;Parent=gene-PHIKZ145;Dbxref=GenBank:NP_803711.1,GeneID:1258303;Name=NP_803711.1;experiment=ESI-MS/MS analysis;gbkey=CDS;locus_tag=PHIKZ145;product=tail sheath;protein_id=NP_803711.1;transl_table=11	PHIKZ145	tail sheath	9564.5	10188	10044.5	10592	27398	10043.5	11814.5	8668.5	7376.5	7709.5	10137.5	11864	9234.5	8149.5	18133	9785.5	10073.5	10769	10844.5	6609		39531	219000		10871.6	-0.114153	0.262791	-0.434386	0.664008	0.999942	2.53367e-05		10871.6	-0.273836	0.287829	-0.951385	0.341409	0.999931	2.98418e-05		10871.6
NC_004629.1	RefSeq	CDS	31930	32913	+	ID=cds-NP_803605.1;Parent=gene-PHIKZ039;Dbxref=GenBank:NP_803605.1,GeneID:1258293;Name=NP_803605.1;experiment=RNA sequence analysis;gbkey=CDS;locus_tag=PHIKZ039;product=tubulin PhuZ;protein_id=NP_803605.1;transl_table=11	PHIKZ039	tubulin PhuZ	9245.5	17769.5	16559.5	12383	6784.14	9607	20941.5	26710.5	27493.5	26170	10456	18085.5	19358.5	9555	6456.5	8394	20913.6	21355	51481	27099.5		37702.5	366819		18269.3	0.750855	0.59984	1.25176	0.210658	0.999942	2.53367e-05		18269.3	-0.0393496	0.657039	-0.0598894	0.952244	0.999931	2.98418e-05		18269.3
NC_004629.1	RefSeq	CDS	20336	22423	+	ID=cds-NP_803595.1;Parent=gene-PHIKZ029;Dbxref=GenBank:NP_803595.1,GeneID:1258217;Name=NP_803595.1;experiment=ESI-MS/MS analysis;gbkey=CDS;locus_tag=PHIKZ029;product=tail sheath;protein_id=NP_803595.1;transl_table=11	PHIKZ029	tail sheath	8769.5	9567	9518.5	12648.5	40550	9648.5	11445.5	8054.5	7033.5	7304.5	9212.5	11071.5	8440	13266.5	26174	9208	9437.5	10093.5	10018	6279.5		36838.5	237741		11838.3	-0.0691313	0.249042	-0.277589	0.781328	0.999942	2.53367e-05		11838.3	-0.249022	0.272755	-0.91299	0.361248	0.999931	2.98418e-05		11838.3
NC_004629.1	RefSeq	CDS	220828	221304	+	ID=cds-NP_803782.1;Parent=gene-PHIKZ216;Dbxref=GenBank:NP_803782.1,GeneID:1258377;Name=NP_803782.1;experiment=RNA sequence analysis;gbkey=CDS;locus_tag=PHIKZ216;product=PHIKZ216;protein_id=NP_803782.1;transl_table=11	PHIKZ216	PHIKZ216	8352.5	10708	6730.5	4782.5	2580	9784.5	11942	13199.5	13065	11405	10374	11017	7536.5	6062.5	1430.5	7769	13147.5	10008	19842.5	11855.8		36280	191593		9379	0.179054	0.358969	0.498799	0.617921	0.999942	2.53367e-05		9379	-0.046757	0.393188	-0.118918	0.905341	0.999931	2.98418e-05		9379
NC_004629.1	RefSeq	CDS	45648	47528	+	ID=cds-NP_803620.1;Parent=gene-PHIKZ054;Dbxref=GenBank:NP_803620.1,GeneID:1258245;Name=NP_803620.1;experiment=RNA sequence analysis;gbkey=CDS;locus_tag=PHIKZ054;product=nuclear shell protein;protein_id=NP_803620.1;transl_table=11	PHIKZ054	nuclear shell protein	9027	13967.5	16437.2	21342	20785.3	8820	13353	20023	25742	30711	10077	13138	16942	28811	18230.6	7904.5	16253	18458	41339.3	31888.5		35828.5	383250		19450.5	0.475811	0.42792	1.11191	0.266175	0.999942	2.53367e-05		19450.5	-0.127342	0.468713	-0.271683	0.785865	0.999931	2.98418e-05		19450.5
NC_002516.2	RefSeq	CDS	5332746	5333501	-	ID=cds-NP_253436.1;Parent=gene-PA4748;Dbxref=GenBank:NP_253436.1,GeneID:881712;Name=NP_253436.1;Note=Product name confidence: class 2 (High similarity to functionally studied protein);gbkey=CDS;gene=tpiA;locus_tag=PA4748;product=triosephosphate isomerase;protein_id=NP_253436.1;transl_table=11	PA4748	triosephosphate isomerase	9171.53	9321.5	7703	7312.02	8823.5	8759.5	14504.3	10065.1	10848.5	13948.5	9172	11692.5	7539	7317.25	8491.79	8504	11763.6	11006.2	16776.7	17164		35607	209884		10213.5	-0.0285884	0.249838	-0.114428	0.908899	0.999942	2.53367e-05		10213.5	0.0613361	0.273601	0.224181	0.822616	0.999931	2.98418e-05		10213.5
NC_002516.2	RefSeq	CDS	1921174	1922226	+	ID=cds-NP_250468.1;Parent=gene-PA1777;Dbxref=GenBank:NP_250468.1,GeneID:878442;Name=NP_250468.1;Note=Product name confidence: class 1 (Function experimentally demonstrated in P. aeruginosa);gbkey=CDS;gene=oprF;locus_tag=PA1777;product=outer membrane porin F;protein_id=NP_250468.1;transl_table=11	PA1777	outer membrane porin F	7040	7117	4828.5	4165.5	5221.5	9662.5	10491	5747	5863.5	5555.5	10147.5	9099.5	4498.5	3751	6210.5	8220.5	8765	6092.5	10220.5	7186		35070.5	139884		6665.09	-0.204374	0.156735	-1.30395	0.192251	0.999942	2.53367e-05		6665.09	-0.00907026	0.171637	-0.0528457	0.957855	0.999931	2.98418e-05		6665.09
NC_004629.1	RefSeq	CDS	172658	173086	+	ID=cds-NP_803733.1;Parent=gene-PHIKZ167;Dbxref=GenBank:NP_803733.1,GeneID:1258349;Name=NP_803733.1;experiment=RNA sequence analysis;gbkey=CDS;locus_tag=PHIKZ167;product=PHIKZ167;protein_id=NP_803733.1;transl_table=11	PHIKZ167	PHIKZ167	8902	15457	7066	2456	1245.5	9032	19528.5	25187.5	30174	30249.5	9390	13541.5	8950.5	2079	609.5	7183	16973	18961	44502.5	29056		34507	300544		14534.7	0.749204	0.657541	1.1394	0.254535	0.999942	2.53367e-05		14534.7	0.0467877	0.720257	0.0649597	0.948206	0.999931	2.98418e-05		14534.7
NC_004629.1	RefSeq	CDS	200099	200503	+	ID=cds-NP_803752.1;Parent=gene-PHIKZ186;Dbxref=GenBank:NP_803752.1,GeneID:1258451;Name=NP_803752.1;experiment=RNA sequence analysis;gbkey=CDS;locus_tag=PHIKZ186;product=PHIKZ186;protein_id=NP_803752.1;transl_table=11	PHIKZ186	PHIKZ186	8790	15975.8	8898	4327	1698	7999.5	15851	20311	20685	22582.5	9588	13642.5	11253	3515	869	7646	17136.3	14473	28668	22834.5		34023.5	256743		12615.4	0.510982	0.609611	0.83821	0.401913	0.999942	2.53367e-05		12615.4	-0.115737	0.667745	-0.173326	0.862396	0.999931	2.98418e-05		12615.4
NC_002516.2	RefSeq	CDS	5332354	5332743	-	ID=cds-NP_253435.1;Parent=gene-PA4747;Dbxref=GenBank:NP_253435.1,GeneID:881707;Name=NP_253435.1;Note=Product name confidence: class 2 (High similarity to functionally studied protein);gbkey=CDS;gene=secG;locus_tag=PA4747;product=preprotein translocase subunit SecG;protein_id=NP_253435.1;transl_table=11	PA4747	preprotein translocase subunit SecG	7685	8833.5	8797	7587.5	9992.5	8992.5	11659.5	10432	10189	13272.5	9138.5	11449.8	8490.5	6347	5553.25	7415.5	10827	13262	14883.5	15887.5		33231.5	200696		9897.59	0.103704	0.322157	0.321907	0.747524	0.999942	2.53367e-05		9897.59	-0.0991953	0.352844	-0.281131	0.77861	0.999931	2.98418e-05		9897.59
NC_002516.2	RefSeq	CDS	5237393	5238241	+	ID=cds-NP_253358.1;Parent=gene-PA4669;Dbxref=GenBank:NP_253358.1,GeneID:881380;Name=NP_253358.1;Note=Product name confidence: class 2 (High similarity to functionally studied protein);gbkey=CDS;gene=ipk;locus_tag=PA4669;product=4-diphosphocytidyl-2C-methyl-D-erythritol kinase;protein_id=NP_253358.1;transl_table=11	PA4669	4-diphosphocytidyl-2C-methyl-D-erythritol kinase	7742.5	7033.5	6748	6444	10110	9005	11039	7440	6679	9761	7772.5	9367.5	5942.5	5542	6597.83	7413.5	9344.5	10180.5	8739.5	12442.5		31933.5	165345		8077.94	-0.0208532	0.258618	-0.0806332	0.935734	0.999942	2.53367e-05		8077.94	0.0609479	0.28324	0.215181	0.829626	0.999931	2.98418e-05		8077.94
NC_004629.1	RefSeq	CDS	123876	126041	+	ID=cds-NP_803690.1;Parent=gene-PHIKZ124;Dbxref=GenBank:NP_803690.1,GeneID:1258397;Name=NP_803690.1;experiment=RNA sequence analysis;gbkey=CDS;locus_tag=PHIKZ124;product=PHIKZ124;protein_id=NP_803690.1;transl_table=11	PHIKZ124	PHIKZ124	8028	14995.5	9770.5	7024	3291	8084.5	15414	20067	21160.5	21565	8966	12542	11552.5	6321.5	1904.5	6455.5	16157	14550.5	31588.5	20850.5		31534	260288		12906.4	0.583003	0.610557	0.95487	0.339643	0.999942	2.53367e-05		12906.4	-0.0779344	0.668778	-0.116533	0.90723	0.999931	2.98418e-05		12906.4
NC_004629.1	RefSeq	CDS	3491	3703	+	ID=cds-NP_803574.1;Parent=gene-PHIKZ008;Dbxref=GenBank:NP_803574.1,GeneID:1258423;Name=NP_803574.1;experiment=RNA sequence analysis;gbkey=CDS;locus_tag=PHIKZ008;product=PHIKZ008;protein_id=NP_803574.1;transl_table=11	PHIKZ008	PHIKZ008	6950	5892	1664	928.5	688.5	8086.5	7395.5	3928.5	2642	1950	8488	6835.5	1941.5	631	353.5	7850.5	6839	3358	3782.5	1914		31375	82119		3797.43	-0.353822	0.284152	-1.24518	0.213064	0.999942	2.53367e-05		3797.43	-0.0959652	0.311294	-0.308279	0.75787	0.999931	2.98418e-05		3797.43
NC_004629.1	RefSeq	CDS	200956	202014	+	ID=cds-NP_803754.1;Parent=gene-PHIKZ188;Dbxref=GenBank:NP_803754.1,GeneID:1258254;Name=NP_803754.1;experiment=RNA sequence analysis;gbkey=CDS;locus_tag=PHIKZ188;product=thymidylate kinase;protein_id=NP_803754.1;transl_table=11	PHIKZ188	thymidylate kinase	7914.5	12934.5	9966	5745.5	2117.5	7333.5	14052.5	19188.5	20929	20740	8676.5	12410.8	12115	5223	1148.5	6750.5	14790.5	13309.8	31067	19480		30675	245893		12203.9	0.555495	0.608069	0.913539	0.360959	0.999942	2.53367e-05		12203.9	-0.0770979	0.666058	-0.115753	0.907849	0.999931	2.98418e-05		12203.9
NC_004629.1	RefSeq	CDS	126122	126754	+	ID=cds-NP_803691.1;Parent=gene-PHIKZ125;Dbxref=GenBank:NP_803691.1,GeneID:1258299;Name=NP_803691.1;experiment=RNA sequence analysis;gbkey=CDS;locus_tag=PHIKZ125;product=PHIKZ125;protein_id=NP_803691.1;transl_table=11	PHIKZ125	PHIKZ125	7023	7961	3233.5	2007.5	1411	7705.5	10512.5	8484	9612	8188	8121.5	8035	3586.5	2566.5	679	7650	11068.7	7487	14592	9389.5		30500	139314		6619	0.0540465	0.314808	0.171681	0.863688	0.999942	2.53367e-05		6619	0.172695	0.344792	0.500867	0.616465	0.999931	2.98418e-05		6619
NC_004629.1	RefSeq	CDS	58025	59590	+	ID=cds-NP_803634.1;Parent=gene-PHIKZ068;Dbxref=GenBank:NP_803634.1,GeneID:1258285;Name=NP_803634.1;experiment=RNA sequence analysis;gbkey=CDS;locus_tag=PHIKZ068;product=PHIKZ068;protein_id=NP_803634.1;transl_table=11	PHIKZ068	PHIKZ068	7609	10471	5487.5	3206	1278	7743	11761	13536.5	15367.5	14587.5	8280.5	10111	6648.5	2716	667	6717.5	12315	10314	20707	14996.5		30350	184520		8976.52	0.305502	0.409652	0.745759	0.455813	0.999942	2.53367e-05		8976.52	-0.0372102	0.448691	-0.0829305	0.933907	0.999931	2.98418e-05		8976.52
NC_004629.1	RefSeq	CDS	189334	196047	+	ID=cds-NP_803747.1;Parent=gene-PHIKZ181;Dbxref=GenBank:NP_803747.1,GeneID:1258330;Name=NP_803747.1;experiment=ESI-MS/MS analysis;gbkey=CDS;locus_tag=PHIKZ181;product=tail fiber protein;protein_id=NP_803747.1;transl_table=11	PHIKZ181	tail fiber protein	6890	7643.5	11743.5	20737	61986.5	7361.33	8613.5	6511.5	5697	6066.5	7392.5	8725.5	11358	15221.3	61010.7	6918.5	7400.5	7778	7870.5	5466.5		28562.3	282392		14206.3	-0.0962536	0.239651	-0.40164	0.687949	0.999942	2.53367e-05		14206.3	-0.295882	0.262453	-1.12737	0.259585	0.999931	2.98418e-05		14206.3
NC_002516.2	RefSeq	CDS	3328399	3328935	-	ID=cds-NP_251661.1;Parent=gene-PA2971;Dbxref=GenBank:NP_251661.1,GeneID:879798;Name=NP_251661.1;Note='Product name confidence: class 4 (Homologs of previously reported genes of unknown function%2C or no similarity to any previously reported sequences)';gbkey=CDS;locus_tag=PA2971;product=hypothetical protein;protein_id=NP_251661.1;transl_table=11	PA2971	hypothetical protein	6571	5996	5133.5	4414.5	4868.5	7585.5	8918	5717	4952.5	6339	7691	8011	5203	3223	4952.17	6360.5	7666.5	7201	7628	7074.5		28208	125506		6096.05	-0.181496	0.211222	-0.859265	0.390194	0.999942	2.53367e-05		6096.05	-0.00752706	0.23132	-0.0325396	0.974042	0.999931	2.98418e-05		6096.05
NC_004629.1	RefSeq	CDS	109713	110012	+	ID=cds-YP_009639907.1;Parent=gene-PHIKZ_p34;Dbxref=GenBank:YP_009639907.1,GeneID:40340267;Name=YP_009639907.1;experiment=RNA sequence analysis;gbkey=CDS;locus_tag=PHIKZ_p34;product=PHIKZ107.1;protein_id=YP_009639907.1;transl_table=11	PHIKZ_p34	PHIKZ107.1	6157.5	5366.5	1748.5	1055	1141	6597.5	8104.5	3704.5	2830	1643.5	7188.5	8074.5	1875	1080	2977.5	7316	6446.5	3068	6095	1940		27259.5	84409.5		3883.86	-0.31445	0.267919	-1.17368	0.240524	0.999942	2.53367e-05		3883.86	-0.132694	0.293426	-0.452223	0.651109	0.999931	2.98418e-05		3883.86
NC_004629.1	RefSeq	CDS	59607	61280	+	ID=cds-NP_803635.1;Parent=gene-PHIKZ069;Dbxref=GenBank:NP_803635.1,GeneID:1258288;Name=NP_803635.1;experiment=RNA sequence analysis;gbkey=CDS;locus_tag=PHIKZ069;product=PHIKZ069;protein_id=NP_803635.1;transl_table=11	PHIKZ069	PHIKZ069	6878	11425.5	7106.5	4541.5	2130.5	6663.5	11958.5	15083.5	17988.5	17925.5	7755	9734	8800	4028.5	1166.5	5853.5	12133.5	11033	25309	17719.5		27150	205234		10108.2	0.449797	0.45508	0.988391	0.322961	0.999942	2.53367e-05		10108.2	-0.0887763	0.498445	-0.178106	0.858639	0.999931	2.98418e-05		10108.2
NC_002516.2	RefSeq	CDS	4776544	4780617	-	ID=cds-NP_252960.1;Parent=gene-PA4270;Dbxref=GenBank:NP_252960.1,GeneID:881699;Name=NP_252960.1;Note=Product name confidence: class 2 (High similarity to functionally studied protein);gbkey=CDS;gene=rpoB;locus_tag=PA4270;product=DNA-directed RNA polymerase subunit beta;protein_id=NP_252960.1;transl_table=11	PA4270	DNA-directed RNA polymerase subunit beta	6106.5	5944.5	5014.83	4957	6253	6651.75	8448	5630	5902	6829.5	6421	7187.5	4543.05	5176	6907.17	6895.5	6362.5	6052	9640	8800.5		26074.8	129722		6302.2	-0.0428008	0.166197	-0.257531	0.796769	0.999942	2.53367e-05		6302.2	-0.0955247	0.181976	-0.524929	0.599632	0.999931	2.98418e-05		6302.2
NC_004629.1	RefSeq	CDS	248552	248971	+	ID=cds-NP_803830.1;Parent=gene-PHIKZ264;Dbxref=GenBank:NP_803830.1,GeneID:1258458;Name=NP_803830.1;experiment=RNA sequence analysis;gbkey=CDS;locus_tag=PHIKZ264;product=PHIKZ264;protein_id=NP_803830.1;transl_table=11	PHIKZ264	PHIKZ264	6254	7394.5	4722.5	3087.5	1812.5	6432.5	7323.38	5975.5	4857	3638	7505	7476	5564.5	2654	1323.5	5537	7622	4861	6412	3787		25728.5	104239		5132.3	-0.228151	0.269297	-0.847209	0.396879	0.999942	2.53367e-05		5132.3	-0.252812	0.294927	-0.857202	0.391333	0.999931	2.98418e-05		5132.3
NC_004629.1	RefSeq	CDS	113925	114200	+	ID=cds-NP_803682.1;Parent=gene-PHIKZ116;Dbxref=GenBank:NP_803682.1,GeneID:1258412;Name=NP_803682.1;experiment=RNA sequence analysis;gbkey=CDS;locus_tag=PHIKZ116;product=PHIKZ116;protein_id=NP_803682.1;transl_table=11	PHIKZ116	PHIKZ116	6278	5995	1933	1284	2047	6692	7057.5	3556.5	2080.5	1155.5	7598	5448.5	2271.5	916	1026	5041	6320	2219	2886	1146		25609	72951		3437.45	-0.5439	0.302997	-1.79507	0.0726428	0.999942	2.53367e-05		3437.45	-0.0544906	0.331892	-0.164182	0.869588	0.999931	2.98418e-05		3437.45
NC_004629.1	RefSeq	CDS	6206	7318	+	ID=cds-NP_803580.1;Parent=gene-PHIKZ014;Dbxref=GenBank:NP_803580.1,GeneID:1258452;Name=NP_803580.1;experiment=RNA sequence analysis;gbkey=CDS;locus_tag=PHIKZ014;product=PHIKZ014;protein_id=NP_803580.1;transl_table=11	PHIKZ014	PHIKZ014	5514	3941	1502	1132	1345	6655	4786.83	3269.5	2607	1867	6773	3765	1560.1	1150	940	6456	6395	2651	3794	1821		25398	67924.4		3171.11	-0.3005	0.250231	-1.20089	0.229794	0.999942	2.53367e-05		3171.11	0.29045	0.274266	1.05901	0.289597	0.999931	2.98418e-05		3171.11
NC_004629.1	RefSeq	CDS	52991	53455	+	ID=cds-NP_803627.1;Parent=gene-PHIKZ061;Dbxref=GenBank:NP_803627.1,GeneID:1258268;Name=NP_803627.1;experiment=RNA sequence analysis;gbkey=CDS;locus_tag=PHIKZ061;product=PHIKZ061;protein_id=NP_803627.1;transl_table=11	PHIKZ061	PHIKZ061	6532.5	10561	4457	2272.5	1383.5	6404.5	13496	17385.5	18947.5	18356.5	7007	9320.5	5274.5	2031	762.5	5213	13260	10186	29704.5	18652.5		25157	201208		9693.28	0.665134	0.632244	1.05202	0.29279	0.999942	2.53367e-05		9693.28	0.152972	0.69253	0.220888	0.82518	0.999931	2.98418e-05		9693.28
NC_002516.2	RefSeq	CDS	4757124	4758452	-	ID=cds-NP_252933.1;Parent=gene-PA4243;Dbxref=GenBank:NP_252933.1,GeneID:881804;Name=NP_252933.1;Note=Product name confidence: class 2 (High similarity to functionally studied protein);gbkey=CDS;gene=secY;locus_tag=PA4243;product=preprotein translocase subunit SecY;protein_id=NP_252933.1;transl_table=11	PA4243	preprotein translocase subunit SecY	5115	4533.5	2762	2455.33	2761.09	6415.14	5709.5	3715.64	3408.5	3769.5	6499.5	5055.33	2872.5	2607.5	2718.83	6226.5	5420	3485	5603.5	4030.5		24256.1	85164.4		4068.86	-0.196497	0.144977	-1.35537	0.1753	0.999942	2.53367e-05		4068.86	-0.0437575	0.158897	-0.275382	0.783023	0.999931	2.98418e-05		4068.86
NC_002516.2	RefSeq	CDS	4784316	4785509	-	ID=cds-NP_252967.1;Parent=gene-PA4277;Dbxref=GenBank:NP_252967.1,GeneID:881697;Name=NP_252967.1;Note=Product name confidence: class 2 (High similarity to functionally studied protein);gbkey=CDS;gene=tufB;locus_tag=PA4277;product=elongation factor Tu;protein_id=NP_252967.1;transl_table=11	PA4277	elongation factor Tu	5269.2	5554	3881	3886.5	4433.5	6282.83	7600.83	4993	5051	4833.5	6101.5	6261	4079	3590.83	4030.2	5753.12	6468.5	5120	7513	5625.5		23406.7	106328		5166.12	-0.0634426	0.187865	-0.337703	0.735587	0.999942	2.53367e-05		5166.12	-0.0139656	0.205687	-0.0678972	0.945867	0.999931	2.98418e-05		5166.12
NC_004629.1	RefSeq	CDS	22455	23336	+	ID=cds-NP_803596.1;Parent=gene-PHIKZ030;Dbxref=GenBank:NP_803596.1,GeneID:1258187;Name=NP_803596.1;experiment=ESI-MS/MS analysis;gbkey=CDS;locus_tag=PHIKZ030;product=virion structural protein;protein_id=NP_803596.1;transl_table=11	PHIKZ030	virion structural protein	5277	5594	5873	9788.5	45277	5905.5	6678	5050.5	4321.5	4648.5	6077.5	6727.5	5442	14137	21794	5702.5	5865	6268.5	6548	4030.5		22962.5	181006		9059.96	-0.0870868	0.293587	-0.29663	0.766749	0.999942	2.53367e-05		9059.96	-0.23258	0.321552	-0.723305	0.469492	0.999931	2.98418e-05		9059.96
NC_004629.1	RefSeq	CDS	262782	263162	+	ID=cds-NP_803854.1;Parent=gene-PHIKZ288;Dbxref=GenBank:NP_803854.1,GeneID:1258419;Name=NP_803854.1;experiment=RNA sequence analysis;gbkey=CDS;locus_tag=PHIKZ288;product=PHIKZ288;protein_id=NP_803854.1;transl_table=11	PHIKZ288	PHIKZ288	5267	7569	4751	2703	4167	5429	8003	7651	6625	6647	6749	7416	5316	2765	1813	5439	8958	7214	10220	7436		22884	122138		5967.73	0.0743335	0.367826	0.202089	0.839847	0.999942	2.53367e-05		5967.73	-0.0786388	0.402834	-0.195214	0.845225	0.999931	2.98418e-05		5967.73
NC_004629.1	RefSeq	CDS	231804	233270	+	ID=cds-NP_803801.1;Parent=gene-PHIKZ235;Dbxref=GenBank:NP_803801.1,GeneID:1258350;Name=NP_803801.1;experiment=RNA sequence analysis;gbkey=CDS;locus_tag=PHIKZ235;product=thymidylate synthase;protein_id=NP_803801.1;transl_table=11	PHIKZ235	thymidylate synthase	5717	10994.8	15478	11624	11378	5305	10374	14249	17248	16210.5	6516	9453.5	17780	12671.5	8556.5	4677.5	10495	9774	25143	16692.5		22215.5	240338		12409.4	0.549045	0.593176	0.925602	0.354653	0.999942	2.53367e-05		12409.4	-0.246134	0.649717	-0.378832	0.704813	0.999931	2.98418e-05		12409.4
NC_004629.1	RefSeq	CDS	98882	101332	+	ID=cds-NP_803663.1;Parent=gene-PHIKZ097;Dbxref=GenBank:NP_803663.1,GeneID:1258446;Name=NP_803663.1;experiment=ESI-MS/MS analysis;gbkey=CDS;locus_tag=PHIKZ097;product=virion structural protein;protein_id=NP_803663.1;transl_table=11	PHIKZ097	virion structural protein	5268	6959.5	15503.5	25937.8	50873	5613.17	6914	4998.5	4135	4708	5728	7622.5	15222.5	25917.5	42798.7	5529	5461	6103.5	6543	4324		22138.2	256160		13451.1	-0.0870753	0.217084	-0.401113	0.688337	0.999942	2.53367e-05		13451.1	-0.510498	0.237654	-2.14807	0.031708	0.999931	2.98418e-05		13451.1
NC_002516.2	RefSeq	CDS	1958759	1959031	+	ID=cds-NP_250495.1;Parent=gene-PA1804;Dbxref=GenBank:NP_250495.1,GeneID:878308;Name=NP_250495.1;Note=Product name confidence: class 1 (Function experimentally demonstrated in P. aeruginosa);gbkey=CDS;gene=hupB;locus_tag=PA1804;product=DNA-binding protein HU;protein_id=NP_250495.1;transl_table=11	PA1804	DNA-binding protein HU	4228.5	3886.5	2751.5	2430.5	3228	5755	5053.5	3319	3360.5	4288	6632.5	5436	2886.5	2559	2383	5453.5	4576.75	4149.5	5651	4640		22069.5	82668.8		3956.28	-0.250827	0.190986	-1.31332	0.189074	0.999942	2.53367e-05		3956.28	-0.196625	0.209279	-0.939532	0.347458	0.999931	2.98418e-05		3956.28
NC_002516.2	RefSeq	CDS	4767811	4769004	-	ID=cds-NP_252955.1;Parent=gene-PA4265;Dbxref=GenBank:NP_252955.1,GeneID:881718;Name=NP_252955.1;Note=Product name confidence: class 2 (High similarity to functionally studied protein);gbkey=CDS;gene=tufA;locus_tag=PA4265;product=elongation factor Tu;protein_id=NP_252955.1;transl_table=11	PA4265	elongation factor Tu	4667.2	4581.5	2968	2658	3227	5719.33	5934.83	3661.5	3589.5	3470.5	5665	4992	3116.5	2632.83	3190.7	5204.12	5196.5	3614.5	5514.5	4189.5		21255.7	83793.5		4035.76	-0.176849	0.148256	-1.19286	0.232922	0.999942	2.53367e-05		4035.76	-0.0491373	0.162356	-0.302652	0.762155	0.999931	2.98418e-05		4035.76
NC_002516.2	RefSeq	CDS	4769035	4771155	-	ID=cds-NP_252956.1;Parent=gene-PA4266;Dbxref=GenBank:NP_252956.1,GeneID:881744;Name=NP_252956.1;Note=Product name confidence: class 2 (High similarity to functionally studied protein);gbkey=CDS;gene=fusA1;locus_tag=PA4266;product=elongation factor G;protein_id=NP_252956.1;transl_table=11	PA4266	elongation factor G	4556.5	3760.5	2571	2415	2448.5	5327	5092.25	3132.5	3147.5	3476	5436.5	4217	2615.5	2297.5	2674.5	5355.5	4176	3187	5038.5	3717		20675.5	74641.8		3580.14	-0.229754	0.136894	-1.67834	0.0932804	0.999942	2.53367e-05		3580.14	-0.0524415	0.150111	-0.34935	0.726826	0.999931	2.98418e-05		3580.14
NC_004629.1	RefSeq	CDS	122209	123840	+	ID=cds-NP_803689.1;Parent=gene-PHIKZ123;Dbxref=GenBank:NP_803689.1,GeneID:1258315;Name=NP_803689.1;experiment=RNA sequence analysis;gbkey=CDS;locus_tag=PHIKZ123;product=polymerase;protein_id=NP_803689.1;transl_table=11	PHIKZ123	polymerase	5495	7751.5	4062.5	3524.5	1584.5	4926.5	8125.4	9290	10508	10183	6035.5	6828.5	5197.5	3471.5	932.5	3993.5	8408.5	5920.5	14561.5	9970		20450.5	130770		6430.92	0.167554	0.423885	0.395281	0.692635	0.999942	2.53367e-05		6430.92	-0.0904661	0.464261	-0.194861	0.845502	0.999931	2.98418e-05		6430.92
NC_002516.2	RefSeq	CDS	3104279	3104830	-	ID=cds-NP_251433.1;Parent=gene-PA2743;Dbxref=GenBank:NP_251433.1,GeneID:879427;Name=NP_251433.1;Note=Product name confidence: class 2 (High similarity to functionally studied protein);gbkey=CDS;gene=infC;locus_tag=PA2743;product=translation initiation factor IF-3;protein_id=NP_251433.1;transl_table=11	PA2743	translation initiation factor IF-3	4367	4017.5	2870	2536.5	2888.5	5419.5	6178.5	3290	3059	2612.5	5281.5	4991.5	2830.5	2973.5	3408	5302.5	4842.25	3612	5186	3005		20370.5	78671.8		3779.72	-0.150739	0.115678	-1.30309	0.192544	0.999942	2.53367e-05		3779.72	0.0266982	0.126623	0.210848	0.833006	0.999931	2.98418e-05		3779.72
NC_004629.1	RefSeq	CDS	199270	199824	+	ID=cds-NP_803751.1;Parent=gene-PHIKZ185;Dbxref=GenBank:NP_803751.1,GeneID:1258484;Name=NP_803751.1;experiment=RNA sequence analysis;gbkey=CDS;locus_tag=PHIKZ185;product=PHIKZ185;protein_id=NP_803751.1;transl_table=11	PHIKZ185	PHIKZ185	5296	6478.5	1923	969	568	4954.5	7290.5	7166.5	7751.5	7356	6056.5	6531	2442.5	820	429.667	3895	7339	4618.5	10718.5	7033		20202	99637.2		4749.86	-0.0346208	0.360637	-0.0959988	0.923522	0.999942	2.53367e-05		4749.86	-0.0934307	0.394974	-0.236549	0.813007	0.999931	2.98418e-05		4749.86
NC_004629.1	RefSeq	CDS	8438	8917	+	ID=cds-NP_803582.1;Parent=gene-PHIKZ016;Dbxref=GenBank:NP_803582.1,GeneID:1258428;Name=NP_803582.1;experiment=RNA sequence analysis;gbkey=CDS;locus_tag=PHIKZ016;product=PHIKZ016;protein_id=NP_803582.1;transl_table=11	PHIKZ016	PHIKZ016	3901	5256.5	2215	1479.5	1938	5797.5	7331	5104	3936	2312.5	5060.5	5416.5	2554.5	1241.5	1447	5154.83	7060	4320	5924	2427.5		19913.8	79877.3		3800.51	0.22479	0.247166	0.909471	0.363102	0.999942	2.53367e-05		3800.51	0.167151	0.270573	0.617765	0.53673	0.999931	2.98418e-05		3800.51
NC_004629.1	RefSeq	CDS	264750	265430	+	ID=cds-NP_803857.1;Parent=gene-PHIKZ291;Dbxref=GenBank:NP_803857.1,GeneID:1258280;Name=NP_803857.1;experiment=RNA sequence analysis;gbkey=CDS;locus_tag=PHIKZ291;product=PHIKZ291;protein_id=NP_803857.1;transl_table=11	PHIKZ291	PHIKZ291	4833	5057.5	1225.5	794.5	1350	4752.5	6688.5	5259.5	4639.5	3290	5539	5310.5	1422.5	626.333	799.5	4331.5	6338	3839	6419	3488		19456	76003.8		3578.08	-0.123949	0.308378	-0.401939	0.687729	0.999942	2.53367e-05		3578.08	0.0654081	0.337733	0.193668	0.846436	0.999931	2.98418e-05		3578.08
NC_004629.1	RefSeq	CDS	243536	243775	+	ID=cds-NP_803819.1;Parent=gene-PHIKZ253;Dbxref=GenBank:NP_803819.1,GeneID:1258196;Name=NP_803819.1;experiment=RNA sequence analysis;gbkey=CDS;locus_tag=PHIKZ253;product=PHIKZ253;protein_id=NP_803819.1;transl_table=11	PHIKZ253	PHIKZ253	4623	5500.5	5973.5	6157.5	5984	4776	6014.5	5292	4610.5	3836	5683	6090.5	5229.5	3724.5	6626	4188.5	5832	4432.5	6934	4156.5		19270.5	105664		5301.71	-0.113419	0.294432	-0.385214	0.700079	0.999942	2.53367e-05		5301.71	-0.226243	0.32244	-0.70166	0.482891	0.999931	2.98418e-05		5301.71
NC_002516.2	RefSeq	CDS	1183058	1184524	+	ID=cds-NP_249783.1;Parent=gene-PA1092;Dbxref=GenBank:NP_249783.1,GeneID:882052;Name=NP_249783.1;Note=Product name confidence: class 1 (Function experimentally demonstrated in P. aeruginosa);gbkey=CDS;gene=fliC;locus_tag=PA1092;product=B-type flagellin;protein_id=NP_249783.1;transl_table=11	PA1092	B-type flagellin	3940	4820.5	4689.56	4695.25	4454.5	5072.5	7837.5	5157.75	4973	4583.5	4429	5960	4478.5	4826	2735.29	5431.5	6698	6355	7169	5340.5		18873	103647		5122.24	0.279413	0.252128	1.10822	0.267768	0.999942	2.53367e-05		5122.24	0.17332	0.275974	0.628028	0.529986	0.999931	2.98418e-05		5122.24
NC_002516.2	RefSeq	ncRNA	3705309	3705521	-	ID=rna-PA3305.1;Parent=gene-PA3305.1;Dbxref=GeneID:6965615;gbkey=ncRNA;gene=phrS;locus_tag=PA3305.1;product=PhrS	PA3305.1	PhrS	1902	866	488	418	377	6120	1092	503	388	196	4401	1012	447	247	149	5999.67	1115	540	261	337		18422.7	26858.7		1171.3	0.204106	0.721741	0.282797	0.777333	0.999942	2.53367e-05		1171.3	-0.0166307	0.791518	-0.0210111	0.983237	0.999931	2.98418e-05		1171.3
NC_004629.1	RefSeq	CDS	239624	240280	+	ID=cds-NP_803812.1;Parent=gene-PHIKZ246;Dbxref=GenBank:NP_803812.1,GeneID:1258229;Name=NP_803812.1;experiment=RNA sequence analysis;gbkey=CDS;locus_tag=PHIKZ246;product=metal-dependent phosphohydrolase;protein_id=NP_803812.1;transl_table=11	PHIKZ246	metal-dependent phosphohydrolase	4591	7372	4333.5	2126.5	1300.5	4327.5	8799.5	10481.5	11825.5	10361	5032	7340	4822.5	1516	1151	4366.5	8775.5	7645.5	18553.5	11043.5		18317	135764		6592.77	0.524625	0.429983	1.22011	0.222425	0.999942	2.53367e-05		6592.77	-0.00786642	0.470897	-0.0167052	0.986672	0.999931	2.98418e-05		6592.77
NC_004629.1	RefSeq	CDS	71248	71391	+	ID=cds-YP_009639902.1;Parent=gene-PHIKZ_p25;Dbxref=GenBank:YP_009639902.1,GeneID:40340292;Name=YP_009639902.1;experiment=RNA sequence analysis;gbkey=CDS;locus_tag=PHIKZ_p25;product=PHIKZ076.3;protein_id=YP_009639902.1;transl_table=11	PHIKZ_p25	PHIKZ076.3	4143.5	3862	1277	575	606	4487.5	5361.5	3873.5	3329	2588	4447.5	4514.5	1206.5	562.5	468.5	4709	4492.5	3089.5	4853.5	2789.5		17787.5	61236.5		2864.33	-0.0482582	0.20142	-0.23959	0.810648	0.999942	2.53367e-05		2864.33	-0.0295812	0.220592	-0.134099	0.893324	0.999931	2.98418e-05		2864.33
NC_002516.2	RefSeq	CDS	3548110	3549789	-	ID=cds-NP_251852.1;Parent=gene-PA3162;Dbxref=GenBank:NP_251852.1,GeneID:882562;Name=NP_251852.1;Note=Product name confidence: class 2 (High similarity to functionally studied protein);gbkey=CDS;gene=rpsA;locus_tag=PA3162;product=30S ribosomal protein S1;protein_id=NP_251852.1;transl_table=11	PA3162	30S ribosomal protein S1	3984	4067	3053	2747	2810	4843	6051	3818	4073.5	4177	4311	4714	2915	2698	2759.05	4338	4866.06	3674	6502	5028		17476	81428.6		3937.15	-0.003179	0.179716	-0.017689	0.985887	0.999942	2.53367e-05		3937.15	0.0464305	0.1967	0.236048	0.813396	0.999931	2.98418e-05		3937.15
NC_002516.2	RefSeq	CDS	4760480	4760872	-	ID=cds-NP_252939.1;Parent=gene-PA4249;Dbxref=GenBank:NP_252939.1,GeneID:881738;Name=NP_252939.1;Note=Product name confidence: class 2 (High similarity to functionally studied protein);gbkey=CDS;gene=rpsH;locus_tag=PA4249;product=30S ribosomal protein S8;protein_id=NP_252939.1;transl_table=11	PA4249	30S ribosomal protein S8	3883.5	3781.5	3044	2658	2613	4803.5	5298	4028	4023.5	5726	4159	4420.5	2890.5	1980	1569	4288.5	4811	4631	5692.5	6861.5		17134.5	81162.5		3930.19	0.0642218	0.267622	0.239971	0.810352	0.999942	2.53367e-05		3930.19	0.043459	0.293095	0.148276	0.882125	0.999931	2.98418e-05		3930.19
NC_004629.1	RefSeq	CDS	181802	186157	-	ID=cds-NP_803744.1;Parent=gene-PHIKZ178;Dbxref=GenBank:NP_803744.1,GeneID:1258475;Name=NP_803744.1;experiment=ESI-MS/MS analysis;gbkey=CDS;locus_tag=PHIKZ178;product=RNA polymerase beta subunit;protein_id=NP_803744.1;transl_table=11	PHIKZ178	RNA polymerase beta subunit	4097.5	5341.5	12595.5	15992	25117.5	4501.17	5152	3693	3107.5	3703	4191.5	5573	12966	13980.5	14871	4010	4411	4680	4428	3345		16800.2	155757		8330.11	-0.0911389	0.272352	-0.334637	0.737899	0.999942	2.53367e-05		8330.11	-0.462616	0.298181	-1.55146	0.120791	0.999931	2.98418e-05		8330.11
NC_002516.2	RefSeq	CDS	5687105	5687320	-	ID=cds-NP_253736.1;Parent=gene-PA5049;Dbxref=GenBank:NP_253736.1,GeneID:881149;Name=NP_253736.1;Note=Product name confidence: class 2 (High similarity to functionally studied protein);gbkey=CDS;gene=rpmE;locus_tag=PA5049;product=50S ribosomal protein L31;protein_id=NP_253736.1;transl_table=11	PA5049	50S ribosomal protein L31	3688.5	3325	3022	2920	3080.5	4850.5	5385.5	3799	3621.5	6281	4280	4581.5	2932	1371	2599	3832	4449	4630	5287.5	8297.5		16651	82233		3960.4	0.0136148	0.295752	0.0460345	0.963283	0.999942	2.53367e-05		3960.4	0.0632296	0.323923	0.1952	0.845237	0.999931	2.98418e-05		3960.4
NC_002516.2	RefSeq	CDS	4955574	4956029	-	ID=cds-NP_253111.1;Parent=gene-PA4421;Dbxref=GenBank:NP_253111.1,GeneID:881255;Name=NP_253111.1;Note='Product name confidence: class 4 (Homologs of previously reported genes of unknown function%2C or no similarity to any previously reported sequences)';gbkey=CDS;locus_tag=PA4421;product=cell division protein MraZ;protein_id=NP_253111.1;transl_table=11	PA4421	cell division protein MraZ	3307	3585.5	3819	4295.5	5777	4465	4357	3696	3960.5	5380.5	4268.5	4329.5	3577	3316.5	4540	4406.5	3641.52	4543	5564.5	6544		16447	87374		4307.53	0.092594	0.213853	0.432979	0.66503	0.999942	2.53367e-05		4307.53	-0.24648	0.234245	-1.05223	0.292693	0.999931	2.98418e-05		4307.53
NC_004629.1	RefSeq	CDS	49201	50205	+	ID=cds-NP_803622.1;Parent=gene-PHIKZ056;Dbxref=GenBank:NP_803622.1,GeneID:1258249;Name=NP_803622.1;experiment=RNA sequence analysis;gbkey=CDS;locus_tag=PHIKZ056;product=HNH endonuclease;protein_id=NP_803622.1;transl_table=11	PHIKZ056	HNH endonuclease	4043.5	7709	6969.5	5489	2923	3930	9192.25	15106.5	19832.5	24055.8	4541.5	8489.5	7930.25	5350.5	3455	3498	9042	13450	30060.2	27658		16013	212726		10469.2	1.00698	0.673687	1.49473	0.134986	0.999942	2.53367e-05		10469.2	-0.0864271	0.737889	-0.117128	0.906759	0.999931	2.98418e-05		10469.2
NC_002516.2	RefSeq	CDS	3103643	3103999	-	ID=cds-NP_251431.1;Parent=gene-PA2741;Dbxref=GenBank:NP_251431.1,GeneID:882982;Name=NP_251431.1;Note=Product name confidence: class 2 (High similarity to functionally studied protein);gbkey=CDS;gene=rplT;locus_tag=PA2741;product=50S ribosomal protein L20;protein_id=NP_251431.1;transl_table=11	PA2741	50S ribosomal protein L20	3427	3363.5	2306	2169	2599	4751.9	5801	3232	3237.5	2681	3977.5	3633	2336	2484.5	4098	3833.5	3914	2484.5	5481.5	2843.5		15989.9	68653.9		3293.64	0.0165328	0.204019	0.0810357	0.935414	0.999942	2.53367e-05		3293.64	0.187284	0.223401	0.838328	0.401846	0.999931	2.98418e-05		3293.64
NC_002516.2	RefSeq	CDS	6002121	6002900	+	ID=cds-NP_254019.1;Parent=gene-PA5332;Dbxref=GenBank:NP_254019.1,GeneID:878037;Name=NP_254019.1;Note=Product name confidence: class 1 (Function experimentally demonstrated in P. aeruginosa);gbkey=CDS;gene=crc;locus_tag=PA5332;product=catabolite repression control protein;protein_id=NP_254019.1;transl_table=11	PA5332	catabolite repression control protein	3395.5	3813.5	4376.5	4791.84	6306.5	4312.5	5560	4578	5321	7978	4115	4702	4115	3591	3528	4077	4746.5	5820	7435.5	9770.5		15900	102334		5046.48	0.190074	0.298119	0.637576	0.52375	0.999942	2.53367e-05		5046.48	0.0169539	0.326457	0.0519331	0.958582	0.999931	2.98418e-05		5046.48
NC_002516.2	RefSeq	CDS	4772279	4776478	-	ID=cds-NP_252959.1;Parent=gene-PA4269;Dbxref=GenBank:NP_252959.1,GeneID:881710;Name=NP_252959.1;Note=Product name confidence: class 2 (High similarity to functionally studied protein);gbkey=CDS;gene=rpoC;locus_tag=PA4269;product=DNA-directed RNA polymerase subunit beta';protein_id=NP_252959.1;transl_table=11	PA4269	DNA-directed RNA polymerase subunit beta'	3529.5	2858.5	2021.5	1840.5	2204	4147	3825	2304.64	2234.61	2448.5	4078	3137.64	1974	1911	2499.06	4133.5	3209.54	2395.5	3558	2883		15888	57193		2743.46	-0.229925	0.128927	-1.78338	0.0745242	0.999942	2.53367e-05		2743.46	-0.0382508	0.141464	-0.270392	0.786859	0.999931	2.98418e-05		2743.46
NC_004629.1	RefSeq	CDS	3252	3488	+	ID=cds-NP_803573.1;Parent=gene-PHIKZ007;Dbxref=GenBank:NP_803573.1,GeneID:1258425;Name=NP_803573.1;experiment=RNA sequence analysis;gbkey=CDS;locus_tag=PHIKZ007;product=PHIKZ007;protein_id=NP_803573.1;transl_table=11	PHIKZ007	PHIKZ007	3001.5	2669	856	466.5	288.5	4220.5	3121.5	1803	1178	894.5	4779	3626.5	925	284	115	3840.25	3309.5	1959.5	1638	974.5		15841.2	39950.2		1842.61	-0.362555	0.334679	-1.08329	0.278679	0.999942	2.53367e-05		1842.61	-0.203349	0.366697	-0.554542	0.579208	0.999931	2.98418e-05		1842.61
NC_002516.2	RefSeq	CDS	4767343	4767654	-	ID=cds-NP_252954.1;Parent=gene-PA4264;Dbxref=GenBank:NP_252954.1,GeneID:881717;Name=NP_252954.1;Note=Product name confidence: class 2 (High similarity to functionally studied protein);gbkey=CDS;gene=rpsJ;locus_tag=PA4264;product=30S ribosomal protein S10;protein_id=NP_252954.1;transl_table=11	PA4264	30S ribosomal protein S10	3845	3194	2283	2051	2197.5	4255	4861	3038.5	3042	3964.5	4028	4011	2461.5	1833.5	1273.5	3709	3760.5	3286	4298.5	4588.5		15837	65981.5		3183.24	-0.183852	0.247536	-0.742731	0.457644	0.999942	2.53367e-05		3183.24	-0.00512418	0.271135	-0.018899	0.984922	0.999931	2.98418e-05		3183.24
NC_004629.1	RefSeq	CDS	68643	70256	+	ID=cds-NP_803641.1;Parent=gene-PHIKZ075;Dbxref=GenBank:NP_803641.1,GeneID:1258302;Name=NP_803641.1;experiment=RNA sequence analysis;gbkey=CDS;locus_tag=PHIKZ075;product=DNA helicase;protein_id=NP_803641.1;transl_table=11	PHIKZ075	DNA helicase	4018.5	6698.5	8332	6914	6754.5	3622	8802	11111.5	14019	13382.5	3889.5	6721	9106.5	6044	8352	4225.5	7705	8188.5	28210	14590		15755.5	180686		8975.57	0.805334	0.456718	1.76331	0.0778485	0.999942	2.53367e-05		8975.57	0.0253493	0.500159	0.0506825	0.959579	0.999931	2.98418e-05		8975.57
NC_004629.1	RefSeq	CDS	29446	30261	+	ID=cds-NP_803602.1;Parent=gene-PHIKZ036;Dbxref=GenBank:NP_803602.1,GeneID:1258308;Name=NP_803602.1;experiment=RNA sequence analysis;gbkey=CDS;locus_tag=PHIKZ036;product=PHIKZ036;protein_id=NP_803602.1;transl_table=11	PHIKZ036	PHIKZ036	3725	5059.5	1345.5	517	269.5	3830	5508	6085	6020	5631.5	4303.5	5518.5	1633	325	130.5	3643.5	6180.5	4947	7607	5835		15502	78114.5		3715.62	0.223488	0.402101	0.5558	0.578347	0.999942	2.53367e-05		3715.62	-0.104367	0.440352	-0.237008	0.812651	0.999931	2.98418e-05		3715.62
NC_004629.1	RefSeq	CDS	52006	52617	+	ID=cds-NP_803625.1;Parent=gene-PHIKZ059;Dbxref=GenBank:NP_803625.1,GeneID:1258264;Name=NP_803625.1;experiment=RNA sequence analysis;gbkey=CDS;locus_tag=PHIKZ059;product=PHIKZ059;protein_id=NP_803625.1;transl_table=11	PHIKZ059	PHIKZ059	3767.5	6511	4941.5	4266	3566	4024.5	7393	10216.5	12232.5	13040	4209.5	5654	5785.5	3986	1543	3388	7013	6586.5	17404	12851.5		15389.5	138380		6865.5	0.699843	0.63041	1.11014	0.266939	0.999942	2.53367e-05		6865.5	-0.0354663	0.690488	-0.0513641	0.959035	0.999931	2.98418e-05		6865.5
NC_002516.2	RefSeq	CDS	1538683	1538916	+	ID=cds-NP_250105.1;Parent=gene-PA1414;Dbxref=GenBank:NP_250105.1,GeneID:879441;Name=NP_250105.1;Note='Product name confidence: class 4 (Homologs of previously reported genes of unknown function%2C or no similarity to any previously reported sequences)';gbkey=CDS;locus_tag=PA1414;product=hypothetical protein;protein_id=NP_250105.1;transl_table=11	PA1414	hypothetical protein	1813	794.5	439.5	320.5	326.5	4785.5	1303	483	359	206.5	3737	1028	467	320.5	455.5	5000	1432.5	632.5	425.5	315.5		15335.5	24645		1082.49	0.0850287	0.466523	0.18226	0.855378	0.999942	2.53367e-05		1082.49	0.350254	0.512184	0.683844	0.494074	0.999931	2.98418e-05		1082.49
NC_004629.1	RefSeq	CDS	63275	64459	+	ID=cds-NP_803637.1;Parent=gene-PHIKZ071;Dbxref=GenBank:NP_803637.1,GeneID:1258290;Name=NP_803637.1;experiment=RNA sequence analysis;gbkey=CDS;locus_tag=PHIKZ071;product=RNA polymerase beta subunit;protein_id=NP_803637.1;transl_table=11	PHIKZ071	RNA polymerase beta subunit	3788.5	6464.5	4073.5	2551	1277.5	3613	6590	9270.5	11084.5	11751	4216.5	5848.5	5171	2410.5	694.5	3396.5	7178.5	6699.5	16067.5	11739		15014.5	123886		6091.84	0.571851	0.600997	0.951503	0.341349	0.999942	2.53367e-05		6091.84	-0.104634	0.658258	-0.158955	0.873704	0.999931	2.98418e-05		6091.84
NC_002516.2	RefSeq	CDS	4915481	4917124	-	ID=cds-NP_253075.1;Parent=gene-PA4385;Dbxref=GenBank:NP_253075.1,GeneID:881348;Name=NP_253075.1;Note=Product name confidence: class 1 (Function experimentally demonstrated in P. aeruginosa);gbkey=CDS;gene=groEL;locus_tag=PA4385;product=molecular chaperone GroEL;protein_id=NP_253075.1;transl_table=11	PA4385	molecular chaperone GroEL	3279.5	2250	1361.5	1283	2506	3988	3101	1300	1476	3076.5	3999	2505.5	1207.5	1320	3091	3727	2568	1507	2254.5	4030.5		14993.5	49831.5		2333.29	-0.450897	0.22624	-1.993	0.0462613	0.999942	2.53367e-05		2333.29	-0.0154495	0.24815	-0.0622585	0.950357	0.999931	2.98418e-05		2333.29
NC_002516.2	RefSeq	CDS	5325653	5325922	-	ID=cds-NP_253429.1;Parent=gene-PA4741;Dbxref=GenBank:NP_253429.1,GeneID:881675;Name=NP_253429.1;Note=Product name confidence: class 2 (High similarity to functionally studied protein);gbkey=CDS;gene=rpsO;locus_tag=PA4741;product=30S ribosomal protein S15;protein_id=NP_253429.1;transl_table=11	PA4741	30S ribosomal protein S15	3199.5	3231.5	2539	2190	2602	4268	5411.33	3545.5	3526	3656	3749	3750	2486.5	1835	3264.17	3705	4240	3320.53	6417.5	4919		14921.5	71855.5		3444.99	0.0962269	0.206161	0.466755	0.640675	0.999942	2.53367e-05		3444.99	0.197538	0.225699	0.875228	0.38145	0.999931	2.98418e-05		3444.99
NC_004629.1	RefSeq	CDS	175028	175789	+	ID=cds-NP_803737.1;Parent=gene-PHIKZ171;Dbxref=GenBank:NP_803737.1,GeneID:1258353;Name=NP_803737.1;experiment=RNA sequence analysis;gbkey=CDS;locus_tag=PHIKZ171;product=PHIKZ171;protein_id=NP_803737.1;transl_table=11	PHIKZ171	PHIKZ171	3615	5851.5	4703.5	2792.5	1340.5	3691.33	6444	9301.5	11903	14494.5	4359	5935.5	5502.5	2673.5	634	3230	6105	6396.5	17009	14654.5		14895.3	130637		6424.93	0.582872	0.605451	0.962708	0.335694	0.999942	2.53367e-05		6424.93	-0.176477	0.663154	-0.266118	0.790148	0.999931	2.98418e-05		6424.93
NC_004629.1	RefSeq	CDS	30298	31119	+	ID=cds-NP_803603.1;Parent=gene-PHIKZ037;Dbxref=GenBank:NP_803603.1,GeneID:1258258;Name=NP_803603.1;experiment=RNA sequence analysis;gbkey=CDS;locus_tag=PHIKZ037;product=PHIKZ037;protein_id=NP_803603.1;transl_table=11	PHIKZ037	PHIKZ037	3735	6186.5	2163	735	596.5	3676.5	6964	8112	8080	7409.5	4162.5	6017.5	2923	602	303	3259	7365	5897	10916	7321		14833	96424		4648.98	0.458065	0.456218	1.00405	0.315356	0.999942	2.53367e-05		4648.98	-0.0304935	0.499609	-0.0610347	0.951332	0.999931	2.98418e-05		4648.98
NC_004629.1	RefSeq	CDS	134482	136797	+	ID=cds-NP_803697.1;Parent=gene-PHIKZ131;Dbxref=GenBank:NP_803697.1,GeneID:1258231;Name=NP_803697.1;experiment=crystal structure determination;gbkey=CDS;locus_tag=PHIKZ131;product=tail protein;protein_id=NP_803697.1;transl_table=11	PHIKZ131	tail protein	3476.5	3832.5	4715.5	8827	22226.5	3837	4439	3321	2764.5	3028	3775	4414.5	4440	6125.5	13155.5	3600	3724	4031.5	3952.5	2585.5		14688.5	110272		5587.15	-0.0712378	0.288797	-0.246671	0.805163	0.999942	2.53367e-05		5587.15	-0.279749	0.316251	-0.884579	0.376384	0.999931	2.98418e-05		5587.15
NC_002516.2	RefSeq	CDS	831301	831882	+	ID=cds-NP_249453.1;Parent=gene-PA0762;Dbxref=GenBank:NP_249453.1,GeneID:882125;Name=NP_249453.1;Note=Product name confidence: class 1 (Function experimentally demonstrated in P. aeruginosa);gbkey=CDS;gene=algU;locus_tag=PA0762;product=RNA polymerase sigma factor AlgU;protein_id=NP_249453.1;transl_table=11	PA0762	RNA polymerase sigma factor AlgU	3002	3154.5	3543.5	4108	5856	3872	4620.61	4147	5178	8291	3661.5	3748.5	3560.5	3380	3794.05	3847	3761	4596	7123.33	10078.5		14382.5	93323		4579.26	0.231436	0.271103	0.853684	0.39328	0.999942	2.53367e-05		4579.26	0.015481	0.296924	0.0521379	0.958419	0.999931	2.98418e-05		4579.26
NC_004629.1	RefSeq	CDS	259685	261211	+	ID=cds-NP_803852.1;Parent=gene-PHIKZ286;Dbxref=GenBank:NP_803852.1,GeneID:1258388;Name=NP_803852.1;experiment=RNA sequence analysis;gbkey=CDS;locus_tag=PHIKZ286;product=PHIKZ286;protein_id=NP_803852.1;transl_table=11	PHIKZ286	PHIKZ286	3541.5	4784	1564	955	1011.5	3474.5	5048.5	4478.5	4156.5	3364.5	4153	4386	2120.5	773	589	3112.33	5378.5	3071.5	5727.5	3441.5		14281.3	65131.3		3124.74	-0.0378478	0.351183	-0.107772	0.914176	0.999942	2.53367e-05		3124.74	-0.0812068	0.384546	-0.211176	0.83275	0.999931	2.98418e-05		3124.74
NC_004629.1	RefSeq	CDS	246199	246633	+	ID=cds-NP_803825.1;Parent=gene-PHIKZ259;Dbxref=GenBank:NP_803825.1,GeneID:1258485;Name=NP_803825.1;experiment=RNA sequence analysis;gbkey=CDS;locus_tag=PHIKZ259;product=PHIKZ259;protein_id=NP_803825.1;transl_table=11	PHIKZ259	PHIKZ259	3577	6556.5	8578.5	3926	1172	3368.5	7952.5	9384.83	10436	8160	3732	6150	9366	2799.5	929	3491.5	7265	8049.5	14332	9094		14169	128320		6533.65	0.698364	0.459849	1.51868	0.128843	0.999942	2.53367e-05		6533.65	-0.0156695	0.503562	-0.0311174	0.975176	0.999931	2.98418e-05		6533.65
NC_004629.1	RefSeq	CDS	39960	40376	+	ID=cds-NP_803615.1;Parent=gene-PHIKZ049;Dbxref=GenBank:NP_803615.1,GeneID:1258203;Name=NP_803615.1;experiment=RNA sequence analysis;gbkey=CDS;locus_tag=PHIKZ049;product=PHIKZ049;protein_id=NP_803615.1;transl_table=11	PHIKZ049	PHIKZ049	3455.5	5508.5	6934	10779	13284	3390.5	5790	6958	8485	7388	4261.5	5101.5	7082	8483	7269	2939.5	6236	5447	10986	7874		14047	137652		7096.57	0.310451	0.436897	0.710581	0.477344	0.999942	2.53367e-05		7096.57	-0.0840378	0.478459	-0.175643	0.860575	0.999931	2.98418e-05		7096.57
NC_004629.1	RefSeq	CDS	7424	8425	+	ID=cds-NP_803581.1;Parent=gene-PHIKZ015;Dbxref=GenBank:NP_803581.1,GeneID:1258399;Name=NP_803581.1;experiment=RNA sequence analysis;gbkey=CDS;locus_tag=PHIKZ015;product=PHIKZ015;protein_id=NP_803581.1;transl_table=11	PHIKZ015	PHIKZ015	3311	3373	1204	791	678	3588.5	3777	2613	2102	1315.5	4144.5	3484.5	1376.5	523.5	409.5	2946.5	3628.33	2107.5	2810	1348.5		13990.5	45532.3		2161.93	-0.347263	0.281151	-1.23515	0.216775	0.999942	2.53367e-05		2161.93	-0.153263	0.307932	-0.497717	0.618683	0.999931	2.98418e-05		2161.93
NC_002516.2	RefSeq	CDS	5535685	5536131	-	ID=cds-NP_253619.1;Parent=gene-PA4932;Dbxref=GenBank:NP_253619.1,GeneID:879626;Name=NP_253619.1;Note=Product name confidence: class 2 (High similarity to functionally studied protein);gbkey=CDS;gene=rplI;locus_tag=PA4932;product=50S ribosomal protein L9;protein_id=NP_253619.1;transl_table=11	PA4932	50S ribosomal protein L9	3138.5	2970.5	1943.5	1558	1600.5	3547.5	4154.04	2506.5	2262.5	1998	3375.5	3669.5	1848.5	1765	6328.5	3865	3374.5	2554.5	3997	2619.5		13926.5	59077		2808.46	-0.0813595	0.330186	-0.246405	0.805369	0.999942	2.53367e-05		2808.46	-0.0806574	0.36163	-0.223039	0.823505	0.999931	2.98418e-05		2808.46
NC_002516.2	RefSeq	CDS	4965109	4965501	-	ID=cds-NP_253122.1;Parent=gene-PA4432;Dbxref=GenBank:NP_253122.1,GeneID:881274;Name=NP_253122.1;Note=Product name confidence: class 2 (High similarity to functionally studied protein);gbkey=CDS;gene=rpsI;locus_tag=PA4432;product=30S ribosomal protein S9;protein_id=NP_253122.1;transl_table=11	PA4432	30S ribosomal protein S9	2978	2338.5	1888	1764	2006.5	3786	4283	2568.5	2691.5	2491	3370.5	2640.5	1794.5	1625	2906	3769	3674	2276.5	4667	3133.5		13903.5	56651.5		2700.55	-0.00733668	0.161068	-0.0455501	0.963669	0.999942	2.53367e-05		2700.55	0.411647	0.176529	2.33189	0.0197066	0.999931	2.98418e-05		2700.55
NC_004629.1	RefSeq	CDS	64486	65436	+	ID=cds-NP_803638.1;Parent=gene-PHIKZ072;Dbxref=GenBank:NP_803638.1,GeneID:1258296;Name=NP_803638.1;experiment=RNA sequence analysis;gbkey=CDS;locus_tag=PHIKZ072;product=PHIKZ072;protein_id=NP_803638.1;transl_table=11	PHIKZ072	PHIKZ072	3585	5732	5691	5413.5	6664.5	3316.5	6748	9705.5	13382.5	17240	3913.5	5481.33	5545.5	4479.5	3435.33	2831.5	6231	12486	19561.5	20190		13646.5	161634		7989.57	0.655393	0.646055	1.01445	0.310367	0.999942	2.53367e-05		7989.57	-0.0624854	0.707628	-0.0883026	0.929636	0.999931	2.98418e-05		7989.57
NC_002516.2	RefSeq	CDS	634371	636224	-	ID=cds-NP_249267.1;Parent=gene-PA0576;Dbxref=GenBank:NP_249267.1,GeneID:882038;Name=NP_249267.1;Note=Product name confidence: class 1 (Function experimentally demonstrated in P. aeruginosa);gbkey=CDS;gene=rpoD;locus_tag=PA0576;product=RNA polymerase sigma factor RpoD;protein_id=NP_249267.1;transl_table=11	PA0576	RNA polymerase sigma factor RpoD	3033	3021.22	2941	2672.5	2746	3473.67	4501	3417	3954.5	5383.5	3516.5	3886	2691.5	2689	2630.5	3551.5	3540.14	3754.04	6198	7021.5		13574.7	74622.1		3626.25	0.0500435	0.201376	0.248508	0.803741	0.999942	2.53367e-05		3626.25	-0.0414793	0.220466	-0.188143	0.850764	0.999931	2.98418e-05		3626.25
NC_004629.1	RefSeq	CDS	5649	6056	+	ID=cds-NP_803579.1;Parent=gene-PHIKZ013;Dbxref=GenBank:NP_803579.1,GeneID:1258226;Name=NP_803579.1;experiment=RNA sequence analysis;gbkey=CDS;locus_tag=PHIKZ013;product=PHIKZ013;protein_id=NP_803579.1;transl_table=11	PHIKZ013	PHIKZ013	3464	3268	1003	503	482	3442	4287	3040	2410	1482	3738	3690	1091	413	292	2845	3817	2581	3255	1573		13489	46676		2202.79	-0.252301	0.276304	-0.913129	0.361175	0.999942	2.53367e-05		2202.79	-0.0424576	0.302581	-0.140318	0.888409	0.999931	2.98418e-05		2202.79
NC_004629.1	RefSeq	CDS	254434	254733	+	ID=cds-NP_803843.1;Parent=gene-PHIKZ277;Dbxref=GenBank:NP_803843.1,GeneID:1258297;Name=NP_803843.1;experiment=RNA sequence analysis;gbkey=CDS;locus_tag=PHIKZ277;product=PHIKZ277;protein_id=NP_803843.1;transl_table=11	PHIKZ277	PHIKZ277	3584.5	5852.5	6036.5	3708	2916.5	3111	5552	5694	4523	3148	3792.5	4942.5	6777	2846.5	1806	2957.5	5117.5	3722	6399.5	3240.25		13445.5	85727.2		4403.38	0.157806	0.40036	0.394159	0.693463	0.999942	2.53367e-05		4403.38	-0.30042	0.438401	-0.685262	0.493178	0.999931	2.98418e-05		4403.38
NC_002516.2	RefSeq	CDS	2761921	2778804	-	ID=cds-NP_251152.1;Parent=gene-PA2462;Dbxref=GenBank:NP_251152.1,GeneID:882914;Name=NP_251152.1;Note='Product name confidence: class 4 (Homologs of previously reported genes of unknown function%2C or no similarity to any previously reported sequences)';gbkey=CDS;locus_tag=PA2462;product=hypothetical protein;protein_id=NP_251152.1;transl_table=11	PA2462	hypothetical protein	2824.42	2106.06	1027.5	949.55	1273.43	3541.06	2998.77	1197.28	1117.5	1410	3336.5	2518.67	1178	1154.5	1082.98	3610.62	2529.69	1376	1692.79	1560.5		13312.6	38485.8		1805.53	-0.326969	0.237285	-1.37796	0.168217	0.999942	2.53367e-05		1805.53	-0.00405526	0.260112	-0.0155904	0.987561	0.999931	2.98418e-05		1805.53
NC_004629.1	RefSeq	CDS	32968	33450	+	ID=cds-NP_803606.1;Parent=gene-PHIKZ040;Dbxref=GenBank:NP_803606.1,GeneID:1258292;Name=NP_803606.1;experiment=RNA sequence analysis;gbkey=CDS;locus_tag=PHIKZ040;product=dual specificity protein phosphatase family protein;protein_id=NP_803606.1;transl_table=11	PHIKZ040	dual specificity protein phosphatase family protein	3402	6838	6493	3555.5	1672.5	3163.5	6840.5	12989	14646.5	15944.5	3753.5	6615.5	7092.5	3468	1064	2992	7346.5	9836	25055.5	16396		13311	159164		7895.8	1.03771	0.710066	1.46143	0.143899	0.999942	2.53367e-05		7895.8	-0.184973	0.777733	-0.237837	0.812008	0.999931	2.98418e-05		7895.8
NC_002516.2	RefSeq	CDS	5335782	5337701	-	ID=cds-NP_253439.1;Parent=gene-PA4751;Dbxref=GenBank:NP_253439.1,GeneID:881716;Name=NP_253439.1;Note=Product name confidence: class 2 (High similarity to functionally studied protein);gbkey=CDS;gene=ftsH;locus_tag=PA4751;product=cell division protein FtsH;protein_id=NP_253439.1;transl_table=11	PA4751	cell division protein FtsH	2488	2315.7	1641.5	1432.5	1729.5	3330.5	2951	1594	1672	2331	3538.33	2904.06	1531.5	1573	1924.38	3777	2493	1916.5	2640.83	2908.33		13133.8	46692.6		2222.21	-0.18954	0.153155	-1.23757	0.215875	0.999942	2.53367e-05		2222.21	-0.197088	0.167936	-1.17359	0.240558	0.999931	2.98418e-05		2222.21
NC_004629.1	RefSeq	CDS	117662	118195	+	ID=cds-NP_803685.1;Parent=gene-PHIKZ119;Dbxref=GenBank:NP_803685.1,GeneID:1258208;Name=NP_803685.1;experiment=ESI-MS/MS analysis;gbkey=CDS;locus_tag=PHIKZ119;product=virion structural protein;protein_id=NP_803685.1;transl_table=11	PHIKZ119	virion structural protein	3040.5	3184	4296	8155.5	21992	3199	3792	2856.5	2322	2676.5	3409.5	3939	3689.5	7519	10568	3179.5	3207.5	3800.5	3225.5	2357.5		12828.5	100410		5119.28	-0.120691	0.295949	-0.407811	0.683413	0.999942	2.53367e-05		5119.28	-0.283788	0.32409	-0.875644	0.381223	0.999931	2.98418e-05		5119.28
NC_002516.2	RefSeq	CDS	4780839	4781207	-	ID=cds-NP_252961.1;Parent=gene-PA4271;Dbxref=GenBank:NP_252961.1,GeneID:881701;Name=NP_252961.1;Note=Product name confidence: class 2 (High similarity to functionally studied protein);gbkey=CDS;gene=rplL;locus_tag=PA4271;product=50S ribosomal protein L7/L12;protein_id=NP_252961.1;transl_table=11	PA4271	50S ribosomal protein L7/L12	2544.5	2863	2117	1670	2012	3484.5	3835	2413.33	2270.5	2381	3473.5	3172.5	1954.5	2352	2199	3300	3151.06	2609	3572	2945		12802.5	54319.4		2626.07	-0.0448293	0.150926	-0.297029	0.766445	0.999942	2.53367e-05		2626.07	-0.0585734	0.16516	-0.354646	0.722854	0.999931	2.98418e-05		2626.07
NC_002516.2	RefSeq	CDS	5820910	5822358	+	ID=cds-NP_253857.1;Parent=gene-PA5170;Dbxref=GenBank:NP_253857.1,GeneID:881800;Name=NP_253857.1;Note=Product name confidence: class 1 (Function experimentally demonstrated in P. aeruginosa);gbkey=CDS;gene=arcD;locus_tag=PA5170;product=arginine/ornithine antiporter;protein_id=NP_253857.1;transl_table=11	PA5170	arginine/ornithine antiporter	1138.5	905.5	757	699.5	850	3888	1218.5	633.5	586.567	614.5	2460	1271	680	644	714.472	5188.7	1105.58	736	811	741		12675.2	25643.3		1161.84	0.640917	0.412518	1.55367	0.120263	0.999942	2.53367e-05		1161.84	-0.148959	0.452826	-0.328953	0.742191	0.999931	2.98418e-05		1161.84
NC_004629.1	RefSeq	CDS	180050	181609	-	ID=cds-NP_803743.1;Parent=gene-PHIKZ177;Dbxref=GenBank:NP_803743.1,GeneID:1258421;Name=NP_803743.1;experiment=ESI-MS/MS analysis;gbkey=CDS;locus_tag=PHIKZ177;product=PHIKZ177;protein_id=NP_803743.1;transl_table=11	PHIKZ177	PHIKZ177	2966.5	3542	6379.5	9550.5	19742	3283	3935.5	2922.5	2433	2589	3329.5	3879.5	6479.5	8813.5	12785.5	3041.5	3306	3492.5	3252.5	2464.5		12620.5	108188		5627.09	-0.0773273	0.25681	-0.301108	0.763332	0.999942	2.53367e-05		5627.09	-0.304611	0.281143	-1.08347	0.278599	0.999931	2.98418e-05		5627.09
NC_004629.1	RefSeq	CDS	121117	122199	+	ID=cds-NP_803688.1;Parent=gene-PHIKZ122;Dbxref=GenBank:NP_803688.1,GeneID:1258401;Name=NP_803688.1;experiment=RNA sequence analysis;gbkey=CDS;locus_tag=PHIKZ122;product=PHIKZ122;protein_id=NP_803688.1;transl_table=11	PHIKZ122	PHIKZ122	3405	4255	2580.5	2200.5	945	2895.5	4753	4960.5	5776	5927.5	3608	3781.5	3052	1770	509	2471	4818	3259.5	7783.5	5761		12379.5	74512		3665.25	0.0419581	0.410525	0.102206	0.918593	0.999942	2.53367e-05		3665.25	-0.0205688	0.449588	-0.0457503	0.963509	0.999931	2.98418e-05		3665.25
NC_002516.2	RefSeq	CDS	6254428	6254808	-	ID=cds-NP_254248.1;Parent=gene-PA5561;Dbxref=GenBank:NP_254248.1,GeneID:878128;Name=NP_254248.1;Note=Product name confidence: class 2 (High similarity to functionally studied protein);gbkey=CDS;gene=atpI;locus_tag=PA5561;product=ATP synthase subunit I;protein_id=NP_254248.1;transl_table=11	PA5561	ATP synthase subunit I	3021	2970.5	2137	2084.5	3523	3151.75	4466.5	2521.5	2309	2952.5	3391.5	3817	2160.5	1557	2559.7	2713	3667	3221	3251	3597.5		12277.2	59072.4		2860.97	-0.254652	0.239394	-1.06374	0.287448	0.999942	2.53367e-05		2860.97	0.00328891	0.262005	0.0125529	0.989985	0.999931	2.98418e-05		2860.97
NC_004629.1	RefSeq	CDS	24833	25195	+	ID=cds-YP_009639889.1;Parent=gene-PHIKZ_p07;Dbxref=GenBank:YP_009639889.1,GeneID:40340278;Name=YP_009639889.1;experiment=RNA sequence analysis;gbkey=CDS;locus_tag=PHIKZ_p07;product=PHIKZ031.1;protein_id=YP_009639889.1;transl_table=11	PHIKZ_p07	PHIKZ031.1	2910.5	6344.5	9394	7765	2228.5	3053.5	7033.5	10037	11893.5	10119	3617	5821	10235	7798	1738.5	2660.5	7288	7483	20016.5	10105.5		12241.5	147542		7611.06	0.873708	0.649063	1.34611	0.178268	0.999942	2.53367e-05		7611.06	-0.0329006	0.710864	-0.0462825	0.963085	0.999931	2.98418e-05		7611.06
NC_002516.2	RefSeq	CDS	3328203	3328385	-	ID=cds-NP_251660.1;Parent=gene-PA2970;Dbxref=GenBank:NP_251660.1,GeneID:880144;Name=NP_251660.1;Note=Product name confidence: class 2 (High similarity to functionally studied protein);gbkey=CDS;gene=rpmF;locus_tag=PA2970;product=50S ribosomal protein L32;protein_id=NP_251660.1;transl_table=11	PA2970	50S ribosomal protein L32	2845	2624.5	1970	1708.5	1875	2941	3467.5	2256.5	2079.5	2139.5	3283.5	3297.5	1908.5	2041.5	2125	3083	2747.5	2044.5	3547.5	2421.5		12152.5	50407		2442.74	-0.232229	0.138281	-1.6794	0.093074	0.999942	2.53367e-05		2442.74	-0.192199	0.151387	-1.26958	0.204234	0.999931	2.98418e-05		2442.74
NC_002516.2	RefSeq	CDS	638900	639115	-	ID=cds-NP_249270.1;Parent=gene-PA0579;Dbxref=GenBank:NP_249270.1,GeneID:880307;Name=NP_249270.1;Note=Product name confidence: class 2 (High similarity to functionally studied protein);gbkey=CDS;gene=rpsU;locus_tag=PA0579;product=30S ribosomal protein S21;protein_id=NP_249270.1;transl_table=11	PA0579	30S ribosomal protein S21	3262	3199	2606	1979.5	2412.5	3014.5	4359.5	2533	2582.5	3146	3551	4418.5	2390.5	2106	2425.5	2317	3588.5	3194.5	4262.5	4474		12144.5	61822.5		3003.25	-0.419311	0.218739	-1.91694	0.0552454	0.999942	2.53367e-05		3003.25	-0.190332	0.239317	-0.795316	0.42643	0.999931	2.98418e-05		3003.25
NC_002516.2	RefSeq	CDS	4195400	4196158	-	ID=cds-NP_252432.1;Parent=gene-PA3743;Dbxref=GenBank:NP_252432.1,GeneID:880357;Name=NP_252432.1;Note=Product name confidence: class 2 (High similarity to functionally studied protein);gbkey=CDS;gene=trmD;locus_tag=PA3743;product=tRNA (guanine-N(1)-)-methyltransferase;protein_id=NP_252432.1;transl_table=11	PA3743	tRNA (guanine-N(1)-)-methyltransferase	2696.5	2465.5	1670.5	1534.5	1652	2946	3300.33	2067	2124.67	2382.5	3132	2767	1696	1715.83	2191.5	3082.5	2945	2236	3682.5	2814.5		11857	49102.3		2359.19	-0.204483	0.139395	-1.46694	0.142393	0.999942	2.53367e-05		2359.19	-0.00759579	0.152639	-0.0497629	0.960311	0.999931	2.98418e-05		2359.19
NC_002516.2	RefSeq	CDS	4938276	4939187	-	ID=cds-NP_253096.1;Parent=gene-PA4406;Dbxref=GenBank:NP_253096.1,GeneID:881292;Name=NP_253096.1;Note=Product name confidence: class 1 (Function experimentally demonstrated in P. aeruginosa);gbkey=CDS;gene=lpxC;locus_tag=PA4406;product=UDP-3-O-[3-hydroxymyristoyl] N-acetylglucosamine deacetylase;protein_id=NP_253096.1;transl_table=11	PA4406	UDP-3-O-[3-hydroxymyristoyl] N-acetylglucosamine deacetylase	2765.5	2761	2169.5	2003.5	2712.5	2962	3767	2576.5	2737	4058.5	3198	3141.5	2139	2292.5	2624	2524.33	3273	2477.5	4973	4905.5		11449.8	60061.3		2907.45	-0.190421	0.206169	-0.923616	0.355686	0.999942	2.53367e-05		2907.45	-0.00941048	0.225668	-0.0417006	0.966737	0.999931	2.98418e-05		2907.45
NC_004629.1	RefSeq	CDS	34626	34853	+	ID=cds-YP_009639893.1;Parent=gene-PHIKZ_p12;Dbxref=GenBank:YP_009639893.1,GeneID:40340289;Name=YP_009639893.1;experiment=RNA sequence analysis;gbkey=CDS;locus_tag=PHIKZ_p12;product=PHIKZ041.3;protein_id=YP_009639893.1;transl_table=11	PHIKZ_p12	PHIKZ041.3	2934	5164	5113	4243.5	2298	2984	6057	7702.5	7418.5	5621	2975	4431	5874.5	3462.5	1535	2542	5808.5	4975.5	10644	5163		11435	96946.5		4935.31	0.711725	0.606453	1.17359	0.24056	0.999942	2.53367e-05		4935.31	0.0267858	0.664185	0.0403287	0.967831	0.999931	2.98418e-05		4935.31
NC_004629.1	RefSeq	CDS	236287	236769	+	ID=cds-NP_803806.1;Parent=gene-PHIKZ240;Dbxref=GenBank:NP_803806.1,GeneID:1258335;Name=NP_803806.1;experiment=RNA sequence analysis;gbkey=CDS;locus_tag=PHIKZ240;product=PHIKZ240;protein_id=NP_803806.1;transl_table=11	PHIKZ240	PHIKZ240	2744.5	4191.5	2159	915.5	541.5	2889	5019.5	6225.5	6275.5	4745	3035.5	4130	2506.5	692.833	356	2731.5	5563	4469.5	8874.5	5219		11400.5	73284.8		3556.86	0.552465	0.426688	1.29477	0.195398	0.999942	2.53367e-05		3556.86	0.0891337	0.46722	0.190775	0.848702	0.999931	2.98418e-05		3556.86
NC_002516.2	RefSeq	CDS	4933866	4936616	-	ID=cds-NP_253093.1;Parent=gene-PA4403;Dbxref=GenBank:NP_253093.1,GeneID:881307;Name=NP_253093.1;Note=Product name confidence: class 2 (High similarity to functionally studied protein);gbkey=CDS;gene=secA;locus_tag=PA4403;product=preprotein translocase subunit SecA;protein_id=NP_253093.1;transl_table=11	PA4403	preprotein translocase subunit SecA	2310	2372	2119	1973	2239	3041.59	3196.25	2353	2595	3366	2830	2746	1856	1835	1843.77	3188	2716	2527.14	3827	4095.33		11369.6	53029.1		2572.29	0.0803412	0.175052	0.458956	0.646266	0.999942	2.53367e-05		2572.29	-0.0556534	0.191689	-0.290331	0.771563	0.999931	2.98418e-05		2572.29
NC_002516.2	RefSeq	CDS	3324947	3325183	-	ID=cds-NP_251656.1;Parent=gene-PA2966;Dbxref=GenBank:NP_251656.1,GeneID:879895;Name=NP_251656.1;Note=Product name confidence: class 1 (Function experimentally demonstrated in P. aeruginosa);gbkey=CDS;gene=acpP;locus_tag=PA2966;product=acyl carrier protein;protein_id=NP_251656.1;transl_table=11	PA2966	acyl carrier protein	2455	2410	1609	1321	1955	2946	2984	1801	1416	1541	3416	2919	1418	1700	2593	2535.5	2485	1797	2495	2092		11352.5	43888.5		2106.17	-0.353272	0.157603	-2.24153	0.0249919	0.999942	2.53367e-05		2106.17	-0.224109	0.172609	-1.29836	0.194164	0.999931	2.98418e-05		2106.17
NC_002516.2	RefSeq	CDS	6250596	6252140	-	ID=cds-NP_254243.1;Parent=gene-PA5556;Dbxref=GenBank:NP_254243.1,GeneID:877752;Name=NP_254243.1;Note=Product name confidence: class 2 (High similarity to functionally studied protein);gbkey=CDS;gene=atpA;locus_tag=PA5556;product=ATP synthase subunit alpha;protein_id=NP_254243.1;transl_table=11	PA5556	ATP synthase subunit alpha	2541	2094	1340.5	1245.5	1051.5	2913.5	2752.5	1648.17	1572	1343.5	2913	2163	1321.5	1211	1293.5	2950	2382.5	1673.04	2661	1526		11317.5	38596.7		1848.74	-0.244374	0.147893	-1.65237	0.0984584	0.999942	2.53367e-05		1848.74	-0.00119198	0.162266	-0.00734585	0.994139	0.999931	2.98418e-05		1848.74
NC_002516.2	RefSeq	CDS	4196708	4196959	-	ID=cds-NP_252434.1;Parent=gene-PA3745;Dbxref=GenBank:NP_252434.1,GeneID:880510;Name=NP_252434.1;Note=Product name confidence: class 2 (High similarity to functionally studied protein);gbkey=CDS;gene=rpsP;locus_tag=PA3745;product=30S ribosomal protein S16;protein_id=NP_252434.1;transl_table=11	PA3745	30S ribosomal protein S16	2517.5	2092.5	1648	1469	1707	3150.5	3398	2095.5	2025.5	3092.5	2868.5	2816.5	1613.5	1207	1286.5	2666.5	2830.5	2615.5	3150.5	3721		11203	47972		2299.93	-0.11252	0.206244	-0.545566	0.585364	0.999942	2.53367e-05		2299.93	0.0906746	0.225873	0.40144	0.688096	0.999931	2.98418e-05		2299.93
NC_004629.1	RefSeq	CDS	236899	237228	+	ID=cds-NP_803807.1;Parent=gene-PHIKZ241;Dbxref=GenBank:NP_803807.1,GeneID:1258332;Name=NP_803807.1;experiment=RNA sequence analysis;gbkey=CDS;locus_tag=PHIKZ241;product=PHIKZ241;protein_id=NP_803807.1;transl_table=11	PHIKZ241	PHIKZ241	2510	2403	844	415	308	2944	3083	2998	3039	2387	2837	2757	842	342	183	2582	3097	2366	3971	2459		10873	42367		2003.27	0.0693489	0.293523	0.236264	0.813228	0.999942	2.53367e-05		2003.27	0.00798309	0.321512	0.0248298	0.980191	0.999931	2.98418e-05		2003.27
NC_002516.2	RefSeq	CDS	4094167	4094907	-	ID=cds-NP_252346.1;Parent=gene-PA3656;Dbxref=GenBank:NP_252346.1,GeneID:880593;Name=NP_252346.1;Note=Product name confidence: class 2 (High similarity to functionally studied protein);gbkey=CDS;gene=rpsB;locus_tag=PA3656;product=30S ribosomal protein S2;protein_id=NP_252346.1;transl_table=11	PA3656	30S ribosomal protein S2	2272.67	2164	1463.5	1436	2179	2757	3775.67	2270	2224.5	2893	2640	3165	1568	1710	2418	3189	3262	2227	3914	3218		10858.7	50746.3		2418.31	0.0769066	0.155102	0.495847	0.620003	0.999942	2.53367e-05		2418.31	0.157518	0.169523	0.929185	0.352793	0.999931	2.98418e-05		2418.31
NC_004629.1	RefSeq	CDS	205981	206343	+	ID=cds-NP_803763.1;Parent=gene-PHIKZ197;Dbxref=GenBank:NP_803763.1,GeneID:1258216;Name=NP_803763.1;experiment=RNA sequence analysis;gbkey=CDS;locus_tag=PHIKZ197;product=membrane protein;protein_id=NP_803763.1;transl_table=11	PHIKZ197	membrane protein	2690.5	5187.5	8895	7629.5	3285.5	2644.5	6143.5	7845	8372.5	7152.5	3025.25	5565.5	8985.5	5126	2947.5	2460	6284.75	6587	12674	8102.5		10820.2	121604		6314.66	0.752742	0.613814	1.22634	0.220072	0.999942	2.53367e-05		6314.66	-0.0476024	0.672215	-0.0708142	0.943546	0.999931	2.98418e-05		6314.66
NC_004629.1	RefSeq	CDS	243858	243965	+	ID=cds-YP_009639936.1;Parent=gene-PHIKZ_p74;Dbxref=GenBank:YP_009639936.1,GeneID:40340249;Name=YP_009639936.1;experiment=RNA sequence analysis;gbkey=CDS;locus_tag=PHIKZ_p74;product=PHIKZ253.1;protein_id=YP_009639936.1;transl_table=11	PHIKZ_p74	PHIKZ253.1	2956.5	3370.5	1495	991.5	432.5	2828.5	4110	3234.5	2758.5	1332	2710.5	2930.5	1837	524.5	171.5	2318	3748	2442.5	2710	1440.5		10813.5	44342.5		2163.11	-0.0305031	0.418158	-0.0729463	0.941849	0.999942	2.53367e-05		2163.11	0.0366574	0.457923	0.0800516	0.936196	0.999931	2.98418e-05		2163.11
NC_002516.2	RefSeq	CDS	4766625	4767260	-	ID=cds-NP_252953.1;Parent=gene-PA4263;Dbxref=GenBank:NP_252953.1,GeneID:881728;Name=NP_252953.1;Note=Product name confidence: class 2 (High similarity to functionally studied protein);gbkey=CDS;gene=rplC;locus_tag=PA4263;product=50S ribosomal protein L3;protein_id=NP_252953.1;transl_table=11	PA4263	50S ribosomal protein L3	2605.5	2132.5	1465	1336	1378.5	2678.5	3058.5	1706.5	1769.83	2048.5	2803	2467.5	1415.5	1289	1517.57	2716.5	2417	1689	3130	2365.5		10803.5	41989.9		2011.2	-0.303284	0.139266	-2.17774	0.0294256	0.999942	2.53367e-05		2011.2	-0.017591	0.152584	-0.115287	0.908217	0.999931	2.98418e-05		2011.2
NC_004629.1	RefSeq	CDS	266946	267083	+	ID=cds-YP_009639944.1;Parent=gene-PHIKZ_p91;Dbxref=GenBank:YP_009639944.1,GeneID:40340236;Name=YP_009639944.1;experiment=RNA sequence analysis;gbkey=CDS;locus_tag=PHIKZ_p91;product=PHIKZ293.2;protein_id=YP_009639944.1;transl_table=11	PHIKZ_p91	PHIKZ293.2	2744.5	1932	548.5	251	175.5	2988	3193.5	1277.5	766	491	2296.5	2433.5	525	257.5	127	2751.5	2253.5	1118	1081	560.5		10780.5	27771.5		1273.91	-0.283171	0.232511	-1.21788	0.223268	0.999942	2.53367e-05		1273.91	0.0490896	0.254696	0.192738	0.847164	0.999931	2.98418e-05		1273.91
NC_004629.1	RefSeq	CDS	23336	23518	+	ID=cds-YP_009639888.1;Parent=gene-PHIKZ_p06;Dbxref=GenBank:YP_009639888.1,GeneID:40340279;Name=YP_009639888.1;experiment=RNA sequence analysis;gbkey=CDS;locus_tag=PHIKZ_p06;product=PHIKZ030.1;protein_id=YP_009639888.1;transl_table=11	PHIKZ_p06	PHIKZ030.1	2537.5	2709.5	3728.5	9770	62614	2592	3508.5	2390	2007	2157	2791	3434	3232	21221.5	221906	2812	2693.5	2798	3806	1918		10732.5	360626		16863.5	-0.0956592	0.366646	-0.260904	0.794167	0.999942	2.53367e-05		16863.5	-0.25022	0.401499	-0.623214	0.533144	0.999931	2.98418e-05		16863.5
NC_004629.1	RefSeq	CDS	14877	16535	-	ID=cds-NP_803592.1;Parent=gene-PHIKZ026;Dbxref=GenBank:NP_803592.1,GeneID:1258310;Name=NP_803592.1;experiment=ESI-MS/MS analysis;gbkey=CDS;locus_tag=PHIKZ026;product=virion structural protein;protein_id=NP_803592.1;transl_table=11	PHIKZ026	virion structural protein	2565.5	2866	4055	7191	16277	2793	3005.5	2352	1947	1967.5	2681	3132.33	4049.5	5597.5	11322	2512	2627.5	2895.5	2817	1854.5		10551.5	84508.3		4326.67	-0.0989198	0.257226	-0.384563	0.700561	0.999942	2.53367e-05		4326.67	-0.356767	0.281623	-1.26682	0.205218	0.999931	2.98418e-05		4326.67
NC_002516.2	RefSeq	CDS	4754423	4755424	-	ID=cds-NP_252928.1;Parent=gene-PA4238;Dbxref=GenBank:NP_252928.1,GeneID:881813;Name=NP_252928.1;Note=Product name confidence: class 2 (High similarity to functionally studied protein);gbkey=CDS;gene=rpoA;locus_tag=PA4238;product=DNA-directed RNA polymerase subunit alpha;protein_id=NP_252928.1;transl_table=11	PA4238	DNA-directed RNA polymerase subunit alpha	2401.5	1946.5	1165	1232	1276	2711.5	2607.62	1446.5	1434	1472.5	2774.5	2043.5	1221.5	1336	1442.5	2590.5	2329	1358.5	2384.5	1636		10478	36809.6		1762.13	-0.3253	0.148756	-2.1868	0.0287571	0.999942	2.53367e-05		1762.13	0.039401	0.16316	0.241487	0.809177	0.999931	2.98418e-05		1762.13
NC_004629.1	RefSeq	CDS	229299	230207	+	ID=cds-NP_803798.1;Parent=gene-PHIKZ232;Dbxref=GenBank:NP_803798.1,GeneID:1258234;Name=NP_803798.1;experiment=RNA sequence analysis;gbkey=CDS;locus_tag=PHIKZ232;product=PHIKZ232;protein_id=NP_803798.1;transl_table=11	PHIKZ232	PHIKZ232	2799.83	4091.5	1597.67	744.167	462.667	2471.67	4147.83	4936.83	5518.83	4619	3068.5	3515.17	2018.5	569.833	233	1965	4198.33	3105	6811.83	4694.5		10305	61569.7		2991.43	0.194957	0.454695	0.428765	0.668094	0.999942	2.53367e-05		2991.43	-0.141732	0.497943	-0.284634	0.775925	0.999931	2.98418e-05		2991.43
NC_002516.2	RefSeq	CDS	5238408	5239349	+	ID=cds-NP_253359.1;Parent=gene-PA4670;Dbxref=GenBank:NP_253359.1,GeneID:881387;Name=NP_253359.1;Note=Product name confidence: class 2 (High similarity to functionally studied protein);gbkey=CDS;gene=prs;locus_tag=PA4670;product=ribose-phosphate pyrophosphokinase;protein_id=NP_253359.1;transl_table=11	PA4670	ribose-phosphate pyrophosphokinase	2532.5	2478	1690.5	1579	2138.5	2758.5	4145.5	2504	2411	2464.5	2376.5	2933.33	1857	2227.5	2048.6	2521	3884.5	2476.2	3947.5	2859.5		10188.5	51833.6		2508.02	0.0220457	0.226799	0.0972034	0.922565	0.999942	2.53367e-05		2508.02	0.314701	0.248082	1.26854	0.204605	0.999931	2.98418e-05		2508.02
NC_004629.1	RefSeq	CDS	10255	10512	+	ID=cds-NP_803586.1;Parent=gene-PHIKZ020;Dbxref=GenBank:NP_803586.1,GeneID:1258204;Name=NP_803586.1;experiment=RNA sequence analysis;gbkey=CDS;locus_tag=PHIKZ020;product=PHIKZ020;protein_id=NP_803586.1;transl_table=11	PHIKZ020	PHIKZ020	2453.5	1929.5	626.5	400.5	318	2346.5	2291	1342	1097	742.5	3160.5	2214.5	667.5	350.5	195.5	2205.5	2165	1029.5	1495	740.5		10166	27771		1298.73	-0.617807	0.224566	-2.75112	0.00593924	0.999942	2.53367e-05		1298.73	-0.152046	0.246153	-0.617689	0.53678	0.999931	2.98418e-05		1298.73
NC_002516.2	RefSeq	CDS	4771756	4772127	-	ID=cds-NP_252958.1;Parent=gene-PA4268;Dbxref=GenBank:NP_252958.1,GeneID:881709;Name=NP_252958.1;Note=Product name confidence: class 2 (High similarity to functionally studied protein);gbkey=CDS;gene=rpsL;locus_tag=PA4268;product=30S ribosomal protein S12;protein_id=NP_252958.1;transl_table=11	PA4268	30S ribosomal protein S12	2236.5	1915	1493.5	1284	1245.5	2756.5	2656	2140	2485.5	2898	2482.5	2211	1553	1021	959	2690	2279	2258	3386	3344		10165.5	43294		2088.52	0.0251839	0.212954	0.11826	0.905862	0.999942	2.53367e-05		2088.52	-0.00494379	0.233414	-0.0211804	0.983102	0.999931	2.98418e-05		2088.52
NC_004629.1	RefSeq	CDS	230470	231177	+	ID=cds-NP_803799.1;Parent=gene-PHIKZ233;Dbxref=GenBank:NP_803799.1,GeneID:1258354;Name=NP_803799.1;experiment=RNA sequence analysis;gbkey=CDS;locus_tag=PHIKZ233;product=PHIKZ233;protein_id=NP_803799.1;transl_table=11	PHIKZ233	PHIKZ233	2607	4026.5	2447.5	1373	1710	2567	4340	5524	6357	6661.5	2963	3731	2887.5	1176	1120.5	1974	4468.5	3894.5	9147.5	6476		10111	75452		3690.97	0.391529	0.447397	0.875127	0.381505	0.999942	2.53367e-05		3690.97	-0.0847206	0.489923	-0.172926	0.862709	0.999931	2.98418e-05		3690.97
NC_004629.1	RefSeq	CDS	65708	66595	+	ID=cds-NP_803639.2;Parent=gene-PHIKZ_p22;Dbxref=GenBank:NP_803639.2,GeneID:1258298;Name=NP_803639.2;experiment=RNA sequence analysis;gbkey=CDS;locus_tag=PHIKZ_p22;product=RNA polymerase;protein_id=NP_803639.2;transl_table=11	PHIKZ_p22	RNA polymerase	2577.5	4609.5	3740.5	2711	1420	2518.5	5187	7107	8687.5	9595	2660	4383	4202	3017	1038	2242	5157.5	5935	13431	10437		9998	100656		4977.88	0.740926	0.602842	1.22906	0.219051	0.999942	2.53367e-05		4977.88	-0.0664364	0.660205	-0.10063	0.919844	0.999931	2.98418e-05		4977.88
NC_002516.2	RefSeq	CDS	5442792	5444141	+	ID=cds-NP_253535.1;Parent=gene-PA4848;Dbxref=GenBank:NP_253535.1,GeneID:879558;Name=NP_253535.1;Note=Product name confidence: class 1 (Function experimentally demonstrated in P. aeruginosa);gbkey=CDS;gene=accC;locus_tag=PA4848;product=acetyl-CoA carboxylase biotin carboxylase subunit;protein_id=NP_253535.1;transl_table=11	PA4848	acetyl-CoA carboxylase biotin carboxylase subunit	2126.5	1697.5	928.5	889.5	961	2512.57	2444.5	1229.5	1049	1129	2442.17	2137	895.7	967.5	2578.07	2907	1712.5	1168	1945.5	1410		9988.23	33131		1555.05	-0.19607	0.273299	-0.71742	0.473115	0.999942	2.53367e-05		1555.05	-0.154979	0.299552	-0.517368	0.6049	0.999931	2.98418e-05		1555.05
NC_004629.1	RefSeq	CDS	11569	11985	+	ID=cds-NP_803589.1;Parent=gene-PHIKZ023;Dbxref=GenBank:NP_803589.1,GeneID:1258282;Name=NP_803589.1;experiment=RNA sequence analysis;gbkey=CDS;locus_tag=PHIKZ023;product=PHIKZ023;protein_id=NP_803589.1;transl_table=11	PHIKZ023	PHIKZ023	2240	2763	1067	722	873	2499.5	2781.5	1770.5	1524.5	1009.5	2939.5	2946	1326	614	466	2184	2749.5	1622.5	2081.5	1189		9863	35368.5		1691.97	-0.33131	0.270162	-1.22634	0.220072	0.999942	2.53367e-05		1691.97	-0.304918	0.295701	-1.03117	0.302462	0.999931	2.98418e-05		1691.97
NC_002516.2	RefSeq	CDS	4783771	4784139	-	ID=cds-NP_252966.1;Parent=gene-PA4276;Dbxref=GenBank:NP_252966.1,GeneID:881694;Name=NP_252966.1;Note=Product name confidence: class 2 (High similarity to functionally studied protein);gbkey=CDS;gene=secE;locus_tag=PA4276;product=preprotein translocase subunit SecE;protein_id=NP_252966.1;transl_table=11	PA4276	preprotein translocase subunit SecE	2393	2638.5	2056	1717.5	2051.5	2437.5	3799	3090.5	3364.5	4446	2532.5	3095	2174	2452.5	2546.5	2454.5	3314	2997.5	6616	4352		9817.5	60528.5		2936.44	0.110382	0.280749	0.39317	0.694194	0.999942	2.53367e-05		2936.44	0.0504054	0.307297	0.164028	0.869709	0.999931	2.98418e-05		2936.44
NC_004629.1	RefSeq	CDS	95962	97605	+	ID=cds-NP_803661.1;Parent=gene-PHIKZ095;Dbxref=GenBank:NP_803661.1,GeneID:1258480;Name=NP_803661.1;experiment=ESI-MS/MS analysis;gbkey=CDS;locus_tag=PHIKZ095;product=internal head protein;protein_id=NP_803661.1;transl_table=11	PHIKZ095	internal head protein	2344.5	3100.5	8084.5	13066	21330.5	2513.83	2986.5	2239	1901	2163.5	2574.5	3425	8187	9985.5	18136	2368.5	2519.5	2830.5	2731.5	2027		9801.33	114515		6082.92	-0.101614	0.240435	-0.422626	0.672568	0.999942	2.53367e-05		6082.92	-0.513099	0.263075	-1.95039	0.0511293	0.999931	2.98418e-05		6082.92
NC_004629.1	RefSeq	CDS	213678	214079	+	ID=cds-NP_803771.1;Parent=gene-PHIKZ205;Dbxref=GenBank:NP_803771.1,GeneID:1258321;Name=NP_803771.1;experiment=RNA sequence analysis;gbkey=CDS;locus_tag=PHIKZ205;product=PHIKZ205;protein_id=NP_803771.1;transl_table=11	PHIKZ205	PHIKZ205	2372.5	3107.5	1718	996	721.5	2485.5	3662.5	3745	3652	3649.5	2671.5	3048.5	1906	612.5	478.5	2223.5	3363.5	2949	4804.5	3660.5		9753	51828		2518.4	0.207145	0.374398	0.553274	0.580076	0.999942	2.53367e-05		2518.4	-0.0810383	0.409959	-0.197674	0.8433	0.999931	2.98418e-05		2518.4
NC_004629.1	RefSeq	CDS	65464	65574	+	ID=cds-YP_009639899.1;Parent=gene-PHIKZ_p21;Dbxref=GenBank:YP_009639899.1,GeneID:40340271;Name=YP_009639899.1;experiment=RNA sequence analysis;gbkey=CDS;locus_tag=PHIKZ_p21;product=PHIKZ072.1;protein_id=YP_009639899.1;transl_table=11	PHIKZ_p21	PHIKZ072.1	2671.5	4966.5	6080	6546	10183.5	2411.5	6268	10159	15731.5	18992.5	2269	4205.5	5757.5	12678.5	5638	2399	5448.5	14202.5	21702.5	23246		9751	181557		9103.05	1.19389	0.74238	1.60819	0.107793	0.999942	2.53367e-05		9103.05	0.0652871	0.813089	0.0802951	0.936003	0.999931	2.98418e-05		9103.05
NC_002516.2	RefSeq	CDS	6248278	6249654	-	ID=cds-NP_254241.1;Parent=gene-PA5554;Dbxref=GenBank:NP_254241.1,GeneID:878083;Name=NP_254241.1;Note=Product name confidence: class 2 (High similarity to functionally studied protein);gbkey=CDS;gene=atpD;locus_tag=PA5554;product=ATP synthase subunit beta;protein_id=NP_254241.1;transl_table=11	PA5554	ATP synthase subunit beta	2153.5	1738.5	1360.5	1250.5	1138.5	2507	2291	1476	1609.53	1317	2606	1792.5	1331	1264.5	1226.83	2476.5	2079	1380	2498	1414.5		9743	34910.9		1688.28	-0.253585	0.145904	-1.73802	0.0822066	0.999942	2.53367e-05		1688.28	0.0398587	0.160238	0.248747	0.803557	0.999931	2.98418e-05		1688.28
NC_002516.2	RefSeq	CDS	3104830	3106752	-	ID=cds-NP_251434.1;Parent=gene-PA2744;Dbxref=GenBank:NP_251434.1,GeneID:882972;Name=NP_251434.1;Note=Product name confidence: class 2 (High similarity to functionally studied protein);gbkey=CDS;gene=thrS;locus_tag=PA2744;product=threonine--tRNA ligase;protein_id=NP_251434.1;transl_table=11	PA2744	threonine--tRNA ligase	2050.5	2096	1951.5	1937.5	2289.5	2725.5	3023	2323.17	2437	3007	2385	2509.5	1883.5	1668.5	1173.5	2546	2758	2968.5	3253	3812.5		9707	48798.7		2387.43	0.139538	0.277044	0.503669	0.614494	0.999942	2.53367e-05		2387.43	0.0720122	0.303349	0.237391	0.812353	0.999931	2.98418e-05		2387.43
NC_002516.2	RefSeq	CDS	4764880	4765701	-	ID=cds-NP_252950.1;Parent=gene-PA4260;Dbxref=GenBank:NP_252950.1,GeneID:881749;Name=NP_252950.1;Note=Product name confidence: class 2 (High similarity to functionally studied protein);gbkey=CDS;gene=rplB;locus_tag=PA4260;product=50S ribosomal protein L2;protein_id=NP_252950.1;transl_table=11	PA4260	50S ribosomal protein L2	2269.5	1949	1239	1112	1060.5	2378.5	2453.33	1474.5	1448	1442	2525.5	2080.5	1297	1061	1324.5	2533	1980.5	1313	2330	1741		9706.5	35012.3		1680.62	-0.288366	0.141039	-2.04458	0.0408963	0.999942	2.53367e-05		1680.62	-0.135874	0.154683	-0.878402	0.379726	0.999931	2.98418e-05		1680.62
NC_002516.2	RefSeq	CDS	420683	421537	+	ID=cds-NP_249067.1;Parent=gene-PA0376;Dbxref=GenBank:NP_249067.1,GeneID:883126;Name=NP_249067.1;Note=Product name confidence: class 1 (Function experimentally demonstrated in P. aeruginosa);gbkey=CDS;gene=rpoH;locus_tag=PA0376;product=RNA polymerase sigma factor RpoH;protein_id=NP_249067.1;transl_table=11	PA0376	RNA polymerase sigma factor RpoH	1905	2035.5	1811.5	1813.5	2607	2624.12	2756.5	1895.5	2041.5	2413.5	2445.5	2465	1630.5	1607.11	2278.5	2683	2251	2114	3065	3002.5		9657.62	45445.7		2206.65	0.0639632	0.162949	0.392534	0.694663	0.999942	2.53367e-05		2206.65	-0.109238	0.178348	-0.6125	0.540207	0.999931	2.98418e-05		2206.65
NC_004629.1	RefSeq	CDS	108129	108575	+	ID=cds-NP_803671.1;Parent=gene-PHIKZ105;Dbxref=GenBank:NP_803671.1,GeneID:1258468;Name=NP_803671.1;experiment=RNA sequence analysis;gbkey=CDS;locus_tag=PHIKZ105;product=PHIKZ105;protein_id=NP_803671.1;transl_table=11	PHIKZ105	PHIKZ105	2241.5	1479	551.5	345.5	270.5	2394	1682	953	641	460.5	2839	1775	569	230.5	101	2174	1706.5	872.5	817	480.5		9648.5	22583.5		1050.55	-0.612618	0.338207	-1.81137	0.0700834	0.999942	2.53367e-05		1050.55	-0.189661	0.37085	-0.511424	0.609054	0.999931	2.98418e-05		1050.55
NC_002516.2	RefSeq	CDS	1952665	1953975	+	ID=cds-NP_250491.1;Parent=gene-PA1800;Dbxref=GenBank:NP_250491.1,GeneID:877637;Name=NP_250491.1;Note=Product name confidence: class 2 (High similarity to functionally studied protein);gbkey=CDS;gene=tig;locus_tag=PA1800;product=trigger factor;protein_id=NP_250491.1;transl_table=11	PA1800	trigger factor	2126.5	1997	1656	1785	2269.5	2597.5	2717	1860	2103	2908	2455	2239	1520.5	1850.06	1916.9	2352	2351.5	2164	3150	3424.5		9531	45443		2208.01	-0.0898616	0.175864	-0.510973	0.60937	0.999942	2.53367e-05		2208.01	-0.00595132	0.192598	-0.0309001	0.975349	0.999931	2.98418e-05		2208.01
NC_004629.1	RefSeq	CDS	47923	49185	+	ID=cds-NP_803621.1;Parent=gene-PHIKZ055;Dbxref=GenBank:NP_803621.1,GeneID:1258247;Name=NP_803621.1;experiment=RNA sequence analysis;gbkey=CDS;locus_tag=PHIKZ055;product=RNA polymerase beta subunit;protein_id=NP_803621.1;transl_table=11	PHIKZ055	RNA polymerase beta subunit	2160.5	3899.5	3283.5	2194	839	2603	4732	7663.5	10319.5	12092.5	2359.5	3407.5	3808.5	2111	291	2346	5789	6273	13261	12173		9469	101606		5009.69	1.05229	0.693071	1.5183	0.128938	0.999942	2.53367e-05		5009.69	0.265448	0.759055	0.349708	0.726558	0.999931	2.98418e-05		5009.69
NC_004629.1	RefSeq	CDS	173136	173792	+	ID=cds-NP_803734.1;Parent=gene-PHIKZ168;Dbxref=GenBank:NP_803734.1,GeneID:1258449;Name=NP_803734.1;experiment=RNA sequence analysis;gbkey=CDS;locus_tag=PHIKZ168;product=PHIKZ168;protein_id=NP_803734.1;transl_table=11	PHIKZ168	PHIKZ168	2286	4781	11005.5	5382	1260	2297	4042.5	4122	4237	3746	2668	4689	12260.5	3861.5	822	2150	3658.5	3694.5	5980.5	4189.5		9401	87133		4743.59	0.281542	0.389044	0.723675	0.469265	0.999942	2.53367e-05		4743.59	-0.571377	0.425838	-1.34177	0.17967	0.999931	2.98418e-05		4743.59
NC_004629.1	RefSeq	CDS	172433	172639	+	ID=cds-YP_009639921.1;Parent=gene-PHIKZ_p53;Dbxref=GenBank:YP_009639921.1,GeneID:40340258;Name=YP_009639921.1;experiment=RNA sequence analysis;gbkey=CDS;locus_tag=PHIKZ_p53;product=PHIKZ166.1;protein_id=YP_009639921.1;transl_table=11	PHIKZ_p53	PHIKZ166.1	2247	3588.5	1907.5	542	252	2490.5	4982.5	5805	6346	6107.5	2425.5	4341	2257	520.5	114.5	2229.5	4581	6223.5	9876.5	7012		9392.5	73849.5		3554	0.70468	0.457092	1.54166	0.123157	0.999942	2.53367e-05		3554	0.0159739	0.500453	0.0319188	0.974537	0.999931	2.98418e-05		3554
NC_004629.1	RefSeq	CDS	146288	147070	+	ID=cds-NP_803710.1;Parent=gene-PHIKZ144;Dbxref=GenBank:NP_803710.1,GeneID:1258427;Name=NP_803710.1;experiment=RNA sequence analysis;gbkey=CDS;locus_tag=PHIKZ144;product=transglycosylase;protein_id=NP_803710.1;transl_table=11	PHIKZ144	transglycosylase	2290.5	2654	4035	6466	27225	2396	3009	2169	1858.5	1966.5	2398	3077.5	3772	5628	17694	2290.5	2474	2745.5	2520	1875.5		9375	98544.5		4964.99	-0.0903368	0.259133	-0.348612	0.72738	0.999942	2.53367e-05		4964.99	-0.330118	0.283598	-1.16404	0.244409	0.999931	2.98418e-05		4964.99
NC_004629.1	RefSeq	CDS	243169	243546	+	ID=cds-NP_803818.1;Parent=gene-PHIKZ252;Dbxref=GenBank:NP_803818.1,GeneID:1258197;Name=NP_803818.1;experiment=RNA sequence analysis;gbkey=CDS;locus_tag=PHIKZ252;product=PHIKZ252;protein_id=NP_803818.1;transl_table=11	PHIKZ252	PHIKZ252	2155	2549.5	1812	1344.5	2931.5	2273	2788.5	2444	2200.5	2004	2743.5	2981	1842	1047	1834	2171	2704	2395.5	3251	1948		9342.5	45419.5		2219.52	-0.101122	0.291559	-0.346832	0.728718	0.999942	2.53367e-05		2219.52	-0.263507	0.319204	-0.825513	0.40908	0.999931	2.98418e-05		2219.52
NC_004629.1	RefSeq	CDS	252210	252545	+	ID=cds-NP_803838.1;Parent=gene-PHIKZ272;Dbxref=GenBank:NP_803838.1,GeneID:1258327;Name=NP_803838.1;experiment=RNA sequence analysis;gbkey=CDS;locus_tag=PHIKZ272;product=endonuclease;protein_id=NP_803838.1;transl_table=11	PHIKZ272	endonuclease	2306.5	3621.5	4091	2395.5	1291	2276	3373	3326	2825	1952	2748	3442.5	4448.5	1637	740.5	1982	3194.5	2773	3899	2220		9312.5	54542.5		2800.97	0.0496661	0.372613	0.133292	0.893963	0.999942	2.53367e-05		2800.97	-0.377365	0.407932	-0.925068	0.354931	0.999931	2.98418e-05		2800.97
NC_002516.2	RefSeq	CDS	5985716	5985871	-	ID=cds-NP_254002.1;Parent=gene-PA5315;Dbxref=GenBank:NP_254002.1,GeneID:877813;Name=NP_254002.1;Note=Product name confidence: class 2 (High similarity to functionally studied protein);gbkey=CDS;gene=rpmG;locus_tag=PA5315;product=50S ribosomal protein L33;protein_id=NP_254002.1;transl_table=11	PA5315	50S ribosomal protein L33	2098.5	1837.5	1120	843.5	1117.5	2497.5	3543	1792	1584	2014	2347.5	2187.5	1092	1056	2286	2325	2376.5	1510	3092.5	2319		9268.5	39039.5		1838.86	-0.0934029	0.231288	-0.403837	0.686332	0.999942	2.53367e-05		1838.86	0.277405	0.253217	1.09552	0.273287	0.999931	2.98418e-05		1838.86
NC_002516.2	RefSeq	CDS	5889829	5890902	-	ID=cds-NP_253919.1;Parent=gene-PA5232;Dbxref=GenBank:NP_253919.1,GeneID:880798;Name=NP_253919.1;Note='Product name confidence: class 4 (Homologs of previously reported genes of unknown function%2C or no similarity to any previously reported sequences)';gbkey=CDS;locus_tag=PA5232;product=hypothetical protein;protein_id=NP_253919.1;transl_table=11	PA5232	hypothetical protein	823.5	375	248	180.5	186.5	2759.5	517.5	259	217.5	191.5	2186.5	512	236.2	257	296.667	3474.5	532.167	326.5	324	221.5		9244	14125.5		614.003	0.312577	0.616121	0.507332	0.611922	0.999942	2.53367e-05		614.003	0.00695131	0.677169	0.0102653	0.99181	0.999931	2.98418e-05		614.003
NC_002516.2	RefSeq	CDS	4761062	4761367	-	ID=cds-NP_252940.1;Parent=gene-PA4250;Dbxref=GenBank:NP_252940.1,GeneID:881778;Name=NP_252940.1;Note=Product name confidence: class 2 (High similarity to functionally studied protein);gbkey=CDS;gene=rpsN;locus_tag=PA4250;product=30S ribosomal protein S14;protein_id=NP_252940.1;transl_table=11	PA4250	30S ribosomal protein S14	1999	1987.5	1318.5	1088	1112	2623	2614	1496.5	1330.5	1319.5	2326.5	2250	1190	1041.5	1442	2206.5	1979.03	1469.5	2015	1878		9155	34686.5		1663.66	-0.138678	0.164176	-0.844693	0.398282	0.999942	2.53367e-05		1663.66	-0.157715	0.179727	-0.877525	0.380201	0.999931	2.98418e-05		1663.66
NC_004629.1	RefSeq	CDS	241472	242266	+	ID=cds-NP_803815.1;Parent=gene-PHIKZ249;Dbxref=GenBank:NP_803815.1,GeneID:1258266;Name=NP_803815.1;experiment=RNA sequence analysis;gbkey=CDS;locus_tag=PHIKZ249;product=PHIKZ249;protein_id=NP_803815.1;transl_table=11	PHIKZ249	PHIKZ249	2209.5	2278	820	463	483	2253.5	2542.5	1809	1562.5	1197.5	2566	2403.5	948.5	395	384.5	1986.5	2550.5	1163.5	2042.5	1155		9015.5	31214		1481.92	-0.299996	0.239616	-1.25199	0.210575	0.999942	2.53367e-05		1481.92	-0.138128	0.26231	-0.526581	0.598485	0.999931	2.98418e-05		1481.92
NC_002516.2	RefSeq	CDS	4783228	4783761	-	ID=cds-NP_252965.1;Parent=gene-PA4275;Dbxref=GenBank:NP_252965.1,GeneID:881693;Name=NP_252965.1;Note=Product name confidence: class 2 (High similarity to functionally studied protein);gbkey=CDS;gene=nusG;locus_tag=PA4275;product=transcription antitermination protein NusG;protein_id=NP_252965.1;transl_table=11	PA4275	transcription antitermination protein NusG	2082.5	1972.5	1483.5	1344	1568.5	2352.5	2672	1967.5	2005	2276.5	2428	2348.5	1552.5	1530	1343	2123.5	2420	1957	3189	2631.5		8986.5	41247.5		2001.97	-0.12184	0.196988	-0.618514	0.536237	0.999942	2.53367e-05		2001.97	-0.0196238	0.215664	-0.0909922	0.927499	0.999931	2.98418e-05		2001.97
NC_004629.1	RefSeq	CDS	9147	9539	+	ID=cds-NP_803583.1;Parent=gene-PHIKZ017;Dbxref=GenBank:NP_803583.1,GeneID:1258391;Name=NP_803583.1;experiment=RNA sequence analysis;gbkey=CDS;locus_tag=PHIKZ017;product=PHIKZ017;protein_id=NP_803583.1;transl_table=11	PHIKZ017	PHIKZ017	2004	2010	590.5	297.5	227	2272.5	2785	1572.5	1289	668	2491.5	2210	664	258	136.5	2169	2670.33	1126.5	1613.5	650.5		8937	27705.8		1292.77	-0.24592	0.239527	-1.02669	0.304566	0.999942	2.53367e-05		1292.77	0.11118	0.262169	0.424076	0.67151	0.999931	2.98418e-05		1292.77
NC_002516.2	RefSeq	CDS	5116032	5116289	-	ID=cds-NP_253257.1;Parent=gene-PA4567;Dbxref=GenBank:NP_253257.1,GeneID:880878;Name=NP_253257.1;Note=Product name confidence: class 2 (High similarity to functionally studied protein);gbkey=CDS;gene=rpmA;locus_tag=PA4567;product=50S ribosomal protein L27;protein_id=NP_253257.1;transl_table=11	PA4567	50S ribosomal protein L27	1866	1792.5	1390.5	1164	1385.5	2549.5	2710.09	1779	1910	2081	2011	1865.5	1257.5	1178	1909.5	2496.5	2456.5	1528.5	3005.5	2421		8923	38757.6		1857.68	0.136792	0.165884	0.824624	0.409585	0.999942	2.53367e-05		1857.68	0.230494	0.181574	1.26942	0.204291	0.999931	2.98418e-05		1857.68
NC_002516.2	RefSeq	CDS	653753	656527	-	ID=cds-NP_249286.1;Parent=gene-PA0595;Dbxref=GenBank:NP_249286.1,GeneID:880756;Name=NP_249286.1;Note=Product name confidence: class 2 (High similarity to functionally studied protein);gbkey=CDS;gene=ostA;locus_tag=PA0595;product=organic solvent tolerance protein OstA;protein_id=NP_249286.1;transl_table=11	PA0595	organic solvent tolerance protein OstA	1790	1710.17	1394.83	1413.81	1722	2348.5	2424.96	1513.5	1700.5	2380	2336	1969.33	1205.55	1449.56	1401.08	2433.5	2092.5	1752	2653.5	2890		8908	38581.3		1857.61	-0.069973	0.156228	-0.447891	0.654232	0.999942	2.53367e-05		1857.61	0.0330526	0.171148	0.193123	0.846862	0.999931	2.98418e-05		1857.61
NC_002516.2	RefSeq	CDS	1954815	1956095	+	ID=cds-NP_250493.1;Parent=gene-PA1802;Dbxref=GenBank:NP_250493.1,GeneID:878307;Name=NP_250493.1;Note=Product name confidence: class 2 (High similarity to functionally studied protein);gbkey=CDS;gene=clpX;locus_tag=PA1802;product=ATP-dependent protease ATP-binding subunit ClpX;protein_id=NP_250493.1;transl_table=11	PA1802	ATP-dependent protease ATP-binding subunit ClpX	1911	1702	1051	1034	1290	2265	2118	1251.5	1026	1497	2321	1878	1063	1204	1067	2369	1630	1086	1827	1800		8866	31390.5		1502.48	-0.231324	0.159964	-1.4461	0.148148	0.999942	2.53367e-05		1502.48	-0.208366	0.175511	-1.18719	0.235151	0.999931	2.98418e-05		1502.48
NC_004629.1	RefSeq	CDS	215789	216889	+	ID=cds-NP_803774.1;Parent=gene-PHIKZ208;Dbxref=GenBank:NP_803774.1,GeneID:1258192;Name=NP_803774.1;experiment=RNA sequence analysis;gbkey=CDS;locus_tag=PHIKZ208;product=AAA family ATPase;protein_id=NP_803774.1;transl_table=11	PHIKZ208	AAA family ATPase	2235	3321	1389	651	546	2110	3192	4097.25	4335	3845	2510.5	2887	1787	628	232.667	1986.33	3784	3221	5654	3825.5		8841.83	52237.2		2540.36	0.288831	0.443469	0.651299	0.514853	0.999942	2.53367e-05		2540.36	-0.0946957	0.485608	-0.195004	0.84539	0.999931	2.98418e-05		2540.36
NC_002516.2	RefSeq	CDS	5536153	5537022	-	ID=cds-NP_253620.1;Parent=gene-PA4933;Dbxref=GenBank:NP_253620.1,GeneID:878034;Name=NP_253620.1;Note='Product name confidence: class 4 (Homologs of previously reported genes of unknown function%2C or no similarity to any previously reported sequences)';gbkey=CDS;locus_tag=PA4933;product=hypothetical protein;protein_id=NP_253620.1;transl_table=11	PA4933	hypothetical protein	1956.5	1988.5	1248.5	1035	1120.5	2357	2813	1779.25	1674	1874	2345.5	2355	1353.5	1265.5	2316.5	2177	2448	1560	3127.05	2025		8836	38819.3		1856.35	-0.0988551	0.232631	-0.424944	0.670877	0.999942	2.53367e-05		1856.35	0.0165059	0.254617	0.0648265	0.948312	0.999931	2.98418e-05		1856.35
NC_004629.1	RefSeq	CDS	258903	259688	+	ID=cds-NP_803851.1;Parent=gene-PHIKZ285;Dbxref=GenBank:NP_803851.1,GeneID:1258409;Name=NP_803851.1;experiment=RNA sequence analysis;gbkey=CDS;locus_tag=PHIKZ285;product=PHIKZ285;protein_id=NP_803851.1;transl_table=11	PHIKZ285	PHIKZ285	2168	2531.5	782.5	397.5	304.5	2226.5	2728.5	2426.5	2118	1835	2458.5	2480.5	994	299	136	1934	3076.5	2083.5	2615	1881		8787	35476.5		1691.73	-0.0810817	0.357048	-0.227089	0.820354	0.999942	2.53367e-05		1691.73	-0.0451714	0.390941	-0.115545	0.908013	0.999931	2.98418e-05		1691.73
NC_002516.2	RefSeq	CDS	5545786	5546988	-	ID=cds-NP_253629.1;Parent=gene-PA4942;Dbxref=GenBank:NP_253629.1,GeneID:877755;Name=NP_253629.1;Note=Product name confidence: class 2 (High similarity to functionally studied protein);gbkey=CDS;gene=hflK;locus_tag=PA4942;product=protease subunit HflK;protein_id=NP_253629.1;transl_table=11	PA4942	protease subunit HflK	1888.5	1585	1122.5	1053	1294	2294.5	2309.5	1233.5	1322.5	1524	2165.5	1918.5	1082.5	1319	1450.4	2394.7	1979	1403.5	2122.33	1828.5		8743.2	33290.9		1592.83	-0.167891	0.130381	-1.2877	0.197851	0.999942	2.53367e-05		1592.83	0.0325138	0.14289	0.227544	0.820001	0.999931	2.98418e-05		1592.83
NC_002516.2	RefSeq	CDS	4059018	4059911	-	ID=cds-NP_252313.1;Parent=gene-PA3623;Dbxref=GenBank:NP_252313.1,GeneID:880422;Name=NP_252313.1;Note='Product name confidence: class 4 (Homologs of previously reported genes of unknown function%2C or no similarity to any previously reported sequences)';gbkey=CDS;locus_tag=PA3623;product=hypothetical protein;protein_id=NP_252313.1;transl_table=11	PA3623	hypothetical protein	1846	1689	1420.5	1319.5	1478	2309.83	2276.5	1287.75	1284.5	1321.5	2276.5	2029.5	1212.5	1010	1299	2256	1861.5	1548.33	1684	1743.5		8688.33	33153.9		1604.54	-0.192596	0.189746	-1.01502	0.310095	0.999942	2.53367e-05		1604.54	-0.109401	0.207874	-0.526285	0.59869	0.999931	2.98418e-05		1604.54
NC_004629.1	RefSeq	CDS	200624	200953	+	ID=cds-NP_803753.1;Parent=gene-PHIKZ187;Dbxref=GenBank:NP_803753.1,GeneID:1258455;Name=NP_803753.1;experiment=RNA sequence analysis;gbkey=CDS;locus_tag=PHIKZ187;product=PHIKZ187;protein_id=NP_803753.1;transl_table=11	PHIKZ187	PHIKZ187	2259	3866	2770	1675	443.5	2142.5	3748.5	5284	5742.5	5334.5	2465	3416	3765	1313.5	207.5	1721	4240	3562	7844.5	4740		8587.5	66540		3329.23	0.506477	0.641548	0.789461	0.429843	0.999942	2.53367e-05		3329.23	-0.13155	0.702616	-0.187229	0.851481	0.999931	2.98418e-05		3329.23
NC_004629.1	RefSeq	CDS	5077	5475	+	ID=cds-NP_803578.1;Parent=gene-PHIKZ012;Dbxref=GenBank:NP_803578.1,GeneID:1258295;Name=NP_803578.1;experiment=RNA sequence analysis;gbkey=CDS;locus_tag=PHIKZ012;product=PHIKZ012;protein_id=NP_803578.1;transl_table=11	PHIKZ012	PHIKZ012	1955	1782	637	405.5	461.5	2085.5	2380	1851.5	1560	1074.5	2249	1930	666	538.5	282.667	2213.5	2874.5	1651	2311.5	1142		8503	30051.2		1417.07	-0.0951011	0.256841	-0.370272	0.71118	0.999942	2.53367e-05		1417.07	0.257575	0.281254	0.915806	0.359768	0.999931	2.98418e-05		1417.07
NC_002516.2	RefSeq	CDS	1956227	1958623	+	ID=cds-NP_250494.1;Parent=gene-PA1803;Dbxref=GenBank:NP_250494.1,GeneID:877926;Name=NP_250494.1;Note=Product name confidence: class 2 (High similarity to functionally studied protein);gbkey=CDS;gene=lon;locus_tag=PA1803;product=Lon protease;protein_id=NP_250494.1;transl_table=11	PA1803	Lon protease	1805	1358.75	1027	1046	1395	2300.67	1805	1091.14	1105	1510	2186	1724	917	801	880.25	2193	1508	1359	1524.08	1949		8484.67	29484.9		1410.45	-0.234297	0.238067	-0.984165	0.325035	0.999942	2.53367e-05		1410.45	-0.153744	0.261181	-0.588648	0.556097	0.999931	2.98418e-05		1410.45
NC_002516.2	RefSeq	CDS	1028172	1029500	+	ID=cds-NP_249629.1;Parent=gene-PA0938;Dbxref=GenBank:NP_249629.1,GeneID:880291;Name=NP_249629.1;Note='Product name confidence: class 4 (Homologs of previously reported genes of unknown function%2C or no similarity to any previously reported sequences)';gbkey=CDS;locus_tag=PA0938;product=hypothetical protein;protein_id=NP_249629.1;transl_table=11	PA0938	hypothetical protein	2056	1859	2213.25	2330	2284	2294	2766	2469	2513	2915	2004	2185	2070	1968	1724	2113	2192.5	3024	3859	3762		8467	48600.8		2410.19	0.147818	0.269631	0.548224	0.583538	0.999942	2.53367e-05		2410.19	0.0263585	0.295319	0.0892545	0.92888	0.999931	2.98418e-05		2410.19
NC_002516.2	RefSeq	CDS	4087526	4088878	-	ID=cds-NP_252339.1;Parent=gene-PA3649;Dbxref=GenBank:NP_252339.1,GeneID:880507;Name=NP_252339.1;Note='Product name confidence: class 4 (Homologs of previously reported genes of unknown function%2C or no similarity to any previously reported sequences)';gbkey=CDS;locus_tag=PA3649;product=zinc metalloprotease;protein_id=NP_252339.1;transl_table=11	PA3649	zinc metalloprotease	1901	1925	1822.52	1795.5	2922.5	2206.67	3025	2287	2310	2663.5	2085.02	2325	1614.83	1820	2649.5	2234.5	2345	2397	3442	3561.5		8427.19	47333		2307.42	0.136698	0.222459	0.614485	0.538895	0.999942	2.53367e-05		2307.42	0.0704951	0.243461	0.289554	0.772158	0.999931	2.98418e-05		2307.42
NC_002516.2	RefSeq	CDS	5069082	5069531	-	ID=cds-NP_253215.1;Parent=gene-PA4525;Dbxref=GenBank:NP_253215.1,GeneID:878423;Name=NP_253215.1;Note=Product name confidence: class 1 (Function experimentally demonstrated in P. aeruginosa);gbkey=CDS;gene=pilA;locus_tag=PA4525;product=type 4 fimbrial protein PilA;protein_id=NP_253215.1;transl_table=11	PA4525	type 4 fimbrial protein PilA	1768.5	1438.5	800	614	638.5	2293.5	2251	1062	854	799.5	2247	2051	844.5	534	588.5	2087.5	2008	1080	1269	855.5		8396.5	26084.5		1228.04	-0.27419	0.187138	-1.46517	0.142874	0.999942	2.53367e-05		1228.04	0.0442159	0.204943	0.215748	0.829184	0.999931	2.98418e-05		1228.04
NC_002516.2	RefSeq	CDS	4965516	4965944	-	ID=cds-NP_253123.1;Parent=gene-PA4433;Dbxref=GenBank:NP_253123.1,GeneID:881275;Name=NP_253123.1;Note=Product name confidence: class 2 (High similarity to functionally studied protein);gbkey=CDS;gene=rplM;locus_tag=PA4433;product=50S ribosomal protein L13;protein_id=NP_253123.1;transl_table=11	PA4433	50S ribosomal protein L13	1938.67	1949.5	1502	1426	1503.5	2262	2961	1928	2143	2489.1	2180.5	2186.5	1417.5	1177	1020.1	1978.1	2487	2005.5	2919.5	2936.5		8359.27	40411		1960.22	-0.0508215	0.247826	-0.20507	0.837518	0.999942	2.53367e-05		1960.22	0.130255	0.271245	0.48021	0.631078	0.999931	2.98418e-05		1960.22
NC_002516.2	RefSeq	CDS	5347198	5349111	-	ID=cds-NP_253449.1;Parent=gene-PA4761;Dbxref=GenBank:NP_253449.1,GeneID:881765;Name=NP_253449.1;Note=Product name confidence: class 2 (High similarity to functionally studied protein);gbkey=CDS;gene=dnaK;locus_tag=PA4761;product=molecular chaperone DnaK;protein_id=NP_253449.1;transl_table=11	PA4761	molecular chaperone DnaK	1801	863	568	536.5	826.5	2229.75	1291	601.5	659.5	1775	2064.6	980.5	488.5	527	882.611	2250	945.05	661	987	2129		8345.35	23067		1069.05	-0.393661	0.272384	-1.44524	0.14839	0.999942	2.53367e-05		1069.05	0.00286478	0.299851	0.00955399	0.992377	0.999931	2.98418e-05		1069.05
NC_004629.1	RefSeq	CDS	16532	19228	-	ID=cds-NP_803593.1;Parent=gene-PHIKZ027;Dbxref=GenBank:NP_803593.1,GeneID:1258385;Name=NP_803593.1;experiment=ESI-MS/MS analysis;gbkey=CDS;locus_tag=PHIKZ027;product=PHIKZ027;protein_id=NP_803593.1;transl_table=11	PHIKZ027	PHIKZ027	2036	2369	3937	7050	16510.5	2073	2439.5	1777	1602.5	1662	2169.5	2622.33	4034	6426	10891.5	1985.5	2111.33	2208.5	2313	1537.5		8264	77755.7		4022.76	-0.173628	0.248964	-0.697403	0.48555	0.999942	2.53367e-05		4022.76	-0.399297	0.272451	-1.46558	0.142764	0.999931	2.98418e-05		4022.76
NC_002516.2	RefSeq	CDS	473191	476331	+	ID=cds-NP_249117.1;Parent=gene-PA0426;Dbxref=GenBank:NP_249117.1,GeneID:877852;Name=NP_249117.1;Note=Product name confidence: class 1 (Function experimentally demonstrated in P. aeruginosa);gbkey=CDS;gene=mexB;locus_tag=PA0426;product=multidrug resistance protein MexB;protein_id=NP_249117.1;transl_table=11	PA0426	multidrug resistance protein MexB	1696.5	1475	936	858.532	970.091	2160.27	2103.75	969	1100.5	1173.7	2069	1847.5	886	852.5	1137.83	2332	1767.04	1193.5	1566.58	1460.5		8257.77	28555.8		1354.46	-0.198764	0.168044	-1.18281	0.236884	0.999942	2.53367e-05		1354.46	-0.0379807	0.184106	-0.206298	0.836558	0.999931	2.98418e-05		1354.46
NC_004629.1	RefSeq	CDS	36341	37414	+	ID=cds-NP_803609.1;Parent=gene-PHIKZ043;Dbxref=GenBank:NP_803609.1,GeneID:1258473;Name=NP_803609.1;experiment=RNA sequence analysis;gbkey=CDS;locus_tag=PHIKZ043;product=PHIKZ043;protein_id=NP_803609.1;transl_table=11	PHIKZ043	PHIKZ043	2057	3425.5	6458.5	7022.5	1974	2088	3278	3608	4020	4210	2245.5	3084	6604	3995	930	1848.5	3450	2652.5	5148	4402		8239	72501		3874.97	0.294171	0.435168	0.675994	0.499044	0.999942	2.53367e-05		3874.97	-0.221274	0.476425	-0.464447	0.642328	0.999931	2.98418e-05		3874.97
NC_002516.2	RefSeq	CDS	5112663	5112938	+	ID=cds-NP_253253.1;Parent=gene-PA4563;Dbxref=GenBank:NP_253253.1,GeneID:879605;Name=NP_253253.1;Note=Product name confidence: class 2 (High similarity to functionally studied protein);gbkey=CDS;gene=rpsT;locus_tag=PA4563;product=30S ribosomal protein S20;protein_id=NP_253253.1;transl_table=11	PA4563	30S ribosomal protein S20	1828	2000.5	1485.5	1379.5	1616.5	2457	3200	1930	1764	2338	1916	2165.5	1415	1271.5	697	2034	2798	2404	2218	3039.5		8235	39957.5		1938.11	0.131358	0.309295	0.424702	0.671054	0.999942	2.53367e-05		1938.11	0.258658	0.338502	0.764126	0.444792	0.999931	2.98418e-05		1938.11
NC_002516.2	RefSeq	CDS	4196165	4196692	-	ID=cds-NP_252433.1;Parent=gene-PA3744;Dbxref=GenBank:NP_252433.1,GeneID:880358;Name=NP_252433.1;Note=Product name confidence: class 2 (High similarity to functionally studied protein);gbkey=CDS;gene=rimM;locus_tag=PA3744;product=ribosome maturation factor RimM;protein_id=NP_252433.1;transl_table=11	PA3744	ribosome maturation factor RimM	1961.5	1733.5	1097	987.5	1191	1977	2468.1	1404	1563.5	1984	2063.83	2245.5	1224.5	1218.5	2107	2219.67	1956.5	1488.5	2988	2510		8222	36389.1		1733.54	-0.215985	0.193847	-1.1142	0.265192	0.999942	2.53367e-05		1733.54	-0.107095	0.212155	-0.504796	0.613702	0.999931	2.98418e-05		1733.54
NC_002516.2	RefSeq	CDS	3543764	3545074	-	ID=cds-NP_251849.1;Parent=gene-PA3159;Dbxref=GenBank:NP_251849.1,GeneID:879921;Name=NP_251849.1;Note=Product name confidence: class 1: Function experimentally demonstrated in P. aeruginosa;gbkey=CDS;gene=wbpA;locus_tag=PA3159;product=UDP-N-acetyl-d-glucosamine 6-dehydrogenase;protein_id=NP_251849.1;transl_table=11	PA3159	UDP-N-acetyl-d-glucosamine 6-dehydrogenase	1794	1663	1257	1301.08	1844.5	2086	2206.5	1258.5	1354.5	1523	2109	1748	1232.5	1340	1281	2134.7	1809	1349.5	2005	1749.5		8123.7	33046.3		1603.81	-0.207261	0.191376	-1.08301	0.278804	0.999942	2.53367e-05		1603.81	-0.0388393	0.20966	-0.185249	0.853034	0.999931	2.98418e-05		1603.81
NC_004629.1	RefSeq	CDS	253901	254422	+	ID=cds-NP_803842.1;Parent=gene-PHIKZ276;Dbxref=GenBank:NP_803842.1,GeneID:1258360;Name=NP_803842.1;experiment=RNA sequence analysis;gbkey=CDS;locus_tag=PHIKZ276;product=PHIKZ276;protein_id=NP_803842.1;transl_table=11	PHIKZ276	PHIKZ276	2035.5	2683.5	1980.5	1155	930	1970.5	2415.5	2169.5	1673.5	1266.5	2435.5	2501.5	2361.5	829.5	417.5	1604.5	2312.5	1743	2111	1283.5		8046	35880		1797.25	-0.2168	0.363967	-0.59566	0.551403	0.999942	2.53367e-05		1797.25	-0.406293	0.39852	-1.0195	0.307964	0.999931	2.98418e-05		1797.25
NC_002516.2	RefSeq	CDS	5302386	5302832	+	ID=cds-NP_253411.1;Parent=gene-PA4723;Dbxref=GenBank:NP_253411.1,GeneID:881594;Name=NP_253411.1;Note=Product name confidence: class 1 (Function experimentally demonstrated in P. aeruginosa);gbkey=CDS;gene=dksA;locus_tag=PA4723;product=suppressor protein DksA;protein_id=NP_253411.1;transl_table=11	PA4723	suppressor protein DksA	1731.5	1722.5	1315.5	1162	1370.5	2210	2425	1455.5	1362	1892.5	2081.5	2197	1227	908.562	1038.5	1986	1977.75	1941	2065	2195		8009	34264.3		1652.82	-0.102412	0.202876	-0.504802	0.613698	0.999942	2.53367e-05		1652.82	-0.0908199	0.222004	-0.409091	0.682473	0.999931	2.98418e-05		1652.82
NC_002516.2	RefSeq	CDS	483	2027	+	ID=cds-NP_064721.1;Parent=gene-PA0001;Dbxref=GenBank:NP_064721.1,GeneID:878417;Name=NP_064721.1;Note=Product name confidence: class 2 (High similarity to functionally studied protein);gbkey=CDS;gene=dnaA;locus_tag=PA0001;product=chromosome replication initiator DnaA;protein_id=NP_064721.1;transl_table=11	PA0001	chromosome replication initiator DnaA	1740	1213.75	1086.5	967.5	1068	2219.5	1970.5	1029.5	897	1285	1901.5	1459	965.5	876.5	750	2145.5	1538.5	1308.5	1232.5	1521		8006.5	27175.8		1305.24	-0.164525	0.214302	-0.767724	0.442651	0.999942	2.53367e-05		1305.24	0.125405	0.23518	0.533229	0.593875	0.999931	2.98418e-05		1305.24
NC_004629.1	RefSeq	CDS	262482	262640	+	ID=cds-YP_009639941.1;Parent=gene-PHIKZ_p81;Dbxref=GenBank:YP_009639941.1,GeneID:40340283;Name=YP_009639941.1;experiment=RNA sequence analysis;gbkey=CDS;locus_tag=PHIKZ_p81;product=PHIKZ287.1;protein_id=YP_009639941.1;transl_table=11	PHIKZ_p81	PHIKZ287.1	1951	4188	14021	13086	14938	1920	3241	4427	5822	6190	2459	3689	14556	14407.5	10738	1568	3301	4028	9677	7178		7898	141386		7699.16	0.396848	0.441511	0.898841	0.368738	0.999942	2.53367e-05		7699.16	-0.540899	0.483365	-1.11903	0.263129	0.999931	2.98418e-05		7699.16
NC_004629.1	RefSeq	CDS	215032	215685	+	ID=cds-NP_803773.1;Parent=gene-PHIKZ207;Dbxref=GenBank:NP_803773.1,GeneID:1258462;Name=NP_803773.1;experiment=RNA sequence analysis;gbkey=CDS;locus_tag=PHIKZ207;product=DprA-like DNA recombination-mediator protein;protein_id=NP_803773.1;transl_table=11	PHIKZ207	DprA-like DNA recombination-mediator protein	2008	3888.5	3805.5	3035.5	1865.5	1854	3372	3979.5	3981	3270.5	2180.5	3347.5	4340.5	2470.5	773.5	1823.5	3688	2821	5195	3428		7866	61128		3142.81	0.381425	0.458467	0.831957	0.405433	0.999942	2.53367e-05		3142.81	-0.305131	0.501908	-0.607941	0.543226	0.999931	2.98418e-05		3142.81
NC_002516.2	RefSeq	CDS	3099810	3100112	-	ID=cds-NP_251428.1;Parent=gene-PA2738;Dbxref=GenBank:NP_251428.1,GeneID:882954;Name=NP_251428.1;Note=Product name confidence: class 1 (Function experimentally demonstrated in P. aeruginosa);gbkey=CDS;gene=himA;locus_tag=PA2738;product=integration host factor subunit alpha;protein_id=NP_251428.1;transl_table=11	PA2738	integration host factor subunit alpha	1482.5	1400.5	1282.5	1325	2017.5	2100.5	1824.5	1242	1348	1680	2077.5	1967.5	1100	1432	1972	2161	1479.2	1711	2062.5	2152		7821.5	33817.7		1635.84	-0.0564002	0.13282	-0.424638	0.671101	0.999942	2.53367e-05		1635.84	-0.279895	0.145741	-1.92049	0.0547958	0.999931	2.98418e-05		1635.84
NC_004629.1	RefSeq	CDS	43035	43754	+	ID=cds-NP_803617.1;Parent=gene-PHIKZ051;Dbxref=GenBank:NP_803617.1,GeneID:1258215;Name=NP_803617.1;experiment=RNA sequence analysis;gbkey=CDS;locus_tag=PHIKZ051;product=PHIKZ051;protein_id=NP_803617.1;transl_table=11	PHIKZ051	PHIKZ051	1801	3758	7100	6538	2855	2058	4413.5	4770.5	4838	3131.5	2000	3650.5	6986	6036	3159	1956	4096	3668.5	7179.5	3486.5		7815	83481.5		4427.2	0.737503	0.413468	1.7837	0.0744726	0.999942	2.53367e-05		4427.2	-0.07174	0.452499	-0.158542	0.87403	0.999931	2.98418e-05		4427.2
NC_002516.2	RefSeq	CDS	5985883	5986119	-	ID=cds-NP_254003.1;Parent=gene-PA5316;Dbxref=GenBank:NP_254003.1,GeneID:880891;Name=NP_254003.1;Note=Product name confidence: class 2 (High similarity to functionally studied protein);gbkey=CDS;gene=rpmB;locus_tag=PA5316;product=50S ribosomal protein L28;protein_id=NP_254003.1;transl_table=11	PA5316	50S ribosomal protein L28	1555.5	1516.5	1003.5	839.6	1134.5	2170	2191	1588.5	1332	1859	2157	1861.5	1028	1040	577.25	1892	2160.5	1607	2216	2118.5		7774.5	31847.8		1525.33	-0.0330615	0.263147	-0.125639	0.900018	0.999942	2.53367e-05		1525.33	0.117094	0.288199	0.406297	0.684524	0.999931	2.98418e-05		1525.33
NC_004629.1	RefSeq	CDS	263329	264060	+	ID=cds-NP_803855.1;Parent=gene-PHIKZ289;Dbxref=GenBank:NP_803855.1,GeneID:1258420;Name=NP_803855.1;experiment=RNA sequence analysis;gbkey=CDS;locus_tag=PHIKZ289;product=PHIKZ289;protein_id=NP_803855.1;transl_table=11	PHIKZ289	PHIKZ289	1871.5	2055.5	498	328	459	1971.5	2531.5	2013.5	2037	1610	2161.5	2022.5	634.5	226	206	1746	2727.5	1590.5	2525.5	1570		7750.5	30785.5		1453.33	-0.0952195	0.353266	-0.26954	0.787514	0.999942	2.53367e-05		1453.33	0.107407	0.386788	0.277689	0.781251	0.999931	2.98418e-05		1453.33
NC_004629.1	RefSeq	CDS	255225	255737	+	ID=cds-NP_803845.1;Parent=gene-PHIKZ279;Dbxref=GenBank:NP_803845.1,GeneID:1258202;Name=NP_803845.1;experiment=RNA sequence analysis;gbkey=CDS;locus_tag=PHIKZ279;product=PHIKZ279;protein_id=NP_803845.1;transl_table=11	PHIKZ279	PHIKZ279	2051.5	2275.5	715.5	414	466	1828.5	2090.5	1514	1240	903	2288.5	2035	936.5	320.5	214	1564.5	2188	1085	1433.5	830.5		7733	26394.5		1265.29	-0.459437	0.336214	-1.3665	0.171782	0.999942	2.53367e-05		1265.29	-0.280783	0.368129	-0.76273	0.445624	0.999931	2.98418e-05		1265.29
NC_004629.1	RefSeq	CDS	199847	200068	+	ID=cds-YP_009639923.1;Parent=gene-PHIKZ_p56;Dbxref=GenBank:YP_009639923.1,GeneID:40340256;Name=YP_009639923.1;experiment=RNA sequence analysis;gbkey=CDS;locus_tag=PHIKZ_p56;product=PHIKZ185.1;protein_id=YP_009639923.1;transl_table=11	PHIKZ_p56	PHIKZ185.1	1964	3281	1437	634	290	1867	3529	3967.5	3793.5	3723.5	2265.5	3065.5	1806	395	138.5	1616.5	3543	3340.5	5462.5	3637.5		7713	49757		2417.28	0.343368	0.464182	0.739726	0.459466	0.999942	2.53367e-05		2417.28	-0.113153	0.508213	-0.222649	0.823809	0.999931	2.98418e-05		2417.28
NC_002516.2	RefSeq	CDS	4265306	4266445	-	ID=cds-NP_252495.1;Parent=gene-PA3806;Dbxref=GenBank:NP_252495.1,GeneID:879171;Name=NP_252495.1;Note='Product name confidence: class 4 (Homologs of previously reported genes of unknown function%2C or no similarity to any previously reported sequences)';gbkey=CDS;locus_tag=PA3806;product=23S rRNA (adenine(2503)-C(2))-methyltransferase RlmN;protein_id=NP_252495.1;transl_table=11	PA3806	23S rRNA (adenine(2503)-C(2))-methyltransferase RlmN	1705	1395.5	983.5	821	926.5	1927.57	2164.33	1282	1218.5	1236.5	1848.5	1807.5	966.5	1153.5	1166	2231	1725.5	1245	2245	1551.5		7712.07	29600.4		1412.36	-0.087021	0.147091	-0.591615	0.554108	0.999942	2.53367e-05		1412.36	0.0206355	0.16116	0.128043	0.898115	0.999931	2.98418e-05		1412.36
NC_002516.2	RefSeq	CDS	4756979	4757095	-	ID=cds-NP_252932.1;Parent=gene-PA4242;Dbxref=GenBank:NP_252932.1,GeneID:881839;Name=NP_252932.1;Note=Product name confidence: class 2 (High similarity to functionally studied protein);gbkey=CDS;gene=rpmJ;locus_tag=PA4242;product=50S ribosomal protein L36;protein_id=NP_252932.1;transl_table=11	PA4242	50S ribosomal protein L36	1804.5	1623.5	810	770	804	2004.5	1935	1174.5	1096.5	1063	1984.5	1500.5	932.5	679	685.5	1902.5	1923	933	1578	1168.5		7696	26372.5		1261.61	-0.275831	0.205035	-1.34529	0.178532	0.999942	2.53367e-05		1261.61	0.0338825	0.224653	0.150822	0.880116	0.999931	2.98418e-05		1261.61
NC_002516.2	RefSeq	CDS	1006860	1007219	+	ID=cds-NP_249612.1;Parent=gene-PA0921;Dbxref=GenBank:NP_249612.1,GeneID:879685;Name=NP_249612.1;Note='Product name confidence: class 4 (Homologs of previously reported genes of unknown function%2C or no similarity to any previously reported sequences)';gbkey=CDS;locus_tag=PA0921;product=hypothetical protein;protein_id=NP_249612.1;transl_table=11	PA0921	hypothetical protein	1793.5	1362.5	971	879.5	1030.5	1991.83	2166	961.5	861.5	1055	1958	2043.5	991	834.5	1245	1939	1976.5	1224	1277.5	1293.61		7682.33	27855.4		1328.96	-0.343733	0.170011	-2.02183	0.0431944	0.999942	2.53367e-05		1328.96	0.0442537	0.186004	0.237918	0.811945	0.999931	2.98418e-05		1328.96
NC_002516.2	RefSeq	CDS	6253542	6254411	-	ID=cds-NP_254247.1;Parent=gene-PA5560;Dbxref=GenBank:NP_254247.1,GeneID:880089;Name=NP_254247.1;Note=Product name confidence: class 2 (High similarity to functionally studied protein);gbkey=CDS;gene=atpB;locus_tag=PA5560;product=ATP synthase subunit A;protein_id=NP_254247.1;transl_table=11	PA5560	ATP synthase subunit A	1607.33	1553	1071	1012.5	1073	2183.5	2329	1306	1160	1204	1883.5	1882	1060.5	1004	877	2001.5	1980	1497.5	1901.5	1435.5		7675.83	30022.3		1442.47	-0.0339347	0.163218	-0.20791	0.835299	0.999942	2.53367e-05		1442.47	0.0670707	0.178517	0.37571	0.707133	0.999931	2.98418e-05		1442.47
NC_004629.1	RefSeq	CDS	233811	234644	+	ID=cds-NP_803803.1;Parent=gene-PHIKZ237;Dbxref=GenBank:NP_803803.1,GeneID:1258343;Name=NP_803803.1;experiment=RNA sequence analysis;gbkey=CDS;locus_tag=PHIKZ237;product=nucleotidyltransferase;protein_id=NP_803803.1;transl_table=11	PHIKZ237	nucleotidyltransferase	1949.5	3313	1961	879	294.5	1884.5	3434.5	4648.5	5509.5	4492	2116	2837	2277	887.5	234	1666.5	3660.5	3369.5	7253	5058.5		7616.5	57725.5		2834.93	0.555691	0.45002	1.23481	0.216899	0.999942	2.53367e-05		2834.93	-0.065922	0.492707	-0.133796	0.893564	0.999931	2.98418e-05		2834.93
NC_002516.2	RefSeq	CDS	4781985	4782680	-	ID=cds-NP_252963.1;Parent=gene-PA4273;Dbxref=GenBank:NP_252963.1,GeneID:881704;Name=NP_252963.1;Note=Product name confidence: class 2 (High similarity to functionally studied protein);gbkey=CDS;gene=rplA;locus_tag=PA4273;product=50S ribosomal protein L1;protein_id=NP_252963.1;transl_table=11	PA4273	50S ribosomal protein L1	1682.5	1414.5	1033.83	854	911.5	2020.5	2126.5	1291.5	1211	1263.5	1855.5	1650	963.5	1015	1272	2030.5	1706	1292.5	1974	1327		7589	28895.3		1385.8	-0.0976096	0.150546	-0.648372	0.516745	0.999942	2.53367e-05		1385.8	0.0556569	0.165018	0.337277	0.735908	0.999931	2.98418e-05		1385.8
NC_004629.1	RefSeq	CDS	84986	87901	-	ID=cds-NP_803653.1;Parent=gene-PHIKZ087;Dbxref=GenBank:NP_803653.1,GeneID:1258333;Name=NP_803653.1;experiment=ESI-MS/MS analysis;gbkey=CDS;locus_tag=PHIKZ087;product=PHIKZ087;protein_id=NP_803653.1;transl_table=11	PHIKZ087	PHIKZ087	1855	2354	6174.5	9561.5	22567.5	1909	2282.5	1685.5	1349	1703.5	1976	2566.5	6162	8413	23663.5	1843.5	1801.33	2014	1967.5	1507		7583.5	103356		5369.39	-0.136949	0.219876	-0.622847	0.533385	0.999942	2.53367e-05		5369.39	-0.543064	0.240493	-2.25813	0.0239377	0.999931	2.98418e-05		5369.39
NC_004629.1	RefSeq	CDS	178350	179162	-	ID=cds-NP_803741.1;Parent=gene-PHIKZ175;Dbxref=GenBank:NP_803741.1,GeneID:1258220;Name=NP_803741.1;experiment=ESI-MS/MS analysis;gbkey=CDS;locus_tag=PHIKZ175;product=head maturation protease;protein_id=NP_803741.1;transl_table=11	PHIKZ175	head maturation protease	1750	2437	6464	9244.5	24179.5	1988	2278	1793.5	1392	1593	2027.5	2541	6370.5	9590.5	20878.2	1801	1987	1928	1990	1518		7566.5	103751		5421.01	-0.0618863	0.226386	-0.273366	0.784572	0.999942	2.53367e-05		5421.01	-0.493447	0.247578	-1.9931	0.0462507	0.999931	2.98418e-05		5421.01
NC_004629.1	RefSeq	CDS	252592	253278	+	ID=cds-NP_803839.1;Parent=gene-PHIKZ273;Dbxref=GenBank:NP_803839.1,GeneID:1258376;Name=NP_803839.1;experiment=RNA sequence analysis;gbkey=CDS;locus_tag=PHIKZ273;product=PHIKZ273;protein_id=NP_803839.1;transl_table=11	PHIKZ273	PHIKZ273	1906.5	2260.5	1663	812.5	478.5	1781.5	2213.5	1656	1439.5	887.5	2140	2186.5	2017.5	732	268	1724.5	2159.5	1286	1796.5	916		7552.5	30325.5		1506.17	-0.278071	0.287172	-0.968307	0.332891	0.999942	2.53367e-05		1506.17	-0.291972	0.31432	-0.928903	0.352939	0.999931	2.98418e-05		1506.17
NC_002516.2	RefSeq	CDS	3524681	3526678	-	ID=cds-NP_251831.1;Parent=gene-PA3141;Dbxref=GenBank:NP_251831.1,GeneID:882583;Name=NP_251831.1;Note=Product name confidence: class 1 (Function experimentally demonstrated in P. aeruginosa);gbkey=CDS;gene=wbpM;locus_tag=PA3141;product=nucleotide sugar epimerase/dehydratase WbpM;protein_id=NP_251831.1;transl_table=11	PA3141	nucleotide sugar epimerase/dehydratase WbpM	1549	1403	1307	1440	2211	1981.67	2174.11	1422	1512	1989	1878	2005	1241.25	1544	2359.33	2101	1641.04	1730	2469.08	2347		7509.67	36304.5		1758.6	0.0104219	0.12944	0.0805153	0.935827	0.999942	2.53367e-05		1758.6	-0.0927517	0.141679	-0.654661	0.512686	0.999931	2.98418e-05		1758.6
NC_004629.1	RefSeq	CDS	257614	257967	+	ID=cds-YP_009639939.1;Parent=gene-PHIKZ_p79;Dbxref=GenBank:YP_009639939.1,GeneID:40340246;Name=YP_009639939.1;experiment=RNA sequence analysis;gbkey=CDS;locus_tag=PHIKZ_p79;product=PHIKZ283.1;protein_id=YP_009639939.1;transl_table=11	PHIKZ_p79	PHIKZ283.1	1875	2479	876.5	380.5	293	1856.5	2428	2537.5	2310	1948.5	2149	2329	1196.5	257	145.5	1608.5	2748	2014	2964	1901		7489	34297		1653.24	0.0263921	0.390052	0.067663	0.946054	0.999942	2.53367e-05		1653.24	-0.153584	0.427055	-0.359635	0.71912	0.999931	2.98418e-05		1653.24
NC_004629.1	RefSeq	CDS	31367	31879	+	ID=cds-NP_803604.1;Parent=gene-PHIKZ038;Dbxref=GenBank:NP_803604.1,GeneID:1258262;Name=NP_803604.1;experiment=RNA sequence analysis;gbkey=CDS;locus_tag=PHIKZ038;product=PHIKZ038;protein_id=NP_803604.1;transl_table=11	PHIKZ038	PHIKZ038	1854.5	3207	2806	2093	1234	1773	3044.5	4039	4299.5	3730	2167	3199.5	3250.5	1317	613.5	1658	3427.5	3000.5	5646	3576		7452.5	55936		2821.37	0.425743	0.467783	0.910131	0.362754	0.999942	2.53367e-05		2821.37	-0.24084	0.512153	-0.470251	0.638176	0.999931	2.98418e-05		2821.37
NC_002516.2	RefSeq	CDS	5548751	5549722	-	ID=cds-NP_253632.1;Parent=gene-PA4945;Dbxref=GenBank:NP_253632.1,GeneID:878016;Name=NP_253632.1;Note=Product name confidence: class 2 (High similarity to functionally studied protein);gbkey=CDS;gene=miaA;locus_tag=PA4945;product=tRNA delta(2)-isopentenylpyrophosphate transferase;protein_id=NP_253632.1;transl_table=11	PA4945	tRNA delta(2)-isopentenylpyrophosphate transferase	1588.5	1663	1516	1421	1990.5	2013.5	2479	1701	1894	2719	1894	1993.5	1381	1252.5	1509.08	1927.5	1923	2023.5	2796.52	3501		7423.5	39187.1		1900.51	0.057558	0.211931	0.271589	0.785938	0.999942	2.53367e-05		1900.51	2.5e-05	0.231899	0.000107699	0.999914	0.999931	2.98418e-05		1900.51
NC_002516.2	RefSeq	CDS	5521664	5522110	-	ID=cds-NP_253609.1;Parent=gene-PA4922;Dbxref=GenBank:NP_253609.1,GeneID:878046;Name=NP_253609.1;Note=Product name confidence: class 1 (Function experimentally demonstrated in P. aeruginosa);gbkey=CDS;gene=azu;locus_tag=PA4922;product=azurin;protein_id=NP_253609.1;transl_table=11	PA4922	azurin	1068	1016	603	479	641.5	2166.5	1614	639	536	561	1858	1575	649	505	585.5	2268.5	1470.06	782	847	701		7361	20565.1		953.56	0.0463757	0.273741	0.169414	0.865471	0.999942	2.53367e-05		953.56	0.0161307	0.299981	0.0537724	0.957117	0.999931	2.98418e-05		953.56
NC_002516.2	RefSeq	CDS	5547083	5548384	-	ID=cds-NP_253630.1;Parent=gene-PA4943;Dbxref=GenBank:NP_253630.1,GeneID:877756;Name=NP_253630.1;Note='Product name confidence: class 3 (Function proposed based on presence of conserved amino acid motif%2C structural feature or limited sequence similarity to an experimentally studied gene)';gbkey=CDS;locus_tag=PA4943;product=GTP-binding protein;protein_id=NP_253630.1;transl_table=11	PA4943	GTP-binding protein	1558	1263	796.2	767.5	923.5	1957	2062.5	1044	953.7	1454	1753	1568.2	830.5	946.5	1411.75	2067.5	1449	986	1802	1766		7335.5	27359.8		1293.13	-0.104841	0.173769	-0.603332	0.546288	0.999942	2.53367e-05		1293.13	0.039009	0.190514	0.204756	0.837763	0.999931	2.98418e-05		1293.13
NC_002516.2	RefSeq	CDS	5239466	5240080	+	ID=cds-NP_253360.1;Parent=gene-PA4671;Dbxref=GenBank:NP_253360.1,GeneID:881395;Name=NP_253360.1;Note='Product name confidence: class 3 (Function proposed based on presence of conserved amino acid motif%2C structural feature or limited sequence similarity to an experimentally studied gene)';gbkey=CDS;locus_tag=PA4671;product=50S ribosomal protein L25/general stress protein Ctc;protein_id=NP_253360…	PA4671	50S ribosomal protein L25/general stress protein Ctc	1580	1425.5	1058	946.5	1090	1902	2118	1415	1451.5	1392	1809	1671	1033.5	1049	1001	2023	1853.5	1433.5	2284	1596.5		7314	30132.5		1451.3	-0.017108	0.147159	-0.116255	0.90745	0.999942	2.53367e-05		1451.3	0.0984634	0.161136	0.611058	0.541161	0.999931	2.98418e-05		1451.3
NC_002516.2	RefSeq	CDS	3572324	3573793	-	ID=cds-NP_251873.1;Parent=gene-PA3183;Dbxref=GenBank:NP_251873.1,GeneID:882681;Name=NP_251873.1;Note=Product name confidence: class 1 (Function experimentally demonstrated in P. aeruginosa);gbkey=CDS;gene=zwf;locus_tag=PA3183;product=glucose-6-phosphate 1-dehydrogenase;protein_id=NP_251873.1;transl_table=11	PA3183	glucose-6-phosphate 1-dehydrogenase	1427.61	1461.05	1198.5	1105	1336	1796.2	1896	1431.5	1804.5	3092.5	1982	1936	1173.5	1039	1106.57	2065.5	1809.5	1959.5	2866	3549.5		7271.31	36035.9		1730.44	-0.019651	0.174924	-0.11234	0.910554	0.999942	2.53367e-05		1730.44	-0.118958	0.19149	-0.621226	0.534451	0.999931	2.98418e-05		1730.44
NC_002516.2	RefSeq	CDS	4766009	4766611	-	ID=cds-NP_252952.1;Parent=gene-PA4262;Dbxref=GenBank:NP_252952.1,GeneID:881754;Name=NP_252952.1;Note=Product name confidence: class 2 (High similarity to functionally studied protein);gbkey=CDS;gene=rplD;locus_tag=PA4262;product=50S ribosomal protein L4;protein_id=NP_252952.1;transl_table=11	PA4262	50S ribosomal protein L4	1641.5	1367	957.5	931	961.5	1914.5	1843	993	1190.5	1349.5	1868.5	1621.5	925	952.5	1152	1804.25	1534.33	1226.5	2000	1504.5		7228.75	27738.1		1330.13	-0.28646	0.144951	-1.97625	0.0481262	0.999942	2.53367e-05		1330.13	-0.0870335	0.158925	-0.547637	0.583941	0.999931	2.98418e-05		1330.13
NC_002516.2	RefSeq	CDS	4466925	4469546	+	ID=cds-NP_252676.1;Parent=gene-PA3987;Dbxref=GenBank:NP_252676.1,GeneID:878925;Name=NP_252676.1;Note=Product name confidence: class 2 (High similarity to functionally studied protein);gbkey=CDS;gene=leuS;locus_tag=PA3987;product=leucine--tRNA ligase;protein_id=NP_252676.1;transl_table=11	PA3987	leucine--tRNA ligase	1514.64	1389	1148	1141.83	1255.62	1850	2074	1284.5	1312	1710	1845	1761	1112	1166	1282.04	2010.1	1693.46	1463.5	2049	2030.5		7219.74	31092.2		1501.23	-0.0657594	0.119552	-0.550047	0.582287	0.999942	2.53367e-05		1501.23	-0.00125091	0.130844	-0.00956032	0.992372	0.999931	2.98418e-05		1501.23
NC_004629.1	RefSeq	CDS	130364	133054	+	ID=cds-NP_803695.1;Parent=gene-PHIKZ129;Dbxref=GenBank:NP_803695.1,GeneID:1258213;Name=NP_803695.1;experiment=ESI-MS/MS analysis;gbkey=CDS;locus_tag=PHIKZ129;product=virion structural protein;protein_id=NP_803695.1;transl_table=11	PHIKZ129	virion structural protein	1701.5	2964.5	11356.5	16739.5	21644	1793	2152	1541.5	1432.5	1671.5	1804	2745.5	10852.5	20632	11440	1869.5	1811	2055.5	1949	1700		7168	119856		6718.29	-0.0846921	0.274832	-0.308159	0.757961	0.999942	2.53367e-05		6718.29	-0.809678	0.300545	-2.69403	0.00705934	0.845407	0.0729343		6718.29
NC_002516.2	RefSeq	CDS	4771186	4771656	-	ID=cds-NP_252957.1;Parent=gene-PA4267;Dbxref=GenBank:NP_252957.1,GeneID:881745;Name=NP_252957.1;Note=Product name confidence: class 2 (High similarity to functionally studied protein);gbkey=CDS;gene=rpsG;locus_tag=PA4267;product=30S ribosomal protein S7;protein_id=NP_252957.1;transl_table=11	PA4267	30S ribosomal protein S7	1635	1287.5	857	818	831.5	1893.5	1809	1287.5	1338	1614.5	1823.5	1516.5	918.5	836.5	934	1812.5	1456	1104	2292.5	1673.5		7164.5	27739		1327.88	-0.148113	0.153408	-0.965485	0.334302	0.999942	2.53367e-05		1327.88	-0.0465172	0.168488	-0.276087	0.782481	0.999931	2.98418e-05		1327.88
NC_002516.2	RefSeq	CDS	4759935	4760468	-	ID=cds-NP_252938.1;Parent=gene-PA4248;Dbxref=GenBank:NP_252938.1,GeneID:881796;Name=NP_252938.1;Note=Product name confidence: class 2 (High similarity to functionally studied protein);gbkey=CDS;gene=rplF;locus_tag=PA4248;product=50S ribosomal protein L6;protein_id=NP_252938.1;transl_table=11	PA4248	50S ribosomal protein L6	1689	1608.5	1213	997.5	1114.5	1797.5	2366.5	1564.5	1759	1847.5	1773	1705	1177	1356.5	1047	1888	2067	1422	3066.5	2151.5		7147.5	33611		1623.26	-0.054365	0.192312	-0.282691	0.777413	0.999942	2.53367e-05		1623.26	0.151383	0.210417	0.719444	0.471868	0.999931	2.98418e-05		1623.26
NC_002516.2	RefSeq	CDS	1043983	1045314	-	ID=cds-NP_249649.1;Parent=gene-PA0958;Dbxref=GenBank:NP_249649.1,GeneID:881970;Name=NP_249649.1;Note=Product name confidence: class 1 (Function experimentally demonstrated in P. aeruginosa);gbkey=CDS;gene=oprD;locus_tag=PA0958;product=porin D;protein_id=NP_249649.1;transl_table=11	PA0958	porin D	1366	1268.5	907.5	949	1421	1981	1863	1111	1084	1222	1882.5	1605.5	813	781	895	1864	1561.5	1226	1504	1503		7093.5	26808.5		1283.54	-0.0753438	0.223568	-0.337006	0.736113	0.999942	2.53367e-05		1283.54	-0.00438076	0.244968	-0.017883	0.985732	0.999931	2.98418e-05		1283.54
NC_004629.1	RefSeq	CDS	214322	215032	+	ID=cds-NP_803772.1;Parent=gene-PHIKZ206;Dbxref=GenBank:NP_803772.1,GeneID:1258431;Name=NP_803772.1;experiment=RNA sequence analysis;gbkey=CDS;locus_tag=PHIKZ206;product=PHIKZ206;protein_id=NP_803772.1;transl_table=11	PHIKZ206	PHIKZ206	1813	2883.5	1625.5	1141.5	633.5	1713	2701	3045.5	2995	2441.5	2017.5	2835.5	2051.5	954.5	294	1540.5	3190.5	2375	4007	2571		7084	42830		2118.74	0.20653	0.423313	0.487891	0.625627	0.999942	2.53367e-05		2118.74	-0.210657	0.463382	-0.454608	0.649391	0.999931	2.98418e-05		2118.74
NC_002516.2	RefSeq	CDS	4763544	4764230	-	ID=cds-NP_252947.1;Parent=gene-PA4257;Dbxref=GenBank:NP_252947.1,GeneID:881761;Name=NP_252947.1;Note=Product name confidence: class 2 (High similarity to functionally studied protein);gbkey=CDS;gene=rpsC;locus_tag=PA4257;product=30S ribosomal protein S3;protein_id=NP_252947.1;transl_table=11	PA4257	30S ribosomal protein S3	1718	1496.5	892.5	833	824	1786	1798.5	1068.5	1021.5	1062	1861	1636.5	977	729.5	813.5	1715.5	1465.5	945.5	1656	1183		7080.5	25483.5		1226.03	-0.346063	0.165555	-2.09032	0.0365889	0.999942	2.53367e-05		1226.03	-0.211562	0.181456	-1.16591	0.24365	0.999931	2.98418e-05		1226.03
NC_002516.2	RefSeq	CDS	5636156	5638804	+	ID=cds-NP_253702.1;Parent=gene-PA5015;Dbxref=GenBank:NP_253702.1,GeneID:881326;Name=NP_253702.1;Note=Product name confidence: class 1 (Function experimentally demonstrated in P. aeruginosa);gbkey=CDS;gene=aceE;locus_tag=PA5015;product=pyruvate dehydrogenase subunit E1;protein_id=NP_253702.1;transl_table=11	PA5015	pyruvate dehydrogenase subunit E1	1381	1289.05	980	1030	1443	1853	1998	1248	1347	1685	1750.67	1568	886.5	1467.1	1259.27	2081.04	1567	1243.5	2057	2020		7065.71	30154.1		1449.62	0.0424875	0.153238	0.277264	0.781577	0.999942	2.53367e-05		1449.62	0.0540426	0.167901	0.321872	0.74755	0.999931	2.98418e-05		1449.62
NC_002516.2	RefSeq	CDS	3580384	3581646	-	ID=cds-NP_251880.1;Parent=gene-PA3190;Dbxref=GenBank:NP_251880.1,GeneID:882901;Name=NP_251880.1;Note='Product name confidence: class 3 (Function proposed based on presence of conserved amino acid motif%2C structural feature or limited sequence similarity to an experimentally studied gene)';gbkey=CDS;locus_tag=PA3190;product=sugar ABC transporter substrate-binding protein;protein_id=NP_251880.1;tr…	PA3190	sugar ABC transporter substrate-binding protein	1454	1505	1265	1117	1098	1739	1975.33	1185	1231	773	1795.5	1586.07	1174.5	1765.04	1148.5	2074	1875	1588	2160	931		7062.5	29439.9		1439.92	-0.0696009	0.169356	-0.410973	0.681092	0.999942	2.53367e-05		1439.92	0.0535802	0.185285	0.289178	0.772445	0.999931	2.98418e-05		1439.92
NC_002516.2	RefSeq	CDS	5900369	5900695	-	ID=cds-NP_253927.1;Parent=gene-PA5240;Dbxref=GenBank:NP_253927.1,GeneID:877946;Name=NP_253927.1;Note=Product name confidence: class 2 (High similarity to functionally studied protein);gbkey=CDS;gene=trxA;locus_tag=PA5240;product=thioredoxin;protein_id=NP_253927.1;transl_table=11	PA5240	thioredoxin	1405	1430	1544	1590	3208	2032	2146.33	1290	1324	1469	1789	1842	1234	1197	2319	1830	1651	1644	1965	2108		7056	35017.3		1706.87	0.0193448	0.221246	0.0874356	0.930325	0.999942	2.53367e-05		1706.87	-0.0475807	0.24216	-0.196484	0.844231	0.999931	2.98418e-05		1706.87
NC_002516.2	RefSeq	CDS	4756492	4756848	-	ID=cds-NP_252931.1;Parent=gene-PA4241;Dbxref=GenBank:NP_252931.1,GeneID:881818;Name=NP_252931.1;Note=Product name confidence: class 2 (High similarity to functionally studied protein);gbkey=CDS;gene=rpsM;locus_tag=PA4241;product=30S ribosomal protein S13;protein_id=NP_252931.1;transl_table=11	PA4241	30S ribosomal protein S13	1672	1468.5	1092	886.5	995.5	1880.5	2300	1331.25	1229.5	1786.5	1716	1869	1067.5	945	611	1747	2097	1480.5	1814.5	1908.5		7015.5	29898.2		1440.16	-0.126757	0.22805	-0.555828	0.578328	0.999942	2.53367e-05		1440.16	0.147071	0.249514	0.589429	0.555574	0.999931	2.98418e-05		1440.16
NC_002516.2	RefSeq	CDS	4759070	4759570	-	ID=cds-NP_252936.1;Parent=gene-PA4246;Dbxref=GenBank:NP_252936.1,GeneID:881788;Name=NP_252936.1;Note=Product name confidence: class 2 (High similarity to functionally studied protein);gbkey=CDS;gene=rpsE;locus_tag=PA4246;product=30S ribosomal protein S5;protein_id=NP_252936.1;transl_table=11	PA4246	30S ribosomal protein S5	1596	1399	992	929.5	863.5	1902.5	2047.83	1305.5	1264	1473.5	1778.5	1547	976	856	720.143	1715	1634	1328	2016	1674		6992	28018		1349.67	-0.125823	0.182687	-0.688735	0.49099	0.999942	2.53367e-05		1349.67	0.0498902	0.200155	0.249258	0.803161	0.999931	2.98418e-05		1349.67
NC_002516.2	RefSeq	CDS	3556427	3559198	-	ID=cds-NP_251858.1;Parent=gene-PA3168;Dbxref=GenBank:NP_251858.1,GeneID:882800;Name=NP_251858.1;Note=Product name confidence: class 1 (Function experimentally demonstrated in P. aeruginosa);gbkey=CDS;gene=gyrA;locus_tag=PA3168;product=DNA gyrase subunit A;protein_id=NP_251858.1;transl_table=11	PA3168	DNA gyrase subunit A	1421.5	1330.5	1006.5	908	1071.5	1819	1953.54	1145	1215.5	1271	1758.5	1669.5	899.75	1091.83	1347.21	1932.5	1723.17	1240	2125.5	1581.5		6931.5	28511.5		1364.94	-0.0672667	0.122651	-0.54844	0.58339	0.999942	2.53367e-05		1364.94	0.0388473	0.134136	0.289612	0.772113	0.999931	2.98418e-05		1364.94
NC_004629.1	RefSeq	CDS	2719	3234	+	ID=cds-NP_803572.1;Parent=gene-PHIKZ006;Dbxref=GenBank:NP_803572.1,GeneID:1258260;Name=NP_803572.1;experiment=RNA sequence analysis;gbkey=CDS;locus_tag=PHIKZ006;product=PHIKZ006;protein_id=NP_803572.1;transl_table=11	PHIKZ006	PHIKZ006	1637	1196.5	415	306	337.5	1720.5	1367.5	970	837.5	667.5	1960.5	1332	528	243.5	260.5	1592.5	1403	753	1224	614		6910.5	19366		909.11	-0.443281	0.227101	-1.95192	0.0509482	0.999942	2.53367e-05		909.11	-0.120879	0.2493	-0.484875	0.627765	0.999931	2.98418e-05		909.11
NC_004629.1	RefSeq	CDS	111667	112164	+	ID=cds-NP_803677.1;Parent=gene-PHIKZ111;Dbxref=GenBank:NP_803677.1,GeneID:1258243;Name=NP_803677.1;experiment=RNA sequence analysis;gbkey=CDS;locus_tag=PHIKZ111;product=PHIKZ111;protein_id=NP_803677.1;transl_table=11	PHIKZ111	PHIKZ111	1582.5	1391	528.5	393	449.5	1722.5	1518	1076	757.5	521	2031.5	1438.5	613	309.5	219.167	1564.5	1622.5	907.5	980	536		6901	20161.7		955.7	-0.401231	0.286168	-1.40208	0.160891	0.999942	2.53367e-05		955.7	-0.105859	0.313638	-0.33752	0.735725	0.999931	2.98418e-05		955.7
NC_004629.1	RefSeq	CDS	165066	166634	+	ID=cds-NP_803728.1;Parent=gene-PHIKZ162;Dbxref=GenBank:NP_803728.1,GeneID:1258269;Name=NP_803728.1;experiment=ESI-MS/MS analysis;gbkey=CDS;locus_tag=PHIKZ162;product=internal head protein;protein_id=NP_803728.1;transl_table=11	PHIKZ162	internal head protein	1619	1935	4016.5	6189	12466	1751	2076.5	1549.5	1300.5	1500.5	1839.5	2316.5	4106	5019	8090	1629	1741.5	1989.5	1909.5	1468		6838.5	64512		3372.72	-0.121346	0.257538	-0.471178	0.637513	0.999942	2.53367e-05		3372.72	-0.416951	0.281774	-1.47973	0.138944	0.999931	2.98418e-05		3372.72
NC_004629.1	RefSeq	CDS	11002	11565	+	ID=cds-NP_803588.1;Parent=gene-PHIKZ022;Dbxref=GenBank:NP_803588.1,GeneID:1258331;Name=NP_803588.1;experiment=RNA sequence analysis;gbkey=CDS;locus_tag=PHIKZ022;product=PHIKZ022;protein_id=NP_803588.1;transl_table=11	PHIKZ022	PHIKZ022	1741	1641.83	508.5	384.5	467.5	1635	1898	1061.83	918	577	1982	1562	564.75	289.5	261.5	1477.25	1701.5	821	1161	551.5		6835.25	21205.2		1002.21	-0.512104	0.273109	-1.87509	0.0607801	0.999942	2.53367e-05		1002.21	-0.107727	0.29906	-0.360221	0.718682	0.999931	2.98418e-05		1002.21
NC_002516.2	RefSeq	CDS	4761381	4761920	-	ID=cds-NP_252941.1;Parent=gene-PA4251;Dbxref=GenBank:NP_252941.1,GeneID:881779;Name=NP_252941.1;Note=Product name confidence: class 2 (High similarity to functionally studied protein);gbkey=CDS;gene=rplE;locus_tag=PA4251;product=50S ribosomal protein L5;protein_id=NP_252941.1;transl_table=11	PA4251	50S ribosomal protein L5	1451	1510.5	986	845.5	1020.5	1708.5	1867.5	989.5	1072.5	1106.5	1825	1678	1038.5	898.5	1015.5	1810	1669.5	1103	1747.5	1250.5		6794.5	26594		1279.35	-0.238379	0.135692	-1.75677	0.0789574	0.999942	2.53367e-05		1279.35	-0.112936	0.148268	-0.761702	0.446238	0.999931	2.98418e-05		1279.35
NC_002516.2	RefSeq	CDS	5327427	5329949	-	ID=cds-NP_253432.1;Parent=gene-PA4744;Dbxref=GenBank:NP_253432.1,GeneID:881695;Name=NP_253432.1;Note=Product name confidence: class 2 (High similarity to functionally studied protein);gbkey=CDS;gene=infB;locus_tag=PA4744;product=translation initiation factor IF-2;protein_id=NP_253432.1;transl_table=11	PA4744	translation initiation factor IF-2	1383.5	1265	956	822.5	1029.5	1797.28	1830.5	1075.5	1086.5	1172	1642	1412	827.548	1071	1292.7	1967.12	1600.5	1245.5	1835	1496		6789.91	26807.7		1282.99	-0.025055	0.137337	-0.182434	0.855242	0.999942	2.53367e-05		1282.99	0.0932507	0.150488	0.619656	0.535485	0.999931	2.98418e-05		1282.99
NC_004629.1	RefSeq	CDS	264066	264581	+	ID=cds-NP_803856.1;Parent=gene-PHIKZ290;Dbxref=GenBank:NP_803856.1,GeneID:1258411;Name=NP_803856.1;experiment=RNA sequence analysis;gbkey=CDS;locus_tag=PHIKZ290;product=PHIKZ290;protein_id=NP_803856.1;transl_table=11	PHIKZ290	PHIKZ290	1684	1683.5	461.5	362	604	1700	2112.5	1507.5	1503.5	1051.5	1883.5	1688.5	581.5	265.5	291	1505.5	2184	1092	1940	1057		6773	25158.5		1188.63	-0.226577	0.322226	-0.703161	0.481955	0.999942	2.53367e-05		1188.63	0.088175	0.352788	0.249938	0.802635	0.999931	2.98418e-05		1188.63
NC_004629.1	RefSeq	CDS	161075	162412	+	ID=cds-NP_803723.1;Parent=gene-PHIKZ157;Dbxref=GenBank:NP_803723.1,GeneID:1258188;Name=NP_803723.1;experiment=ESI-MS/MS analysis;gbkey=CDS;locus_tag=PHIKZ157;product=virion structural protein;protein_id=NP_803723.1;transl_table=11	PHIKZ157	virion structural protein	1563.5	1761	2463	5195.5	15696	1755.5	2099.5	1488	1263	1379.5	1744.5	2059	2369.5	4033.5	11121	1675	1754.5	1938	1833.5	1215		6738.5	64408		3257.67	-0.0713291	0.251149	-0.284011	0.776402	0.999942	2.53367e-05		3257.67	-0.251421	0.274791	-0.914954	0.360216	0.999931	2.98418e-05		3257.67
NC_004629.1	RefSeq	CDS	107044	107436	+	ID=cds-NP_803669.1;Parent=gene-PHIKZ103;Dbxref=GenBank:NP_803669.1,GeneID:1258445;Name=NP_803669.1;experiment=RNA sequence analysis;gbkey=CDS;locus_tag=PHIKZ103;product=PHIKZ103;protein_id=NP_803669.1;transl_table=11	PHIKZ103	PHIKZ103	1545.5	2170.5	2561.5	2287.5	1485	1751	2217.5	1681.5	1233	960	1877	2227	2803.5	2083.5	838.5	1556.5	1980	1185.5	1713.5	1060.5		6730	35218.5		1819.74	-0.0652525	0.28516	-0.228828	0.819003	0.999942	2.53367e-05		1819.74	-0.336883	0.311953	-1.07992	0.28018	0.999931	2.98418e-05		1819.74
NC_002516.2	RefSeq	CDS	4085062	4087455	-	ID=cds-NP_252338.1;Parent=gene-PA3648;Dbxref=GenBank:NP_252338.1,GeneID:880506,PseudoCap:PA3648;Name=NP_252338.1;Note=Product name confidence: class 1: Function experimentally demonstrated in P. aeruginosa.;gbkey=CDS;gene=opr86;locus_tag=PA3648;product=outer membrane protein Opr86;protein_id=NP_252338.1;transl_table=11	PA3648	outer membrane protein Opr86	1458	1273	991.5	955.059	1101	1690.5	1979	1170.67	1131	1238	1677.33	1605	971.5	975.08	1057	1895.06	1552.5	1201	1804	1527.5		6720.89	27253.7		1312	-0.0868175	0.128012	-0.678197	0.497647	0.999942	2.53367e-05		1312	0.0325051	0.140146	0.231938	0.816586	0.999931	2.98418e-05		1312
NC_004629.1	RefSeq	CDS	109264	109581	+	ID=cds-NP_803673.1;Parent=gene-PHIKZ107;Dbxref=GenBank:NP_803673.1,GeneID:1258470;Name=NP_803673.1;experiment=RNA sequence analysis;gbkey=CDS;locus_tag=PHIKZ107;product=PHIKZ107;protein_id=NP_803673.1;transl_table=11	PHIKZ107	PHIKZ107	1667.5	1443.5	437.333	247.5	249	1704.5	1670.5	997	693	377.5	1987	1417	530.5	164.5	108.5	1357.5	1580.5	652	832	389.5		6716.5	18506.3		869.92	-0.525377	0.318511	-1.64948	0.0990502	0.999942	2.53367e-05		869.92	-0.0855236	0.348964	-0.245079	0.806395	0.999931	2.98418e-05		869.92
NC_004629.1	RefSeq	CDS	221900	222199	+	ID=cds-YP_009639927.1;Parent=gene-PHIKZ_p63;Dbxref=GenBank:YP_009639927.1,GeneID:40340286;Name=YP_009639927.1;experiment=RNA sequence analysis;gbkey=CDS;locus_tag=PHIKZ_p63;product=PHIKZ218.1;protein_id=YP_009639927.1;transl_table=11	PHIKZ_p63	PHIKZ218.1	1613	2371	3348.5	2198	1827.5	1776	2476.5	2995.5	3272.5	3281	1799	2375.5	3791.5	2064	902.167	1525	2448	2765	3953	3605		6713	50387.7		2588.79	0.368618	0.404461	0.911379	0.362095	0.999942	2.53367e-05		2588.79	-0.211754	0.442789	-0.478227	0.632489	0.999931	2.98418e-05		2588.79
NC_002516.2	RefSeq	CDS	5544636	5544821	-	ID=cds-NP_253627.1;Parent=gene-PA4940;Dbxref=GenBank:NP_253627.1,GeneID:878720;Name=NP_253627.1;Note='Product name confidence: class 4 (Homologs of previously reported genes of unknown function%2C or no similarity to any previously reported sequences)';gbkey=CDS;locus_tag=PA4940;product=hypothetical protein;protein_id=NP_253627.1;transl_table=11	PA4940	hypothetical protein	1650.5	2045.5	2216	2056.5	2588	1775	3316	2787	2549	2661	1496.5	2644.5	2111	2469.5	1506.67	1772.5	2265	3398	3731.5	3157		6694.5	48196.7		2407.3	0.448312	0.354723	1.26384	0.206288	0.999942	2.53367e-05		2407.3	-0.0197319	0.388151	-0.0508355	0.959457	0.999931	2.98418e-05		2407.3
NC_004629.1	RefSeq	CDS	112206	112481	+	ID=cds-NP_803678.1;Parent=gene-PHIKZ112;Dbxref=GenBank:NP_803678.1,GeneID:1258415;Name=NP_803678.1;experiment=RNA sequence analysis;gbkey=CDS;locus_tag=PHIKZ112;product=PHIKZ112;protein_id=NP_803678.1;transl_table=11	PHIKZ112	PHIKZ112	1583.5	1601.5	565.5	387.5	532	1849	2015	1251	918.5	544.5	1827.5	1514.5	577.5	277.5	234	1423.5	1783.5	947	1293	536		6683.5	21662		1025.06	-0.248036	0.317347	-0.781591	0.434455	0.999942	2.53367e-05		1025.06	0.00855435	0.347511	0.0246161	0.980361	0.999931	2.98418e-05		1025.06
NC_002516.2	RefSeq	CDS	1057400	1057906	+	ID=cds-NP_249664.1;Parent=gene-PA0973;Dbxref=GenBank:NP_249664.1,GeneID:882991;Name=NP_249664.1;Note=Product name confidence: class 1 (Function experimentally demonstrated in P. aeruginosa);gbkey=CDS;gene=oprL;locus_tag=PA0973;product=peptidoglycan associated lipoprotein OprL;protein_id=NP_249664.1;transl_table=11	PA0973	peptidoglycan associated lipoprotein OprL	1485	1351	1140.5	930.5	1202.5	1653.14	1743	1112.54	1201.5	1368.5	1861.5	1626	1034	1259.5	1081.65	1675	1487.5	1172.5	2005.5	1663.5		6674.64	28054.8		1360.04	-0.267078	0.148405	-1.79966	0.0719144	0.999942	2.53367e-05		1360.04	-0.142108	0.162609	-0.873922	0.382161	0.999931	2.98418e-05		1360.04
NC_002516.2	RefSeq	CDS	1277006	1277608	+	ID=cds-NP_249869.1;Parent=gene-PA1178;Dbxref=GenBank:NP_249869.1,GeneID:878005;Name=NP_249869.1;Note=Product name confidence: class 1 (Function experimentally demonstrated in P. aeruginosa);gbkey=CDS;gene=oprH;locus_tag=PA1178;product=PhoP/Q and low Mg2+ inducible outer membrane protein H1;protein_id=NP_249869.1;transl_table=11	PA1178	PhoP/Q and low Mg2+ inducible outer membrane protein H1	1316	1349	1061.5	883.5	1266	1896.5	2179	1306	1088.5	1087.5	1559.5	1600	1036	1377	537.833	1901	2136	1479.5	1497	1368.5		6673	27925.8		1354.02	0.152371	0.292961	0.520105	0.60299	0.999942	2.53367e-05		1354.02	0.297812	0.320624	0.928851	0.352966	0.999931	2.98418e-05		1354.02
NC_004629.1	RefSeq	CDS	120708	121160	+	ID=cds-NP_803687.1;Parent=gene-PHIKZ121;Dbxref=GenBank:NP_803687.1,GeneID:1258407;Name=NP_803687.1;experiment=RNA sequence analysis;gbkey=CDS;locus_tag=PHIKZ121;product=PHIKZ121;protein_id=NP_803687.1;transl_table=11	PHIKZ121	PHIKZ121	1673	2040.5	2265.5	2027.5	661.5	1584	2373.5	2234.5	2584.5	2715.5	1851	2091.5	2284	1255	316.5	1534.5	2220.5	1845	3280	3084.5		6642.5	39922.5		2011.03	0.0432937	0.37872	0.114316	0.908987	0.999942	2.53367e-05		2011.03	-0.113838	0.414624	-0.274557	0.783657	0.999931	2.98418e-05		2011.03
NC_004629.1	RefSeq	CDS	23646	24842	+	ID=cds-NP_803597.1;Parent=gene-PHIKZ031;Dbxref=GenBank:NP_803597.1,GeneID:1258275;Name=NP_803597.1;experiment=RNA sequence analysis;gbkey=CDS;locus_tag=PHIKZ031;product=PHIKZ031;protein_id=NP_803597.1;transl_table=11	PHIKZ031	PHIKZ031	1728.5	3039	3771	2950.5	813.5	1673	3342.5	4446.5	5000	3940.5	1853	2896.5	4422.5	2179.5	426.5	1358	3108	3328.5	6548.5	3814.5		6612.5	60640.5		3128.76	0.624701	0.638269	0.978743	0.327707	0.999942	2.53367e-05		3128.76	-0.153189	0.698958	-0.219167	0.82652	0.999931	2.98418e-05		3128.76
NC_004629.1	RefSeq	CDS	274165	276105	-	ID=cds-NP_803869.1;Parent=gene-PHIKZ303;Dbxref=GenBank:NP_803869.1,GeneID:1258398;Name=NP_803869.1;experiment=ESI-MS/MS analysis;gbkey=CDS;locus_tag=PHIKZ303;product=virion structural protein;protein_id=NP_803869.1;transl_table=11	PHIKZ303	virion structural protein	1556	2079	5018	7074	13825	1730	2000	1482	1222	1281	1664	2084	4997.5	8517	6684	1624.5	1800	1871	1756	1321		6574.5	69586		3727.99	-0.0570745	0.289669	-0.197033	0.843801	0.999942	2.53367e-05		3727.99	-0.403021	0.31692	-1.27168	0.203487	0.999931	2.98418e-05		3727.99
NC_004629.1	RefSeq	CDS	224368	224700	+	ID=cds-NP_803788.1;Parent=gene-PHIKZ222;Dbxref=GenBank:NP_803788.1,GeneID:1258368;Name=NP_803788.1;experiment=RNA sequence analysis;gbkey=CDS;locus_tag=PHIKZ222;product=PHIKZ222;protein_id=NP_803788.1;transl_table=11	PHIKZ222	PHIKZ222	1689.5	2723	2096	1354	2307.5	1453	2752.5	3411	3568.5	3181	1962.5	2593.5	2446	746	1233.5	1415.5	2874.5	2966	4789	3225.5		6520.5	48788		2427.95	0.31465	0.469762	0.669806	0.502981	0.999942	2.53367e-05		2427.95	-0.183226	0.514317	-0.35625	0.721653	0.999931	2.98418e-05		2427.95
NC_004629.1	RefSeq	CDS	113780	113923	+	ID=cds-YP_009639911.1;Parent=gene-PHIKZ_p38;Dbxref=GenBank:YP_009639911.1,GeneID:40340296;Name=YP_009639911.1;experiment=RNA sequence analysis;gbkey=CDS;locus_tag=PHIKZ_p38;product=PHIKZ115.3;protein_id=YP_009639911.1;transl_table=11	PHIKZ_p38	PHIKZ115.3	1455	1324.5	731	446	679.5	1579	1620.5	946.5	590	392.5	1988.5	1807	735.5	431.5	470	1427	1544	959	823.5	441.5		6449.5	20392		972.69	-0.474103	0.202569	-2.34045	0.0192606	0.999942	2.53367e-05		972.69	-0.227119	0.221756	-1.02419	0.305748	0.999931	2.98418e-05		972.69
NC_004629.1	RefSeq	CDS	10659	10994	+	ID=cds-NP_803587.1;Parent=gene-PHIKZ021;Dbxref=GenBank:NP_803587.1,GeneID:1258276;Name=NP_803587.1;experiment=RNA sequence analysis;gbkey=CDS;locus_tag=PHIKZ021;product=PHIKZ021;protein_id=NP_803587.1;transl_table=11	PHIKZ021	PHIKZ021	1625	1394.5	396.5	323	377.5	1530.5	1481.5	776	746.5	467.5	1909	1406	471.75	256.5	191.5	1325.5	1426.5	610.5	931.5	454.5		6390	18101.8		851.445	-0.665273	0.284796	-2.33597	0.019493	0.999942	2.53367e-05		851.445	-0.21136	0.312005	-0.677426	0.498136	0.999931	2.98418e-05		851.445
NC_002516.2	RefSeq	CDS	1914037	1916412	+	ID=cds-NP_250461.1;Parent=gene-PA1770;Dbxref=GenBank:NP_250461.1,GeneID:878597;Name=NP_250461.1;Note=Product name confidence: class 2 (High similarity to functionally studied protein);gbkey=CDS;gene=ppsA;locus_tag=PA1770;product=phosphoenolpyruvate synthase;protein_id=NP_250461.1;transl_table=11	PA1770	phosphoenolpyruvate synthase	1327.5	1244.5	1084	1075.5	1511	1651	1806.75	1196	1371.06	1660	1544.25	1518.5	1044	1219	1900.67	1834.5	1390.25	1355	2368.5	2093		6357.25	30195		1456.83	0.0245625	0.126884	0.193582	0.846503	0.999942	2.53367e-05		1456.83	-0.0552907	0.138953	-0.39791	0.690696	0.999931	2.98418e-05		1456.83
NC_004629.1	RefSeq	CDS	222249	223382	+	ID=cds-NP_803785.1;Parent=gene-PHIKZ219;Dbxref=GenBank:NP_803785.1,GeneID:1258443;Name=NP_803785.1;experiment=RNA sequence analysis;gbkey=CDS;locus_tag=PHIKZ219;product=PHIKZ219;protein_id=NP_803785.1;transl_table=11	PHIKZ219	PHIKZ219	1695	2520	1468	774	666.5	1573.5	2846.5	3671	4027.5	3876	1749.5	2381	1806	570.5	303.5	1332	2882.5	2471	5013.5	3807		6350	45434.5		2231.09	0.467491	0.614107	0.761252	0.446506	0.999942	2.53367e-05		2231.09	-0.0427086	0.672512	-0.063506	0.949364	0.999931	2.98418e-05		2231.09
NC_004629.1	RefSeq	CDS	247512	247934	+	ID=cds-NP_803827.1;Parent=gene-PHIKZ261;Dbxref=GenBank:NP_803827.1,GeneID:1258466;Name=NP_803827.1;experiment=RNA sequence analysis;gbkey=CDS;locus_tag=PHIKZ261;product=PHIKZ261;protein_id=NP_803827.1;transl_table=11	PHIKZ261	PHIKZ261	1404	1500	515	278	203.5	1623	1689.5	1072.5	818	595.5	1831.5	1517.5	630.5	266	85.5	1401.5	1745.5	802.5	1079	589		6260	19647.5		928.482	-0.318156	0.295077	-1.07821	0.280938	0.999942	2.53367e-05		928.482	-0.0733695	0.323053	-0.227113	0.820336	0.999931	2.98418e-05		928.482
NC_002516.2	RefSeq	CDS	851783	854965	+	ID=cds-NP_249473.1;Parent=gene-PA0782;Dbxref=GenBank:NP_249473.1,GeneID:878503;Name=NP_249473.1;Note=Product name confidence: class 1 (Function experimentally demonstrated in P. aeruginosa);gbkey=CDS;gene=putA;locus_tag=PA0782;product=bifunctional proline dehydrogenase/pyrroline-5-carboxylate dehydrogenase;protein_id=NP_249473.1;transl_table=11	PA0782	bifunctional proline dehydrogenase/pyrroline-5-carboxylate dehydrogenase	1208	1222.5	927.5	867.5	958	1665.08	1902.1	1128.04	1208	1404	1528	1494.17	980	980	1474	1843.17	1586.12	1220.2	2173.54	1924		6244.25	27693.9		1323.51	0.0788787	0.154052	0.512026	0.608633	0.999942	2.53367e-05		1323.51	0.100281	0.16842	0.595422	0.551562	0.999931	2.98418e-05		1323.51
NC_004629.1	RefSeq	CDS	2220	2624	+	ID=cds-NP_803571.1;Parent=gene-PHIKZ005;Dbxref=GenBank:NP_803571.1,GeneID:1258424;Name=NP_803571.1;experiment=RNA sequence analysis;gbkey=CDS;locus_tag=PHIKZ005;product=PHIKZ005;protein_id=NP_803571.1;transl_table=11	PHIKZ005	PHIKZ005	1280.5	1083.5	498.5	301	340.5	1691	1504.5	1154.5	942.5	744	1685	1347	557.5	227	130	1586	1539.33	1146	1273	772.5		6242.5	19803.8		933.653	-0.0810522	0.314412	-0.25779	0.796569	0.999942	2.53367e-05		933.653	0.0795217	0.344578	0.23078	0.817486	0.999931	2.98418e-05		933.653
NC_002516.2	RefSeq	CDS	1723280	1723987	+	ID=cds-NP_250275.1;Parent=gene-PA1584;Dbxref=GenBank:NP_250275.1,GeneID:882034;Name=NP_250275.1;Note=Product name confidence: class 2 (High similarity to functionally studied protein);gbkey=CDS;gene=sdhB;locus_tag=PA1584;product=succinate dehydrogenase iron-sulfur subunit;protein_id=NP_250275.1;transl_table=11	PA1584	succinate dehydrogenase iron-sulfur subunit	1498.5	1246	851.5	806	1007	1585.5	1647.5	1133.5	988	1055.5	1590	1344.5	830	763	854.562	1568	1361	1186	1537.5	1146		6242	23999.6		1160.05	-0.2044	0.179571	-1.13827	0.255007	0.999942	2.53367e-05		1160.05	-0.0549586	0.19694	-0.279063	0.780197	0.999931	2.98418e-05		1160.05
NC_002516.2	RefSeq	CDS	5229459	5229980	-	ID=cds-NP_253350.1;Parent=gene-PA4661;Dbxref=GenBank:NP_253350.1,GeneID:881344;Name=NP_253350.1;Note=Product name confidence: class 1 (Function experimentally demonstrated in P. aeruginosa);gbkey=CDS;gene=pagL;locus_tag=PA4661;product=lipid A 3-O-deacylase;protein_id=NP_253350.1;transl_table=11	PA4661	lipid A 3-O-deacylase	1378	1199	832	723	890	1680	1603	904	911	998	1665	1472	749	712	646	1518	1469	1103	1213.12	1238		6241	22903.1		1099.52	-0.267107	0.194346	-1.37439	0.169321	0.999942	2.53367e-05		1099.52	-0.0517704	0.212882	-0.243189	0.807859	0.999931	2.98418e-05		1099.52
NC_002516.2	RefSeq	CDS	4093167	4094036	-	ID=cds-NP_252345.1;Parent=gene-PA3655;Dbxref=GenBank:NP_252345.1,GeneID:880592;Name=NP_252345.1;Note=Product name confidence: class 2 (High similarity to functionally studied protein);gbkey=CDS;gene=tsf;locus_tag=PA3655;product=elongation factor Ts;protein_id=NP_252345.1;transl_table=11	PA3655	elongation factor Ts	1340	1209	911	828	863	1745	1853	1097	1113	1247	1435	1450	830	858	937.537	1719	1448	1236	1638	1471		6239	25228.5		1212.49	0.0219897	0.136726	0.16083	0.872227	0.999942	2.53367e-05		1212.49	0.0454127	0.149615	0.303531	0.761485	0.999931	2.98418e-05		1212.49
NC_002516.2	RefSeq	CDS	5632926	5635874	-	ID=cds-NP_253701.1;Parent=gene-PA5014;Dbxref=GenBank:NP_253701.1,GeneID:881325;Name=NP_253701.1;Note=Product name confidence: class 2 (High similarity to functionally studied protein);gbkey=CDS;gene=glnE;locus_tag=PA5014;product=bifunctional glutamine-synthetase adenylyltransferase/deadenyltransferase;protein_id=NP_253701.1;transl_table=11	PA5014	bifunctional glutamine-synthetase adenylyltransferase/deadenyltransferase	1317.62	1356	1368.5	1312.53	1393.14	1730.81	2030.67	1511.67	1777	2099.5	1561	1585	1137	957.5	925	1629	1551	1743.57	2203	2668		6238.44	31857.5		1557.45	0.126703	0.261705	0.484146	0.628283	0.999942	2.53367e-05		1557.45	0.0137501	0.286524	0.0479893	0.961725	0.999931	2.98418e-05		1557.45
NC_002516.2	RefSeq	CDS	4075157	4078678	-	ID=cds-NP_252330.1;Parent=gene-PA3640;Dbxref=GenBank:NP_252330.1,GeneID:880490;Name=NP_252330.1;Note=Product name confidence: class 2 (High similarity to functionally studied protein);gbkey=CDS;gene=dnaE;locus_tag=PA3640;product=DNA polymerase III subunit alpha;protein_id=NP_252330.1;transl_table=11	PA3640	DNA polymerase III subunit alpha	1296	1248	922.5	927.141	1120	1628	1741	1129	1160	1547	1660.14	1487.17	930	884	942.271	1647	1421.02	1411.58	1884.04	1885		6231.14	26870.9		1294.06	-0.0937474	0.157506	-0.595199	0.55171	0.999942	2.53367e-05		1294.06	-0.0548792	0.172499	-0.318141	0.750378	0.999931	2.98418e-05		1294.06
NC_002516.2	RefSeq	CDS	1734827	1735063	-	ID=cds-NP_250283.1;Parent=gene-PA1592;Dbxref=GenBank:NP_250283.1,GeneID:882056;Name=NP_250283.1;Note='Product name confidence: class 4 (Homologs of previously reported genes of unknown function%2C or no similarity to any previously reported sequences)';gbkey=CDS;locus_tag=PA1592;product=hypothetical protein;protein_id=NP_250283.1;transl_table=11	PA1592	hypothetical protein	911.5	1032.5	1028.5	1188	1736.5	1468	1786	1046	1157.5	2039.5	1862	1354	1150	1202.5	1346	1989	1635	1326.5	1961.5	2586.5		6230.5	29807		1434.29	0.0430142	0.216842	0.198366	0.842758	0.999942	2.53367e-05		1434.29	0.271559	0.237476	1.14352	0.252823	0.999931	2.98418e-05		1434.29
NC_002516.2	RefSeq	CDS	2965546	2966802	-	ID=cds-NP_251313.1;Parent=gene-PA2623;Dbxref=GenBank:NP_251313.1,GeneID:882329;Name=NP_251313.1;Note=Product name confidence: class 2 (High similarity to functionally studied protein);gbkey=CDS;gene=icd;locus_tag=PA2623;product=isocitrate dehydrogenase;protein_id=NP_251313.1;transl_table=11	PA2623	isocitrate dehydrogenase	1243.5	1227.33	1037	1046	1303.5	1654	1617	958.5	1003.5	1334.5	1581	1585.5	960	970.333	1237	1747.5	1289	1207.5	1674.61	1511.58		6226	26188.9		1266.54	-0.0718865	0.142917	-0.502994	0.614968	0.999942	2.53367e-05		1266.54	-0.212524	0.156465	-1.35828	0.174373	0.999931	2.98418e-05		1266.54
NC_002516.2	RefSeq	CDS	6186603	6186893	+	ID=cds-NP_254181.1;Parent=gene-PA5494;Dbxref=GenBank:NP_254181.1,GeneID:877824;Name=NP_254181.1;Note='Product name confidence: class 4 (Homologs of previously reported genes of unknown function%2C or no similarity to any previously reported sequences)';gbkey=CDS;locus_tag=PA5494;product=hypothetical protein;protein_id=NP_254181.1;transl_table=11	PA5494	hypothetical protein	944	886.5	934.5	864.5	1099	1813	1270.5	828	905	1095.5	1485.5	1122	805	626	471.5	1954.5	1056	1210	1093.57	1352		6197	21816.6		1051.19	0.206647	0.315348	0.655299	0.512275	0.999942	2.53367e-05		1051.19	-0.0459341	0.345889	-0.1328	0.894351	0.999931	2.98418e-05		1051.19
NC_002516.2	RefSeq	CDS	1721496	1723268	+	ID=cds-NP_250274.1;Parent=gene-PA1583;Dbxref=GenBank:NP_250274.1,GeneID:881934;Name=NP_250274.1;Note=Product name confidence: class 2 (High similarity to functionally studied protein);gbkey=CDS;gene=sdhA;locus_tag=PA1583;product=succinate dehydrogenase flavoprotein subunit;protein_id=NP_250274.1;transl_table=11	PA1583	succinate dehydrogenase flavoprotein subunit	1280.5	1036.5	707	728.5	790	1571	1452.09	855.5	877	814.5	1680.5	1274	698.5	874.5	696.5	1656	1288	924	1284.5	978		6188	21467.1		1029.21	-0.238728	0.148073	-1.61223	0.106913	0.999942	2.53367e-05		1029.21	-0.00959579	0.162718	-0.0589718	0.952975	0.999931	2.98418e-05		1029.21
NC_002516.2	RefSeq	CDS	3670759	3671058	-	ID=cds-NP_251968.1;Parent=gene-PA3278;Dbxref=GenBank:NP_251968.1,GeneID:882441;Name=NP_251968.1;Note='Product name confidence: class 4 (Homologs of previously reported genes of unknown function%2C or no similarity to any previously reported sequences)';gbkey=CDS;locus_tag=PA3278;product=hypothetical protein;protein_id=NP_251968.1;transl_table=11	PA3278	hypothetical protein	432	299	140	141	149	1846	497	143	82	88	1392	549	151	139	102	2518	580	215	124	130		6188	9717		417.181	0.511896	0.698298	0.733063	0.46352	0.999942	2.53367e-05		417.181	0.141379	0.766468	0.184455	0.853656	0.999931	2.98418e-05		417.181
NC_002516.2	RefSeq	CDS	4781286	4781786	-	ID=cds-NP_252962.1;Parent=gene-PA4272;Dbxref=GenBank:NP_252962.1,GeneID:881702;Name=NP_252962.1;Note=Product name confidence: class 2 (High similarity to functionally studied protein);gbkey=CDS;gene=rplJ;locus_tag=PA4272;product=50S ribosomal protein L10;protein_id=NP_252962.1;transl_table=11	PA4272	50S ribosomal protein L10	1479	1359	909.5	795	967	1571.5	1780	1271	1201.5	1256	1540.5	1408	881.5	684.5	792	1584	1559.5	989	1868	1366.5		6175	25263		1218.9	-0.11066	0.207653	-0.532907	0.594098	0.999942	2.53367e-05		1218.9	0.0011258	0.227415	0.00495043	0.99605	0.999931	2.98418e-05		1218.9
NC_004629.1	RefSeq	CDS	70958	71152	+	ID=cds-YP_009639901.1;Parent=gene-PHIKZ_p24;Dbxref=GenBank:YP_009639901.1,GeneID:40340291;Name=YP_009639901.1;experiment=RNA sequence analysis;gbkey=CDS;locus_tag=PHIKZ_p24;product=PHIKZ076.2;protein_id=YP_009639901.1;transl_table=11	PHIKZ_p24	PHIKZ076.2	1428.5	1555.5	685.5	1120.5	3868	1625.5	1772	1684.5	1531.5	1177	1781.5	1473	834.5	645.5	2768	1326.5	1729.5	1293	2053	1192		6162	31545		1526.47	-0.0549212	0.328636	-0.167119	0.867277	0.999942	2.53367e-05		1526.47	-0.0607533	0.35995	-0.168782	0.865968	0.999931	2.98418e-05		1526.47
NC_002516.2	RefSeq	CDS	5672366	5674021	-	ID=cds-NP_253724.1;Parent=gene-PA5037;Dbxref=GenBank:NP_253724.1,GeneID:881252;Name=NP_253724.1;Note='Product name confidence: class 4 (Homologs of previously reported genes of unknown function%2C or no similarity to any previously reported sequences)';gbkey=CDS;locus_tag=PA5037;product=hypothetical protein;protein_id=NP_253724.1;transl_table=11	PA5037	hypothetical protein	1221	1184.5	1094.5	1198.5	1406	1610.5	1818.17	1213	1364.5	1694.5	1573	1530	1041	772	807.5	1703	1529.5	1418	1868	1972.5		6107.5	28019.7		1360.89	0.036061	0.265163	0.135996	0.891825	0.999942	2.53367e-05		1360.89	0.047367	0.290344	0.163141	0.870407	0.999931	2.98418e-05		1360.89
NC_002516.2	RefSeq	CDS	3120073	3121350	+	ID=cds-NP_251450.1;Parent=gene-PA2760;Dbxref=GenBank:NP_251450.1,GeneID:882719;Name=NP_251450.1;Note='Product name confidence: class 3 (Function proposed based on presence of conserved amino acid motif%2C structural feature or limited sequence similarity to an experimentally studied gene)';gbkey=CDS;locus_tag=PA2760;product=hypothetical protein;protein_id=NP_251450.1;transl_table=11	PA2760	hypothetical protein	1291	1167	757	663.2	707	1557	1566	1030	1020	1097	1577	1366	763	811	753	1607.5	1207	885	1615	1247		6032.5	22686.7		1087.4	-0.133101	0.125346	-1.06187	0.288295	0.999942	2.53367e-05		1087.4	-0.138635	0.137622	-1.00736	0.313761	0.999931	2.98418e-05		1087.4
NC_002516.2	RefSeq	CDS	5844468	5846009	-	ID=cds-NP_253879.1;Parent=gene-PA5192;Dbxref=GenBank:NP_253879.1,GeneID:879312;Name=NP_253879.1;Note=Product name confidence: class 2 (High similarity to functionally studied protein);gbkey=CDS;gene=pckA;locus_tag=PA5192;product=phosphoenolpyruvate carboxykinase;protein_id=NP_253879.1;transl_table=11	PA5192	phosphoenolpyruvate carboxykinase	1212	1076	855.5	895	1179	1712	1659.5	1024	912	1118.5	1509	1333.67	807	817.25	939.5	1594.59	1410.5	1224.5	1424	1256		6027.59	23959.5		1154.3	-0.0134236	0.173873	-0.0772034	0.938462	0.999942	2.53367e-05		1154.3	0.0909727	0.190527	0.47748	0.633021	0.999931	2.98418e-05		1154.3
NC_002516.2	RefSeq	CDS	6249685	6250545	-	ID=cds-NP_254242.1;Parent=gene-PA5555;Dbxref=GenBank:NP_254242.1,GeneID:877751;Name=NP_254242.1;Note=Product name confidence: class 2 (High similarity to functionally studied protein);gbkey=CDS;gene=atpG;locus_tag=PA5555;product=ATP synthase subunit gamma;protein_id=NP_254242.1;transl_table=11	PA5555	ATP synthase subunit gamma	1385	1114	750	721	648.5	1589	1466.5	954	937	750.5	1512.5	1102	756.5	768.5	599.75	1458.5	1201.5	808	1406.5	853.5		5945	20782.8		1004.11	-0.227429	0.166509	-1.36587	0.17198	0.999942	2.53367e-05		1004.11	-0.010589	0.182964	-0.0578744	0.953849	0.999931	2.98418e-05		1004.11
NC_002516.2	RefSeq	CDS	5824787	5825719	+	ID=cds-NP_253860.1;Parent=gene-PA5173;Dbxref=GenBank:NP_253860.1,GeneID:881793;Name=NP_253860.1;Note=Product name confidence: class 1 (Function experimentally demonstrated in P. aeruginosa);gbkey=CDS;gene=arcC;locus_tag=PA5173;product=carbamate kinase;protein_id=NP_253860.1;transl_table=11	PA5173	carbamate kinase	1118.5	773.5	344	256	292	1486	1266.06	394.75	271.5	303	1622.5	1161.5	354.333	376	351.5	1703	1209	447	493.5	376		5930	14599.6		668.305	-0.391117	0.296327	-1.31989	0.186873	0.999942	2.53367e-05		668.305	0.120038	0.324951	0.369404	0.711827	0.999931	2.98418e-05		668.305
NC_002516.2	RefSeq	CDS	3436578	3441440	-	ID=cds-NP_251758.1;Parent=gene-PA3068;Dbxref=GenBank:NP_251758.1,GeneID:878664;Name=NP_251758.1;Note=Product name confidence: class 2 (High similarity to functionally studied protein);gbkey=CDS;gene=gdhB;locus_tag=PA3068;product=NAD-specific glutamate dehydrogenase;protein_id=NP_251758.1;transl_table=11	PA3068	NAD-specific glutamate dehydrogenase	1230	956	601	517	550	1480.6	1354.89	620	599	656	1598	1154.09	524	538.167	584.056	1619.62	1080.33	647	935.043	846		5928.22	18090.8		853.416	-0.342397	0.183116	-1.86984	0.0615064	0.999942	2.53367e-05		853.416	-0.0581559	0.201168	-0.289091	0.772512	0.999931	2.98418e-05		853.416
NC_002516.2	RefSeq	CDS	5752464	5753474	-	ID=cds-NP_253797.1;Parent=gene-PA5110;Dbxref=GenBank:NP_253797.1,GeneID:882240;Name=NP_253797.1;Note=Product name confidence: class 2 (High similarity to functionally studied protein);gbkey=CDS;gene=fbp;locus_tag=PA5110;product=fructose-1%2C6-bisphosphatase;protein_id=NP_253797.1;transl_table=11	PA5110	fructose-1%2C6-bisphosphatase	1200.5	1172	1147.5	962	1388	1572.5	1723.5	1228.5	1205	1619	1581.5	1543	1005.5	930	913.5	1559	1479.75	1366	1762.5	2053.5		5913.5	27412.8		1330.3	0.00157606	0.213594	0.00737875	0.994113	0.999942	2.53367e-05		1330.3	-0.0137092	0.233836	-0.0586275	0.953249	0.999931	2.98418e-05		1330.3
NC_002516.2	RefSeq	CDS	4994441	4994749	+	ID=cds-NP_253153.1;Parent=gene-PA4463;Dbxref=GenBank:NP_253153.1,GeneID:881023;Name=NP_253153.1;Note='Product name confidence: class 4 (Homologs of previously reported genes of unknown function%2C or no similarity to any previously reported sequences)';gbkey=CDS;locus_tag=PA4463;product=hypothetical protein;protein_id=NP_253153.1;transl_table=11	PA4463	hypothetical protein	1070.5	1108.5	754.5	583.5	710	1546	1424.03	679	648	672.5	1656	1466	640	511.5	540	1636	1118.5	810.5	1024	824.5		5908.5	19423.5		921.871	-0.213871	0.215281	-0.993448	0.320492	0.999942	2.53367e-05		921.871	-0.276695	0.235842	-1.17322	0.240707	0.999931	2.98418e-05		921.871
NC_004629.1	RefSeq	CDS	257085	257549	+	ID=cds-NP_803849.1;Parent=gene-PHIKZ283;Dbxref=GenBank:NP_803849.1,GeneID:1258395;Name=NP_803849.1;experiment=RNA sequence analysis;gbkey=CDS;locus_tag=PHIKZ283;product=PHIKZ283;protein_id=NP_803849.1;transl_table=11	PHIKZ283	PHIKZ283	1584.5	1944.5	797.5	359.5	331.5	1420	1811.5	1559.5	1177	686.5	1717	1728.5	985	318	151	1168	1838	1128.5	1376.5	665.5		5889.5	22748		1107.36	-0.258831	0.359655	-0.719666	0.471731	0.999942	2.53367e-05		1107.36	-0.281147	0.393709	-0.714097	0.475167	0.999931	2.98418e-05		1107.36
NC_002516.2	RefSeq	CDS	6253235	6253492	-	ID=cds-NP_254246.1;Parent=gene-PA5559;Dbxref=GenBank:NP_254246.1,GeneID:880088;Name=NP_254246.1;Note=Product name confidence: class 2 (High similarity to functionally studied protein);gbkey=CDS;gene=atpE;locus_tag=PA5559;product=ATP synthase subunit C;protein_id=NP_254246.1;transl_table=11	PA5559	ATP synthase subunit C	1201.5	957	666	537	524.5	1604.5	1349.9	828	822	769	1557.5	1175.5	703	632	514.534	1478	1234.5	972	1288.5	775		5841.5	19589.9		936.853	-0.196253	0.159972	-1.2268	0.219899	0.999942	2.53367e-05		936.853	0.0229116	0.175806	0.130323	0.896311	0.999931	2.98418e-05		936.853
NC_002516.2	RefSeq	CDS	835523	837322	+	ID=cds-NP_249458.1;Parent=gene-PA0767;Dbxref=GenBank:NP_249458.1,GeneID:881998;Name=NP_249458.1;Note=Product name confidence: class 2 (High similarity to functionally studied protein);gbkey=CDS;gene=lepA;locus_tag=PA0767;product=elongation factor 4;protein_id=NP_249458.1;transl_table=11	PA0767	elongation factor 4	1281	1215.5	954.5	819.5	897.5	1563.1	1840.55	1156.5	1155	1473.5	1500.5	1598.5	925	838	646.6	1483.25	1637	1258	1908.6	1690		5827.85	25842.1		1245.3	-0.0650902	0.194927	-0.33392	0.73844	0.999942	2.53367e-05		1245.3	0.0553593	0.213145	0.259727	0.795075	0.999931	2.98418e-05		1245.3
NC_004629.1	RefSeq	CDS	38933	39469	+	ID=cds-NP_803613.1;Parent=gene-PHIKZ047;Dbxref=GenBank:NP_803613.1,GeneID:1258482;Name=NP_803613.1;experiment=RNA sequence analysis;gbkey=CDS;locus_tag=PHIKZ047;product=PHIKZ047;protein_id=NP_803613.1;transl_table=11	PHIKZ047	PHIKZ047	1407	1933.5	1545.5	1493.5	1290.5	1519.5	2025.5	1998	2132	1693	1581.5	1800	1745.5	1205	574.5	1302.5	2064.5	1539	2760.5	1813		5810.5	33424		1675.04	0.131301	0.37935	0.34612	0.729252	0.999942	2.53367e-05		1675.04	-0.137035	0.415227	-0.330024	0.741382	0.999931	2.98418e-05		1675.04
NC_002516.2	RefSeq	CDS	3100116	3102494	-	ID=cds-NP_251429.1;Parent=gene-PA2739;Dbxref=GenBank:NP_251429.1,GeneID:882969;Name=NP_251429.1;Note=Product name confidence: class 2 (High similarity to functionally studied protein);gbkey=CDS;gene=pheT;locus_tag=PA2739;product=phenylalanine--tRNA ligase subunit beta;protein_id=NP_251429.1;transl_table=11	PA2739	phenylalanine--tRNA ligase subunit beta	1039	999	945.5	933	1287	1587.1	1213.5	852.333	900.5	1226.5	1574.5	1276	803	826	662.062	1598.07	1113.2	1320.5	1385	1497.5		5798.67	23039.3		1116.31	-0.0613971	0.256975	-0.238923	0.811165	0.999942	2.53367e-05		1116.31	-0.217696	0.281832	-0.77243	0.43986	0.999931	2.98418e-05		1116.31
NC_004629.1	RefSeq	CDS	4730	5071	+	ID=cds-NP_803577.1;Parent=gene-PHIKZ011;Dbxref=GenBank:NP_803577.1,GeneID:1258301;Name=NP_803577.1;experiment=RNA sequence analysis;gbkey=CDS;locus_tag=PHIKZ011;product=PHIKZ011;protein_id=NP_803577.1;transl_table=11	PHIKZ011	PHIKZ011	1294.5	1056.5	468	295	294	1418	1319	890	814.5	625	1595.5	1137	479.5	326.5	178.5	1489	1435.5	795	1072	613		5797	17596		830.333	-0.295652	0.229887	-1.28608	0.198417	0.999942	2.53367e-05		830.333	0.0774608	0.252101	0.307261	0.758645	0.999931	2.98418e-05		830.333
NC_002516.2	RefSeq	CDS	4755447	4756067	-	ID=cds-NP_252929.1;Parent=gene-PA4239;Dbxref=GenBank:NP_252929.1,GeneID:881814;Name=NP_252929.1;Note=Product name confidence: class 2 (High similarity to functionally studied protein);gbkey=CDS;gene=rpsD;locus_tag=PA4239;product=30S ribosomal protein S4;protein_id=NP_252929.1;transl_table=11	PA4239	30S ribosomal protein S4	1233	1127.5	694	688	771	1550.5	1607.03	1007	954	1061.5	1429.5	1235.5	674.5	827.5	584	1562	1555	842	1432.5	1097.5		5775	21933.5		1051.33	-0.0566876	0.186185	-0.304469	0.76077	0.999942	2.53367e-05		1051.33	0.160906	0.203866	0.789273	0.429952	0.999931	2.98418e-05		1051.33
NC_002516.2	RefSeq	CDS	5116313	5116624	-	ID=cds-NP_253258.1;Parent=gene-PA4568;Dbxref=GenBank:NP_253258.1,GeneID:881148;Name=NP_253258.1;Note=Product name confidence: class 2 (High similarity to functionally studied protein);gbkey=CDS;gene=rplU;locus_tag=PA4568;product=50S ribosomal protein L21;protein_id=NP_253258.1;transl_table=11	PA4568	50S ribosomal protein L21	1257	1080.5	835.5	769	985.5	1593.5	1793	1217	1288	1806	1353	1424.5	784.5	841	805.5	1561.5	1604.5	1224.5	2176.5	2036		5765	26436.5		1264.49	0.0783871	0.181659	0.431506	0.666101	0.999942	2.53367e-05		1264.49	0.190381	0.198776	0.957766	0.338181	0.999931	2.98418e-05		1264.49
NC_002516.2	RefSeq	CDS	1724244	1727075	+	ID=cds-NP_250276.1;Parent=gene-PA1585;Dbxref=GenBank:NP_250276.1,GeneID:881879;Name=NP_250276.1;Note=Product name confidence: class 2 (High similarity to functionally studied protein);gbkey=CDS;gene=sucA;locus_tag=PA1585;product=2-oxoglutarate dehydrogenase subunit E1;protein_id=NP_250276.1;transl_table=11	PA1585	2-oxoglutarate dehydrogenase subunit E1	1247.5	907.833	615	606	669	1461.5	1323.75	758.5	767	818.5	1492	984	577.5	644.5	777.75	1544.54	1053	696.143	1187	817		5745.54	18948		903.493	-0.25843	0.156537	-1.65091	0.0987562	0.999942	2.53367e-05		903.493	0.0560766	0.172523	0.325039	0.745152	0.999931	2.98418e-05		903.493
NC_004629.1	RefSeq	CDS	174433	174957	+	ID=cds-NP_803736.1;Parent=gene-PHIKZ170;Dbxref=GenBank:NP_803736.1,GeneID:1258227;Name=NP_803736.1;experiment=RNA sequence analysis;gbkey=CDS;locus_tag=PHIKZ170;product=PHIKZ170;protein_id=NP_803736.1;transl_table=11	PHIKZ170	PHIKZ170	1436.5	2046.5	1617.5	961	328	1450	2247.5	3014.5	3760.5	3998	1656	2006.5	1816	610.5	129	1197	2371.5	2100	4498.5	4069		5739.5	41314		2040.5	0.399783	0.604764	0.661056	0.508577	0.999942	2.53367e-05		2040.5	-0.0723421	0.662296	-0.109229	0.913021	0.999931	2.98418e-05		2040.5
NC_002516.2	RefSeq	CDS	3545881	3546927	-	ID=cds-NP_251850.1;Parent=gene-PA3160;Dbxref=GenBank:NP_251850.1,GeneID:879922;Name=NP_251850.1;Note=Product name confidence: class 1 (Function experimentally demonstrated in P. aeruginosa);gbkey=CDS;gene=wzz;locus_tag=PA3160;product=O-antigen chain length regulator;protein_id=NP_251850.1;transl_table=11	PA3160	O-antigen chain length regulator	1101	1202	973	784	1333	1643	1548	1241	1415	1891	1507	1366	931	1029	764	1488.5	1579	1335	2095	2066		5739.5	27291.5		1320.37	0.106396	0.25001	0.425568	0.670423	0.999942	2.53367e-05		1320.37	0.0321488	0.273727	0.117448	0.906505	0.999931	2.98418e-05		1320.37
NC_002516.2	RefSeq	ncRNA	785498	785570	+	ID=rna-PA0714.1;Parent=gene-PA0714.1;Dbxref=GeneID:9793389;Note=Product name confidence: class 1: Function experimentally demonstrated in P. aeruginosa.;gbkey=ncRNA;gene=phrD;locus_tag=PA0714.1;product=PhrD	PA0714.1	PhrD	1544	1542	1832	2020	2669	1611	3328	2734	2661	3605	981	1580	1579	2262	3130	1562	2055	2520	2901	5899		5698	48015		2362.62	0.651743	0.387446	1.68215	0.0925392	0.999942	2.53367e-05		2362.62	0.488969	0.424077	1.15302	0.248902	0.999931	2.98418e-05		2362.62
NC_004629.1	RefSeq	CDS	261572	262225	+	ID=cds-NP_803853.1;Parent=gene-PHIKZ287;Dbxref=GenBank:NP_803853.1,GeneID:1258190;Name=NP_803853.1;experiment=RNA sequence analysis;gbkey=CDS;locus_tag=PHIKZ287;product=PHIKZ287;protein_id=NP_803853.1;transl_table=11	PHIKZ287	PHIKZ287	1376	1789	4351	2471	727.25	1433	1366	868	813	596	1494	1603	4971	2184	466	1393	1463	714	1107	732		5696	31917.2		1758.34	-0.333864	0.244851	-1.36354	0.172712	0.999942	2.53367e-05		1758.34	-0.529695	0.267767	-1.97819	0.0479072	0.999931	2.98418e-05		1758.34
NC_004629.1	RefSeq	CDS	92980	94287	+	ID=cds-NP_803659.1;Parent=gene-PHIKZ093;Dbxref=GenBank:NP_803659.1,GeneID:1258381;Name=NP_803659.1;experiment=ESI-MS/MS analysis;gbkey=CDS;locus_tag=PHIKZ093;product=internal head protein;protein_id=NP_803659.1;transl_table=11	PHIKZ093	internal head protein	1409.5	1812	4986.5	7421.5	15080	1465.92	1863	1307	1033	1217	1442.5	1958	5016.5	8734	12093	1377	1393	1561	1515.5	1146		5694.92	73831.9		3923.57	-0.100845	0.230461	-0.437581	0.66169	0.999942	2.53367e-05		3923.57	-0.490054	0.251901	-1.94542	0.0517241	0.999931	2.98418e-05		3923.57
NC_002516.2	RefSeq	CDS	5826135	5828039	+	ID=cds-NP_253861.1;Parent=gene-PA5174;Dbxref=GenBank:NP_253861.1,GeneID:881783;Name=NP_253861.1;Note='Product name confidence: class 3 (Function proposed based on presence of conserved amino acid motif%2C structural feature or limited sequence similarity to an experimentally studied gene)';gbkey=CDS;locus_tag=PA5174;product=beta-ketoacyl synthase;protein_id=NP_253861.1;transl_table=11	PA5174	beta-ketoacyl synthase	1285.5	1036	660	681	829.5	1469.5	1752.5	901.5	921.611	823.5	1441.5	1331	606	675	955.4	1476.5	1436	985	1443.5	1087.5		5673	21798		1036.94	-0.199723	0.129017	-1.54803	0.121614	0.999942	2.53367e-05		1036.94	0.171549	0.141146	1.2154	0.224212	0.999931	2.98418e-05		1036.94
NC_002516.2	RefSeq	CDS	4763119	4763532	-	ID=cds-NP_252946.1;Parent=gene-PA4256;Dbxref=GenBank:NP_252946.1,GeneID:881758;Name=NP_252946.1;Note=Product name confidence: class 2 (High similarity to functionally studied protein);gbkey=CDS;gene=rplP;locus_tag=PA4256;product=50S ribosomal protein L16;protein_id=NP_252946.1;transl_table=11	PA4256	50S ribosomal protein L16	1340	1052.5	716	672	792	1484	1510.5	892.5	839.5	949	1414	1220.5	722	779.5	877	1428.5	1183.5	768	1331	1037.5		5666.5	21009.5		1009.17	-0.234026	0.142953	-1.63709	0.101612	0.999942	2.53367e-05		1009.17	-0.0231249	0.156936	-0.147353	0.882854	0.999931	2.98418e-05		1009.17
NC_002516.2	RefSeq	CDS	4952604	4954343	-	ID=cds-NP_253108.1;Parent=gene-PA4418;Dbxref=GenBank:NP_253108.1,GeneID:881247;Name=NP_253108.1;Note=Product name confidence: class 1 (Function experimentally demonstrated in P. aeruginosa);gbkey=CDS;gene=ftsI;locus_tag=PA4418;product=penicillin-binding protein 3;protein_id=NP_253108.1;transl_table=11	PA4418	penicillin-binding protein 3	1200.5	1102.5	690.5	526.5	570.5	1451.12	1462	742.5	643.5	587.5	1495.5	1412	660.5	625	718	1498.5	1333	840.5	1084.5	712		5645.62	19356.6		921.364	-0.259404	0.143184	-1.81168	0.0700352	0.999942	2.53367e-05		921.364	-0.0979666	0.156613	-0.625532	0.531622	0.999931	2.98418e-05		921.364
NC_002516.2	RefSeq	CDS	6252159	6252695	-	ID=cds-NP_254244.1;Parent=gene-PA5557;Dbxref=GenBank:NP_254244.1,GeneID:878509;Name=NP_254244.1;Note=Product name confidence: class 2 (High similarity to functionally studied protein);gbkey=CDS;gene=atpH;locus_tag=PA5557;product=ATP synthase subunit delta;protein_id=NP_254244.1;transl_table=11	PA5557	ATP synthase subunit delta	1321	1013.5	659	623	566	1447.5	1357.5	787.5	914	749.5	1372	1107.5	699.5	623.5	561.333	1504.5	1116.5	873	1249.5	796		5645	19341.8		930.452	-0.247605	0.167958	-1.47421	0.140426	0.999942	2.53367e-05		930.452	-0.049011	0.184516	-0.265619	0.790532	0.999931	2.98418e-05		930.452
NC_004629.1	RefSeq	CDS	235869	236285	+	ID=cds-NP_803805.1;Parent=gene-PHIKZ239;Dbxref=GenBank:NP_803805.1,GeneID:1258337;Name=NP_803805.1;experiment=RNA sequence analysis;gbkey=CDS;locus_tag=PHIKZ239;product=PHIKZ239;protein_id=NP_803805.1;transl_table=11	PHIKZ239	PHIKZ239	1348.5	1932.5	918	441.5	273.5	1403	2095	2663.5	2805.5	2405.5	1602	2009.5	1147.5	341.5	86.5	1267	2523	2634	3589.5	2687.5		5620.5	34174.5		1660.09	0.360284	0.468119	0.769641	0.441513	0.999942	2.53367e-05		1660.09	-0.0187567	0.512496	-0.0365987	0.970805	0.999931	2.98418e-05		1660.09
NC_002516.2	RefSeq	CDS	5323374	5325479	-	ID=cds-NP_253428.1;Parent=gene-PA4740;Dbxref=GenBank:NP_253428.1,GeneID:881671;Name=NP_253428.1;Note=Product name confidence: class 2 (High similarity to functionally studied protein);gbkey=CDS;gene=pnp;locus_tag=PA4740;product=polynucleotide phosphorylase;protein_id=NP_253428.1;transl_table=11	PA4740	polynucleotide phosphorylase	1126	1071	570	520.5	665	1460	1594	732.5	753.111	758	1374	1160.08	615	761	1037	1647	1329	803	1174	942		5607	20092.2		950.261	-0.107135	0.191317	-0.559987	0.575489	0.999942	2.53367e-05		950.261	0.11949	0.20944	0.570524	0.568323	0.999931	2.98418e-05		950.261
NC_004629.1	RefSeq	CDS	51754	51936	+	ID=cds-YP_009639897.1;Parent=gene-PHIKZ_p18;Dbxref=GenBank:YP_009639897.1,GeneID:40340273;Name=YP_009639897.1;experiment=RNA sequence analysis;gbkey=CDS;locus_tag=PHIKZ_p18;product=PHIKZ058.1;protein_id=YP_009639897.1;transl_table=11	PHIKZ_p18	PHIKZ058.1	1418.5	2053	1177.5	782.5	417.5	1447	2420	2949.5	3570	3435.5	1527	1832	1342.5	597.5	168	1168.5	2413.5	2023	4696	3340		5561	38779		1895.78	0.437769	0.470475	0.930483	0.352121	0.999942	2.53367e-05		1895.78	0.0418875	0.515092	0.0813204	0.935187	0.999931	2.98418e-05		1895.78
NC_004629.1	RefSeq	CDS	9602	9931	+	ID=cds-NP_803584.1;Parent=gene-PHIKZ018;Dbxref=GenBank:NP_803584.1,GeneID:1258265;Name=NP_803584.1;experiment=RNA sequence analysis;gbkey=CDS;locus_tag=PHIKZ018;product=PHIKZ018;protein_id=NP_803584.1;transl_table=11	PHIKZ018	PHIKZ018	1271.5	1064	358	196	158.5	1383	1418.5	868	676	420.5	1566	1054	411	171.2	95	1325.5	1360.5	698	871.5	456		5546	15822.7		740.441	-0.347038	0.230027	-1.50868	0.13138	0.999942	2.53367e-05		740.441	0.12388	0.252201	0.491194	0.623289	0.999931	2.98418e-05		740.441
NC_002516.2	RefSeq	CDS	4758453	4758887	-	ID=cds-NP_252934.1;Parent=gene-PA4244;Dbxref=GenBank:NP_252934.1,GeneID:881805;Name=NP_252934.1;Note=Product name confidence: class 2 (High similarity to functionally studied protein);gbkey=CDS;gene=rplO;locus_tag=PA4244;product=50S ribosomal protein L15;protein_id=NP_252934.1;transl_table=11	PA4244	50S ribosomal protein L15	1240.7	1037.5	668	638.5	650.5	1387.5	1463	906.5	908	1034	1431	1238.5	723.5	656.5	823.5	1485.75	1297.5	849	1471.5	1068		5544.95	20979		1004	-0.191094	0.144688	-1.32073	0.18659	0.999942	2.53367e-05		1004	0.0204688	0.158643	0.129025	0.897338	0.999931	2.98418e-05		1004
NC_002516.2	RefSeq	CDS	2956805	2959240	-	ID=cds-NP_251305.1;Parent=gene-PA2615;Dbxref=GenBank:NP_251305.1,GeneID:882321;Name=NP_251305.1;Note=Product name confidence: class 2 (High similarity to functionally studied protein);gbkey=CDS;gene=ftsK;locus_tag=PA2615;product=DNA translocase FtsK;protein_id=NP_251305.1;transl_table=11	PA2615	DNA translocase FtsK	1115.75	952	694.5	758.5	963	1394.88	1536.5	828.5	808	1253.5	1379.56	1205.5	655	736	815	1639	1211.5	1013.5	1385.33	1500.5		5529.19	21846		1041.14	-0.0773101	0.154564	-0.500182	0.616947	0.999942	2.53367e-05		1041.14	0.086955	0.169439	0.513195	0.607815	0.999931	2.98418e-05		1041.14
NC_002516.2	RefSeq	CDS	720357	721556	+	ID=cds-NP_249359.1;Parent=gene-PA0668;Dbxref=GenBank:NP_249359.1,GeneID:880817;Name=NP_249359.1;Note=Product name confidence: class 2 (High similarity to functionally studied protein);gbkey=CDS;gene=tyrZ;locus_tag=PA0668;product=tyrosine--tRNA ligase;protein_id=NP_249359.1;transl_table=11	PA0668	tyrosine--tRNA ligase	1218	1088	744	684	1045	1424.03	1585	831	802	874	1472	1366	674	860	991.222	1408.5	1218	928	1403.5	1129		5522.53	21745.3		1040.77	-0.249575	0.139066	-1.79466	0.0727082	0.999942	2.53367e-05		1040.77	-0.0723739	0.152186	-0.475561	0.634387	0.999931	2.98418e-05		1040.77
NC_004629.1	RefSeq	CDS	234694	235194	+	ID=cds-NP_803804.1;Parent=gene-PHIKZ238;Dbxref=GenBank:NP_803804.1,GeneID:1258341;Name=NP_803804.1;experiment=RNA sequence analysis;gbkey=CDS;locus_tag=PHIKZ238;product=PHIKZ238;protein_id=NP_803804.1;transl_table=11	PHIKZ238	PHIKZ238	1351	2559	2080	1093	533	1325	2749	4104	5175	4874	1626.5	2273	2361.5	968.5	273	1217.5	2844.5	2991.5	6958.5	4993.5		5520	52351		2597.27	0.745083	0.659429	1.12989	0.258522	0.999942	2.53367e-05		2597.27	-0.0601522	0.722107	-0.083301	0.933612	0.999931	2.98418e-05		2597.27
NC_002516.2	RefSeq	CDS	3710225	3710680	+	ID=cds-NP_251999.1;Parent=gene-PA3309;Dbxref=GenBank:NP_251999.1,GeneID:882474;Name=NP_251999.1;Note=class 1: Function experimentally demonstrated in P. aeruginosa;gbkey=CDS;locus_tag=PA3309;product=hypothetical protein;protein_id=NP_251999.1;transl_table=11	PA3309	hypothetical protein	607	531.5	303	190	244	1599	875	271	187	206.2	1346	767	257	202	292	1960.42	750	351	318	233		5512.42	11490.1		514.69	0.190799	0.394894	0.483165	0.628979	0.999942	2.53367e-05		514.69	0.0776927	0.433541	0.179205	0.857777	0.999931	2.98418e-05		514.69
NC_002516.2	RefSeq	CDS	4782680	4783111	-	ID=cds-NP_252964.1;Parent=gene-PA4274;Dbxref=GenBank:NP_252964.1,GeneID:881705;Name=NP_252964.1;Note=Product name confidence: class 2 (High similarity to functionally studied protein);gbkey=CDS;gene=rplK;locus_tag=PA4274;product=50S ribosomal protein L11;protein_id=NP_252964.1;transl_table=11	PA4274	50S ribosomal protein L11	1180	1120.5	763.5	703.5	722.5	1470.5	1636	1036.5	1042	1114.5	1373.5	1217	767	571	513.5	1472.5	1351	1081	1477.5	1263		5496.5	21876.5		1052.28	-0.0340136	0.209124	-0.162648	0.870795	0.999942	2.53367e-05		1052.28	0.0832461	0.228995	0.363528	0.716211	0.999931	2.98418e-05		1052.28
NC_002516.2	RefSeq	CDS	5667696	5672141	-	ID=cds-NP_253723.1;Parent=gene-PA5036;Dbxref=GenBank:NP_253723.1,GeneID:881222;Name=NP_253723.1;Note=Product name confidence: class 2 (High similarity to functionally studied protein);gbkey=CDS;gene=gltB;locus_tag=PA5036;product=glutamate synthase subunit alpha;protein_id=NP_253723.1;transl_table=11	PA5036	glutamate synthase subunit alpha	1198.5	1139	810.5	717	823.5	1400.5	1675.92	880.5	987.5	1173	1402.5	1412.5	767	774	719.62	1472.62	1309.5	937	1529	1426		5474.12	22555.7		1081.67	-0.164132	0.138594	-1.18427	0.236307	0.999942	2.53367e-05		1081.67	-0.0368773	0.151367	-0.243628	0.807519	0.999931	2.98418e-05		1081.67
NC_002516.2	RefSeq	CDS	1048459	1050234	+	ID=cds-NP_249654.1;Parent=gene-PA0963;Dbxref=GenBank:NP_249654.1,GeneID:881917;Name=NP_249654.1;Note=Product name confidence: class 2 (High similarity to functionally studied protein);gbkey=CDS;gene=aspS;locus_tag=PA0963;product=aspartate--tRNA ligase;protein_id=NP_249654.1;transl_table=11	PA0963	aspartate--tRNA ligase	1130.5	1075.22	900	799	1080	1462	1734	1127	1269	1832	1441.12	1394	871	1162.03	1650.21	1424	1398	1297	2510	2259		5457.62	27815.1		1331.33	-0.00740669	0.193061	-0.0383645	0.969397	0.999942	2.53367e-05		1331.33	0.0847749	0.211257	0.401288	0.688208	0.999931	2.98418e-05		1331.33
NC_004629.1	RefSeq	CDS	238752	239108	+	ID=cds-NP_803810.1;Parent=gene-PHIKZ244;Dbxref=GenBank:NP_803810.1,GeneID:1258232;Name=NP_803810.1;experiment=ESI-MS/MS analysis;gbkey=CDS;locus_tag=PHIKZ244;product=PHIKZ244;protein_id=NP_803810.1;transl_table=11	PHIKZ244	PHIKZ244	1404	2622	5912	7129	15185.5	1330.5	2666.5	3586.5	3645	3282.5	1477.5	2411.5	6102.5	6168	11057.5	1220	2757	2423.5	5318.5	3327		5432	89026.5		4665.91	0.642887	0.593328	1.08353	0.278575	0.999942	2.53367e-05		4665.91	-0.160929	0.649624	-0.247726	0.804346	0.999931	2.98418e-05		4665.91
NC_002516.2	RefSeq	CDS	1920568	1921065	+	ID=cds-NP_250467.1;Parent=gene-PA1776;Dbxref=GenBank:NP_250467.1,GeneID:878527;Name=NP_250467.1;Note=Product name confidence: class 1 (Function experimentally demonstrated in P. aeruginosa);gbkey=CDS;gene=sigX;locus_tag=PA1776;product=RNA polymerase sigma factor SigX;protein_id=NP_250467.1;transl_table=11	PA1776	RNA polymerase sigma factor SigX	1136	1009	804	795	955	1456	1284	937.667	1012	1031	1462	1156	733.167	682	828	1340	1125	966	1491	1145		5394	21347.8		1033.18	-0.146592	0.177648	-0.825183	0.409268	0.999942	2.53367e-05		1033.18	-0.108205	0.19503	-0.55481	0.579025	0.999931	2.98418e-05		1033.18
NC_002516.2	RefSeq	CDS	5027422	5028231	-	ID=cds-NP_253182.1;Parent=gene-PA4492;Dbxref=GenBank:NP_253182.1,GeneID:881055;Name=NP_253182.1;Note='Product name confidence: class 4 (Homologs of previously reported genes of unknown function%2C or no similarity to any previously reported sequences)';gbkey=CDS;locus_tag=PA4492;product=hypothetical protein;protein_id=NP_253182.1;transl_table=11	PA4492	hypothetical protein	1043	979.1	1245	1327	2109.5	1320.5	1441.5	1251	1360.5	2544	1513.5	1430.54	1236	1098.5	1438	1496.5	1341.7	1719.5	1974	3009		5373.5	30878.3		1512	0.0479644	0.239928	0.199912	0.84155	0.999942	2.53367e-05		1512	-0.0303017	0.262847	-0.115282	0.908221	0.999931	2.98418e-05		1512
NC_002516.2	RefSeq	CDS	1078462	1080015	+	ID=cds-NP_249687.1;Parent=gene-PA0996;Dbxref=GenBank:NP_249687.1,GeneID:880760;Name=NP_249687.1;Note=Product name confidence: class 1 (Function experimentally demonstrated in P. aeruginosa);gbkey=CDS;gene=pqsA;locus_tag=PA0996;product=anthranilate--CoA ligase;protein_id=NP_249687.1;transl_table=11	PA0996	anthranilate--CoA ligase	979	734	500	397.5	391	1456	1331.5	624.5	507	439	1323	1186	468.5	409.5	362.5	1603	1108.5	704.5	712	531		5361	15768		738.862	-0.0554005	0.200117	-0.27684	0.781903	0.999942	2.53367e-05		738.862	0.106693	0.219511	0.486048	0.626933	0.999931	2.98418e-05		738.862
NC_002516.2	RefSeq	CDS	3104023	3104217	-	ID=cds-NP_251432.1;Parent=gene-PA2742;Dbxref=GenBank:NP_251432.1,GeneID:879426;Name=NP_251432.1;Note=Product name confidence: class 2 (High similarity to functionally studied protein);gbkey=CDS;gene=rpmI;locus_tag=PA2742;product=50S ribosomal protein L35;protein_id=NP_251432.1;transl_table=11	PA2742	50S ribosomal protein L35	1171	1111.5	748.5	669	756	1300	1441.5	960	1012.5	795.5	1435	1197.5	768	721.5	531.5	1400	1212	899	1427	910		5306	20467		991.075	-0.179538	0.191919	-0.935489	0.349536	0.999942	2.53367e-05		991.075	-0.0698702	0.210278	-0.332275	0.739682	0.999931	2.98418e-05		991.075
NC_002516.2	RefSeq	CDS	952619	953407	-	ID=cds-NP_249563.1;Parent=gene-PA0872;Dbxref=GenBank:NP_249563.1,GeneID:879709;Name=NP_249563.1;Note=Product name confidence: class 1 (Function experimentally demonstrated in P. aeruginosa);gbkey=CDS;gene=phhA;locus_tag=PA0872;product=phenylalanine 4-monooxygenase;protein_id=NP_249563.1;transl_table=11	PA0872	phenylalanine 4-monooxygenase	901	716	690	716.25	905.067	1365	864	614	612	979	1401.22	898	643	592	428	1629	804	818.034	873	1301		5296.23	17749.6		852.41	-0.0760236	0.2927	-0.259732	0.79507	0.999942	2.53367e-05		852.41	-0.203233	0.321705	-0.631737	0.527559	0.999931	2.98418e-05		852.41
NC_004629.1	RefSeq	CDS	225274	225708	+	ID=cds-NP_803790.1;Parent=gene-PHIKZ224;Dbxref=GenBank:NP_803790.1,GeneID:1258367;Name=NP_803790.1;experiment=ESI-MS/MS analysis;gbkey=CDS;locus_tag=PHIKZ224;product=virion structural protein;protein_id=NP_803790.1;transl_table=11	PHIKZ224	virion structural protein	1318	2210	3842.5	3617	8266.5	1229	2000.5	2400.5	2612.5	2336	1529.5	2074.5	4202	3398	5228.33	1210	2077	1879.5	3662	2547		5286.5	57640.3		2993.04	0.264332	0.397122	0.665617	0.505656	0.999942	2.53367e-05		2993.04	-0.337806	0.434603	-0.777273	0.436997	0.999931	2.98418e-05		2993.04
NC_004629.1	RefSeq	CDS	255745	256110	+	ID=cds-NP_803846.1;Parent=gene-PHIKZ280;Dbxref=GenBank:NP_803846.1,GeneID:1258404;Name=NP_803846.1;experiment=RNA sequence analysis;gbkey=CDS;locus_tag=PHIKZ280;product=PHIKZ280;protein_id=NP_803846.1;transl_table=11	PHIKZ280	PHIKZ280	1418	1523.5	482.5	242	230.5	1257.5	1426.5	1001.5	831	512	1511	1348	615.5	224.5	111	1098	1489	746	1021	523.5		5284.5	17612.5		842.251	-0.451544	0.30669	-1.47231	0.140937	0.999942	2.53367e-05		842.251	-0.249258	0.335695	-0.742514	0.457776	0.999931	2.98418e-05		842.251
NC_002516.2	RefSeq	CDS	1731347	1732234	+	ID=cds-NP_250280.1;Parent=gene-PA1589;Dbxref=GenBank:NP_250280.1,GeneID:882039;Name=NP_250280.1;Note=Product name confidence: class 2 (High similarity to functionally studied protein);gbkey=CDS;gene=sucD;locus_tag=PA1589;product=succinyl-CoA ligase subunit alpha;protein_id=NP_250280.1;transl_table=11	PA1589	succinyl-CoA ligase subunit alpha	1144.83	892	605.5	541	685.5	1389	1222	689.5	693.5	714	1438.5	1073.5	556	558.533	743	1300	998.5	686	1130	929		5272.33	17989.9		856.495	-0.31933	0.143573	-2.22416	0.0261375	0.999942	2.53367e-05		856.495	-0.0878968	0.158067	-0.556073	0.578161	0.999931	2.98418e-05		856.495
NC_002516.2	RefSeq	CDS	378598	380877	+	ID=cds-NP_249028.1;Parent=gene-PA0337;Dbxref=GenBank:NP_249028.1,GeneID:882232;Name=NP_249028.1;Note=Product name confidence: class 1 (Function experimentally demonstrated in P. aeruginosa);gbkey=CDS;gene=ptsP;locus_tag=PA0337;product=phosphoenolpyruvate-protein phosphotransferase PtsP;protein_id=NP_249028.1;transl_table=11	PA0337	phosphoenolpyruvate-protein phosphotransferase PtsP	1023.5	970	645.5	596.5	613.25	1359	1431	635	673.5	679.5	1345	1250.5	605.5	605	898.833	1543.5	1020.25	798	1114	857.833		5271	18665.2		885.975	-0.149612	0.181578	-0.823956	0.409965	0.999942	2.53367e-05		885.975	-0.124707	0.19885	-0.627141	0.530567	0.999931	2.98418e-05		885.975
NC_002516.2	RefSeq	CDS	4992870	4994363	+	ID=cds-NP_253152.1;Parent=gene-PA4462;Dbxref=GenBank:NP_253152.1,GeneID:881022;Name=NP_253152.1;Note=Product name confidence: class 1 (Function experimentally demonstrated in P. aeruginosa);gbkey=CDS;gene=rpoN;locus_tag=PA4462;product=RNA polymerase factor sigma-54;protein_id=NP_253152.1;transl_table=11	PA4462	RNA polymerase factor sigma-54	984.529	839	668.5	742	947.5	1508	1182.5	719.5	725.5	937	1227.54	1091.5	575.059	604	451	1550.33	977	873.5	976	1096		5270.4	18676		896.002	0.0491612	0.279729	0.175746	0.860493	0.999942	2.53367e-05		896.002	-0.0952428	0.30677	-0.31047	0.756204	0.999931	2.98418e-05		896.002
NC_004629.1	RefSeq	CDS	33490	33963	+	ID=cds-NP_803607.1;Parent=gene-PHIKZ041;Dbxref=GenBank:NP_803607.1,GeneID:1258432;Name=NP_803607.1;experiment=RNA sequence analysis;gbkey=CDS;locus_tag=PHIKZ041;product=PHIKZ041;protein_id=NP_803607.1;transl_table=11	PHIKZ041	PHIKZ041	1429	2656.5	2808.5	2157	934.5	1195.5	2948	3895.5	4163.5	3393.5	1389	2568.5	3112.5	1809.5	1363.33	1245.5	2596.5	3069	7999	3941		5259	54675.3		2747.7	0.733595	0.621244	1.18085	0.237663	0.999942	2.53367e-05		2747.7	-0.190294	0.680205	-0.27976	0.779662	0.999931	2.98418e-05		2747.7
NC_002516.2	RefSeq	CDS	5544917	5545786	-	ID=cds-NP_253628.1;Parent=gene-PA4941;Dbxref=GenBank:NP_253628.1,GeneID:878721;Name=NP_253628.1;Note=Product name confidence: class 2 (High similarity to functionally studied protein);gbkey=CDS;gene=hflC;locus_tag=PA4941;product=protease subunit HflC;protein_id=NP_253628.1;transl_table=11	PA4941	protease subunit HflC	1115	985.5	583.5	497	664.5	1442.5	1459.5	656	610.5	968.5	1398.5	1217.5	554.5	528	740	1275.5	1123.5	783	1162	1127.5		5231.5	18892.5		891.693	-0.288282	0.167069	-1.72553	0.0844319	0.999942	2.53367e-05		891.693	-0.0359403	0.182937	-0.196462	0.844248	0.999931	2.98418e-05		891.693
NC_002516.2	RefSeq	CDS	1057916	1058740	+	ID=cds-NP_249665.1;Parent=gene-PA0974;Dbxref=GenBank:NP_249665.1,GeneID:877786;Name=NP_249665.1;Note='Product name confidence: class 4 (Homologs of previously reported genes of unknown function%2C or no similarity to any previously reported sequences)';gbkey=CDS;locus_tag=PA0974;product=hypothetical protein;protein_id=NP_249665.1;transl_table=11	PA0974	hypothetical protein	1270	1112	838.5	799	830.5	1353.5	1701.5	980.667	966	1100	1284	1443.5	816	790	1859	1291.16	1238.05	862	1741.25	1351.5		5198.66	23628.1		1134.02	-0.170881	0.244118	-0.699992	0.483932	0.999942	2.53367e-05		1134.02	-0.0637086	0.267149	-0.238476	0.811512	0.999931	2.98418e-05		1134.02
NC_002516.2	RefSeq	CDS	4482261	4483364	-	ID=cds-NP_252691.1;Parent=gene-PA4002;Dbxref=GenBank:NP_252691.1,GeneID:878947;Name=NP_252691.1;Note=Product name confidence: class 2 (High similarity to functionally studied protein);gbkey=CDS;gene=rodA;locus_tag=PA4002;product=rod shape-determining protein;protein_id=NP_252691.1;transl_table=11	PA4002	rod shape-determining protein	1051.5	917.5	759.5	768	1008.5	1425	1344.5	853.5	993	1276.5	1368.5	1187.5	719	657	500.5	1348.5	1189.5	1143	1333	1581		5193.5	21425		1032.69	-0.0975675	0.260925	-0.37393	0.708457	0.999942	2.53367e-05		1032.69	0.0151631	0.285928	0.0530314	0.957707	0.999931	2.98418e-05		1032.69
NC_002516.2	RefSeq	CDS	378096	378575	+	ID=cds-NP_249027.1;Parent=gene-PA0336;Dbxref=GenBank:NP_249027.1,GeneID:882290;Name=NP_249027.1;Note=Product name confidence: class 2 (High similarity to functionally studied protein);gbkey=CDS;gene=ygdP;locus_tag=PA0336;product=RNA pyrophosphohydrolase;protein_id=NP_249027.1;transl_table=11	PA0336	RNA pyrophosphohydrolase	971	908	976.2	986.5	1838	1356.5	1212.5	937	968.5	1306	1342	1226.5	921.5	971.5	1950	1465.5	991	1039.5	1583.5	1642.5		5135	24593.7		1194.19	0.0301494	0.126012	0.239259	0.810905	0.999942	2.53367e-05		1194.19	-0.208663	0.138589	-1.50562	0.132164	0.999931	2.98418e-05		1194.19
NC_004629.1	RefSeq	CDS	4219	4479	+	ID=cds-NP_803576.1;Parent=gene-PHIKZ010;Dbxref=GenBank:NP_803576.1,GeneID:1258340;Name=NP_803576.1;experiment=RNA sequence analysis;gbkey=CDS;locus_tag=PHIKZ010;product=PHIKZ010;protein_id=NP_803576.1;transl_table=11	PHIKZ010	PHIKZ010	1142.5	923.5	427.5	309.5	286	1341	1197.5	782.5	599	551	1276	1058.5	443.5	232	152	1367	1228	763	874.5	581		5126.5	15535.5		732.278	-0.175787	0.258478	-0.680085	0.49645	0.999942	2.53367e-05		732.278	0.0405764	0.283355	0.1432	0.886132	0.999931	2.98418e-05		732.278
NC_004629.1	RefSeq	CDS	233404	233811	+	ID=cds-NP_803802.1;Parent=gene-PHIKZ236;Dbxref=GenBank:NP_803802.1,GeneID:1258342;Name=NP_803802.1;experiment=RNA sequence analysis;gbkey=CDS;locus_tag=PHIKZ236;product=PHIKZ236;protein_id=NP_803802.1;transl_table=11	PHIKZ236	PHIKZ236	1296	2155	1579.5	836	371.5	1261	2229.5	3067.5	3726	3393	1382	1819.5	1641	906	225	1183	2227	2292.5	5311.5	3687.5		5122	40590		2002.43	0.575914	0.449862	1.2802	0.200475	0.999942	2.53367e-05		2002.43	-0.112686	0.492437	-0.228833	0.818999	0.999931	2.98418e-05		2002.43
NC_002516.2	RefSeq	CDS	4195008	4195358	-	ID=cds-NP_252431.1;Parent=gene-PA3742;Dbxref=GenBank:NP_252431.1,GeneID:880339;Name=NP_252431.1;Note=Product name confidence: class 2 (High similarity to functionally studied protein);gbkey=CDS;gene=rplS;locus_tag=PA3742;product=50S ribosomal protein L19;protein_id=NP_252431.1;transl_table=11	PA3742	50S ribosomal protein L19	1150.5	1081.5	801.5	768	929	1343.5	1661	1076.75	982.5	1008	1246	1248	851	803	753.5	1375.04	1327	1042	1571	1329.5		5115.04	22348.3		1081.11	0.00104941	0.183754	0.00571093	0.995443	0.999942	2.53367e-05		1081.11	0.0905504	0.201001	0.450498	0.652352	0.999931	2.98418e-05		1081.11
NC_002516.2	RefSeq	CDS	1919579	1920403	+	ID=cds-NP_250466.1;Parent=gene-PA1775;Dbxref=GenBank:NP_250466.1,GeneID:877590;Name=NP_250466.1;Note=Product name confidence: class 1 (Function experimentally demonstrated in P. aeruginosa);gbkey=CDS;gene=cmpX;locus_tag=PA1775;product=hypothetical protein;protein_id=NP_250466.1;transl_table=11	PA1775	hypothetical protein	1062	883.5	624	647.5	808	1284	1339.5	738.611	738	753.5	1328	1078.5	580.5	601.5	736.583	1437	1092	836	1195.5	928.5		5111	18692.7		892.8	-0.171393	0.146482	-1.17006	0.241978	0.999942	2.53367e-05		892.8	0.0474338	0.160807	0.294974	0.768014	0.999931	2.98418e-05		892.8
NC_002516.2	RefSeq	CDS	5822380	5823636	+	ID=cds-NP_253858.1;Parent=gene-PA5171;Dbxref=GenBank:NP_253858.1,GeneID:881801;Name=NP_253858.1;Note=Product name confidence: class 1 (Function experimentally demonstrated in P. aeruginosa);gbkey=CDS;gene=arcA;locus_tag=PA5171;product=arginine deiminase;protein_id=NP_253858.1;transl_table=11	PA5171	arginine deiminase	1005	964	535	500.5	692.5	1305.5	1552	499.833	515.562	566	1382.5	1478	461.5	609	665	1417.9	1449.5	552	673.048	605		5110.9	17429.3		819.384	-0.309445	0.22461	-1.3777	0.168296	0.999942	2.53367e-05		819.384	0.0634213	0.245335	0.258509	0.796014	0.999931	2.98418e-05		819.384
NC_002516.2	RefSeq	CDS	5331503	5331961	-	ID=cds-NP_253434.1;Parent=gene-PA4746;Dbxref=GenBank:NP_253434.1,GeneID:881700;Name=NP_253434.1;Note='Product name confidence: class 4 (Homologs of previously reported genes of unknown function%2C or no similarity to any previously reported sequences)';gbkey=CDS;locus_tag=PA4746;product=hypothetical protein;protein_id=NP_253434.1;transl_table=11	PA4746	hypothetical protein	1297	1580	1335	1052.5	1100.75	1291.5	2399.5	1737	1754.5	1711.5	1211.5	1889	1235.5	1174.5	1015.5	1285.5	1922.5	1747.5	2829.5	1920		5085.5	31490.2		1543.93	0.195911	0.288587	0.678862	0.497225	0.999942	2.53367e-05		1543.93	0.0517225	0.315407	0.163986	0.869742	0.999931	2.98418e-05		1543.93
NC_002516.2	RefSeq	CDS	6109260	6110684	+	ID=cds-NP_254116.1;Parent=gene-PA5429;Dbxref=GenBank:NP_254116.1,GeneID:878603;Name=NP_254116.1;Note=Product name confidence: class 2 (High similarity to functionally studied protein);gbkey=CDS;gene=aspA;locus_tag=PA5429;product=aspartate ammonia-lyase;protein_id=NP_254116.1;transl_table=11	PA5429	aspartate ammonia-lyase	875.245	937	874	952	1448	1360	1291.06	1314	1562	1911	1264	1052	890	1252	1030.5	1571	1267	1392	2363	2508		5070.25	27113.8		1316.75	0.367689	0.226588	1.62272	0.104649	0.999942	2.53367e-05		1316.75	0.107207	0.24837	0.431643	0.666001	0.999931	2.98418e-05		1316.75
NC_002516.2	RefSeq	CDS	4762267	4762635	-	ID=cds-NP_252943.1;Parent=gene-PA4253;Dbxref=GenBank:NP_252943.1,GeneID:881811;Name=NP_252943.1;Note=Product name confidence: class 2 (High similarity to functionally studied protein);gbkey=CDS;gene=rplN;locus_tag=PA4253;product=50S ribosomal protein L14;protein_id=NP_252943.1;transl_table=11	PA4253	50S ribosomal protein L14	1154	1047.03	732.5	691.5	769	1287	1383	796	844	956.5	1365	1150.64	646	743.5	703	1250.5	1112	839	1233.5	1041.5		5056.5	19745.2		953.088	-0.283689	0.15341	-1.84922	0.0644258	0.999942	2.53367e-05		953.088	-0.0885231	0.168079	-0.526676	0.598419	0.999931	2.98418e-05		953.088
NC_002516.2	RefSeq	CDS	6261828	6263564	-	ID=cds-NP_254255.1;Parent=gene-PA5568;Dbxref=GenBank:NP_254255.1,GeneID:878127;Name=NP_254255.1;Note='Product name confidence: class 4 (Homologs of previously reported genes of unknown function%2C or no similarity to any previously reported sequences)';gbkey=CDS;locus_tag=PA5568;product=inner membrane protein translocase subunit YidC;protein_id=NP_254255.1;transl_table=11	PA5568	inner membrane protein translocase subunit YidC	1120.5	979.5	677.9	623.5	717.5	1270	1431.5	731	704.5	692	1313.5	1098	597	685.5	651	1349.5	1211.5	765	1062.5	786		5053.5	18467.4		886.358	-0.244423	0.147368	-1.65859	0.0971993	0.999942	2.53367e-05		886.358	0.081267	0.161359	0.503641	0.614514	0.999931	2.98418e-05		886.358
NC_002516.2	RefSeq	CDS	1935035	1937644	-	ID=cds-NP_250478.1;Parent=gene-PA1787;Dbxref=GenBank:NP_250478.1,GeneID:879984;Name=NP_250478.1;Note=Product name confidence: class 2 (High similarity to functionally studied protein);gbkey=CDS;gene=acnB;locus_tag=PA1787;product=aconitate hydratase B;protein_id=NP_250478.1;transl_table=11	PA1787	aconitate hydratase B	1079	1003	664.5	674	773	1315	1383	759	811	923	1281	1052	626	843	900	1369.25	1225.83	837.143	1441	1196		5044.25	20155.7		964.881	-0.157508	0.141765	-1.11105	0.266548	0.999942	2.53367e-05		964.881	0.0763226	0.155238	0.491649	0.622967	0.999931	2.98418e-05		964.881
NC_004629.1	RefSeq	CDS	52669	53004	+	ID=cds-NP_803626.1;Parent=gene-PHIKZ060;Dbxref=GenBank:NP_803626.1,GeneID:1258267;Name=NP_803626.1;experiment=RNA sequence analysis;gbkey=CDS;locus_tag=PHIKZ060;product=PHIKZ060;protein_id=NP_803626.1;transl_table=11	PHIKZ060	PHIKZ060	1283.5	1791	843	466.5	233	1300	2198	2837.5	3140	3059.5	1387.5	1800	1132	342.5	143.5	1066	2205	1752	4427.5	2868		5037	34276		1661.8	0.491584	0.453586	1.08377	0.278466	0.999942	2.53367e-05		1661.8	0.03085	0.496558	0.0621277	0.950461	0.999931	2.98418e-05		1661.8
NC_002516.2	RefSeq	CDS	6219885	6220739	-	ID=cds-NP_254215.1;Parent=gene-PA5528;Dbxref=GenBank:NP_254215.1,GeneID:877964;Name=NP_254215.1;Note='Product name confidence: class 4 (Homologs of previously reported genes of unknown function%2C or no similarity to any previously reported sequences)';gbkey=CDS;locus_tag=PA5528;product=hypothetical protein;protein_id=NP_254215.1;transl_table=11	PA5528	hypothetical protein	994	863	663	620	870	1306	1456.25	691	680	906	1178	1155	597	834.143	885.224	1549.17	1169.12	755	1143	1389		5027.17	19703.9		936.022	-0.0185571	0.16571	-0.111985	0.910835	0.999942	2.53367e-05		936.022	0.123107	0.181333	0.6789	0.497201	0.999931	2.98418e-05		936.022
NC_002516.2	RefSeq	CDS	4946131	4947330	-	ID=cds-NP_253103.1;Parent=gene-PA4413;Dbxref=GenBank:NP_253103.1,GeneID:881267;Name=NP_253103.1;Note=Product name confidence: class 2 (High similarity to functionally studied protein);gbkey=CDS;gene=ftsW;locus_tag=PA4413;product=cell division protein FtsW;protein_id=NP_253103.1;transl_table=11	PA4413	cell division protein FtsW	1098	974	525	461.5	375.5	1339.33	1414	583.625	510.5	472.5	1284.5	1206.5	498.5	415	488.267	1285	1045	717.5	758.5	527		5006.83	15979.7		756.219	-0.301674	0.185335	-1.62772	0.103585	0.999942	2.53367e-05		756.219	-0.0944072	0.202843	-0.465421	0.64163	0.999931	2.98418e-05		756.219
NC_002516.2	RefSeq	CDS	5326018	5326932	-	ID=cds-NP_253430.1;Parent=gene-PA4742;Dbxref=GenBank:NP_253430.1,GeneID:881676;Name=NP_253430.1;Note=Product name confidence: class 2 (High similarity to functionally studied protein);gbkey=CDS;gene=truB;locus_tag=PA4742;product=tRNA pseudouridine synthase B;protein_id=NP_253430.1;transl_table=11	PA4742	tRNA pseudouridine synthase B	1120	1000	925	938	936	1326	1619	1154.5	1328	1607	1257.5	1227	916	744	1047	1294.5	1306.54	1412	1961.5	2031.5		4998	25151		1219.86	0.0242111	0.20024	0.12091	0.903762	0.999942	2.53367e-05		1219.86	0.131149	0.219205	0.598295	0.549643	0.999931	2.98418e-05		1219.86
NC_002516.2	RefSeq	CDS	3760897	3761829	-	ID=cds-NP_252039.1;Parent=gene-PA3349;Dbxref=GenBank:NP_252039.1,GeneID:882516;Name=NP_252039.1;Note='Product name confidence: class 3 (Function proposed based on presence of conserved amino acid motif%2C structural feature or limited sequence similarity to an experimentally studied gene)';gbkey=CDS;locus_tag=PA3349;product=chemotaxis protein;protein_id=NP_252039.1;transl_table=11	PA3349	chemotaxis protein	1054.5	1376	1093.5	922.5	1108	1317	1935	1272	1289	1319	1253.72	1682.5	1021.5	1142.5	1127.06	1368	1628	1325.5	2212.5	1472.5		4993.22	26920.3		1310.82	0.150633	0.195584	0.770171	0.441199	0.999942	2.53367e-05		1310.82	-0.0395324	0.213197	-0.185427	0.852894	0.999931	2.98418e-05		1310.82
NC_002516.2	RefSeq	CDS	5972178	5973476	-	ID=cds-NP_253991.1;Parent=gene-PA5304;Dbxref=GenBank:NP_253991.1,GeneID:878057;Name=NP_253991.1;Note=Product name confidence: class 2 (High similarity to functionally studied protein);gbkey=CDS;gene=dadA;locus_tag=PA5304;product=D-amino acid dehydrogenase small subunit;protein_id=NP_253991.1;transl_table=11	PA5304	D-amino acid dehydrogenase small subunit	755.5	754.5	654.5	692.5	869.5	1438.61	975.531	774	979.5	1425	1225	955	603.5	680	655.5	1572	936	1002.33	1429	1804		4991.11	20181.5		964.163	0.243278	0.194478	1.25093	0.210961	0.999942	2.53367e-05		964.163	-0.0861182	0.213793	-0.40281	0.687088	0.999931	2.98418e-05		964.163
NC_002516.2	RefSeq	CDS	1730181	1731347	+	ID=cds-NP_250279.1;Parent=gene-PA1588;Dbxref=GenBank:NP_250279.1,GeneID:882016;Name=NP_250279.1;Note=Product name confidence: class 2 (High similarity to functionally studied protein);gbkey=CDS;gene=sucC;locus_tag=PA1588;product=succinyl-CoA ligase subunit beta;protein_id=NP_250279.1;transl_table=11	PA1588	succinyl-CoA ligase subunit beta	1157.5	928.111	663.5	672.5	749.5	1205	1172.33	756.5	818	916	1457.5	1087.5	654	651.5	740	1161.08	963.5	758	1265	1098		4981.08	18875		910.337	-0.424964	0.137441	-3.09197	0.00198835	0.999942	2.53367e-05		910.337	-0.181284	0.151294	-1.19822	0.230831	0.999931	2.98418e-05		910.337
NC_004629.1	RefSeq	CDS	113528	113740	+	ID=cds-YP_009639910.1;Parent=gene-PHIKZ_p37;Dbxref=GenBank:YP_009639910.1,GeneID:40340295;Name=YP_009639910.1;experiment=RNA sequence analysis;gbkey=CDS;locus_tag=PHIKZ_p37;product=PHIKZ115.2;protein_id=YP_009639910.1;transl_table=11	PHIKZ_p37	PHIKZ115.2	1107	1050	411	280.5	401.5	1314.5	1197.5	593	391.5	239	1365.5	1173	419.5	171	242.5	1174	1222	579	468.5	278.5		4961	14079		661.943	-0.400617	0.282638	-1.41742	0.156361	0.999942	2.53367e-05		661.943	-0.130898	0.309465	-0.422983	0.672308	0.999931	2.98418e-05		661.943
NC_004629.1	RefSeq	CDS	247986	248219	+	ID=cds-NP_803828.1;Parent=gene-PHIKZ262;Dbxref=GenBank:NP_803828.1,GeneID:1258464;Name=NP_803828.1;experiment=RNA sequence analysis;gbkey=CDS;locus_tag=PHIKZ262;product=PHIKZ262;protein_id=NP_803828.1;transl_table=11	PHIKZ262	PHIKZ262	1278	1602	927.5	955	416	1084	1691	1099	743	476	1404	1640	1022	576	251.5	1191	1629.5	970	963	506.5		4957	20425		1010.31	-0.299723	0.303312	-0.988165	0.323072	0.999942	2.53367e-05		1010.31	-0.229907	0.331644	-0.693232	0.488164	0.999931	2.98418e-05		1010.31
NC_002516.2	RefSeq	CDS	5106951	5109782	-	ID=cds-NP_253250.1;Parent=gene-PA4560;Dbxref=GenBank:NP_253250.1,GeneID:878194;Name=NP_253250.1;Note=Product name confidence: class 2 (High similarity to functionally studied protein);gbkey=CDS;gene=ileS;locus_tag=PA4560;product=isoleucine--tRNA ligase;protein_id=NP_253250.1;transl_table=11	PA4560	isoleucine--tRNA ligase	1054.5	780	535.143	476	523.5	1296.5	1087.7	625.5	608.5	616.5	1315	995.5	487	487.5	411.583	1279.5	936.532	727	887.5	703.714		4945.5	15834.7		754.647	-0.281445	0.18066	-1.55787	0.119264	0.999942	2.53367e-05		754.647	-0.0657141	0.198706	-0.330711	0.740863	0.999931	2.98418e-05		754.647
NC_004629.1	RefSeq	CDS	219929	220498	+	ID=cds-NP_803780.1;Parent=gene-PHIKZ214;Dbxref=GenBank:NP_803780.1,GeneID:1258191;Name=NP_803780.1;experiment=RNA sequence analysis;gbkey=CDS;locus_tag=PHIKZ214;product=dCTP deaminase;protein_id=NP_803780.1;transl_table=11	PHIKZ214	dCTP deaminase	1216.5	2157	2287	2058.5	886.5	1175	2040	2781.5	3039.5	2492	1456.5	1963	2892	2172	417	1092.5	2186	1916	4303.5	2495		4940.5	41027		2111.55	0.459065	0.464955	0.987332	0.32348	0.999942	2.53367e-05		2111.55	-0.22993	0.508944	-0.451779	0.651428	0.999931	2.98418e-05		2111.55
NC_002516.2	RefSeq	CDS	1035277	1035981	+	ID=cds-NP_249638.1;Parent=gene-PA0947;Dbxref=GenBank:NP_249638.1,GeneID:881685;Name=NP_249638.1;Note='Product name confidence: class 4 (Homologs of previously reported genes of unknown function%2C or no similarity to any previously reported sequences)';gbkey=CDS;locus_tag=PA0947;product=DNA replication initiation factor;protein_id=NP_249638.1;transl_table=11	PA0947	DNA replication initiation factor	1069	1019	1124	1288.5	1436	1353	1594	1295.33	1574	2499	1185	1185.5	936	1081	1168.33	1318	1275	1608	2220	3313		4925	29541.7		1440.24	0.187928	0.234655	0.800867	0.423209	0.999942	2.53367e-05		1440.24	0.112152	0.256933	0.436502	0.662473	0.999931	2.98418e-05		1440.24
NC_002516.2	RefSeq	CDS	5351675	5352079	-	ID=cds-NP_253452.1;Parent=gene-PA4764;Dbxref=GenBank:NP_253452.1,GeneID:881780;Name=NP_253452.1;Note=Product name confidence: class 1 (Function experimentally demonstrated in P. aeruginosa);gbkey=CDS;gene=fur;locus_tag=PA4764;product=ferric uptake regulation protein;protein_id=NP_253452.1;transl_table=11	PA4764	ferric uptake regulation protein	935	843.5	788.083	765.5	1273	1333.5	1272	808	781	1195.5	1287	1187	731	757	1248	1350	960	990.5	1324.5	1386		4905.5	21216.1		1021.19	-0.0295387	0.140976	-0.20953	0.834035	0.999942	2.53367e-05		1021.19	-0.120694	0.154729	-0.780033	0.435371	0.999931	2.98418e-05		1021.19
NC_002516.2	RefSeq	CDS	6252707	6253177	-	ID=cds-NP_254245.1;Parent=gene-PA5558;Dbxref=GenBank:NP_254245.1,GeneID:878510;Name=NP_254245.1;Note=Product name confidence: class 2 (High similarity to functionally studied protein);gbkey=CDS;gene=atpF;locus_tag=PA5558;product=ATP synthase subunit B;protein_id=NP_254245.1;transl_table=11	PA5558	ATP synthase subunit B	1022.05	852.5	567.5	503.5	514	1282.5	1206.5	634	702	667	1265	1089	553	669	823.5	1296.5	996	715	1220	784.833		4866.05	17363.4		826.514	-0.225975	0.179476	-1.25908	0.208002	0.999942	2.53367e-05		826.514	-0.0758349	0.196865	-0.385214	0.700079	0.999931	2.98418e-05		826.514
NC_002516.2	RefSeq	CDS	3952061	3952387	-	ID=cds-NP_252223.1;Parent=gene-PA3533;Dbxref=GenBank:NP_252223.1,GeneID:880011;Name=NP_252223.1;Note='Product name confidence: class 4 (Homologs of previously reported genes of unknown function%2C or no similarity to any previously reported sequences)';gbkey=CDS;locus_tag=PA3533;product=hypothetical protein;protein_id=NP_252223.1;transl_table=11	PA3533	hypothetical protein	918	913.5	886.5	901.5	1406	1356	1426.5	1016	1140.5	2228	1394	1190	857	875.5	1107	1187.25	1199	1277.5	1874.5	2899		4855.25	26053.2		1253.46	-0.00693769	0.199425	-0.0347885	0.972248	0.999942	2.53367e-05		1253.46	0.064103	0.218411	0.293497	0.769142	0.999931	2.98418e-05		1253.46
NC_002516.2	RefSeq	CDS	5277968	5280292	-	ID=cds-NP_253388.1;Parent=gene-PA4700;Dbxref=GenBank:NP_253388.1,GeneID:881511;Name=NP_253388.1;Note=Product name confidence: class 2 (High similarity to functionally studied protein);gbkey=CDS;gene=mrcB;locus_tag=PA4700;product=penicillin-binding protein 1B;protein_id=NP_253388.1;transl_table=11	PA4700	penicillin-binding protein 1B	1019	890	633	616	747	1316.5	1414.03	762.5	743.5	790.5	1114.5	1060.5	605.5	616.5	827.569	1398	1178.02	900.5	1162	1063.5		4848	18858.6		900.561	-0.00565006	0.133883	-0.0422015	0.966338	0.999942	2.53367e-05		900.561	0.147992	0.146491	1.01025	0.312377	0.999931	2.98418e-05		900.561
NC_002516.2	RefSeq	CDS	3495446	3498205	-	ID=cds-NP_251805.1;Parent=gene-PA3115;Dbxref=GenBank:NP_251805.1,GeneID:879911;Name=NP_251805.1;Note=Product name confidence: class 1 (Function experimentally demonstrated in P. aeruginosa);gbkey=CDS;gene=fimV;locus_tag=PA3115;product=motility protein FimV;protein_id=NP_251805.1;transl_table=11	PA3115	motility protein FimV	955.5	849	604.5	558	705.5	1219.5	1090.5	606.333	541	646.5	1216.2	1030	536.5	713.5	1054	1451.5	941.083	675.5	1051	883		4842.7	17328.6		824.75	-0.134254	0.18731	-0.716749	0.473529	0.999942	2.53367e-05		824.75	-0.146594	0.205578	-0.713082	0.475795	0.999931	2.98418e-05		824.75
NC_004629.1	RefSeq	CDS	186660	187733	-	ID=cds-NP_803745.1;Parent=gene-PHIKZ179;Dbxref=GenBank:NP_803745.1,GeneID:1258238;Name=NP_803745.1;experiment=RNA sequence analysis;gbkey=CDS;locus_tag=PHIKZ179;product=PHIKZ179;protein_id=NP_803745.1;transl_table=11	PHIKZ179	PHIKZ179	1196.5	1613.5	4481.5	6010	10028	1231.5	1468.5	1088	902.5	1130.5	1200	1717.5	4944	3935	6311.33	1207.5	1262.5	1416.5	1191	1089.5		4835.5	53425.3		2874.35	-0.0909296	0.289233	-0.314382	0.753231	0.999942	2.53367e-05		2874.35	-0.557295	0.316263	-1.76213	0.0780477	0.999931	2.98418e-05		2874.35
NC_002516.2	RefSeq	CDS	4215544	4219440	-	ID=cds-NP_252452.1;Parent=gene-PA3763;Dbxref=GenBank:NP_252452.1,GeneID:879752;Name=NP_252452.1;Note=Product name confidence: class 2 (High similarity to functionally studied protein);gbkey=CDS;gene=purL;locus_tag=PA3763;product=phosphoribosylformylglycinamidine synthase;protein_id=NP_252452.1;transl_table=11	PA3763	phosphoribosylformylglycinamidine synthase	934	883	817	824	807.143	1137.08	1521	949	1109	1617.2	1304	1158	807	900	1131	1459.11	1235.64	1143.46	1898	1979.2		4834.19	23613.8		1134.46	0.00394371	0.154361	0.0255486	0.979617	0.999942	2.53367e-05		1134.46	0.176788	0.168884	1.0468	0.295191	0.999931	2.98418e-05		1134.46
NC_002516.2	RefSeq	CDS	1737536	1739440	+	ID=cds-NP_250287.1;Parent=gene-PA1596;Dbxref=GenBank:NP_250287.1,GeneID:881933;Name=NP_250287.1;Note=Product name confidence: class 2 (High similarity to functionally studied protein);gbkey=CDS;gene=htpG;locus_tag=PA1596;product=chaperone protein HtpG;protein_id=NP_250287.1;transl_table=11	PA1596	chaperone protein HtpG	1033	475	351	327.5	522	1368	670	396	413	1002	1129	575.167	322	361	532.125	1292.57	515.5	413	672	1382		4822.57	13751.9		639.931	-0.279823	0.253679	-1.10306	0.270001	0.999942	2.53367e-05		639.931	-0.091298	0.28095	-0.324961	0.74521	0.999931	2.98418e-05		639.931
NC_004629.1	RefSeq	CDS	237798	238694	+	ID=cds-NP_803809.1;Parent=gene-PHIKZ243;Dbxref=GenBank:NP_803809.1,GeneID:1258255;Name=NP_803809.1;experiment=RNA sequence analysis;gbkey=CDS;locus_tag=PHIKZ243;product=PHIKZ243;protein_id=NP_803809.1;transl_table=11	PHIKZ243	PHIKZ243	1331.5	2128	1714	1032	538.5	1136	2192.5	2662.5	2789.5	2121	1303	1995	2022.5	952.5	272.5	1045	2278	1845.5	3511.5	2233.5		4815.5	35104.5		1766.19	0.400559	0.461405	0.868128	0.385324	0.999942	2.53367e-05		1766.19	-0.149806	0.505006	-0.296641	0.766741	0.999931	2.98418e-05		1766.19
NC_002516.2	RefSeq	CDS	6006231	6008336	+	ID=cds-NP_254025.1;Parent=gene-PA5338;Dbxref=GenBank:NP_254025.1,GeneID:877912;Name=NP_254025.1;Note=Product name confidence: class 2 (High similarity to functionally studied protein);gbkey=CDS;gene=spoT;locus_tag=PA5338;product=guanosine-3'%2C5'-bis(diphosphate) 3'-pyrophosphohydrolase;protein_id=NP_254025.1;transl_table=11	PA5338	guanosine-3'%2C5'-bis(diphosphate) 3'-pyrophosphohydrolase	1090	854	632.5	571.5	582.5	1237	1228.67	757	759.5	751.5	1231.75	983.5	608	614.611	635	1237.5	1057	786	1191.5	1003.5		4796.25	17812.5		855.31	-0.218228	0.129469	-1.68557	0.0918792	0.999942	2.53367e-05		855.31	0.051816	0.142404	0.363866	0.715958	0.999931	2.98418e-05		855.31
NC_004629.1	RefSeq	CDS	158680	160128	-	ID=cds-NP_803721.1;Parent=gene-PHIKZ155;Dbxref=GenBank:NP_803721.1,GeneID:1258320;Name=NP_803721.1;experiment=RNA sequence analysis;gbkey=CDS;locus_tag=PHIKZ155;product=ribonuclease;protein_id=NP_803721.1;transl_table=11	PHIKZ155	ribonuclease	1165.5	1864	5356	6587	10018.5	1166.5	1413.75	1056	926.5	1081.75	1251.5	2035	5951.25	5399.5	6948.5	1197	1167	1292.5	1289.25	1060.5		4780.5	58227.5		3170.1	-0.144588	0.250408	-0.577408	0.563664	0.999942	2.53367e-05		3170.1	-0.865856	0.27353	-3.16549	0.0015482	0.22586	0.646161		3170.1
NC_004629.1	RefSeq	CDS	88994	90157	+	ID=cds-NP_803655.1;Parent=gene-PHIKZ089;Dbxref=GenBank:NP_803655.1,GeneID:1258336;Name=NP_803655.1;experiment=ESI-MS/MS analysis;gbkey=CDS;locus_tag=PHIKZ089;product=PHIKZ089;protein_id=NP_803655.1;transl_table=11	PHIKZ089	PHIKZ089	1094.5	1452	3281.5	5110	10620.5	1256.5	1407.5	992	893.5	940.5	1204	1596	3369	4183	6699	1224	1105	1316.5	1177	924.5		4779	49846.5		2628.04	-0.0628831	0.251294	-0.250237	0.802404	0.999942	2.53367e-05		2628.04	-0.552161	0.274724	-2.00988	0.0444441	0.999931	2.98418e-05		2628.04
NC_004629.1	RefSeq	CDS	219366	219905	+	ID=cds-NP_803779.2;Parent=gene-PHIKZ_p61;Dbxref=GenBank:NP_803779.2,GeneID:1258346;Name=NP_803779.2;experiment=RNA sequence analysis;gbkey=CDS;locus_tag=PHIKZ_p61;product=PHIKZ213;protein_id=NP_803779.2;transl_table=11	PHIKZ_p61	PHIKZ213	1221.5	2026.5	2415	2024	727	1215	1970.5	2579	3079	2453	1396.5	1772.5	2930.5	2177	324	944.5	2026	1847.5	4103	2354		4777.5	39586		2049.44	0.390535	0.468993	0.83271	0.405008	0.999942	2.53367e-05		2049.44	-0.1995	0.513394	-0.388592	0.697578	0.999931	2.98418e-05		2049.44
NC_004629.1	RefSeq	CDS	240399	240662	+	ID=cds-YP_009639935.1;Parent=gene-PHIKZ_p73;Dbxref=GenBank:YP_009639935.1,GeneID:40340250;Name=YP_009639935.1;experiment=RNA sequence analysis;gbkey=CDS;locus_tag=PHIKZ_p73;product=PHIKZ246.1;protein_id=YP_009639935.1;transl_table=11	PHIKZ_p73	PHIKZ246.1	1061	839.5	280.5	206.5	231	1229	1013.5	615	580	480.5	1311.5	963.5	291	124	156	1169	988.5	674.5	796.5	602		4770.5	13613		633.541	-0.365489	0.247844	-1.47467	0.1403	0.999942	2.53367e-05		633.541	-0.104328	0.271962	-0.38361	0.701267	0.999931	2.98418e-05		633.541
NC_004629.1	RefSeq	CDS	248247	248525	+	ID=cds-NP_803829.1;Parent=gene-PHIKZ263;Dbxref=GenBank:NP_803829.1,GeneID:1258459;Name=NP_803829.1;experiment=RNA sequence analysis;gbkey=CDS;locus_tag=PHIKZ263;product=PHIKZ263;protein_id=NP_803829.1;transl_table=11	PHIKZ263	PHIKZ263	1209	1387	864	573	365.5	1103	1404	1035	851	651.5	1380	1549	1076	419	211.5	1076	1484.67	861	1102	610		4768	19212.2		944.849	-0.315795	0.298322	-1.05857	0.289796	0.999942	2.53367e-05		944.849	-0.274063	0.326302	-0.839905	0.400961	0.999931	2.98418e-05		944.849
NC_004629.1	RefSeq	CDS	242280	242663	+	ID=cds-NP_803816.1;Parent=gene-PHIKZ250;Dbxref=GenBank:NP_803816.1,GeneID:1258199;Name=NP_803816.1;experiment=RNA sequence analysis;gbkey=CDS;locus_tag=PHIKZ250;product=PHIKZ250;protein_id=NP_803816.1;transl_table=11	PHIKZ250	PHIKZ250	1167	1348.5	461	289.5	288	1090.5	1463	1146.5	995	679	1427	1352.5	537.5	183	155	1071.5	1415	768.5	1132	641.5		4756	17611.5		842.323	-0.252811	0.330992	-0.7638	0.444986	0.999942	2.53367e-05		842.323	-0.173955	0.362267	-0.480183	0.631097	0.999931	2.98418e-05		842.323
NC_002516.2	RefSeq	CDS	5940020	5940424	-	ID=cds-NP_253961.1;Parent=gene-PA5274;Dbxref=GenBank:NP_253961.1,GeneID:877820;Name=NP_253961.1;Note=Product name confidence: class 2 (High similarity to functionally studied protein);gbkey=CDS;gene=rnk;locus_tag=PA5274;product=nucleoside diphosphate kinase regulator;protein_id=NP_253961.1;transl_table=11	PA5274	nucleoside diphosphate kinase regulator	843.5	870	695	611.5	785.5	1244	1166	704.5	556	774	1349.5	1398	828	588.5	501.5	1309	1139.5	1060.5	1080	903		4746	18407.5		886.337	-0.111627	0.237269	-0.470466	0.638022	0.999942	2.53367e-05		886.337	-0.203547	0.259645	-0.783944	0.433073	0.999931	2.98418e-05		886.337
NC_004629.1	RefSeq	CDS	250902	251204	+	ID=cds-NP_803834.1;Parent=gene-PHIKZ268;Dbxref=GenBank:NP_803834.1,GeneID:1258373;Name=NP_803834.1;experiment=RNA sequence analysis;gbkey=CDS;locus_tag=PHIKZ268;product=PHIKZ268;protein_id=NP_803834.1;transl_table=11	PHIKZ268	PHIKZ268	1107	1268	474	231	192.5	1143	1245	971	848.5	595	1273.5	1374	571	155	95.5	1180.5	1380	771	938	590		4704	16403.5		783.073	-0.180373	0.309516	-0.582758	0.560056	0.999942	2.53367e-05		783.073	-0.259177	0.338686	-0.765242	0.444127	0.999931	2.98418e-05		783.073
NC_002516.2	RefSeq	CDS	1559254	1559859	+	ID=cds-NP_250123.1;Parent=gene-PA1432;Dbxref=GenBank:NP_250123.1,GeneID:881777;Name=NP_250123.1;Note=Product name confidence: class 1 (Function experimentally demonstrated in P. aeruginosa);gbkey=CDS;gene=lasI;locus_tag=PA1432;product=acyl-homoserine-lactone synthase;protein_id=NP_250123.1;transl_table=11	PA1432	acyl-homoserine-lactone synthase	1014.5	803	479	501	1053	1233	1196	583	478	613	1221	1063	508	551	799	1231	930	599	793	718		4699.5	16366.5		777.501	-0.275572	0.189555	-1.45378	0.146006	0.999942	2.53367e-05		777.501	-0.0711381	0.207918	-0.342145	0.732242	0.999931	2.98418e-05		777.501
NC_004629.1	RefSeq	CDS	235219	235587	+	ID=cds-YP_009639933.1;Parent=gene-PHIKZ_p71;Dbxref=GenBank:YP_009639933.1,GeneID:40340251;Name=YP_009639933.1;experiment=RNA sequence analysis;gbkey=CDS;locus_tag=PHIKZ_p71;product=PHIKZ238.1;protein_id=YP_009639933.1;transl_table=11	PHIKZ_p71	PHIKZ238.1	1225.5	2552	3720	2604.5	2131.5	1217.5	2125	4165	4957.5	5093.5	1365.5	2064.5	3990	1789.83	742.5	884	2532	2451.5	6968	4841		4692.5	57420.8		2961.22	0.885916	0.767187	1.15476	0.248189	0.999942	2.53367e-05		2961.22	-0.255704	0.84016	-0.304352	0.76086	0.999931	2.98418e-05		2961.22
NC_002516.2	RefSeq	CDS	4275	6695	+	ID=cds-NP_064724.1;Parent=gene-PA0004;Dbxref=GenBank:NP_064724.1,GeneID:879230;Name=NP_064724.1;Note=Product name confidence: class 2 (High similarity to functionally studied protein);gbkey=CDS;gene=gyrB;locus_tag=PA0004;product=DNA gyrase subunit B;protein_id=NP_064724.1;transl_table=11	PA0004	DNA gyrase subunit B	1016.5	935.5	685	685	814.067	1237	1363.5	776.5	765	913	1187	1093.33	638.5	773.567	725.5	1238.61	1088	855	1279.5	1084		4679.11	19154.1		922.663	-0.127683	0.142766	-0.894352	0.371133	0.999942	2.53367e-05		922.663	0.00605781	0.156214	0.038779	0.969067	0.999931	2.98418e-05		922.663
NC_002516.2	RefSeq	CDS	4227317	4228786	-	ID=cds-NP_252459.1;Parent=gene-PA3770;Dbxref=GenBank:NP_252459.1,GeneID:880535;Name=NP_252459.1;Note=Product name confidence: class 2 (High similarity to functionally studied protein);gbkey=CDS;gene=guaB;locus_tag=PA3770;product=inosine 5'-monophosphate dehydrogenase;protein_id=NP_252459.1;transl_table=11	PA3770	inosine 5'-monophosphate dehydrogenase	960	906.667	871	865.167	1039	1300.2	1673.57	1336.17	1500.67	2598.5	1166.83	1273.83	852.333	1054.33	882.333	1223	1492	1592	2446.03	3101.17		4650.03	28134.8		1355.55	0.255104	0.233314	1.09339	0.274222	0.999942	2.53367e-05		1355.55	0.292922	0.255198	1.14782	0.251042	0.999931	2.98418e-05		1355.55
NC_004629.1	RefSeq	CDS	179174	179902	-	ID=cds-NP_803742.1;Parent=gene-PHIKZ176;Dbxref=GenBank:NP_803742.1,GeneID:1258284;Name=NP_803742.1;experiment=ESI-MS/MS analysis;gbkey=CDS;locus_tag=PHIKZ176;product=virion structural protein;protein_id=NP_803742.1;transl_table=11	PHIKZ176	virion structural protein	1183	1293	2283.5	3113	6278	1157.5	1413	1085.5	925	1060	1193.5	1438	2352.5	2329	3417	1115	1156	1284.5	1172.5	893.5		4649	36143		1880.91	-0.13816	0.308798	-0.447411	0.654578	0.999942	2.53367e-05		1880.91	-0.358032	0.337956	-1.0594	0.289416	0.999931	2.98418e-05		1880.91
NC_002516.2	RefSeq	CDS	5631947	5632870	-	ID=cds-NP_253700.1;Parent=gene-PA5013;Dbxref=GenBank:NP_253700.1,GeneID:881423;Name=NP_253700.1;Note=Product name confidence: class 2 (High similarity to functionally studied protein);gbkey=CDS;gene=ilvE;locus_tag=PA5013;product=branched-chain amino acid aminotransferase;protein_id=NP_253700.1;transl_table=11	PA5013	branched-chain amino acid aminotransferase	958.5	937	902.5	924	1103	1258.04	1439	1072	1220.5	1530.5	1121	1183.26	819	1089.5	1049	1309.5	1228	1064	1948.5	1893		4647.04	24049.8		1168.44	0.158828	0.167873	0.946117	0.344089	0.999942	2.53367e-05		1168.44	0.0746499	0.183538	0.406727	0.684208	0.999931	2.98418e-05		1168.44
NC_004629.1	RefSeq	CDS	175782	176222	+	ID=cds-NP_803738.1;Parent=gene-PHIKZ172;Dbxref=GenBank:NP_803738.1,GeneID:1258447;Name=NP_803738.1;experiment=RNA sequence analysis;gbkey=CDS;locus_tag=PHIKZ172;product=PHIKZ172;protein_id=NP_803738.1;transl_table=11	PHIKZ172	PHIKZ172	1207.5	2023	1465.5	777	357	1127	2342	3314.5	4195	4761	1249	1884.5	1725.83	717.5	288.5	1048.5	2294.5	2279	5827.5	4740.5		4632	43624.8		2141.4	0.723284	0.610785	1.18419	0.236339	0.999942	2.53367e-05		2141.4	-0.0244712	0.668754	-0.0365922	0.97081	0.999931	2.98418e-05		2141.4
NC_002516.2	RefSeq	CDS	831914	832498	+	ID=cds-NP_249454.1;Parent=gene-PA0763;Dbxref=GenBank:NP_249454.1,GeneID:879357;Name=NP_249454.1;Note=Product name confidence: class 1 (Function experimentally demonstrated in P. aeruginosa);gbkey=CDS;gene=mucA;locus_tag=PA0763;product=sigma factor AlgU negative regulator MucA;protein_id=NP_249454.1;transl_table=11	PA0763	sigma factor AlgU negative regulator MucA	886	987	931	843.5	1231	1209	1579	1006.5	1097	1247	1229.5	1430	885	1371	2116.1	1295.5	1359.5	1175	2191.5	1506		4620	25576.1		1235.68	0.0902173	0.225338	0.400365	0.688888	0.999942	2.53367e-05		1235.68	0.0373355	0.246155	0.151675	0.879443	0.999931	2.98418e-05		1235.68
NC_002516.2	RefSeq	CDS	5329977	5331458	-	ID=cds-NP_253433.1;Parent=gene-PA4745;Dbxref=GenBank:NP_253433.1,GeneID:881696;Name=NP_253433.1;Note=Product name confidence: class 2 (High similarity to functionally studied protein);gbkey=CDS;gene=nusA;locus_tag=PA4745;product=transcription elongation factor NusA;protein_id=NP_253433.1;transl_table=11	PA4745	transcription elongation factor NusA	1043.5	996	771	732	809	1211.6	1569.5	906	963.111	1052.5	1075	1219	768.5	816.5	738	1273.5	1286.5	1002.28	1653.5	1259		4603.6	21146		1021.07	-0.00156706	0.15903	-0.00985387	0.992138	0.999942	2.53367e-05		1021.07	0.104894	0.173471	0.60468	0.545392	0.999931	2.98418e-05		1021.07
NC_002516.2	RefSeq	CDS	4259255	4260397	-	ID=cds-NP_252489.1;Parent=gene-PA3800;Dbxref=GenBank:NP_252489.1,GeneID:878230;Name=NP_252489.1;Note='Product name confidence: class 4 (Homologs of previously reported genes of unknown function%2C or no similarity to any previously reported sequences)';gbkey=CDS;locus_tag=PA3800;product=outer membrane protein assembly factor BamB;protein_id=NP_252489.1;transl_table=11	PA3800	outer membrane protein assembly factor BamB	897	788.5	447	386.841	451.5	1169	1053	508.5	502	529.5	1230	949.5	469	523.083	594.5	1297.5	857	564	863.5	556		4593.5	14636.9		691.985	-0.246608	0.193907	-1.27178	0.20345	0.999942	2.53367e-05		691.985	-0.127303	0.212885	-0.597992	0.549845	0.999931	2.98418e-05		691.985
NC_004629.1	RefSeq	CDS	245091	245777	+	ID=cds-NP_803823.1;Parent=gene-PHIKZ257;Dbxref=GenBank:NP_803823.1,GeneID:1258185;Name=NP_803823.1;experiment=RNA sequence analysis;gbkey=CDS;locus_tag=PHIKZ257;product=PHIKZ257;protein_id=NP_803823.1;transl_table=11	PHIKZ257	PHIKZ257	1154.5	2014.5	2032.5	1118.5	428.5	1208.5	2034.5	2431.5	2679.5	2179.5	1241	1842.5	2636.5	683	172	987	2114.5	1832.5	3297.5	2164.5		4591	34253		1743.97	0.46662	0.606142	0.76982	0.441407	0.999942	2.53367e-05		1743.97	-0.163108	0.663618	-0.245786	0.805848	0.999931	2.98418e-05		1743.97
NC_004629.1	RefSeq	CDS	9960	10169	+	ID=cds-NP_803585.1;Parent=gene-PHIKZ019;Dbxref=GenBank:NP_803585.1,GeneID:1258224;Name=NP_803585.1;experiment=RNA sequence analysis;gbkey=CDS;locus_tag=PHIKZ019;product=PHIKZ019;protein_id=NP_803585.1;transl_table=11	PHIKZ019	PHIKZ019	1089.5	832.5	237.5	166	141.5	1183.5	1054.5	730	560.5	360.5	1321	856	337	163	86	992	1088	530.833	715	386.5		4586	12831.3		601.645	-0.402987	0.25153	-1.60214	0.109124	0.999942	2.53367e-05		601.645	0.0844977	0.276015	0.306135	0.759502	0.999931	2.98418e-05		601.645
NC_004629.1	RefSeq	CDS	256608	257069	+	ID=cds-NP_803848.2;Parent=gene-PHIKZ_p78;Dbxref=GenBank:NP_803848.2,GeneID:1258422;Name=NP_803848.2;experiment=RNA sequence analysis;gbkey=CDS;locus_tag=PHIKZ_p78;product=PHIKZ282;protein_id=NP_803848.2;transl_table=11	PHIKZ_p78	PHIKZ282	1184	1568	530.5	288	299.5	1124	1417.25	1138.5	896.5	530.75	1357.5	1402.5	736.75	256.5	203	919	1466	771	1146.25	561		4584.5	17796.5		859.936	-0.273808	0.309638	-0.884282	0.376544	0.999942	2.53367e-05		859.936	-0.313403	0.33868	-0.925368	0.354775	0.999931	2.98418e-05		859.936
NC_002516.2	RefSeq	CDS	4917175	4917468	-	ID=cds-NP_253076.1;Parent=gene-PA4386;Dbxref=GenBank:NP_253076.1,GeneID:881349;Name=NP_253076.1;Note=Product name confidence: class 1 (Function experimentally demonstrated in P. aeruginosa);gbkey=CDS;gene=groES;locus_tag=PA4386;product=co-chaperonin GroES;protein_id=NP_253076.1;transl_table=11	PA4386	co-chaperonin GroES	1009.5	573	383	340	675.5	1225.5	828	367	372	1008.5	1166	722.5	365.5	336	820	1183.5	572	429.5	654.5	1362		4584.5	14393.5		670.369	-0.4212	0.250208	-1.6834	0.0922973	0.999942	2.53367e-05		670.369	-0.159031	0.275878	-0.576454	0.564308	0.999931	2.98418e-05		670.369
NC_002516.2	RefSeq	CDS	5683471	5684739	-	ID=cds-NP_253733.1;Parent=gene-PA5046;Dbxref=GenBank:NP_253733.1,GeneID:881142;Name=NP_253733.1;Note=Product name confidence: class 2 (High similarity to functionally studied protein);gbkey=CDS;locus_tag=PA5046;product=malic enzyme;protein_id=NP_253733.1;transl_table=11	PA5046	malic enzyme	928	880	637	586	868	1255	1341	668.083	686	750	1143	983	571	809	791.112	1257	1212.5	770	1082	821		4583	18038.7		865.507	-0.0876323	0.16669	-0.525719	0.599083	0.999942	2.53367e-05		865.507	0.19262	0.182291	1.05667	0.290664	0.999931	2.98418e-05		865.507
NC_002516.2	RefSeq	CDS	5339864	5343085	-	ID=cds-NP_253444.1;Parent=gene-PA4756;Dbxref=GenBank:NP_253444.1,GeneID:881743;Name=NP_253444.1;Note=Product name confidence: class 1 (Function experimentally demonstrated in P. aeruginosa);gbkey=CDS;gene=carB;locus_tag=PA4756;product=carbamoyl phosphate synthase large subunit;protein_id=NP_253444.1;transl_table=11	PA4756	carbamoyl phosphate synthase large subunit	995.5	851.333	573	499	587.5	1178	1155.78	578	584	619.5	1188	956.5	563.143	542.5	562.586	1209.5	921.143	664.5	828.625	651		4571	15709.1		753.428	-0.279327	0.165669	-1.68606	0.0917842	0.999942	2.53367e-05		753.428	-0.0693985	0.181795	-0.381741	0.702654	0.999931	2.98418e-05		753.428
NC_002516.2	RefSeq	CDS	2962003	2962221	+	ID=cds-NP_251309.1;Parent=gene-PA2619;Dbxref=GenBank:NP_251309.1,GeneID:882325;Name=NP_251309.1;Note=Product name confidence: class 2 (High similarity to functionally studied protein);gbkey=CDS;gene=infA;locus_tag=PA2619;product=translation initiation factor IF-1;protein_id=NP_251309.1;transl_table=11	PA2619	translation initiation factor IF-1	1002.5	1068.5	1001.5	814	808	1371	1532	1085	1187.5	1529	1131	1247	774	508	441.5	1065.5	1535	1472.5	1543.5	2169		4570	23286		1129.5	0.0897519	0.313548	0.286246	0.77469	0.999942	2.53367e-05		1129.5	0.154786	0.343024	0.451241	0.651816	0.999931	2.98418e-05		1129.5
NC_004629.1	RefSeq	CDS	242681	243136	+	ID=cds-NP_803817.1;Parent=gene-PHIKZ251;Dbxref=GenBank:NP_803817.1,GeneID:1258198;Name=NP_803817.1;experiment=RNA sequence analysis;gbkey=CDS;locus_tag=PHIKZ251;product=PHIKZ251;protein_id=NP_803817.1;transl_table=11	PHIKZ251	PHIKZ251	1097	1287.5	467	288.5	320	1118.5	1412	1119	1009.5	684	1301.5	1344.5	605	226.5	152.5	1035	1378	823	1177.5	699		4552	17545.5		841.479	-0.160461	0.328172	-0.488954	0.624875	0.999942	2.53367e-05		841.479	-0.178062	0.359117	-0.495833	0.620012	0.999931	2.98418e-05		841.479
NC_002516.2	RefSeq	CDS	4753990	4754379	-	ID=cds-NP_252927.1;Parent=gene-PA4237;Dbxref=GenBank:NP_252927.1,GeneID:881767;Name=NP_252927.1;Note=Product name confidence: class 2 (High similarity to functionally studied protein);gbkey=CDS;gene=rplQ;locus_tag=PA4237;product=50S ribosomal protein L17;protein_id=NP_252927.1;transl_table=11	PA4237	50S ribosomal protein L17	942	876.5	610	522	612	1214	1443	756	692	707.5	1090.5	939	563	631.5	659	1304.4	1125.5	748.5	1138	831		4550.9	17405.4		831.277	-0.00928534	0.132821	-0.0699086	0.944266	0.999942	2.53367e-05		831.277	0.226437	0.145255	1.5589	0.119021	0.999931	2.98418e-05		831.277
NC_002516.2	RefSeq	CDS	3325379	3326122	-	ID=cds-NP_251657.1;Parent=gene-PA2967;Dbxref=GenBank:NP_251657.1,GeneID:880433;Name=NP_251657.1;Note=Product name confidence: class 2 (High similarity to functionally studied protein);gbkey=CDS;gene=fabG;locus_tag=PA2967;product=3-oxoacyl-[acyl-carrier-protein] reductase FabG;protein_id=NP_251657.1;transl_table=11	PA2967	3-oxoacyl-[acyl-carrier-protein] reductase FabG	841.5	573.5	362.5	354.5	433.5	1225.5	864	383.5	449.5	388	1068.5	680	363.5	348.5	451	1407.5	774.5	509.5	676.5	511.5		4543	12667		592.528	-0.114673	0.252862	-0.453499	0.650189	0.999942	2.53367e-05		592.528	0.127372	0.278257	0.45775	0.647132	0.999931	2.98418e-05		592.528
NC_004629.1	RefSeq	CDS	8975	9118	+	ID=cds-YP_009639885.1;Parent=gene-PHIKZ_p03;Dbxref=GenBank:YP_009639885.1,GeneID:40340281;Name=YP_009639885.1;experiment=RNA sequence analysis;gbkey=CDS;locus_tag=PHIKZ_p03;product=PHIKZ016.1;protein_id=YP_009639885.1;transl_table=11	PHIKZ_p03	PHIKZ016.1	977.5	952	246.5	135.5	68.5	1253.5	1325	755.5	501.5	334.5	1191	967	328.5	78.5	36	1090	1201.5	735	585	395		4512	13157.5		612.397	-0.16311	0.282073	-0.578254	0.563092	0.999942	2.53367e-05		612.397	0.127509	0.308843	0.412862	0.679708	0.999931	2.98418e-05		612.397
NC_002516.2	RefSeq	CDS	5538696	5541410	-	ID=cds-NP_253624.1;Parent=gene-PA4937;Dbxref=GenBank:NP_253624.1,GeneID:879988;Name=NP_253624.1;Note=Product name confidence: class 2 (High similarity to functionally studied protein);gbkey=CDS;gene=rnr;locus_tag=PA4937;product=exoribonuclease R;protein_id=NP_253624.1;transl_table=11	PA4937	exoribonuclease R	899.143	866.5	620.9	612	834.5	1080.12	1153.05	552.5	624.7	746.5	1130.5	1189.5	568	733	808.392	1402	955	622.5	966.5	898.5		4511.76	17263.8		826.379	-0.152495	0.170306	-0.895415	0.370565	0.999942	2.53367e-05		826.379	-0.216021	0.186255	-1.15981	0.246126	0.999931	2.98418e-05		826.379
NC_004629.1	RefSeq	CDS	254792	255232	+	ID=cds-NP_803844.1;Parent=gene-PHIKZ278;Dbxref=GenBank:NP_803844.1,GeneID:1258366;Name=NP_803844.1;experiment=RNA sequence analysis;gbkey=CDS;locus_tag=PHIKZ278;product=PHIKZ278;protein_id=NP_803844.1;transl_table=11	PHIKZ278	PHIKZ278	1094	1191	376.5	216	174.5	1150	1109	823	613.5	452.5	1276.5	1194.5	515.5	165.5	87.5	990	1201.5	617	814.5	436.5		4510.5	14499		690.107	-0.333986	0.297012	-1.12448	0.260807	0.999942	2.53367e-05		690.107	-0.303319	0.325116	-0.932957	0.350842	0.999931	2.98418e-05		690.107
NC_002516.2	RefSeq	CDS	6135709	6135912	+	ID=cds-NP_254133.1;Parent=gene-PA5446;Dbxref=GenBank:NP_254133.1,GeneID:878026;Name=NP_254133.1;Note='Product name confidence: class 4 (Homologs of previously reported genes of unknown function%2C or no similarity to any previously reported sequences)';gbkey=CDS;locus_tag=PA5446;product=hypothetical protein;protein_id=NP_254133.1;transl_table=11	PA5446	hypothetical protein	617.5	617.5	858.5	883.5	1301.5	1400.5	1117	1074.5	1260.5	2532.5	1026	724	692.5	957.5	894.5	1459.5	986	1427	1922	3745.5		4503.5	25498		1222.39	0.623631	0.218065	2.85984	0.0042386	0.999942	2.53367e-05		1222.39	0.388154	0.23959	1.62008	0.105216	0.999931	2.98418e-05		1222.39
NC_002516.2	RefSeq	CDS	4764243	4764575	-	ID=cds-NP_252948.1;Parent=gene-PA4258;Dbxref=GenBank:NP_252948.1,GeneID:881762;Name=NP_252948.1;Note=Product name confidence: class 2 (High similarity to functionally studied protein);gbkey=CDS;gene=rplV;locus_tag=PA4258;product=50S ribosomal protein L22;protein_id=NP_252948.1;transl_table=11	PA4258	50S ribosomal protein L22	1052	876.5	525	530	514.5	1163	1209.5	735.5	624.5	779.5	1157.5	885	558	406	388.5	1123	887	593	888.5	736		4495.5	15632.5		751.313	-0.238577	0.225732	-1.0569	0.290555	0.999942	2.53367e-05		751.313	-0.0330727	0.247659	-0.133541	0.893765	0.999931	2.98418e-05		751.313
NC_004629.1	RefSeq	CDS	137217	138605	+	ID=cds-NP_803699.1;Parent=gene-PHIKZ133;Dbxref=GenBank:NP_803699.1,GeneID:1258393;Name=NP_803699.1;experiment=ESI-MS/MS analysis;gbkey=CDS;locus_tag=PHIKZ133;product=virion structural protein;protein_id=NP_803699.1;transl_table=11	PHIKZ133	virion structural protein	1082.5	1268.5	2148	2726	5151.5	1174.5	1227.5	945	910.5	881	1204	1432	2147.5	3136	1972	1029	1167.83	1172.5	1065.5	793		4490	32634.3		1714.53	-0.181987	0.335197	-0.542926	0.587181	0.999942	2.53367e-05		1714.53	-0.429925	0.366838	-1.17197	0.241208	0.999931	2.98418e-05		1714.53
NC_002516.2	RefSeq	CDS	1082949	1083854	+	ID=cds-NP_249691.1;Parent=gene-PA1000;Dbxref=GenBank:NP_249691.1,GeneID:880721;Name=NP_249691.1;Note=Product name confidence: class 1 (Function experimentally demonstrated in P. aeruginosa);experiment=DESCRIPTION:Gene Expression%3B mutation analysis%3B protein purification and characterization[PMID:25960261];gbkey=CDS;gene=pqsE;locus_tag=PA1000;product=thioesterase PqsE;protein_id=NP_249691.1;tra…	PA1000	thioesterase PqsE	1024.5	676.5	437.5	379	415	1085.07	1161.5	501	377.5	310	1169.04	960	438	477	1194.14	1208.5	800	561.5	552	392		4487.11	14119.8		666.337	-0.391724	0.291227	-1.34508	0.178599	0.999942	2.53367e-05		666.337	-0.000235909	0.319427	-0.000738538	0.999411	0.999931	2.98418e-05		666.337
NC_002516.2	RefSeq	CDS	449639	450046	+	ID=cds-NP_249099.1;Parent=gene-PA0408;Dbxref=GenBank:NP_249099.1,GeneID:878203;Name=NP_249099.1;Note=Product name confidence: class 1 (Function experimentally demonstrated in P. aeruginosa);gbkey=CDS;gene=pilG;locus_tag=PA0408;product=pilus biosynthesis/twitching motility protein PilG;protein_id=NP_249099.1;transl_table=11	PA0408	pilus biosynthesis/twitching motility protein PilG	699.5	513.5	385	448	767	1268.5	718.5	453.5	435	599.5	1084	665.5	438.059	389.5	428.167	1397	548.55	529.5	606.5	714		4449	13088.8		619.181	0.0637629	0.290097	0.219798	0.826028	0.999942	2.53367e-05		619.181	-0.159573	0.319558	-0.499355	0.617529	0.999931	2.98418e-05		619.181
NC_004629.1	RefSeq	CDS	227533	227898	+	ID=cds-NP_803795.1;Parent=gene-PHIKZ229;Dbxref=GenBank:NP_803795.1,GeneID:1258361;Name=NP_803795.1;experiment=RNA sequence analysis;gbkey=CDS;locus_tag=PHIKZ229;product=PHIKZ229;protein_id=NP_803795.1;transl_table=11	PHIKZ229	PHIKZ229	1204	3017	9563	11509	15917.5	1098	2319	3316.5	3293.5	3236.5	1135	2787.5	9806	10990	26240.5	1010	2075	2343	5443.5	3761.5		4447	120066		6386.25	0.774136	0.617792	1.25307	0.21018	0.999942	2.53367e-05		6386.25	-0.680371	0.676289	-1.00604	0.314398	0.999931	2.98418e-05		6386.25
NC_002516.2	RefSeq	CDS	454126	461544	+	ID=cds-NP_249104.1;Parent=gene-PA0413;Dbxref=GenBank:NP_249104.1,GeneID:878176,PseudoCap:PA0413;Name=NP_249104.1;Note=Product name confidence: class 1: Function experimentally demonstrated in P. aeruginosa.;gbkey=CDS;gene=chpA;locus_tag=PA0413;product=chemotactic signal transduction system protein;protein_id=NP_249104.1;transl_table=11	PA0413	chemotactic signal transduction system protein	887	725	417.5	420.55	464.562	1032.17	1060.09	507.5	485	484	1258.5	1015.54	429.5	517.5	771.829	1254.18	885	484	804.5	629		4431.84	14532.9		685.308	-0.340385	0.197137	-1.72664	0.0842327	0.999942	2.53367e-05		685.308	-0.0900483	0.216275	-0.41636	0.677147	0.999931	2.98418e-05		685.308
NC_002516.2	RefSeq	CDS	3948991	3949593	-	ID=cds-NP_252219.1;Parent=gene-PA3529;Dbxref=GenBank:NP_252219.1,GeneID:879942;Name=NP_252219.1;Note='Product name confidence: class 3 (Function proposed based on presence of conserved amino acid motif%2C structural feature or limited sequence similarity to an experimentally studied gene)';gbkey=CDS;locus_tag=PA3529;product=peroxidase;protein_id=NP_252219.1;transl_table=11	PA3529	peroxidase	848	832	690	694	777	1240.67	1285	764	730	847	1092	994	621	530	582.25	1247	1026	793	1062	1081		4427.67	17735.9		854.028	0.0610373	0.199474	0.305991	0.759611	0.999942	2.53367e-05		854.028	0.0742946	0.218392	0.340188	0.733715	0.999931	2.98418e-05		854.028
NC_004629.1	RefSeq	CDS	111248	111631	+	ID=cds-NP_803676.1;Parent=gene-PHIKZ110;Dbxref=GenBank:NP_803676.1,GeneID:1258417;Name=NP_803676.1;experiment=RNA sequence analysis;gbkey=CDS;locus_tag=PHIKZ110;product=PHIKZ110;protein_id=NP_803676.1;transl_table=11	PHIKZ110	PHIKZ110	1014	803	324.5	260.5	330.5	1102.5	1048.33	623.5	478.5	361.5	1248.5	922.5	366	207	157	1057.17	1006.5	491	748	338		4422.17	12888.5		606.044	-0.396068	0.277058	-1.42955	0.152846	0.999942	2.53367e-05		606.044	-0.00372531	0.303772	-0.0122635	0.990215	0.999931	2.98418e-05		606.044
NC_002516.2	RefSeq	CDS	4963055	4964266	-	ID=cds-NP_253120.1;Parent=gene-PA4430;Dbxref=GenBank:NP_253120.1,GeneID:880944;Name=NP_253120.1;Note='Product name confidence: class 3 (Function proposed based on presence of conserved amino acid motif%2C structural feature or limited sequence similarity to an experimentally studied gene)';gbkey=CDS;locus_tag=PA4430;product=cytochrome b;protein_id=NP_253120.1;transl_table=11	PA4430	cytochrome b	996.5	883.5	578	497.5	627	1199	1181.5	681.5	622	590.5	1122.5	1031.5	567.5	566.567	660.5	1088	1073	798.5	1023	637		4406	16425.1		789.106	-0.2092	0.150364	-1.39129	0.164138	0.999942	2.53367e-05		789.106	-0.0232647	0.16457	-0.141367	0.88758	0.999931	2.98418e-05		789.106
NC_002516.2	RefSeq	CDS	5548397	5548645	-	ID=cds-NP_253631.1;Parent=gene-PA4944;Dbxref=GenBank:NP_253631.1,GeneID:878015;Name=NP_253631.1;Note=class 1: Function experimentally demonstrated in P. aeruginosa;gbkey=CDS;gene=hfq;locus_tag=PA4944;product=RNA-binding protein Hfq;protein_id=NP_253631.1;transl_table=11	PA4944	RNA-binding protein Hfq	894.5	788.5	538	536.5	736	1177	1154.07	705.5	750.5	1095	1127.5	1050.5	571.5	585.5	450.5	1203.5	988	763.5	1224	1214		4402.5	17554.1		838.509	-0.0807146	0.20976	-0.384795	0.70039	0.999942	2.53367e-05		838.509	-0.0311609	0.229832	-0.135581	0.892152	0.999931	2.98418e-05		838.509
NC_002516.2	RefSeq	CDS	3528428	3529447	-	ID=cds-NP_251835.1;Parent=gene-PA3145;Dbxref=GenBank:NP_251835.1,GeneID:882697;Name=NP_251835.1;Note=Product name confidence: class 1 (Function experimentally demonstrated in P. aeruginosa);gbkey=CDS;gene=wbpL;locus_tag=PA3145;product=glycosyltransferase WbpL;protein_id=NP_251835.1;transl_table=11	PA3145	glycosyltransferase WbpL	911.5	665	413	418	587.5	1170.5	882	434	387	530.5	1195	797.5	439	440	441.5	1120.5	826	544.5	623	599.5		4397.5	13425.5		637.159	-0.369225	0.228664	-1.61471	0.106374	0.999942	2.53367e-05		637.159	-0.0305062	0.251388	-0.121351	0.903413	0.999931	2.98418e-05		637.159
NC_004629.1	RefSeq	CDS	223379	223849	+	ID=cds-NP_803786.1;Parent=gene-PHIKZ220;Dbxref=GenBank:NP_803786.1,GeneID:1258483;Name=NP_803786.1;experiment=RNA sequence analysis;gbkey=CDS;locus_tag=PHIKZ220;product=PHIKZ220;protein_id=NP_803786.1;transl_table=11	PHIKZ220	PHIKZ220	1096	2070	2262.5	1348	1066	1097.5	2219	3741.5	4560	4503	1206.5	1945.5	2633.5	857	584.5	996	2268.5	2688	5990.5	5034		4396	48167.5		2416.98	0.936004	0.695985	1.34486	0.17867	0.999942	2.53367e-05		2416.98	-0.107405	0.762097	-0.140934	0.887922	0.999931	2.98418e-05		2416.98
NC_002516.2	RefSeq	CDS	4988082	4988891	-	ID=cds-NP_253146.1;Parent=gene-PA4456;Dbxref=GenBank:NP_253146.1,GeneID:881000;Name=NP_253146.1;Note='Product name confidence: class 3 (Function proposed based on presence of conserved amino acid motif%2C structural feature or limited sequence similarity to an experimentally studied gene)';gbkey=CDS;locus_tag=PA4456;product=ABC transporter ATP-binding protein;protein_id=NP_253146.1;transl_table=11	PA4456	ABC transporter ATP-binding protein	1027.5	844	672.5	647	935	1097	1508.5	738	851.5	1010	1066	1229.07	652	621.5	945.25	1203	1133	903	1345.4	1249		4393.5	19678.2		942.358	-0.161595	0.150432	-1.0742	0.282733	0.999942	2.53367e-05		942.358	0.0948322	0.164083	0.577952	0.563297	0.999931	2.98418e-05		942.358
NC_004629.1	RefSeq	CDS	196103	198097	+	ID=cds-NP_803748.1;Parent=gene-PHIKZ182;Dbxref=GenBank:NP_803748.1,GeneID:1258456;Name=NP_803748.1;experiment=RNA sequence analysis;gbkey=CDS;locus_tag=PHIKZ182;product=PHIKZ182;protein_id=NP_803748.1;transl_table=11	PHIKZ182	PHIKZ182	969	1210	1644	2563.5	6581.5	1140	1281.5	971	819.5	881	1124.5	1269	1564	2353	2861	1155.2	1068.83	1243.5	1180.5	751		4388.7	32631.5		1673.9	-0.00364742	0.310398	-0.0117508	0.990624	0.999942	2.53367e-05		1673.9	-0.34969	0.339659	-1.02953	0.303228	0.999931	2.98418e-05		1673.9
NC_004629.1	RefSeq	CDS	107517	108005	+	ID=cds-NP_803670.1;Parent=gene-PHIKZ104;Dbxref=GenBank:NP_803670.1,GeneID:1258441;Name=NP_803670.1;experiment=RNA sequence analysis;gbkey=CDS;locus_tag=PHIKZ104;product=macro domain-containing protein;protein_id=NP_803670.1;transl_table=11	PHIKZ104	macro domain-containing protein	1019.5	2021.5	5312.5	6412.5	11395.5	1038.5	1177.33	785	615	572	1369.5	1751	5669	7405.5	6752.5	961	1050.5	722.5	844	627.5		4388.5	57502.3		3157.31	-0.422817	0.255718	-1.65345	0.0982394	0.999942	2.53367e-05		3157.31	-1.04451	0.279238	-3.74058	0.000183594	0.0306591	1.51344		3157.31
NC_002516.2	RefSeq	CDS	4939300	4940484	-	ID=cds-NP_253097.1;Parent=gene-PA4407;Dbxref=GenBank:NP_253097.1,GeneID:881296;Name=NP_253097.1;Note=Product name confidence: class 2 (High similarity to functionally studied protein);gbkey=CDS;gene=ftsZ;locus_tag=PA4407;product=cell division protein FtsZ;protein_id=NP_253097.1;transl_table=11	PA4407	cell division protein FtsZ	988	870.5	468.667	398.5	342.5	1089.11	1049.5	489.5	407.5	405	1219.06	1005	496.5	358.5	321.182	1081.5	893.5	543.5	718.5	420.5		4377.67	13566.5		645.654	-0.455778	0.188771	-2.41445	0.0157589	0.999942	2.53367e-05		645.654	-0.211508	0.206885	-1.02235	0.306616	0.999931	2.98418e-05		645.654
NC_004629.1	RefSeq	CDS	216997	217599	+	ID=cds-NP_803775.1;Parent=gene-PHIKZ209;Dbxref=GenBank:NP_803775.1,GeneID:1258352;Name=NP_803775.1;experiment=RNA sequence analysis;gbkey=CDS;locus_tag=PHIKZ209;product=PHIKZ209;protein_id=NP_803775.1;transl_table=11	PHIKZ209	PHIKZ209	1087	1871	1004	494	352	1061	1943	2598.5	2682	2340	1234	1727	1294	415	192	985	2146	2069	3899	2572.33		4367	31965.8		1564.75	0.542512	0.464341	1.16835	0.242667	0.999942	2.53367e-05		1564.75	-0.0786508	0.508185	-0.154768	0.877004	0.999931	2.98418e-05		1564.75
NC_002516.2	RefSeq	CDS	2947803	2948471	+	ID=cds-NP_251294.1;Parent=gene-PA2604;Dbxref=GenBank:NP_251294.1,GeneID:882310;Name=NP_251294.1;Note='Product name confidence: class 4 (Homologs of previously reported genes of unknown function%2C or no similarity to any previously reported sequences)';gbkey=CDS;locus_tag=PA2604;product=hypothetical protein;protein_id=NP_251294.1;transl_table=11	PA2604	hypothetical protein	899.5	843	728	544	698	1133	1117	657	549	912	1103	957	593	527	444	1223	944.5	742	777	1119		4358.5	16510		795.461	-0.114098	0.210724	-0.541458	0.588192	0.999942	2.53367e-05		795.461	-0.0702289	0.230923	-0.304123	0.761034	0.999931	2.98418e-05		795.461
NC_002516.2	RefSeq	CDS	1728416	1729852	+	ID=cds-NP_250278.1;Parent=gene-PA1587;Dbxref=GenBank:NP_250278.1,GeneID:882090;Name=NP_250278.1;Note=Product name confidence: class 2 (High similarity to functionally studied protein);gbkey=CDS;gene=lpdG;locus_tag=PA1587;product=2-oxoglutarate dehydrogenase complex dihydrolipoyl dehydrogenase;protein_id=NP_250278.1;transl_table=11	PA1587	2-oxoglutarate dehydrogenase complex dihydrolipoyl dehydrogenase	922.5	847.5	477.5	446.045	554	1083.5	1023.5	558	540.5	581.5	1135	883	430.5	549.5	464	1204	832	581	829.5	637.5		4345	14580.5		695.968	-0.251327	0.177533	-1.41566	0.156874	0.999942	2.53367e-05		695.968	-0.174312	0.194905	-0.89434	0.37114	0.999931	2.98418e-05		695.968
NC_004629.1	RefSeq	CDS	217727	218059	+	ID=cds-NP_803776.1;Parent=gene-PHIKZ210;Dbxref=GenBank:NP_803776.1,GeneID:1258389;Name=NP_803776.1;experiment=RNA sequence analysis;gbkey=CDS;locus_tag=PHIKZ210;product=PHIKZ210;protein_id=NP_803776.1;transl_table=11	PHIKZ210	PHIKZ210	1087.5	2417	7972	6579.5	1498	1060.5	1730	2416.5	2717.5	2707.5	1233	1985.5	8490.5	5232	574.5	937	1923	1946	3569.5	2912.5		4318	58989.5		3340.29	0.461831	0.6169	0.748633	0.454079	0.999942	2.53367e-05		3340.29	-0.541638	0.675366	-0.801993	0.422557	0.999931	2.98418e-05		3340.29
NC_002516.2	RefSeq	CDS	4984205	4985470	-	ID=cds-NP_253140.1;Parent=gene-PA4450;Dbxref=GenBank:NP_253140.1,GeneID:880969;Name=NP_253140.1;Note=Product name confidence: class 2 (High similarity to functionally studied protein);gbkey=CDS;gene=murA;locus_tag=PA4450;product=UDP-N-acetylglucosamine 1-carboxyvinyltransferase;protein_id=NP_253140.1;transl_table=11	PA4450	UDP-N-acetylglucosamine 1-carboxyvinyltransferase	942.5	855.5	551	500.5	548.5	1060.5	1198.17	712	791	986.5	1077	1005.5	563.5	630.5	654	1234	926.708	730.5	1188.5	1162.5		4314	17318.9		828.421	-0.121931	0.13057	-0.933835	0.350389	0.999942	2.53367e-05		828.421	-0.0778658	0.143033	-0.544391	0.586172	0.999931	2.98418e-05		828.421
NC_002516.2	RefSeq	CDS	3540782	3542671	-	ID=cds-NP_251847.1;Parent=gene-PA3157;Dbxref=GenBank:NP_251847.1,GeneID:882641;Name=NP_251847.1;Note='Product name confidence: class 3 (Function proposed based on presence of conserved amino acid motif%2C structural feature or limited sequence similarity to an experimentally studied gene)';gbkey=CDS;locus_tag=PA3157;product=acetyltransferase;protein_id=NP_251847.1;transl_table=11	PA3157	acetyltransferase	900	784	520	499.5	544	1102	989.5	593.5	544	521	1185	884	552.5	497.5	360	1125.5	843.5	641	777.5	697		4312.5	14561		700.533	-0.264613	0.202248	-1.30835	0.190753	0.999942	2.53367e-05		700.533	-0.128583	0.222092	-0.57896	0.562616	0.999931	2.98418e-05		700.533
NC_004629.1	RefSeq	CDS	110961	111212	+	ID=cds-YP_009639908.1;Parent=gene-PHIKZ_p35;Dbxref=GenBank:YP_009639908.1,GeneID:40340266;Name=YP_009639908.1;experiment=RNA sequence analysis;gbkey=CDS;locus_tag=PHIKZ_p35;product=PHIKZ109.1;protein_id=YP_009639908.1;transl_table=11	PHIKZ_p35	PHIKZ109.1	941	808.5	307	218.5	220.5	1151	1028	609.5	414.5	324	1134.5	852.5	294	146	107.5	1077	925.5	480.5	510.5	313.5		4303.5	11864		555.726	-0.251714	0.286824	-0.87759	0.380166	0.999942	2.53367e-05		555.726	-0.0317952	0.314479	-0.101104	0.919468	0.999931	2.98418e-05		555.726
NC_002516.2	RefSeq	CDS	4275422	4275970	-	ID=cds-NP_252508.1;Parent=gene-PA3819;Dbxref=GenBank:NP_252508.1,GeneID:879909;Name=NP_252508.1;Note='Product name confidence: class 4 (Homologs of previously reported genes of unknown function%2C or no similarity to any previously reported sequences)';gbkey=CDS;locus_tag=PA3819;product=hypothetical protein;protein_id=NP_252508.1;transl_table=11	PA3819	hypothetical protein	786	864	957	931	1383	1257	1447	1030	1133	1560	1011	1171	817	931	1026	1237	1180	1278	1774	2108		4291	23881		1159.63	0.330751	0.20274	1.63141	0.102804	0.999942	2.53367e-05		1159.63	0.114293	0.221428	0.516161	0.605742	0.999931	2.98418e-05		1159.63
NC_004629.1	RefSeq	CDS	228809	229276	+	ID=cds-NP_803797.1;Parent=gene-PHIKZ231;Dbxref=GenBank:NP_803797.1,GeneID:1258355;Name=NP_803797.1;experiment=RNA sequence analysis;gbkey=CDS;locus_tag=PHIKZ231;product=PHIKZ231;protein_id=NP_803797.1;transl_table=11	PHIKZ231	PHIKZ231	1154	1465.5	462	199	120	1049.5	1631.5	1763.5	1836	1636.5	1182	1376	655	146.5	61.5	870	1749	1159	2437.5	1621.5		4255.5	22575.5		1083.52	0.136496	0.419784	0.325158	0.745062	0.999942	2.53367e-05		1083.52	-0.0134685	0.459462	-0.0293136	0.976614	0.999931	2.98418e-05		1083.52
NC_004629.1	RefSeq	CDS	12584	14737	-	ID=cds-NP_803591.1;Parent=gene-PHIKZ025;Dbxref=GenBank:NP_803591.1,GeneID:1258246;Name=NP_803591.1;experiment=RNA sequence analysis;gbkey=CDS;locus_tag=PHIKZ025;product=terminase large subunit;protein_id=NP_803591.1;transl_table=11	PHIKZ025	terminase large subunit	975	1213	1573	3448	8048	1194	1296	1034	779	854	1065	1321	1478	1927.5	4361.5	1021	1112.5	1148.5	1108.33	827.5		4255	35784.8		1829.96	0.0402161	0.324672	0.123867	0.901421	0.999942	2.53367e-05		1829.96	-0.341647	0.355228	-0.961768	0.336166	0.999931	2.98418e-05		1829.96
NC_002516.2	RefSeq	CDS	4759574	4759924	-	ID=cds-NP_252937.1;Parent=gene-PA4247;Dbxref=GenBank:NP_252937.1,GeneID:881795;Name=NP_252937.1;Note=Product name confidence: class 2 (High similarity to functionally studied protein);gbkey=CDS;gene=rplR;locus_tag=PA4247;product=50S ribosomal protein L18;protein_id=NP_252937.1;transl_table=11	PA4247	50S ribosomal protein L18	933	839.5	610.5	636	564	1202.5	1281.5	791.5	872	905.5	995.5	928	623	600	461	1116.5	1068	787	1310.05	1138		4247.5	17663		851.574	0.00575121	0.180146	0.0319253	0.974532	0.999942	2.53367e-05		851.574	0.141959	0.197196	0.719885	0.471596	0.999931	2.98418e-05		851.574
NC_002516.2	RefSeq	CDS	4989305	4990285	+	ID=cds-NP_253147.1;Parent=gene-PA4457;Dbxref=GenBank:NP_253147.1,GeneID:881001;Name=NP_253147.1;Note=class 2: Function of highly similar gene experimentally demonstrated in another organism (and gene context consistent in terms of pathways its involved in (if known).;gbkey=CDS;locus_tag=PA4457;product=arabinose-5-phosphate isomerase KdsD;protein_id=NP_253147.1;transl_table=11	PA4457	arabinose-5-phosphate isomerase KdsD	867	944.5	982	890.5	1092.5	1209.5	1353	1039	1127	1549	1046.5	1090.5	817.5	828.5	758.056	1123	1221	1258	1607	1991		4246	22795.1		1113.2	0.184954	0.232347	0.796024	0.426018	0.999942	2.53367e-05		1113.2	0.0801365	0.25408	0.315398	0.752459	0.999931	2.98418e-05		1113.2
NC_002516.2	RefSeq	CDS	5757738	5761343	-	ID=cds-NP_253801.1;Parent=gene-PA5114;Dbxref=GenBank:NP_253801.1,GeneID:877642;Name=NP_253801.1;Note='Product name confidence: class 4 (Homologs of previously reported genes of unknown function%2C or no similarity to any previously reported sequences)';gbkey=CDS;locus_tag=PA5114;product=hypothetical protein;protein_id=NP_253801.1;transl_table=11	PA5114	hypothetical protein	834.5	901.5	914.023	900.5	1262.5	1058	1327	986	992	1250.5	1158.5	1186.5	802	952.567	1140.36	1191	1169	1252	1527.5	1689.5		4242	22495.5		1097.03	0.0705076	0.185975	0.379125	0.704595	0.999942	2.53367e-05		1097.03	0.00645325	0.203205	0.0317573	0.974666	0.999931	2.98418e-05		1097.03
NC_002516.2	RefSeq	CDS	652480	653772	-	ID=cds-NP_249285.1;Parent=gene-PA0594;Dbxref=GenBank:NP_249285.1,GeneID:879552;Name=NP_249285.1;Note=Product name confidence: class 2 (High similarity to functionally studied protein);gbkey=CDS;gene=surA;locus_tag=PA0594;product=chaperone SurA;protein_id=NP_249285.1;transl_table=11	PA0594	chaperone SurA	888.5	655	414.5	422.5	417	980.667	991	478	460	473	1162	913	438	522	443.5	1205.83	855.553	523	723	612		4237	13578.1		644.06	-0.351145	0.170732	-2.05671	0.0397144	0.999942	2.53367e-05		644.06	-0.0119526	0.187647	-0.0636973	0.949211	0.999931	2.98418e-05		644.06
NC_002516.2	RefSeq	CDS	3155072	3156256	-	ID=cds-NP_251488.1;Parent=gene-PA2798;Dbxref=GenBank:NP_251488.1,GeneID:878822;Name=NP_251488.1;Note='Product name confidence: class 3 (Function proposed based on presence of conserved amino acid motif%2C structural feature or limited sequence similarity to an experimentally studied gene)';gbkey=CDS;locus_tag=PA2798;product=two-component response regulator;protein_id=NP_251488.1;transl_table=11	PA2798	two-component response regulator	814.5	655	547.125	584.5	797.5	1126	1016.5	616.5	720.5	1040.5	1103.5	877	492	610	633.559	1167.5	964	747.5	990.5	1231		4211.5	16735.2		800.986	-0.0967127	0.176435	-0.54815	0.583589	0.999942	2.53367e-05		800.986	0.125421	0.19378	0.647235	0.51748	0.999931	2.98418e-05		800.986
NC_002516.2	RefSeq	CDS	3537808	3539124	-	ID=cds-NP_251844.1;Parent=gene-PA3154;Dbxref=GenBank:NP_251844.1,GeneID:882652;Name=NP_251844.1;Note=Product name confidence: class 1 (Function experimentally demonstrated in P. aeruginosa);gbkey=CDS;gene=wzy;locus_tag=PA3154;product=B-band O-antigen polymerase;protein_id=NP_251844.1;transl_table=11	PA3154	B-band O-antigen polymerase	874.5	675	367.5	327	352.5	1086	771	409	345.5	389	1259.5	745.5	398.5	323	190.5	946	756	423.5	522.333	405.5		4166	11567.3		549.027	-0.529014	0.275385	-1.92099	0.0547324	0.999942	2.53367e-05		549.027	-0.153363	0.302543	-0.506913	0.612216	0.999931	2.98418e-05		549.027
NC_004629.1	RefSeq	CDS	44971	45336	+	ID=cds-NP_803619.1;Parent=gene-PHIKZ053;Dbxref=GenBank:NP_803619.1,GeneID:1258244;Name=NP_803619.1;experiment=RNA sequence analysis;gbkey=CDS;locus_tag=PHIKZ053;product=PHIKZ053;protein_id=NP_803619.1;transl_table=11	PHIKZ053	PHIKZ053	980	1247	496	264	135	1072	1792	1924	1733	1521	1050	1253	595	242	70.5	1060	1800.33	1681	2512	1675		4162	23102.8		1107.01	0.475841	0.391844	1.21436	0.224609	0.999942	2.53367e-05		1107.01	0.259727	0.428781	0.605733	0.544692	0.999931	2.98418e-05		1107.01
NC_002516.2	RefSeq	CDS	945834	946907	+	ID=cds-NP_249556.1;Parent=gene-PA0865;Dbxref=GenBank:NP_249556.1,GeneID:882225;Name=NP_249556.1;Note=Product name confidence: class 2 (High similarity to functionally studied protein);gbkey=CDS;gene=hpd;locus_tag=PA0865;product=4-hydroxyphenylpyruvate dioxygenase;protein_id=NP_249556.1;transl_table=11	PA0865	4-hydroxyphenylpyruvate dioxygenase	908	655	542	547	653	1100.06	952.026	573	556	604	994	831	526	561	466	1146	731	689	834	747		4148.06	14615.1		704.85	-0.154963	0.191505	-0.809184	0.418409	0.999942	2.53367e-05		704.85	-0.0838943	0.210743	-0.398087	0.690566	0.999931	2.98418e-05		704.85
NC_004629.1	RefSeq	CDS	256151	256507	+	ID=cds-NP_803847.1;Parent=gene-PHIKZ281;Dbxref=GenBank:NP_803847.1,GeneID:1258372;Name=NP_803847.1;experiment=RNA sequence analysis;gbkey=CDS;locus_tag=PHIKZ281;product=PHIKZ281;protein_id=NP_803847.1;transl_table=11	PHIKZ281	PHIKZ281	1028.5	1416	636.5	308.5	260	1074	1346	1125.5	855	606.5	1131.5	1313.5	728	215	108.5	913	1306.5	1005.5	1012	662		4147	17052		829.46	-0.0710737	0.361314	-0.196709	0.844055	0.999942	2.53367e-05		829.46	-0.314018	0.395285	-0.794409	0.426957	0.999931	2.98418e-05		829.46
NC_002516.2	RefSeq	CDS	5087408	5089972	-	ID=cds-NP_253232.1;Parent=gene-PA4542;Dbxref=GenBank:NP_253232.1,GeneID:879457;Name=NP_253232.1;Note=Product name confidence: class 2 (High similarity to functionally studied protein);gbkey=CDS;gene=clpB;locus_tag=PA4542;product=chaperone protein ClpB;protein_id=NP_253232.1;transl_table=11	PA4542	chaperone protein ClpB	765	502	364	302	490	1057	756.045	315	390	1079	1044	678	324	329.08	516.5	1266	572	411	604	1497		4132	13261.6		614.447	-0.231842	0.265956	-0.87173	0.383356	0.999942	2.53367e-05		614.447	-0.0892008	0.292898	-0.304545	0.760713	0.999931	2.98418e-05		614.447
NC_004629.1	RefSeq	CDS	202841	203632	+	ID=cds-NP_803757.1;Parent=gene-PHIKZ191;Dbxref=GenBank:NP_803757.1,GeneID:1258239;Name=NP_803757.1;experiment=RNA sequence analysis;gbkey=CDS;locus_tag=PHIKZ191;product=PHIKZ191;protein_id=NP_803757.1;transl_table=11	PHIKZ191	PHIKZ191	1015	1703.5	1385.5	721	383.5	1040	1889	2031	2184	1850	1140	1439.5	1598	614	152.5	917	1847.5	1493.5	2959.5	1857		4112	28221		1408.35	0.395531	0.452439	0.874219	0.381999	0.999942	2.53367e-05		1408.35	-0.0299618	0.49509	-0.060518	0.951743	0.999931	2.98418e-05		1408.35
NC_002516.2	RefSeq	CDS	5240122	5240706	+	ID=cds-NP_253361.1;Parent=gene-PA4672;Dbxref=GenBank:NP_253361.1,GeneID:881396;Name=NP_253361.1;Note=Product name confidence: class 2 (High similarity to functionally studied protein);gbkey=CDS;locus_tag=PA4672;product=peptidyl-tRNA hydrolase;protein_id=NP_253361.1;transl_table=11	PA4672	peptidyl-tRNA hydrolase	946	812.5	546	580	538.5	1081	1446.5	742.5	696.5	666.5	843.5	1030.5	543.5	616.5	3502.5	1238	993.5	719	1561	750		4108.5	19854		934.097	0.0604575	0.426809	0.14165	0.887356	0.999942	2.53367e-05		934.097	0.133907	0.4673	0.286556	0.774453	0.999931	2.98418e-05		934.097
NC_002516.2	RefSeq	CDS	5902386	5904596	-	ID=cds-NP_253929.1;Parent=gene-PA5242;Dbxref=GenBank:NP_253929.1,GeneID:879700;Name=NP_253929.1;Note=Product name confidence: class 1 (Function experimentally demonstrated in P. aeruginosa);gbkey=CDS;gene=ppk;locus_tag=PA5242;product=polyphosphate kinase;protein_id=NP_253929.1;transl_table=11	PA5242	polyphosphate kinase	824.333	806.5	548	495	611.5	1029.5	1001	500	532	718	1084.5	1003	498.5	551.5	607.581	1166.5	895.028	610	890	817.5		4104.83	15189.9		725.52	-0.223287	0.161988	-1.37842	0.168074	0.999942	2.53367e-05		725.52	-0.186726	0.177277	-1.0533	0.292203	0.999931	2.98418e-05		725.52
NC_004629.1	RefSeq	CDS	90168	91097	+	ID=cds-NP_803656.1;Parent=gene-PHIKZ090;Dbxref=GenBank:NP_803656.1,GeneID:1258359;Name=NP_803656.1;experiment=ESI-MS/MS analysis;gbkey=CDS;locus_tag=PHIKZ090;product=PHIKZ090;protein_id=NP_803656.1;transl_table=11	PHIKZ090	PHIKZ090	1002	1156	2368	3763.5	7802.5	1063	1219	866.5	720.5	869	1028	1355	2522.5	3430.5	5277.5	1009	1030	1105	1024	772.5		4102	39384		2061.86	-0.123796	0.24689	-0.501423	0.616073	0.999942	2.53367e-05		2061.86	-0.422119	0.269845	-1.5643	0.117748	0.999931	2.98418e-05		2061.86
NC_002516.2	RefSeq	CDS	5333567	5334904	-	ID=cds-NP_253437.1;Parent=gene-PA4749;Dbxref=GenBank:NP_253437.1,GeneID:881713;Name=NP_253437.1;Note=Product name confidence: class 1 (Function experimentally demonstrated in P. aeruginosa);gbkey=CDS;gene=glmM;locus_tag=PA4749;product=phosphoglucosamine mutase;protein_id=NP_253437.1;transl_table=11	PA4749	phosphoglucosamine mutase	877	707.5	402.5	307	323.031	1018.1	927.5	367.5	337	432	1145.5	873.538	343.5	322.5	351.037	1036	755.5	404.5	571.5	497		4076.6	11999.7		564.003	-0.486969	0.210923	-2.30875	0.0209575	0.999942	2.53367e-05		564.003	-0.171389	0.231471	-0.740433	0.459037	0.999931	2.98418e-05		564.003
NC_002516.2	RefSeq	CDS	5674028	5675134	-	ID=cds-NP_253725.1;Parent=gene-PA5038;Dbxref=GenBank:NP_253725.1,GeneID:881253;Name=NP_253725.1;Note=Product name confidence: class 2 (High similarity to functionally studied protein);gbkey=CDS;gene=aroB;locus_tag=PA5038;product=3-dehydroquinate synthase;protein_id=NP_253725.1;transl_table=11	PA5038	3-dehydroquinate synthase	862.5	907	866	913.5	1130.5	1119.5	1315	988	1131	1638	1024	1204.5	826	782	970	1060.5	1010.5	1283.5	1596	2022.5		4066.5	22650.5		1104.65	0.115905	0.21248	0.545488	0.585418	0.999942	2.53367e-05		1104.65	-0.120661	0.232275	-0.519476	0.603429	0.999931	2.98418e-05		1104.65
NC_002516.2	RefSeq	CDS	6257305	6259197	-	ID=cds-NP_254252.1;Parent=gene-PA5565;Dbxref=GenBank:NP_254252.1,GeneID:877676;Name=NP_254252.1;Note=Product name confidence: class 2 (High similarity to functionally studied protein);gbkey=CDS;gene=gidA;locus_tag=PA5565;product=tRNA uridine 5-carboxymethylaminomethyl modification protein GidA;protein_id=NP_254252.1;transl_table=11	PA5565	tRNA uridine 5-carboxymethylaminomethyl modification protein GidA	789	831.5	599	576.5	618.5	1079.5	1227	702	634	828.5	1075	1014.5	599	540.5	583.625	1117	1007.5	807.5	908.5	1059.5		4060.5	16598.1		797.772	-0.0383378	0.144156	-0.265947	0.79028	0.999942	2.53367e-05		797.772	0.0140159	0.157329	0.0890862	0.929013	0.999931	2.98418e-05		797.772
NC_002516.2	RefSeq	CDS	4940535	4941788	-	ID=cds-NP_253098.1;Parent=gene-PA4408;Dbxref=GenBank:NP_253098.1,GeneID:881321;Name=NP_253098.1;Note=Product name confidence: class 2 (High similarity to functionally studied protein);gbkey=CDS;gene=ftsA;locus_tag=PA4408;product=cell division protein FtsA;protein_id=NP_253098.1;transl_table=11	PA4408	cell division protein FtsA	935	752.5	378.5	329.5	324.5	965	990	442.036	374	345	1041	952	412	347.5	371	1118.2	863	471.9	591	423.5		4059.2	12427.1		587.253	-0.391095	0.177636	-2.20166	0.0276894	0.999942	2.53367e-05		587.253	-0.133927	0.194647	-0.688047	0.491423	0.999931	2.98418e-05		587.253
NC_002516.2	RefSeq	CDS	5537319	5537738	-	ID=cds-NP_253622.1;Parent=gene-PA4935;Dbxref=GenBank:NP_253622.1,GeneID:877646;Name=NP_253622.1;Note=Product name confidence: class 2 (High similarity to functionally studied protein);gbkey=CDS;gene=rpsF;locus_tag=PA4935;product=30S ribosomal protein S6;protein_id=NP_253622.1;transl_table=11	PA4935	30S ribosomal protein S6	989	986.5	646.5	498	586.5	1082.5	1383	859.5	837.5	986	989	1155	679	526.5	611	988.5	1105.5	755	1414.5	1093		4049	18172		874.386	-0.0932681	0.187547	-0.497304	0.618975	0.999942	2.53367e-05		874.386	-0.0497016	0.204705	-0.242797	0.808163	0.999931	2.98418e-05		874.386
NC_002516.2	RefSeq	CDS	103350	103838	+	ID=cds-NP_248775.1;Parent=gene-PA0085;Dbxref=GenBank:NP_248775.1,GeneID:879446,PseudoCap:PA0085;Name=NP_248775.1;gbkey=CDS;gene=hcp1;locus_tag=PA0085;product=protein secretion apparatus assembly protein;protein_id=NP_248775.1;transl_table=11	PA0085	protein secretion apparatus assembly protein	915.5	949	722	506.5	430	1017.5	1087.5	650	650.5	476	988.5	1102.5	574	509.5	316	1124	872.5	764	1047.5	459.5		4045.5	15162.5		736.391	-0.150884	0.19606	-0.769579	0.44155	0.999942	2.53367e-05		736.391	-0.332998	0.214391	-1.55322	0.12037	0.999931	2.98418e-05		736.391
NC_002516.2	RefSeq	CDS	5952483	5952821	-	ID=cds-NP_253975.1;Parent=gene-PA5288;Dbxref=GenBank:NP_253975.1,GeneID:878342;Name=NP_253975.1;Note=Product name confidence: class 2 (High similarity to functionally studied protein);gbkey=CDS;gene=glnK;locus_tag=PA5288;product=nitrogen regulatory protein P-II 2;protein_id=NP_253975.1;transl_table=11	PA5288	nitrogen regulatory protein P-II 2	748	683	547	449.5	558	1052.5	871	518	512	518	1154.5	1044.5	508.5	347.5	258.5	1069.5	790	694	676	669.5		4024.5	13669.5		655.445	-0.22628	0.291398	-0.776531	0.437435	0.999942	2.53367e-05		655.445	-0.292968	0.319412	-0.917209	0.359033	0.999931	2.98418e-05		655.445
NC_002516.2	RefSeq	CDS	194757	196748	-	ID=cds-NP_248862.1;Parent=gene-PA0172;Dbxref=GenBank:NP_248862.1,GeneID:879545;Name=NP_248862.1;Note='Product name confidence: class 4 (Homologs of previously reported genes of unknown function%2C or no similarity to any previously reported sequences)';gbkey=CDS;locus_tag=PA0172;product=hypothetical protein;protein_id=NP_248862.1;transl_table=11	PA0172	hypothetical protein	719.5	842.611	800	623	648.5	1103.68	1143.5	896.5	944	1353.5	1106.5	1080	700.5	681.333	644.5	1094.04	980	1314	1657	1770.5		4023.72	20103.2		970.802	0.131147	0.173201	0.757198	0.448931	0.999942	2.53367e-05		970.802	-0.111707	0.189357	-0.589927	0.555239	0.999931	2.98418e-05		970.802
NC_004629.1	RefSeq	CDS	251801	252166	+	ID=cds-NP_803837.1;Parent=gene-PHIKZ271;Dbxref=GenBank:NP_803837.1,GeneID:1258489;Name=NP_803837.1;experiment=RNA sequence analysis;gbkey=CDS;locus_tag=PHIKZ271;product=PHIKZ271;protein_id=NP_803837.1;transl_table=11	PHIKZ271	PHIKZ271	1033	1145	534.5	299	316.5	968	1181.5	1057.5	882	611	1213	1141	689.5	227	177.5	782.5	1271.5	759.5	1159.5	562.5		3996.5	16011.5		777.665	-0.25902	0.342436	-0.756405	0.449406	0.999942	2.53367e-05		777.665	-0.156509	0.374807	-0.417573	0.676259	0.999931	2.98418e-05		777.665
NC_002516.2	RefSeq	CDS	5638949	5640592	+	ID=cds-NP_253703.1;Parent=gene-PA5016;Dbxref=GenBank:NP_253703.1,GeneID:881297;Name=NP_253703.1;Note=Product name confidence: class 1 (Function experimentally demonstrated in P. aeruginosa);gbkey=CDS;gene=aceF;locus_tag=PA5016;product=dihydrolipoamide acetyltransferase;protein_id=NP_253703.1;transl_table=11	PA5016	dihydrolipoamide acetyltransferase	855	789	484	604	664	1027	1346.33	561	720.125	913	1023	1006	466	574.2	746	1088.5	1129	655	1261	1044		3993.5	16956.2		804.586	-0.198639	0.142212	-1.39678	0.162479	0.999942	2.53367e-05		804.586	0.2064	0.15478	1.3335	0.182366	0.999931	2.98418e-05		804.586
NC_004629.1	RefSeq	CDS	249813	250244	+	ID=cds-NP_803832.1;Parent=gene-PHIKZ266;Dbxref=GenBank:NP_803832.1,GeneID:1258357;Name=NP_803832.1;experiment=RNA sequence analysis;gbkey=CDS;locus_tag=PHIKZ266;product=PHIKZ266;protein_id=NP_803832.1;transl_table=11	PHIKZ266	PHIKZ266	1034	1411.5	2746	2750.5	6348.5	998	1207	1170	964	829.5	1096.5	1344	2654	1643	5267.5	852.5	1201	1019	1317.5	953		3981	36807		1910.09	-0.0799035	0.326154	-0.244987	0.806467	0.999942	2.53367e-05		1910.09	-0.463033	0.356777	-1.29782	0.194349	0.999931	2.98418e-05		1910.09
NC_004629.1	RefSeq	CDS	239159	239593	+	ID=cds-NP_803811.1;Parent=gene-PHIKZ245;Dbxref=GenBank:NP_803811.1,GeneID:1258230;Name=NP_803811.1;experiment=RNA sequence analysis;gbkey=CDS;locus_tag=PHIKZ245;product=PHIKZ245;protein_id=NP_803811.1;transl_table=11	PHIKZ245	PHIKZ245	1062.5	1748.5	932.5	450	284.5	918.5	1773.5	2170	2242	1733	1129.5	1651	1073	398.5	144.9	855.5	1799.5	1465	3086.5	1682		3966	26600.4		1307.12	0.377153	0.458713	0.822197	0.410965	0.999942	2.53367e-05		1307.12	-0.195095	0.501977	-0.388654	0.697532	0.999931	2.98418e-05		1307.12
NC_004629.1	RefSeq	CDS	240689	241096	+	ID=cds-NP_803813.1;Parent=gene-PHIKZ247;Dbxref=GenBank:NP_803813.1,GeneID:1258228;Name=NP_803813.1;experiment=RNA sequence analysis;gbkey=CDS;locus_tag=PHIKZ247;product=PHIKZ247;protein_id=NP_803813.1;transl_table=11	PHIKZ247	PHIKZ247	984.5	900.5	310	188	201.5	987	1053	690.5	578.5	444.5	1112	1032.5	328.5	145.5	130	869.5	1012.5	537	718	456.5		3953	12680		598.309	-0.383903	0.243696	-1.57534	0.115178	0.999942	2.53367e-05		598.309	-0.159585	0.266739	-0.598281	0.549652	0.999931	2.98418e-05		598.309
NC_004629.1	RefSeq	CDS	166644	167831	+	ID=cds-NP_803729.1;Parent=gene-PHIKZ163;Dbxref=GenBank:NP_803729.1,GeneID:1258338;Name=NP_803729.1;experiment=ESI-MS/MS analysis;gbkey=CDS;locus_tag=PHIKZ163;product=internal head protein;protein_id=NP_803729.1;transl_table=11	PHIKZ163	internal head protein	945	1372.5	5180	9098.5	18125	1013	1243	856.5	832.5	992	1031.5	1486	4921	7061.33	11923	960	1076.5	1104.5	1066.5	1044.5		3949.5	71332.8		3833.48	-0.128923	0.25804	-0.499624	0.61734	0.999942	2.53367e-05		3833.48	-0.569345	0.281729	-2.0209	0.0432905	0.999931	2.98418e-05		3833.48
NC_002516.2	RefSeq	CDS	1752903	1753418	-	ID=cds-NP_250301.1;Parent=gene-PA1610;Dbxref=GenBank:NP_250301.1,GeneID:881984;Name=NP_250301.1;Note=Product name confidence: class 1 (Function experimentally demonstrated in P. aeruginosa);gbkey=CDS;gene=fabA;locus_tag=PA1610;product=3-hydroxydecanoyl-ACP dehydratase;protein_id=NP_250301.1;transl_table=11	PA1610	3-hydroxydecanoyl-ACP dehydratase	1025	923	594	474.5	703	976.5	1498	736	675.5	616	1006.67	1083	511	475	761.9	935	1113	792.5	1146	763.5		3943.17	16809.1		804.176	-0.292918	0.175724	-1.66693	0.0955288	0.999942	2.53367e-05		804.176	0.108333	0.191607	0.565393	0.571807	0.999931	2.98418e-05		804.176
NC_002516.2	RefSeq	CDS	3327189	3328169	-	ID=cds-NP_251659.1;Parent=gene-PA2969;Dbxref=GenBank:NP_251659.1,GeneID:880143;Name=NP_251659.1;Note=Product name confidence: class 2 (High similarity to functionally studied protein);gbkey=CDS;gene=plsX;locus_tag=PA2969;product=phosphate acyltransferase;protein_id=NP_251659.1;transl_table=11	PA2969	phosphate acyltransferase	924	755.5	571.5	459	452.5	955.5	1270.5	627.5	598	561.5	965.5	932.5	530.5	601.5	1211	1080.75	903.091	567.5	1077.5	673		3925.75	15718.3		750.41	-0.208848	0.266769	-0.78288	0.433698	0.999942	2.53367e-05		750.41	0.0929567	0.292075	0.318264	0.750285	0.999931	2.98418e-05		750.41
NC_002516.2	RefSeq	CDS	4765713	4766012	-	ID=cds-NP_252951.1;Parent=gene-PA4261;Dbxref=GenBank:NP_252951.1,GeneID:881753;Name=NP_252951.1;Note=Product name confidence: class 2 (High similarity to functionally studied protein);gbkey=CDS;gene=rplW;locus_tag=PA4261;product=50S ribosomal protein L23;protein_id=NP_252951.1;transl_table=11	PA4261	50S ribosomal protein L23	872.5	748	497	446	477	1033.5	897.5	549.5	554.5	668.5	1048	785.5	481.5	420.5	306	966.5	816.5	577.5	774.5	708		3920.5	13628.5		655.924	-0.293326	0.22104	-1.32703	0.1845	0.999942	2.53367e-05		655.924	-0.106473	0.242605	-0.438873	0.660754	0.999931	2.98418e-05		655.924
NC_002516.2	RefSeq	CDS	3370100	3372706	-	ID=cds-NP_251701.1;Parent=gene-PA3011;Dbxref=GenBank:NP_251701.1,GeneID:880353;Name=NP_251701.1;Note=Product name confidence: class 2 (High similarity to functionally studied protein);gbkey=CDS;gene=topA;locus_tag=PA3011;product=DNA topoisomerase I;protein_id=NP_251701.1;transl_table=11	PA3011	DNA topoisomerase I	823	625	415	449	656	1032	886.05	446.5	461	506	989	769	399	522	480	1070	726.059	533.5	708	565		3914	13061.1		623.582	-0.244643	0.20768	-1.17798	0.238806	0.999942	2.53367e-05		623.582	-0.0517465	0.228285	-0.226675	0.820676	0.999931	2.98418e-05		623.582
NC_004629.1	RefSeq	CDS	253527	253886	+	ID=cds-NP_803841.1;Parent=gene-PHIKZ275;Dbxref=GenBank:NP_803841.1,GeneID:1258253;Name=NP_803841.1;experiment=RNA sequence analysis;gbkey=CDS;locus_tag=PHIKZ275;product=PHIKZ275;protein_id=NP_803841.1;transl_table=11	PHIKZ275	PHIKZ275	955	1167.5	843	483	342.5	904.5	1060.5	829.5	635	436.5	1176	1116	1044	356	184.5	857	1170.5	643.5	867	498		3892.5	15569.5		773.38	-0.340091	0.304055	-1.11852	0.263346	0.999942	2.53367e-05		773.38	-0.294954	0.332597	-0.886822	0.375175	0.999931	2.98418e-05		773.38
NC_002516.2	RefSeq	CDS	6170176	6171510	-	ID=cds-NP_254166.1;Parent=gene-PA5479;Dbxref=GenBank:NP_254166.1,GeneID:877684;Name=NP_254166.1;Note=Product name confidence: class 2 (High similarity to functionally studied protein);gbkey=CDS;gene=gltP;locus_tag=PA5479;product=glutamate/aspartate:proton symporter;protein_id=NP_254166.1;transl_table=11	PA5479	glutamate/aspartate:proton symporter	813	680	587	484	625	1107	1146	745	636	684	874	978	507	556	540.017	1095	976	854.25	986	827		3889	15700.3		754.628	0.119154	0.164623	0.723799	0.469189	0.999942	2.53367e-05		754.628	0.109148	0.180058	0.606184	0.544392	0.999931	2.98418e-05		754.628
NC_002516.2	RefSeq	CDS	1665065	1665934	+	ID=cds-NP_250219.1;Parent=gene-PA1528;Dbxref=GenBank:NP_250219.1,GeneID:879535;Name=NP_250219.1;Note=Product name confidence: class 2 (High similarity to functionally studied protein);gbkey=CDS;gene=zipA;locus_tag=PA1528;product=cell division protein ZipA;protein_id=NP_250219.1;transl_table=11	PA1528	cell division protein ZipA	713	732.5	571	608	837	999	996	656	705	935	1001	945	576	674	701	1174.1	852	767.5	1137.33	1180		3887.1	16760.4		806.579	0.039285	0.149555	0.262679	0.792798	0.999942	2.53367e-05		806.579	-0.114731	0.163761	-0.700603	0.483551	0.999931	2.98418e-05		806.579
NC_004629.1	RefSeq	CDS	208214	210163	-	ID=cds-NP_803767.1;Parent=gene-PHIKZ201;Dbxref=GenBank:NP_803767.1,GeneID:1258416;Name=NP_803767.1;experiment=ESI-MS/MS analysis;gbkey=CDS;locus_tag=PHIKZ201;product=virion structural protein;protein_id=NP_803767.1;transl_table=11	PHIKZ201	virion structural protein	961	1351	4893	7731	17917.5	989	1090	790.5	715.5	826.5	1048.5	1441.5	5095	7621.5	13901	885.5	914.5	993.5	1010	834.5		3884	71010.5		3789.58	-0.242246	0.220094	-1.10065	0.271051	0.999942	2.53367e-05		3789.58	-0.750186	0.240256	-3.12245	0.00179352	0.252485	0.597764		3789.58
NC_002516.2	RefSeq	CDS	1399231	1400505	-	ID=cds-NP_249979.1;Parent=gene-PA1288;Dbxref=GenBank:NP_249979.1,GeneID:881473;Name=NP_249979.1;Note='Product name confidence: class 3 (Function proposed based on presence of conserved amino acid motif%2C structural feature or limited sequence similarity to an experimentally studied gene)';gbkey=CDS;locus_tag=PA1288;product=hypothetical protein;protein_id=NP_249979.1;transl_table=11	PA1288	hypothetical protein	773.5	671.2	508.545	492.5	579	1026.5	960.5	535	530	535	967.5	761	523.5	487.5	367.333	1115.5	1002.7	629.5	749.5	598		3883	13813.8		664.839	-0.0957792	0.224523	-0.426589	0.669678	0.999942	2.53367e-05		664.839	0.20452	0.246091	0.831077	0.40593	0.999931	2.98418e-05		664.839
NC_002516.2	RefSeq	CDS	3707090	3709942	+	ID=cds-NP_251998.1;Parent=gene-PA3308;Dbxref=GenBank:NP_251998.1,GeneID:882473;Name=NP_251998.1;Note=Product name confidence: class 2 (High similarity to functionally studied protein);gbkey=CDS;locus_tag=PA3308;product=RNA polymerase-associated protein RapA;protein_id=NP_251998.1;transl_table=11	PA3308	RNA polymerase-associated protein RapA	897	782	611	511	632	1049	1228	725	652	837	943	929	572	524	481.333	987	971	811	934	1029		3876	16105.3		776.822	-0.0937	0.18805	-0.498273	0.618292	0.999942	2.53367e-05		776.822	0.0954003	0.205725	0.463727	0.642844	0.999931	2.98418e-05		776.822
NC_004629.1	RefSeq	CDS	223952	224299	+	ID=cds-NP_803787.1;Parent=gene-PHIKZ221;Dbxref=GenBank:NP_803787.1,GeneID:1258364;Name=NP_803787.1;experiment=RNA sequence analysis;gbkey=CDS;locus_tag=PHIKZ221;product=PHIKZ221;protein_id=NP_803787.1;transl_table=11	PHIKZ221	PHIKZ221	1003.5	1392	742	413	928.5	892	1658.5	1704	1752.5	1367	1098.5	1445.5	922	353.5	459.5	879.75	1611.5	1494	2259	1419.5		3873.75	23795.8		1162.02	0.215675	0.415606	0.51894	0.603802	0.999942	2.53367e-05		1162.02	-0.0584059	0.454738	-0.128438	0.897802	0.999931	2.98418e-05		1162.02
NC_002516.2	RefSeq	CDS	1257772	1257981	+	ID=cds-NP_249850.1;Parent=gene-PA1159;Dbxref=GenBank:NP_249850.1,GeneID:877579;Name=NP_249850.1;Note='Product name confidence: class 3 (Function proposed based on presence of conserved amino acid motif%2C structural feature or limited sequence similarity to an experimentally studied gene)';gbkey=CDS;locus_tag=PA1159;product=cold-shock protein;protein_id=NP_249850.1;transl_table=11	PA1159	cold-shock protein	836	755	548	516	683	1098	1265	581	568	498	1008	1116	500	516	677	931	792	657	892	623		3873	15060		721.284	-0.193226	0.178369	-1.08329	0.278679	0.999942	2.53367e-05		721.284	-0.128976	0.194865	-0.661876	0.508051	0.999931	2.98418e-05		721.284
NC_002516.2	RefSeq	CDS	5542073	5543365	-	ID=cds-NP_253625.1;Parent=gene-PA4938;Dbxref=GenBank:NP_253625.1,GeneID:877657;Name=NP_253625.1;Note=Product name confidence: class 2 (High similarity to functionally studied protein);gbkey=CDS;gene=purA;locus_tag=PA4938;product=adenylosuccinate synthetase;protein_id=NP_253625.1;transl_table=11	PA4938	adenylosuccinate synthetase	808.5	703.5	516.5	455.5	569.5	945	1015.5	567.5	673	674.5	991	814.5	526	570.5	456	1121.5	866	682.5	1034.5	847.5		3866	14839		712.043	-0.15611	0.16276	-0.95914	0.337488	0.999942	2.53367e-05		712.043	0.046769	0.17853	0.261967	0.793347	0.999931	2.98418e-05		712.043
NC_002516.2	RefSeq	CDS	2962303	2964579	-	ID=cds-NP_251310.1;Parent=gene-PA2620;Dbxref=GenBank:NP_251310.1,GeneID:882326;Name=NP_251310.1;Note=Product name confidence: class 2 (High similarity to functionally studied protein);gbkey=CDS;gene=clpA;locus_tag=PA2620;product=ATP-binding protease component ClpA;protein_id=NP_251310.1;transl_table=11	PA2620	ATP-binding protease component ClpA	793	721	614	479	707.5	996.062	1036.5	561.7	579.5	628.5	1006	913	484.5	600.5	739.682	1063.75	862	630.2	936	797		3858.81	15149.4		726.947	-0.158173	0.140968	-1.12205	0.261842	0.999942	2.53367e-05		726.947	-0.0420768	0.154356	-0.272595	0.785164	0.999931	2.98418e-05		726.947
NC_002516.2	RefSeq	CDS	1661412	1664900	+	ID=cds-NP_250218.1;Parent=gene-PA1527;Dbxref=GenBank:NP_250218.1,GeneID:879466;Name=NP_250218.1;Note='Product name confidence: class 4 (Homologs of previously reported genes of unknown function%2C or no similarity to any previously reported sequences)';gbkey=CDS;locus_tag=PA1527;product=hypothetical protein;protein_id=NP_250218.1;transl_table=11	PA1527	hypothetical protein	732.067	676	465	479	596.5	973	957	518.5	543.5	619.5	1052	835.5	430.5	465.5	549.518	1097.5	799.5	611	867.5	923		3854.57	14191.6		675.093	-0.166657	0.164184	-1.01507	0.310075	0.999942	2.53367e-05		675.093	-0.0429207	0.180202	-0.238181	0.811741	0.999931	2.98418e-05		675.093
NC_002516.2	RefSeq	CDS	158199	158762	+	ID=cds-NP_248829.1;Parent=gene-PA0139;Dbxref=GenBank:NP_248829.1,GeneID:879431;Name=NP_248829.1;Note=Product name confidence: class 2 (High similarity to functionally studied protein);gbkey=CDS;gene=ahpC;locus_tag=PA0139;product=alkyl hydroperoxide reductase;protein_id=NP_248829.1;transl_table=11	PA0139	alkyl hydroperoxide reductase	818	745	560	587	843	993.333	1101	692	658	806	1118	1018	550	681	596.25	918.053	882	703	939	955		3847.39	16163.6		781.905	-0.22733	0.196293	-1.15812	0.246816	0.999942	2.53367e-05		781.905	-0.0851168	0.214927	-0.396026	0.692086	0.999931	2.98418e-05		781.905
NC_004629.1	RefSeq	CDS	237340	237777	+	ID=cds-NP_803808.1;Parent=gene-PHIKZ242;Dbxref=GenBank:NP_803808.1,GeneID:1258278;Name=NP_803808.1;experiment=RNA sequence analysis;gbkey=CDS;locus_tag=PHIKZ242;product=PHIKZ242;protein_id=NP_803808.1;transl_table=11	PHIKZ242	PHIKZ242	924.5	1255.5	1307	717.5	203	980.5	1370	1490	1549	1391.5	1029	1286.5	1402.5	510	92.5	911	1518	1259.5	1932.5	1412		3845	22542		1132.06	0.249592	0.395603	0.630915	0.528096	0.999942	2.53367e-05		1132.06	-0.0703617	0.432842	-0.162557	0.870867	0.999931	2.98418e-05		1132.06
NC_002516.2	RefSeq	CDS	5447648	5448646	+	ID=cds-NP_253539.1;Parent=gene-PA4852;Dbxref=GenBank:NP_253539.1,GeneID:878659;Name=NP_253539.1;Note='Product name confidence: class 4 (Homologs of previously reported genes of unknown function%2C or no similarity to any previously reported sequences)';gbkey=CDS;locus_tag=PA4852;product=hypothetical protein;protein_id=NP_253539.1;transl_table=11	PA4852	hypothetical protein	739	703.5	627	522.5	681	957	1198	724.05	918	1516	1031.5	967	639	723.5	1010.33	1110.5	1040.5	998	1581.25	1915.5		3838	19603.1		935.251	-0.00723433	0.166734	-0.0433884	0.965392	0.999942	2.53367e-05		935.251	0.172564	0.182198	0.947126	0.343575	0.999931	2.98418e-05		935.251
NC_004629.1	RefSeq	CDS	246758	247117	+	ID=cds-NP_803826.1;Parent=gene-PHIKZ260;Dbxref=GenBank:NP_803826.1,GeneID:1258478;Name=NP_803826.1;experiment=RNA sequence analysis;gbkey=CDS;locus_tag=PHIKZ260;product=PHIKZ260;protein_id=NP_803826.1;transl_table=11	PHIKZ260	PHIKZ260	832	843.5	393	199	153.5	1013	929	708	559.611	472.5	1063.5	836	439	152	61.5	924	894	616.5	855	520		3832.5	12464.6		592.575	-0.176988	0.294757	-0.600455	0.548203	0.999942	2.53367e-05		592.575	-0.149493	0.322998	-0.46283	0.643487	0.999931	2.98418e-05		592.575
NC_002516.2	RefSeq	CDS	4197169	4198542	-	ID=cds-NP_252435.1;Parent=gene-PA3746;Dbxref=GenBank:NP_252435.1,GeneID:880310;Name=NP_252435.1;Note=Product name confidence: class 2 (High similarity to functionally studied protein);gbkey=CDS;gene=ffh;locus_tag=PA3746;product=signal recognition particle protein Ffh;protein_id=NP_252435.1;transl_table=11	PA3746	signal recognition particle protein Ffh	788	775.2	654	665	832.048	977	1110	711	794	1184	962	1014	581.05	723	961	1099.12	917.045	966.5	1321	1466		3826.12	18501		891.191	-0.0062384	0.124839	-0.0499716	0.960145	0.999942	2.53367e-05		891.191	-0.0761059	0.136175	-0.558885	0.57624	0.999931	2.98418e-05		891.191
NC_002516.2	RefSeq	CDS	3585477	3587303	-	ID=cds-NP_251884.1;Parent=gene-PA3194;Dbxref=GenBank:NP_251884.1,GeneID:882909;Name=NP_251884.1;Note=Product name confidence: class 1 (Function experimentally demonstrated in P. aeruginosa);gbkey=CDS;gene=edd;locus_tag=PA3194;product=phosphogluconate dehydratase;protein_id=NP_251884.1;transl_table=11	PA3194	phosphogluconate dehydratase	739	676	494	498	561	1001	981	528.5	563	693	992	1015	473	542	612	1087	825	645	850	858		3819	14633.5		699.034	-0.110878	0.145728	-0.760854	0.446744	0.999942	2.53367e-05		699.034	-0.149925	0.159429	-0.940387	0.347019	0.999931	2.98418e-05		699.034
NC_002516.2	RefSeq	CDS	4764588	4764863	-	ID=cds-NP_252949.1;Parent=gene-PA4259;Dbxref=GenBank:NP_252949.1,GeneID:881748;Name=NP_252949.1;Note=Product name confidence: class 2 (High similarity to functionally studied protein);gbkey=CDS;gene=rpsS;locus_tag=PA4259;product=30S ribosomal protein S19;protein_id=NP_252949.1;transl_table=11	PA4259	30S ribosomal protein S19	875	739	460	420	468	926.5	934	549	551.5	589.5	957	819	487.548	390.5	397	1055.5	764	476.5	912.5	706.5		3814	13478.5		644.747	-0.247877	0.168293	-1.47289	0.14078	0.999942	2.53367e-05		644.747	-0.1453	0.184797	-0.786269	0.43171	0.999931	2.98418e-05		644.747
NC_004629.1	RefSeq	CDS	241109	241468	+	ID=cds-NP_803814.1;Parent=gene-PHIKZ248;Dbxref=GenBank:NP_803814.1,GeneID:1258200;Name=NP_803814.1;experiment=RNA sequence analysis;gbkey=CDS;locus_tag=PHIKZ248;product=PHIKZ248;protein_id=NP_803814.1;transl_table=11	PHIKZ248	PHIKZ248	916.5	904.5	333	175	203.5	937.5	1017	724.5	592	489.5	1106	912	355	125	130.5	847	1056.5	503	774.5	473		3807	12575.5		595.034	-0.335322	0.265876	-1.2612	0.207238	0.999942	2.53367e-05		595.034	-0.0694029	0.291051	-0.238456	0.811527	0.999931	2.98418e-05		595.034
NC_002516.2	RefSeq	CDS	5146907	5148571	-	ID=cds-NP_253285.1;Parent=gene-PA4595;Dbxref=GenBank:NP_253285.1,GeneID:881059;Name=NP_253285.1;Note='Product name confidence: class 3 (Function proposed based on presence of conserved amino acid motif%2C structural feature or limited sequence similarity to an experimentally studied gene)';gbkey=CDS;locus_tag=PA4595;product=ABC transporter ATP-binding protein;protein_id=NP_253285.1;transl_table=11	PA4595	ABC transporter ATP-binding protein	718	722	580	632	938	1063.17	964	631	712	885	893	873	592	613	796.3	1130.08	891	792	1016.25	1161		3804.25	16602.8		801.343	0.112825	0.160991	0.700816	0.483418	0.999942	2.53367e-05		801.343	-0.0365433	0.176187	-0.207412	0.835688	0.999931	2.98418e-05		801.343
NC_002516.2	RefSeq	CDS	1185060	1186484	+	ID=cds-NP_249785.1;Parent=gene-PA1094;Dbxref=GenBank:NP_249785.1,GeneID:881775;Name=NP_249785.1;Note=flagellar capping protein FliD;gbkey=CDS;gene=fliD;locus_tag=PA1094;product=B-type flagellar hook-associated protein;protein_id=NP_249785.1;transl_table=11	PA1094	B-type flagellar hook-associated protein	810	821	582.5	434.333	400	1007.5	1165	624.5	591	538.5	940.5	922	580	471.5	248	1038.5	939	709.5	917	627.5		3796.5	14367.8		692.568	-0.085034	0.202237	-0.420467	0.674145	0.999942	2.53367e-05		692.568	0.00182237	0.221037	0.00824461	0.993422	0.999931	2.98418e-05		692.568
NC_002516.2	RefSeq	CDS	3536576	3537811	-	ID=cds-NP_251843.1;Parent=gene-PA3153;Dbxref=GenBank:NP_251843.1,GeneID:882590;Name=NP_251843.1;Note=Product name confidence: class 1 (Function experimentally demonstrated in P. aeruginosa);gbkey=CDS;gene=wzx;locus_tag=PA3153;product=O-antigen translocase;protein_id=NP_251843.1;transl_table=11	PA3153	O-antigen translocase	830.5	560	265	260	270.5	991	666.5	305	255	271	1069.5	614.5	309	255.5	161.5	898	583.5	343	393	288		3789	9590		451.481	-0.548651	0.285992	-1.91841	0.0550591	0.999942	2.53367e-05		451.481	-0.175283	0.314665	-0.557046	0.577496	0.999931	2.98418e-05		451.481
NC_002516.2	RefSeq	CDS	2208169	2211306	-	ID=cds-NP_250708.1;Parent=gene-PA2018;Dbxref=GenBank:NP_250708.1,GeneID:878882;Name=NP_250708.1;Note=Product name confidence: class 2 (High similarity to functionally studied protein);gbkey=CDS;locus_tag=PA2018;product=multidrug efflux protein;protein_id=NP_250708.1;transl_table=11	PA2018	multidrug efflux protein	806	486	221.5	188.5	124.091	818.25	653	270.75	205.5	141	931.2	602.571	294	224.5	179.05	1209.83	625	383	347	144.5		3765.28	8855.25		411.523	-0.394185	0.297009	-1.32718	0.184449	0.999942	2.53367e-05		411.523	-0.0187325	0.326717	-0.0573356	0.954278	0.999931	2.98418e-05		411.523
NC_004629.1	RefSeq	CDS	206484	206972	+	ID=cds-NP_803764.1;Parent=gene-PHIKZ198;Dbxref=GenBank:NP_803764.1,GeneID:1258201;Name=NP_803764.1;experiment=RNA sequence analysis;gbkey=CDS;locus_tag=PHIKZ198;product=PHIKZ198;protein_id=NP_803764.1;transl_table=11	PHIKZ198	PHIKZ198	873.5	1034.5	1863	3575.5	17978	1007.5	1102.5	894.5	748	751.5	947	1230	1762	2047.5	9454.5	937	1010	1179.5	961	794.5		3765	50151.5		2525.72	0.00422151	0.321045	0.0131493	0.989509	0.999942	2.53367e-05		2525.72	-0.356315	0.351193	-1.01458	0.310304	0.999931	2.98418e-05		2525.72
NC_004629.1	RefSeq	CDS	110467	110889	+	ID=cds-NP_803675.1;Parent=gene-PHIKZ109;Dbxref=GenBank:NP_803675.1,GeneID:1258476;Name=NP_803675.1;experiment=RNA sequence analysis;gbkey=CDS;locus_tag=PHIKZ109;product=PHIKZ109;protein_id=NP_803675.1;transl_table=11	PHIKZ109	PHIKZ109	923	715	262.5	189.5	201	889	766	494	365.5	275.5	1116	681	281.5	118.5	83.5	822.5	722.5	421.5	480	248.5		3750.5	10056.5		474.951	-0.58292	0.321436	-1.81348	0.0697574	0.999942	2.53367e-05		474.951	-0.179929	0.352759	-0.510062	0.610008	0.999931	2.98418e-05		474.951
NC_002516.2	RefSeq	CDS	83380	85092	-	ID=cds-NP_248761.1;Parent=gene-PA0071;Dbxref=GenBank:NP_248761.1,GeneID:879195;Name=NP_248761.1;Note='Product name confidence: class 4 (Homologs of previously reported genes of unknown function%2C or no similarity to any previously reported sequences)';gbkey=CDS;locus_tag=PA0071;product=hypothetical protein;protein_id=NP_248761.1;transl_table=11	PA0071	hypothetical protein	811.5	865	714.5	766.75	909	1042	1213.9	771.5	785.5	831.5	877.5	880.5	692	545	568.5	1010	904.5	842.5	1052	1152.5		3741	17236.2		842.103	0.0717032	0.257501	0.278458	0.780661	0.999942	2.53367e-05		842.103	-0.00406516	0.281714	-0.0144301	0.988487	0.999931	2.98418e-05		842.103
NC_002516.2	RefSeq	CDS	1919322	1919576	+	ID=cds-NP_250465.1;Parent=gene-PA1774;Dbxref=GenBank:NP_250465.1,GeneID:878580;Name=NP_250465.1;Note=Product name confidence: class 1: Function experimentally demonstrated in P. aeruginosa;gbkey=CDS;gene=crfX;locus_tag=PA1774;product=hypothetical protein;protein_id=NP_250465.1;transl_table=11	PA1774	hypothetical protein	900	733.5	597.5	560	804	1016	1280.5	817	695.5	749.5	911	964	609.5	442.5	413	906	1012	931.5	999.5	958		3733	16300.5		789.689	-0.0571457	0.282551	-0.202249	0.839722	0.999942	2.53367e-05		789.689	0.174021	0.309287	0.562651	0.573672	0.999931	2.98418e-05		789.689
NC_002516.2	RefSeq	CDS	5551681	5553108	-	ID=cds-NP_253634.1;Parent=gene-PA4947;Dbxref=GenBank:NP_253634.1,GeneID:878469;Name=NP_253634.1;Note=Product name confidence: class 2 (High similarity to functionally studied protein);gbkey=CDS;gene=amiB;locus_tag=PA4947;product=N-acetylmuramoyl-L-alanine amidase;protein_id=NP_253634.1;transl_table=11	PA4947	N-acetylmuramoyl-L-alanine amidase	800.5	717	674	721	1151	972.5	1094.5	678.5	746.7	1009.5	889	862.5	539	680.5	1008.5	1064.5	929.5	841	1151.5	1300.5		3726.5	17831.7		862.012	-0.00342266	0.165555	-0.0206739	0.983506	0.999942	2.53367e-05		862.012	0.0976428	0.181135	0.539062	0.589844	0.999931	2.98418e-05		862.012
NC_002516.2	RefSeq	CDS	82404	83318	-	ID=cds-NP_248760.1;Parent=gene-PA0070;Dbxref=GenBank:NP_248760.1,GeneID:879190;Name=NP_248760.1;Note='Product name confidence: class 4 (Homologs of previously reported genes of unknown function%2C or no similarity to any previously reported sequences)';gbkey=CDS;locus_tag=PA0070;product=hypothetical protein;protein_id=NP_248760.1;transl_table=11	PA0070	hypothetical protein	729	737.5	530.5	372.02	351	971.75	1164.83	563.5	445	411.5	911	909	450	542.5	616.5	1101	841	598.5	985.5	453		3712.75	13684.6		650.613	-0.0206928	0.215301	-0.0961109	0.923432	0.999942	2.53367e-05		650.613	0.0142393	0.235384	0.0604939	0.951762	0.999931	2.98418e-05		650.613
NC_002516.2	RefSeq	CDS	5572222	5574486	-	ID=cds-NP_253651.1;Parent=gene-PA4964;Dbxref=GenBank:NP_253651.1,GeneID:879741;Name=NP_253651.1;Note=Product name confidence: class 1 (Function experimentally demonstrated in P. aeruginosa);gbkey=CDS;gene=parC;locus_tag=PA4964;product=DNA topoisomerase IV subunit A;protein_id=NP_253651.1;transl_table=11	PA4964	DNA topoisomerase IV subunit A	794.5	674	558	446.5	608	955.75	974	513	477	441.833	1002.5	907.577	444.5	438.533	559	953.543	755.5	614	734.5	582.5		3706.29	13434.7		644.854	-0.270495	0.160099	-1.68955	0.0911142	0.999942	2.53367e-05		644.854	-0.129143	0.175526	-0.735749	0.461884	0.999931	2.98418e-05		644.854
NC_002516.2	RefSeq	CDS	4962273	4963055	-	ID=cds-NP_253119.1;Parent=gene-PA4429;Dbxref=GenBank:NP_253119.1,GeneID:881210;Name=NP_253119.1;Note='Product name confidence: class 3 (Function proposed based on presence of conserved amino acid motif%2C structural feature or limited sequence similarity to an experimentally studied gene)';gbkey=CDS;locus_tag=PA4429;product=cytochrome C1;protein_id=NP_253119.1;transl_table=11	PA4429	cytochrome C1	795	738.059	480.5	381	524	1002.5	1089.5	619.5	504	498.5	1021.5	813.5	528.5	548	554.5	876.5	946.5	700.833	900	638.5		3695.5	14160.9		679.31	-0.212259	0.16958	-1.25167	0.210691	0.999942	2.53367e-05		679.31	0.125903	0.185612	0.67831	0.497575	0.999931	2.98418e-05		679.31
NC_002516.2	RefSeq	CDS	4291356	4294208	+	ID=cds-NP_252523.1;Parent=gene-PA3834;Dbxref=GenBank:NP_252523.1,GeneID:879905;Name=NP_252523.1;Note=Product name confidence: class 2 (High similarity to functionally studied protein);gbkey=CDS;gene=valS;locus_tag=PA3834;product=valine--tRNA ligase;protein_id=NP_252523.1;transl_table=11	PA3834	valine--tRNA ligase	750	632.194	560	539.5	609.5	899.5	982.5	652.5	623.125	844.5	948	762.5	527	658.25	584.734	1097	868.841	650	1030	990.5		3694.5	15210.1		733.346	-0.041205	0.136815	-0.301173	0.763283	0.999942	2.53367e-05		733.346	0.151464	0.150415	1.00697	0.313948	0.999931	2.98418e-05		733.346
NC_004629.1	RefSeq	CDS	37494	37853	+	ID=cds-NP_803610.2;Parent=gene-PHIKZ_p13;Dbxref=GenBank:NP_803610.2,GeneID:1258472;Name=NP_803610.2;experiment=RNA sequence analysis;gbkey=CDS;locus_tag=PHIKZ_p13;product=PHIKZ044;protein_id=NP_803610.2;transl_table=11	PHIKZ_p13	PHIKZ044	847.5	1053.5	394	264.5	208	973	1381	1376	1475	1371	1009	1163	521.5	214	85.5	857	1409	1159.5	1855.5	1348.5		3686.5	18966		909.395	0.244137	0.392768	0.621581	0.534217	0.999942	2.53367e-05		909.395	0.0773311	0.429777	0.179933	0.857205	0.999931	2.98418e-05		909.395
NC_004629.1	RefSeq	CDS	203613	204350	+	ID=cds-NP_803758.2;Parent=gene-PHIKZ_p57;Dbxref=GenBank:NP_803758.2,GeneID:1258236;Name=NP_803758.2;experiment=RNA sequence analysis;gbkey=CDS;locus_tag=PHIKZ_p57;product=PHIKZ192;protein_id=NP_803758.2;transl_table=11	PHIKZ_p57	PHIKZ192	922.5	1548.5	2007	1616.5	534	921.5	1561	1813.5	1913	1567.5	1038	1444.5	2098.5	1073	263.5	802	1569	1248	2385	1559		3684	27885.5		1445.44	0.362177	0.445191	0.813531	0.415914	0.999942	2.53367e-05		1445.44	-0.204173	0.487097	-0.419164	0.675096	0.999931	2.98418e-05		1445.44
NC_002516.2	RefSeq	CDS	6263805	6264212	-	ID=cds-NP_254256.1;Parent=gene-PA5569;Dbxref=GenBank:NP_254256.1,GeneID:877910;Name=NP_254256.1;Note=Product name confidence: class 2 (High similarity to functionally studied protein);gbkey=CDS;gene=rnpA;locus_tag=PA5569;product=ribonuclease P;protein_id=NP_254256.1;transl_table=11	PA5569	ribonuclease P	733	661.5	486	464	640.5	956.5	1043	662	563.5	771	864.5	833	460	922	620	1125	1061	643.5	951	854		3679	15315		736.363	0.0895396	0.214006	0.418396	0.675657	0.999942	2.53367e-05		736.363	0.248756	0.234138	1.06243	0.288039	0.999931	2.98418e-05		736.363
NC_004629.1	RefSeq	CDS	228244	228534	+	ID=cds-YP_009639928.1;Parent=gene-PHIKZ_p66;Dbxref=GenBank:YP_009639928.1,GeneID:40340301;Name=YP_009639928.1;experiment=RNA sequence analysis;gbkey=CDS;locus_tag=PHIKZ_p66;product=PHIKZ230.1;protein_id=YP_009639928.1;transl_table=11	PHIKZ_p66	PHIKZ230.1	936.5	1566	1564.5	998.5	688.5	879	1714.5	2422.5	2668.5	2222.5	984	1419	1653.5	940.5	342.5	870	1804	1572.5	3479	2500		3669.5	31226		1571.63	0.668231	0.616813	1.08336	0.278648	0.999942	2.53367e-05		1571.63	-0.0312207	0.675275	-0.046234	0.963124	0.999931	2.98418e-05		1571.63
NC_002516.2	RefSeq	CDS	6121172	6122053	-	ID=cds-NP_254125.1;Parent=gene-PA5438;Dbxref=GenBank:NP_254125.1,GeneID:878524;Name=NP_254125.1;Note='Product name confidence: class 3 (Function proposed based on presence of conserved amino acid motif%2C structural feature or limited sequence similarity to an experimentally studied gene)';gbkey=CDS;locus_tag=PA5438;product=transcriptional regulator;protein_id=NP_254125.1;transl_table=11	PA5438	transcriptional regulator	651	730	754.333	658	841	1055	1171.03	836	792	971.2	813	920	677	705	468.75	1110	1078	980	950	1133.5		3629	17294.8		845.654	0.380748	0.247832	1.53632	0.12446	0.999942	2.53367e-05		845.654	0.195707	0.270788	0.722729	0.469847	0.999931	2.98418e-05		845.654
NC_002516.2	RefSeq	CDS	5766484	5767893	+	ID=cds-NP_253806.1;Parent=gene-PA5119;Dbxref=GenBank:NP_253806.1,GeneID:877688;Name=NP_253806.1;Note=Product name confidence: class 2 (High similarity to functionally studied protein);gbkey=CDS;gene=glnA;locus_tag=PA5119;product=glutamine synthetase;protein_id=NP_253806.1;transl_table=11	PA5119	glutamine synthetase	815.05	861	797	898	1192	943	1186	783.1	869	925	908	896	672	725.033	841	949	956.5	726	1189	1177		3615.05	18308.7		899.26	-0.0186058	0.234467	-0.0793535	0.936751	0.999942	2.53367e-05		899.26	0.00989307	0.256373	0.0385886	0.969218	0.999931	2.98418e-05		899.26
NC_004629.1	RefSeq	CDS	70441	70698	+	ID=cds-NP_803642.1;Parent=gene-PHIKZ076;Dbxref=GenBank:NP_803642.1,GeneID:1258304;Name=NP_803642.1;experiment=RNA sequence analysis;gbkey=CDS;locus_tag=PHIKZ076;product=PHIKZ076;protein_id=NP_803642.1;transl_table=11	PHIKZ076	PHIKZ076	791.5	840	362.5	229	283.5	985.5	914	951.5	716.5	570	1027	889.5	418	107.5	113.5	809.5	909.5	689	856.5	568		3613.5	13032		625.576	0.000717378	0.387511	0.00185125	0.998523	0.999942	2.53367e-05		625.576	-0.18313	0.42456	-0.43134	0.666221	0.999931	2.98418e-05		625.576
NC_002516.2	RefSeq	CDS	1918275	1919273	+	ID=cds-NP_250464.1;Parent=gene-PA1773;Dbxref=GenBank:NP_250464.1,GeneID:880766;Name=NP_250464.1;Note=Product name confidence: class 1 (Function experimentally demonstrated in P. aeruginosa);gbkey=CDS;gene=cmaX;locus_tag=PA1773;product=transporter;protein_id=NP_250464.1;transl_table=11	PA1773	transporter	742	697	862.5	880.5	1071	1030	1329	1156.56	1239.5	2222	934	1045.5	800.038	673	789	906	1035.1	1359.5	1593	2764.5		3612	23129.7		1126.46	0.304732	0.292937	1.04027	0.298216	0.999942	2.53367e-05		1126.46	0.190474	0.320604	0.594112	0.552437	0.999931	2.98418e-05		1126.46
NC_002516.2	RefSeq	CDS	3359269	3360654	-	ID=cds-NP_251691.1;Parent=gene-PA3001;Dbxref=GenBank:NP_251691.1,GeneID:880414;Name=NP_251691.1;Note='Product name confidence: class 3 (Function proposed based on presence of conserved amino acid motif%2C structural feature or limited sequence similarity to an experimentally studied gene)';gbkey=CDS;locus_tag=PA3001;product=glyceraldehyde-3-phosphate dehydrogenase;protein_id=NP_251691.1;transl_ta…	PA3001	glyceraldehyde-3-phosphate dehydrogenase	765	667	615	532	764	895	1002	706.333	692	760	944	795	613	767	862	1008	839	633	1083	1066		3612	16008.3		776.057	-0.0547911	0.156427	-0.350266	0.726139	0.999942	2.53367e-05		776.057	0.0703323	0.171676	0.40968	0.682041	0.999931	2.98418e-05		776.057
NC_004629.1	RefSeq	CDS	250307	250609	+	ID=cds-NP_803833.1;Parent=gene-PHIKZ267;Dbxref=GenBank:NP_803833.1,GeneID:1258286;Name=NP_803833.1;experiment=RNA sequence analysis;gbkey=CDS;locus_tag=PHIKZ267;product=PHIKZ267;protein_id=NP_803833.1;transl_table=11	PHIKZ267	PHIKZ267	844	828.5	311	163	116.5	901.5	839	641	498.5	384	1020.5	895.5	341.5	113	79	841	879.5	568	669	391		3607	11325		536.648	-0.307288	0.241426	-1.27281	0.203087	0.999942	2.53367e-05		536.648	-0.258282	0.264439	-0.976719	0.328708	0.999931	2.98418e-05		536.648
NC_004629.1	JBD	CDS	35899	36324	+	ID=cds-gene-PHIKZ_35899?36324;Parent=gene-PHIKZ_35899?36324;experiment=MS;gbkey=CDS;locus_tag=PHIKZ_042-043;product=unknown;transl_table=11	PHIKZ_042-043	unknown	859.5	1036	1261	1201	322	1050	1285	1423	1546	1615	914.5	1117	1283.5	831	169.5	782	1204	1444.5	1912.5	1895.5		3606	23152.5		1170.95	0.330617	0.382842	0.863584	0.387816	0.999942	2.53367e-05		1170.95	-0.0532393	0.41899	-0.127066	0.898888	0.999931	2.98418e-05		1170.95
NC_002516.2	RefSeq	CDS	1142061	1144862	+	ID=cds-NP_249745.1;Parent=gene-PA1054;Dbxref=GenBank:NP_249745.1,GeneID:881315;Name=NP_249745.1;Note='Product name confidence: class 3 (Function proposed based on presence of conserved amino acid motif%2C structural feature or limited sequence similarity to an experimentally studied gene)';gbkey=CDS;locus_tag=PA1054;product=monovalent cation/H+ antiporter subunit A;protein_id=NP_249745.1;transl_t…	PA1054	monovalent cation/H+ antiporter subunit A	776.5	651.5	463	407	396	870.5	1206.2	546.5	605.5	730.5	919	917.5	484.5	414.7	788.95	1034.05	911	639.5	1050.5	944.5		3600.05	14757.4		697.981	-0.173208	0.206365	-0.839329	0.401285	0.999942	2.53367e-05		697.981	0.174654	0.22557	0.774278	0.438766	0.999931	2.98418e-05		697.981
NC_004629.1	RefSeq	CDS	219008	219352	+	ID=cds-NP_803778.1;Parent=gene-PHIKZ212;Dbxref=GenBank:NP_803778.1,GeneID:1258344;Name=NP_803778.1;experiment=RNA sequence analysis;gbkey=CDS;locus_tag=PHIKZ212;product=PHIKZ212;protein_id=NP_803778.1;transl_table=11	PHIKZ212	PHIKZ212	887.5	1459.5	1869	1596	588.5	893.5	1534.5	1988.5	2271	1932.5	1062	1333.5	2173.5	1713	300	753	1555.5	1448.5	3282.33	1811		3596	30452.8		1573.16	0.43746	0.455957	0.959433	0.337341	0.999942	2.53367e-05		1573.16	-0.124967	0.498976	-0.250447	0.802242	0.999931	2.98418e-05		1573.16
NC_002516.2	RefSeq	CDS	1954069	1954710	+	ID=cds-NP_250492.1;Parent=gene-PA1801;Dbxref=GenBank:NP_250492.1,GeneID:878359;Name=NP_250492.1;Note=Product name confidence: class 2 (High similarity to functionally studied protein);gbkey=CDS;gene=clpP;locus_tag=PA1801;product=ATP-dependent Clp protease proteolytic subunit;protein_id=NP_250492.1;transl_table=11	PA1801	ATP-dependent Clp protease proteolytic subunit	780.5	787	550	502	609.5	980.5	1056	618	678	647	933	878	531.5	598	466.625	896	884.5	632.062	933	862.5		3590	14823.7		717.004	-0.136715	0.182035	-0.751039	0.452629	0.999942	2.53367e-05		717.004	-0.0469349	0.198966	-0.235894	0.813515	0.999931	2.98418e-05		717.004
NC_002516.2	RefSeq	CDS	4948690	4949772	-	ID=cds-NP_253105.1;Parent=gene-PA4415;Dbxref=GenBank:NP_253105.1,GeneID:881288;Name=NP_253105.1;Note=Product name confidence: class 2 (High similarity to functionally studied protein);gbkey=CDS;gene=mraY;locus_tag=PA4415;product=phospho-N-acetylmuramoyl-pentapeptide-transferase;protein_id=NP_253105.1;transl_table=11	PA4415	phospho-N-acetylmuramoyl-pentapeptide-transferase	831.5	608.5	399	284.5	355.5	801	859	397	373	354	988.5	836	381.5	357.5	420	967.5	775	454	611	448.5		3588.5	11502.5		545.181	-0.482147	0.167565	-2.87737	0.00401011	0.999942	2.53367e-05		545.181	-0.0680569	0.183871	-0.370134	0.711283	0.999931	2.98418e-05		545.181
NC_002516.2	RefSeq	CDS	514775	514984	+	ID=cds-NP_249147.1;Parent=gene-PA0456;Dbxref=GenBank:NP_249147.1,GeneID:881394;Name=NP_249147.1;Note='Product name confidence: class 3 (Function proposed based on presence of conserved amino acid motif%2C structural feature or limited sequence similarity to an experimentally studied gene)';gbkey=CDS;locus_tag=PA0456;product=cold-shock protein;protein_id=NP_249147.1;transl_table=11	PA0456	cold-shock protein	653	653	480	374	715	1004	1241	601	460	357	717	832	423	1023.25	578	1206	1323	529	650	523		3580	14342.2		686.737	0.317867	0.288041	1.10355	0.269789	0.999942	2.53367e-05		686.737	0.548414	0.314656	1.7429	0.0813508	0.999931	2.98418e-05		686.737
NC_004629.1	RefSeq	CDS	51206	51631	+	ID=cds-NP_803624.1;Parent=gene-PHIKZ058;Dbxref=GenBank:NP_803624.1,GeneID:1258251;Name=NP_803624.1;experiment=RNA sequence analysis;gbkey=CDS;locus_tag=PHIKZ058;product=PHIKZ058;protein_id=NP_803624.1;transl_table=11	PHIKZ058	PHIKZ058	896	1420.5	837	450	246	881	1654.5	2379	2707.5	2359	991	1279.5	1052.5	371	108	808.5	1799.5	1441.5	3564.5	2495		3576.5	27741.5		1359.76	0.665327	0.641451	1.03722	0.299632	0.999942	2.53367e-05		1359.76	0.0890846	0.702312	0.126845	0.899063	0.999931	2.98418e-05		1359.76
NC_002516.2	RefSeq	CDS	5160738	5161991	+	ID=cds-NP_253292.1;Parent=gene-PA4602;Dbxref=GenBank:NP_253292.1,GeneID:881085;Name=NP_253292.1;Note=Product name confidence: class 2 (High similarity to functionally studied protein);gbkey=CDS;gene=glyA3;locus_tag=PA4602;product=serine hydroxymethyltransferase;protein_id=NP_253292.1;transl_table=11	PA4602	serine hydroxymethyltransferase	726	697.5	715	708	936.5	990	1142.64	696.333	817	1452	903.5	928	641	812	689.553	943	872.5	913.643	1148	2070		3562.5	18802.2		910.088	0.0258394	0.191018	0.135272	0.892397	0.999942	2.53367e-05		910.088	0.0491027	0.208802	0.235164	0.814081	0.999931	2.98418e-05		910.088
NC_002516.2	RefSeq	CDS	4068677	4069966	-	ID=cds-NP_252325.1;Parent=gene-PA3635;Dbxref=GenBank:NP_252325.1,GeneID:880453;Name=NP_252325.1;Note=Product name confidence: class 2 (High similarity to functionally studied protein);gbkey=CDS;gene=eno;locus_tag=PA3635;product=enolase;protein_id=NP_252325.1;transl_table=11	PA3635	enolase	773.545	586	507	515	589	914	838.5	558	550.5	648	883.393	714	465.5	553.5	539.5	987	723.5	599	1026	797		3557.94	13767.9		663.217	-0.132007	0.147481	-0.895079	0.370745	0.999942	2.53367e-05		663.217	0.00640647	0.162699	0.0393762	0.96859	0.999931	2.98418e-05		663.217
NC_002516.2	RefSeq	CDS	4761940	4762254	-	ID=cds-NP_252942.1;Parent=gene-PA4252;Dbxref=GenBank:NP_252942.1,GeneID:881810;Name=NP_252942.1;Note=Product name confidence: class 2 (High similarity to functionally studied protein);gbkey=CDS;gene=rplX;locus_tag=PA4252;product=50S ribosomal protein L24;protein_id=NP_252942.1;transl_table=11	PA4252	50S ribosomal protein L24	895	816	509.5	433.5	471.5	839.5	1074	571	592	599.5	870	898	486.5	570.5	725	949.5	841.5	502	993.5	641.833		3554	14279.8		686.651	-0.285818	0.183324	-1.55909	0.118976	0.999942	2.53367e-05		686.651	-0.112393	0.200318	-0.561073	0.574748	0.999931	2.98418e-05		686.651
NC_002516.2	RefSeq	CDS	4943633	4945075	-	ID=cds-NP_253101.1;Parent=gene-PA4411;Dbxref=GenBank:NP_253101.1,GeneID:881283;Name=NP_253101.1;Note=Product name confidence: class 2 (High similarity to functionally studied protein);gbkey=CDS;gene=murC;locus_tag=PA4411;product=UDP-N-acetylmuramate--L-alanine ligase;protein_id=NP_253101.1;transl_table=11	PA4411	UDP-N-acetylmuramate--L-alanine ligase	774	670.1	341.2	274	271	895.571	977.5	317.5	308.625	280	905	943	368	336	460.786	971.5	728	400.5	501.5	321		3546.07	11044.8		519.011	-0.383163	0.245252	-1.56232	0.118212	0.999942	2.53367e-05		519.011	-0.176677	0.268268	-0.658585	0.510162	0.999931	2.98418e-05		519.011
NC_002516.2	RefSeq	CDS	1161856	1162977	-	ID=cds-NP_249765.1;Parent=gene-PA1074;Dbxref=GenBank:NP_249765.1,GeneID:878501;Name=NP_249765.1;Note=Product name confidence: class 1 (Function experimentally demonstrated in P. aeruginosa);gbkey=CDS;gene=braC;locus_tag=PA1074;product=branched-chain amino acid ABC transporter substrate-binding protein BraC;protein_id=NP_249765.1;transl_table=11	PA1074	branched-chain amino acid ABC transporter substrate-binding protein BraC	690	599	512.333	590	832	892	861	586	608	691	871	817.21	500	617	525.5	1081	703	690	926	871		3534	14463		699.885	0.0179016	0.203133	0.0881276	0.929775	0.999942	2.53367e-05		699.885	-0.11021	0.222935	-0.494359	0.621053	0.999931	2.98418e-05		699.885
NC_002516.2	RefSeq	CDS	1299558	1300175	+	ID=cds-NP_249889.1;Parent=gene-PA1198;Dbxref=GenBank:NP_249889.1,GeneID:878425;Name=NP_249889.1;Note='Product name confidence: class 4 (Homologs of previously reported genes of unknown function%2C or no similarity to any previously reported sequences)';gbkey=CDS;locus_tag=PA1198;product=hypothetical protein;protein_id=NP_249889.1;transl_table=11	PA1198	hypothetical protein	734	774	814.5	844	1155.5	969	1035.5	893.5	1023	1644	907	991.5	785	920.5	1087.5	916	897.625	1101	1536	2004		3526	21033.1		1029.59	0.137342	0.199667	0.687859	0.491542	0.999942	2.53367e-05		1029.59	-0.123116	0.218345	-0.563859	0.57285	0.999931	2.98418e-05		1029.59
NC_002516.2	RefSeq	CDS	4074057	4075007	-	ID=cds-NP_252329.1;Parent=gene-PA3639;Dbxref=GenBank:NP_252329.1,GeneID:880489;Name=NP_252329.1;Note=Product name confidence: class 2 (High similarity to functionally studied protein);gbkey=CDS;gene=accA;locus_tag=PA3639;product=acetyl-CoA carboxylase carboxyltransferase subunit alpha;protein_id=NP_252329.1;transl_table=11	PA3639	acetyl-CoA carboxylase carboxyltransferase subunit alpha	764	651.5	508	401.5	653.591	982	1146.5	524.5	530	571	819.5	930.091	416.5	497.083	702.711	941.5	901.5	614	848.5	715		3507	14119		672.243	-0.084714	0.157019	-0.539515	0.589532	0.999942	2.53367e-05		672.243	0.119456	0.171146	0.697976	0.485192	0.999931	2.98418e-05		672.243
NC_004629.1	RefSeq	CDS	270649	271656	-	ID=cds-NP_803864.1;Parent=gene-PHIKZ298;Dbxref=GenBank:NP_803864.1,GeneID:1258471;Name=NP_803864.1;experiment=ESI-MS/MS analysis;gbkey=CDS;locus_tag=PHIKZ298;product=virion structural protein;protein_id=NP_803864.1;transl_table=11	PHIKZ298	virion structural protein	822	1130.5	2512.5	4199.5	12867.5	923	1064	745.5	697.5	749.5	927	1056	2487	2733.5	5448.83	825	864	955.5	809	731		3497	42548.3		2226.77	-0.131908	0.343692	-0.383797	0.701129	0.999942	2.53367e-05		2226.77	-0.465731	0.375943	-1.23884	0.215406	0.999931	2.98418e-05		2226.77
NC_002516.2	RefSeq	CDS	991013	991198	+	ID=cds-NP_249596.1;Parent=gene-PA0905;Dbxref=GenBank:NP_249596.1,GeneID:878352;Name=NP_249596.1;Note=Product name confidence: class 1 (Function experimentally demonstrated in P. aeruginosa);gbkey=CDS;gene=rsmA;locus_tag=PA0905;product=carbon storage regulator;protein_id=NP_249596.1;transl_table=11	PA0905	carbon storage regulator	737	525.5	333	303	376.5	937.5	704.5	393.5	410.5	831	962	692	318	227	193.833	858.5	577.5	423.5	537.5	1130		3495	11471.8		539.713	-0.35676	0.278627	-1.28042	0.200398	0.999942	2.53367e-05		539.713	-0.182056	0.306279	-0.594413	0.552236	0.999931	2.98418e-05		539.713
NC_004629.1	RefSeq	CDS	144487	144993	+	ID=cds-NP_803707.1;Parent=gene-PHIKZ141;Dbxref=GenBank:NP_803707.1,GeneID:1258490;Name=NP_803707.1;experiment=RNA sequence analysis;gbkey=CDS;locus_tag=PHIKZ141;product=Rz-like spanin;protein_id=NP_803707.1;transl_table=11	PHIKZ141	Rz-like spanin	829	1044.5	1587.5	2348	4693	934.5	1089	810	639.5	813	888.5	1032	1619.5	1923.5	2427.5	841.5	905	1025	878	646.5		3493.5	26975		1400.95	-0.0473331	0.310708	-0.15234	0.878919	0.999942	2.53367e-05		1400.95	-0.336364	0.339806	-0.989873	0.322236	0.999931	2.98418e-05		1400.95
NC_002516.2	RefSeq	CDS	5898865	5900124	-	ID=cds-NP_253926.1;Parent=gene-PA5239;Dbxref=GenBank:NP_253926.1,GeneID:880855;Name=NP_253926.1;Note=Product name confidence: class 2 (High similarity to functionally studied protein);gbkey=CDS;gene=rho;locus_tag=PA5239;product=transcription termination factor Rho;protein_id=NP_253926.1;transl_table=11	PA5239	transcription termination factor Rho	770.5	729	513	520	679	925	1231.03	592.5	519	548	779	904	471	783.25	637	1012	970.25	677.143	923	654		3486.5	14837.7		714.156	0.000463336	0.172007	0.00269371	0.997851	0.999942	2.53367e-05		714.156	0.167171	0.187343	0.892329	0.372216	0.999931	2.98418e-05		714.156
NC_004629.1	RefSeq	CDS	247171	247515	+	ID=cds-YP_009639937.1;Parent=gene-PHIKZ_p76;Dbxref=GenBank:YP_009639937.1,GeneID:40340248;Name=YP_009639937.1;experiment=RNA sequence analysis;gbkey=CDS;locus_tag=PHIKZ_p76;product=PHIKZ260.1;protein_id=YP_009639937.1;transl_table=11	PHIKZ_p76	PHIKZ260.1	836	796.5	283	146	106	932.7	1019	696.5	522.5	404	976.5	867	366	163.5	70.5	740	952.5	502.5	802	388		3485.2	11570.7		546.881	-0.256358	0.244642	-1.04789	0.29469	0.999942	2.53367e-05		546.881	-0.0166136	0.26772	-0.0620559	0.950518	0.999931	2.98418e-05		546.881
NC_004629.1	RefSeq	CDS	226877	227476	+	ID=cds-NP_803794.1;Parent=gene-PHIKZ228;Dbxref=GenBank:NP_803794.1,GeneID:1258263;Name=NP_803794.1;experiment=ESI-MS/MS analysis;gbkey=CDS;locus_tag=PHIKZ228;product=virion structural protein;protein_id=NP_803794.1;transl_table=11	PHIKZ228	virion structural protein	887	2063	4231	4165	1987.5	834	1652.5	2068.5	2334	2128	959	1663.5	4954.5	3946	1475	797.5	1659.5	1352	3280	2057		3477.5	44494.5		2429.34	0.539628	0.448977	1.2019	0.229401	0.999942	2.53367e-05		2429.34	-0.45138	0.491032	-0.919246	0.357967	0.999931	2.98418e-05		2429.34
NC_002516.2	RefSeq	CDS	4843812	4844186	+	ID=cds-NP_253005.1;Parent=gene-PA4315;Dbxref=GenBank:NP_253005.1,GeneID:881542;Name=NP_253005.1;Note=Product name confidence: class 1 (Function experimentally demonstrated in P. aeruginosa);gbkey=CDS;gene=mvaT;locus_tag=PA4315;product=transcriptional regulator MvaT;protein_id=NP_253005.1;transl_table=11	PA4315	transcriptional regulator MvaT	672	671	573	547	916	958.429	933.5	645	615	950.5	770	821	481	848	651	1056	911	725	933	1216		3456.43	15893.4		768.347	0.192221	0.208564	0.921642	0.356715	0.999942	2.53367e-05		768.347	0.0568659	0.228052	0.249355	0.803086	0.999931	2.98418e-05		768.347
NC_002516.2	RefSeq	CDS	3332881	3336054	+	ID=cds-NP_251666.1;Parent=gene-PA2976;Dbxref=GenBank:NP_251666.1,GeneID:880516;Name=NP_251666.1;Note=Product name confidence: class 2 (High similarity to functionally studied protein);gbkey=CDS;gene=rne;locus_tag=PA2976;product=ribonuclease E;protein_id=NP_251666.1;transl_table=11	PA2976	ribonuclease E	614.833	600	422	391	496	918	928.5	502	481	527	847.042	683.5	410	688	471	1066.5	861.25	563	782.167	631		3446.38	12883.8		616.153	0.0585581	0.19533	0.299791	0.764336	0.999942	2.53367e-05		616.153	0.219988	0.213934	1.0283	0.30381	0.999931	2.98418e-05		616.153
NC_002516.2	RefSeq	CDS	2925788	2926432	-	ID=cds-NP_251276.1;Parent=gene-PA2586;Dbxref=GenBank:NP_251276.1,GeneID:880582;Name=NP_251276.1;Note=Product name confidence: class 1 (Function experimentally demonstrated in P. aeruginosa);gbkey=CDS;gene=gacA;locus_tag=PA2586;product=response regulator GacA;protein_id=NP_251276.1;transl_table=11	PA2586	response regulator GacA	729.5	738	718	699.5	1109	916.5	1066	723	925.5	1253.5	853	1027.5	641	841.75	1282.5	941.5	880.5	978.5	1419	1549.5		3440.5	19293.2		936.302	0.0444303	0.152495	0.291357	0.770779	0.999942	2.53367e-05		936.302	-0.111461	0.166131	-0.670919	0.502272	0.999931	2.98418e-05		936.302
NC_002516.2	RefSeq	CDS	4481230	4482252	-	ID=cds-NP_252690.1;Parent=gene-PA4001;Dbxref=GenBank:NP_252690.1,GeneID:878946;Name=NP_252690.1;Note=Product name confidence: class 1 (Function experimentally demonstrated in P. aeruginosa);gbkey=CDS;gene=sltB1;locus_tag=PA4001;product=soluble lytic transglycosylase B;protein_id=NP_252690.1;transl_table=11	PA4001	soluble lytic transglycosylase B	684	634.5	611.5	586	794.5	918.5	971.75	674.5	825	1124.5	883.5	786.5	586.5	623	799.5	939	845.5	822	1210	1282.5		3425	16602.8		803.749	0.0280125	0.144355	0.194053	0.846135	0.999942	2.53367e-05		803.749	0.0997751	0.158133	0.630958	0.528068	0.999931	2.98418e-05		803.749
NC_004629.1	RefSeq	CDS	139990	141381	+	ID=cds-NP_803701.1;Parent=gene-PHIKZ135;Dbxref=GenBank:NP_803701.1,GeneID:1258418;Name=NP_803701.1;experiment=ESI-MS/MS analysis;gbkey=CDS;locus_tag=PHIKZ135;product=virion structural protein;protein_id=NP_803701.1;transl_table=11	PHIKZ135	virion structural protein	822.5	957	1552.5	1799.5	3284.5	857.5	1084	763	663.5	721.5	881	1132	1413	2539.5	1472.33	859.5	902	986	907.5	639.5		3420.5	24237.8		1262.61	-0.101971	0.30927	-0.329714	0.741616	0.999942	2.53367e-05		1262.61	-0.336469	0.338154	-0.995017	0.319728	0.999931	2.98418e-05		1262.61
NC_002516.2	RefSeq	CDS	4876821	4877606	-	ID=cds-NP_253038.1;Parent=gene-PA4348;Dbxref=GenBank:NP_253038.1,GeneID:881452;Name=NP_253038.1;Note='Product name confidence: class 4 (Homologs of previously reported genes of unknown function%2C or no similarity to any previously reported sequences)';gbkey=CDS;locus_tag=PA4348;product=hypothetical protein;protein_id=NP_253038.1;transl_table=11	PA4348	hypothetical protein	281.5	159	103.5	88.5	98.5	1044.5	208.5	100.5	106.5	74	926	204.5	98.5	80.5	97.5	1168	223.5	123.5	117.5	111		3420	5415.5		237.253	0.163248	0.510625	0.319703	0.749194	0.999942	2.53367e-05		237.253	0.0125393	0.565699	0.0221661	0.982315	0.999931	2.98418e-05		237.253
NC_004629.1	RefSeq	CDS	235659	235781	+	ID=cds-YP_009639934.1;Parent=gene-PHIKZ_p72;Dbxref=GenBank:YP_009639934.1,GeneID:40340304;Name=YP_009639934.1;experiment=RNA sequence analysis;gbkey=CDS;locus_tag=PHIKZ_p72;product=PHIKZ238.2;protein_id=YP_009639934.1;transl_table=11	PHIKZ_p72	PHIKZ238.2	908	2174	3603.5	2586.5	1619.5	835	1978.5	3529	4590	4301	825	1837	3894.5	2321.5	1074	837.5	2032	2560.5	6924	5070		3405.5	53501		2765.22	1.18583	0.716823	1.65428	0.0980705	0.999942	2.53367e-05		2765.22	-0.276096	0.784725	-0.351838	0.72496	0.999931	2.98418e-05		2765.22
NC_004629.1	RefSeq	CDS	70711	70902	+	ID=cds-YP_009639900.1;Parent=gene-PHIKZ_p23;Dbxref=GenBank:YP_009639900.1,GeneID:40340270;Name=YP_009639900.1;experiment=RNA sequence analysis;gbkey=CDS;locus_tag=PHIKZ_p23;product=PHIKZ076.1;protein_id=YP_009639900.1;transl_table=11	PHIKZ_p23	PHIKZ076.1	753.5	798	370.5	271.5	453.5	880.5	902	829	756	584.5	1038.5	863.5	435	119	176	725	975	704.5	962	658		3397.5	13255.5		635.971	-0.152007	0.3974	-0.382505	0.702087	0.999942	2.53367e-05		635.971	-0.0762002	0.43524	-0.175076	0.86102	0.999931	2.98418e-05		635.971
NC_002516.2	RefSeq	CDS	5613733	5615544	-	ID=cds-NP_253684.1;Parent=gene-PA4997;Dbxref=GenBank:NP_253684.1,GeneID:881672;Name=NP_253684.1;Note=Product name confidence: class 2 (High similarity to functionally studied protein);gbkey=CDS;gene=msbA;locus_tag=PA4997;product=transporter MsbA;protein_id=NP_253684.1;transl_table=11	PA4997	transporter MsbA	710.5	582.5	474	416	517	863.696	1044	510	600	652	883	834	418	490.5	401.333	937.5	896	627	782	755.5		3394.7	13394.5		641.059	-0.162243	0.178085	-0.911044	0.362272	0.999942	2.53367e-05		641.059	0.207677	0.194691	1.0667	0.286109	0.999931	2.98418e-05		641.059
NC_002516.2	RefSeq	CDS	3530467	3531708	-	ID=cds-NP_251837.1;Parent=gene-PA3147;Dbxref=GenBank:NP_251837.1,GeneID:882692;Name=NP_251837.1;Note='Product name confidence: class 3 (Function proposed based on presence of conserved amino acid motif%2C structural feature or limited sequence similarity to an experimentally studied gene)';gbkey=CDS;gene=wbpJ;locus_tag=PA3147;product=glycosyl transferase WbpJ;protein_id=NP_251837.1;transl_table=11	PA3147	glycosyl transferase WbpJ	781.5	632.5	412.5	347.5	471.5	852	746.5	456	396	502	941	766	350	378.5	341.5	814.5	649.75	486	616.5	587		3389	11528.8		552.029	-0.40276	0.186581	-2.15863	0.030879	0.999942	2.53367e-05		552.029	-0.260364	0.205105	-1.26942	0.204291	0.999931	2.98418e-05		552.029
NC_004629.1	RefSeq	CDS	91652	92974	+	ID=cds-NP_803658.1;Parent=gene-PHIKZ092;Dbxref=GenBank:NP_803658.1,GeneID:1258378;Name=NP_803658.1;experiment=ESI-MS/MS analysis;gbkey=CDS;locus_tag=PHIKZ092;product=internal head protein;protein_id=NP_803658.1;transl_table=11	PHIKZ092	internal head protein	834.5	1164	2718.5	4306	8806.5	872.5	984	791.5	632	786.5	868	1223	2831.5	3767.5	9061.25	808.5	865.5	991	884.5	718		3383.5	43914.8		2299.13	-0.0986277	0.234083	-0.421336	0.673509	0.999942	2.53367e-05		2299.13	-0.636734	0.255487	-2.49224	0.0126941	0.999931	2.98418e-05		2299.13
NC_002516.2	RefSeq	CDS	3169	4278	+	ID=cds-NP_064723.1;Parent=gene-PA0003;Dbxref=GenBank:NP_064723.1,GeneID:879229;Name=NP_064723.1;Note=Product name confidence: class 2 (High similarity to functionally studied protein);gbkey=CDS;gene=recF;locus_tag=PA0003;product=DNA replication and repair protein RecF;protein_id=NP_064723.1;transl_table=11	PA0003	DNA replication and repair protein RecF	748.5	663.5	542	508.567	660.5	837	1003.5	716.5	868.5	1031.5	837.5	857.5	590	599	599.25	957	816.5	824.5	1249	1137		3380	16047.3		777.205	-9.42e-05	0.17535	-0.000537477	0.999571	0.999942	2.53367e-05		777.205	-0.000191185	0.191919	-0.000996177	0.999205	0.999931	2.98418e-05		777.205
NC_002516.2	RefSeq	CDS	1141268	1141732	+	ID=cds-NP_249744.1;Parent=gene-PA1053;Dbxref=GenBank:NP_249744.1,GeneID:881262;Name=NP_249744.1;Note='Product name confidence: class 4 (Homologs of previously reported genes of unknown function%2C or no similarity to any previously reported sequences)';gbkey=CDS;locus_tag=PA1053;product=hypothetical protein;protein_id=NP_249744.1;transl_table=11	PA1053	hypothetical protein	757	754	610	748	864	934	1354	718	733	867	717	864	592	752	831	967	940	842	1024	1265		3375	17133		831.634	0.147776	0.188202	0.785201	0.432336	0.999942	2.53367e-05		831.634	0.225162	0.205064	1.09801	0.272202	0.999931	2.98418e-05		831.634
NC_002516.2	RefSeq	CDS	5398628	5401708	-	ID=cds-YP_003933614.1;Parent=gene-PA4812;Dbxref=GenBank:YP_003933614.1,GeneID:880124,PseudoCap:PA4812;Name=YP_003933614.1;Note='Product name confidence: class 2: Function of highly similar gene experimentally demonstrated in another organism (and gene context consistent in terms of pathways its involved in%2C if known).';gbkey=CDS;gene=fdnG;locus_tag=PA4812;product=formate dehydrogenase-O major s…	PA4812	formate dehydrogenase-O major subunit	668.5	628	309	261.55	312.5	918.5	986.5	348	317	359.5	851.5	815	319	236.033	333.132	930.5	792.55	345.5	433.5	413		3369	10578.8		494.545	-0.212293	0.210519	-1.00843	0.31325	0.999942	2.53367e-05		494.545	0.0434721	0.230036	0.188979	0.850109	0.999931	2.98418e-05		494.545
NC_004629.1	RefSeq	CDS	143009	143905	+	ID=cds-NP_803705.1;Parent=gene-PHIKZ139;Dbxref=GenBank:NP_803705.1,GeneID:1258328;Name=NP_803705.1;experiment=RNA sequence analysis;gbkey=CDS;locus_tag=PHIKZ139;product=PHIKZ139;protein_id=NP_803705.1;transl_table=11	PHIKZ139	PHIKZ139	779	976	2076	3131.5	5217.5	870.5	973.5	738	583.5	713.5	889	1076	2083.5	3181.5	2622.5	822	882	936	898.5	601.5		3360.5	30051.5		1598.59	-0.098257	0.290203	-0.33858	0.734926	0.999942	2.53367e-05		1598.59	-0.40796	0.317264	-1.28587	0.19849	0.999931	2.98418e-05		1598.59
NC_002516.2	RefSeq	CDS	4285477	4286595	-	ID=cds-NP_252517.1;Parent=gene-PA3828;Dbxref=GenBank:NP_252517.1,GeneID:879878;Name=NP_252517.1;Note='Product name confidence: class 4 (Homologs of previously reported genes of unknown function%2C or no similarity to any previously reported sequences)';gbkey=CDS;locus_tag=PA3828;product=hypothetical protein;protein_id=NP_252517.1;transl_table=11	PA3828	hypothetical protein	717.5	652	598.5	610	861	910	1059.5	730.25	692	943.5	815	840.5	529	644.5	611.033	910.611	904.5	817.5	1144	1117		3353.11	16107.9		780.69	0.0778434	0.204058	0.381476	0.70285	0.999942	2.53367e-05		780.69	0.141588	0.223174	0.634431	0.5258	0.999931	2.98418e-05		780.69
NC_002516.2	RefSeq	CDS	3326145	3327083	-	ID=cds-NP_251658.1;Parent=gene-PA2968;Dbxref=GenBank:NP_251658.1,GeneID:880434;Name=NP_251658.1;Note=Product name confidence: class 1 (Function experimentally demonstrated in P. aeruginosa);gbkey=CDS;gene=fabD;locus_tag=PA2968;product=malonyl CoA-ACP transacylase;protein_id=NP_251658.1;transl_table=11	PA2968	malonyl CoA-ACP transacylase	803.5	656.5	431.5	392.5	563.5	812.553	1212	508.5	513.5	539	845.5	951	387.5	415.5	588	888.5	977.5	645.5	782.5	645.5		3350.05	13560.1		644.432	-0.285024	0.144474	-1.97284	0.0485136	0.999942	2.53367e-05		644.432	0.196284	0.156911	1.25093	0.210961	0.999931	2.98418e-05		644.432
NC_004629.1	RefSeq	CDS	138617	139990	+	ID=cds-NP_803700.1;Parent=gene-PHIKZ134;Dbxref=GenBank:NP_803700.1,GeneID:1258479;Name=NP_803700.1;experiment=ESI-MS/MS analysis;gbkey=CDS;locus_tag=PHIKZ134;product=virion structural protein;protein_id=NP_803700.1;transl_table=11	PHIKZ134	virion structural protein	858.5	960.5	1680.5	2211	4003.5	831.5	1010	722	677	708.5	880	1145.5	1756	2674	1791.5	773.5	839.5	933.5	914.5	666		3343.5	26037		1369.6	-0.223443	0.307194	-0.727366	0.467002	0.999942	2.53367e-05		1369.6	-0.449795	0.335934	-1.33894	0.180591	0.999931	2.98418e-05		1369.6
NC_004629.1	RefSeq	CDS	228636	228809	+	ID=cds-YP_009639929.1;Parent=gene-PHIKZ_p67;Dbxref=GenBank:YP_009639929.1,GeneID:40340302;Name=YP_009639929.1;experiment=RNA sequence analysis;gbkey=CDS;locus_tag=PHIKZ_p67;product=PHIKZ230.2;protein_id=YP_009639929.1;transl_table=11	PHIKZ_p67	PHIKZ230.2	748.5	882.5	301	135.5	84	879	1002	1287	1353.5	1371	974.167	1027.5	346.5	59.5	17.5	736.5	1213.5	1146	1490.5	1507		3338.17	16562.7		790.503	0.229028	0.610861	0.374925	0.707716	0.999942	2.53367e-05		790.503	-0.0229198	0.668972	-0.0342613	0.972669	0.999931	2.98418e-05		790.503
NC_002516.2	RefSeq	CDS	5714270	5716855	-	ID=cds-NP_253764.1;Parent=gene-PA5077;Dbxref=GenBank:NP_253764.1,GeneID:879628;Name=NP_253764.1;Note=Product name confidence: class 2 (High similarity to functionally studied protein);gbkey=CDS;gene=mdoH;locus_tag=PA5077;product=glucosyltransferase MdoH;protein_id=NP_253764.1;transl_table=11	PA5077	glucosyltransferase MdoH	672.5	610.7	362.5	346.5	354.2	846	894	406.5	481.5	516.5	819.5	721.5	404.5	433.5	670.295	996	742	493.5	929.5	577		3334	12278.2		580.651	-0.143112	0.224799	-0.636623	0.524371	0.999942	2.53367e-05		580.651	0.0318519	0.246174	0.129388	0.897051	0.999931	2.98418e-05		580.651
NC_004629.1	RefSeq	CDS	231283	231576	+	ID=cds-NP_803800.1;Parent=gene-PHIKZ234;Dbxref=GenBank:NP_803800.1,GeneID:1258383;Name=NP_803800.1;experiment=RNA sequence analysis;gbkey=CDS;locus_tag=PHIKZ234;product=PHIKZ234;protein_id=NP_803800.1;transl_table=11	PHIKZ234	PHIKZ234	818	1429	1383.5	892.5	359	855.5	1320.5	1649	1785	1663.5	971	1242.5	1545.5	655	149.5	685.5	1380.5	1141.5	2289.5	1692		3330	23908		1212.56	0.353447	0.460241	0.767962	0.44251	0.999942	2.53367e-05		1212.56	-0.256526	0.503591	-0.509394	0.610476	0.999931	2.98418e-05		1212.56
NC_002516.2	RefSeq	CDS	5904614	5905627	-	ID=cds-NP_253930.1;Parent=gene-PA5243;Dbxref=GenBank:NP_253930.1,GeneID:879701;Name=NP_253930.1;Note=Product name confidence: class 1 (Function experimentally demonstrated in P. aeruginosa);gbkey=CDS;gene=hemB;locus_tag=PA5243;product=delta-aminolevulinic acid dehydratase;protein_id=NP_253930.1;transl_table=11	PA5243	delta-aminolevulinic acid dehydratase	687.5	658	525.5	502.5	614.5	898.5	918	557	548	666	797	867	476.5	513.5	573.5	942	817.5	564.5	794	772		3325	13693		660.709	-0.00483856	0.146193	-0.0330971	0.973597	0.999942	2.53367e-05		660.709	-0.0636949	0.159522	-0.399285	0.689683	0.999931	2.98418e-05		660.709
NC_002516.2	RefSeq	CDS	40589	40816	+	ID=cds-NP_248729.1;Parent=gene-PA0039;Dbxref=GenBank:NP_248729.1,GeneID:879200;Name=NP_248729.1;Note='Product name confidence: class 4 (Homologs of previously reported genes of unknown function%2C or no similarity to any previously reported sequences)';gbkey=CDS;locus_tag=PA0039;product=hypothetical protein;protein_id=NP_248729.1;transl_table=11	PA0039	hypothetical protein	710.038	695.5	517	390	549	893	1048	648	592	624	878	907	432	311	438	843	800	716	992	882		3324.04	13865.5		662.466	-0.0727979	0.202794	-0.358975	0.719614	0.999942	2.53367e-05		662.466	-0.0566602	0.22167	-0.255606	0.798255	0.999931	2.98418e-05		662.466
NC_004629.1	RefSeq	CDS	109057	109218	+	ID=cds-YP_009639906.1;Parent=gene-PHIKZ_p33;Dbxref=GenBank:YP_009639906.1,GeneID:40340268;Name=YP_009639906.1;experiment=RNA sequence analysis;gbkey=CDS;locus_tag=PHIKZ_p33;product=PHIKZ106.1;protein_id=YP_009639906.1;transl_table=11	PHIKZ_p33	PHIKZ106.1	732.5	599.5	192	126.5	113	909	614.5	342	265	181.5	971	631	193.5	61.5	42.5	710.5	661.5	340	308	153.5		3323	8148.5		379.669	-0.518498	0.375506	-1.3808	0.167341	0.999942	2.53367e-05		379.669	-0.202528	0.411892	-0.491702	0.62293	0.999931	2.98418e-05		379.669
NC_002516.2	RefSeq	CDS	5680898	5683366	+	ID=cds-NP_253732.1;Parent=gene-PA5045;Dbxref=GenBank:NP_253732.1,GeneID:881163;Name=NP_253732.1;Note=Product name confidence: class 2 (High similarity to functionally studied protein);gbkey=CDS;gene=ponA;locus_tag=PA5045;product=penicillin-binding protein 1A;protein_id=NP_253732.1;transl_table=11	PA5045	penicillin-binding protein 1A	701	616	591	594	897	898	1055	672.5	754.062	1080	775	865	556	636.167	559.458	946	890	907	1121	1398		3320	16512.2		798.345	0.0952686	0.216395	0.440254	0.659753	0.999942	2.53367e-05		798.345	0.144212	0.236587	0.60955	0.54216	0.999931	2.98418e-05		798.345
NC_002516.2	RefSeq	CDS	382914	383717	+	ID=cds-NP_249031.1;Parent=gene-PA0340;Dbxref=GenBank:NP_249031.1,GeneID:883093;Name=NP_249031.1;Note='Product name confidence: class 4 (Homologs of previously reported genes of unknown function%2C or no similarity to any previously reported sequences)';gbkey=CDS;locus_tag=PA0340;product=hypothetical protein;protein_id=NP_249031.1;transl_table=11	PA0340	hypothetical protein	794.5	742.5	819	868	990.5	980.75	1304	928.5	997	1386.5	756	935.071	703.5	541	526.5	758.5	1015.5	1099	1206.5	1669.5		3289.75	19022.3		934.826	0.16368	0.33808	0.484146	0.628282	0.999942	2.53367e-05		934.826	0.205093	0.369852	0.554527	0.579219	0.999931	2.98418e-05		934.826
NC_002516.2	RefSeq	CDS	4954630	4955571	-	ID=cds-NP_253110.1;Parent=gene-PA4420;Dbxref=GenBank:NP_253110.1,GeneID:881254;Name=NP_253110.1;Note='Product name confidence: class 4 (Homologs of previously reported genes of unknown function%2C or no similarity to any previously reported sequences)';gbkey=CDS;locus_tag=PA4420;product=S-adenosyl-methyltransferase MraW;protein_id=NP_253110.1;transl_table=11	PA4420	S-adenosyl-methyltransferase MraW	697	801.5	501.5	477.5	593.5	851.2	931	548.5	551.5	582.5	848.5	832	540	496.5	741	890.5	737	580.5	916	758.5		3287.2	13876.2		669.514	-0.119713	0.143823	-0.832358	0.405207	0.999942	2.53367e-05		669.514	-0.246545	0.156796	-1.5724	0.115859	0.999931	2.98418e-05		669.514
NC_002516.2	RefSeq	CDS	4512549	4513076	+	ID=cds-NP_252720.1;Parent=gene-PA4031;Dbxref=GenBank:NP_252720.1,GeneID:879025;Name=NP_252720.1;Note=Product name confidence: class 2 (High similarity to functionally studied protein);gbkey=CDS;gene=ppa;locus_tag=PA4031;product=inorganic pyrophosphatase;protein_id=NP_252720.1;transl_table=11	PA4031	inorganic pyrophosphatase	660.5	563	556.5	498	581.5	929.5	896	693	707.5	936.5	855	736	487	474.5	395	824	831.5	827	941	1276.5		3269	14669.5		709.281	0.0468761	0.223878	0.209383	0.834149	0.999942	2.53367e-05		709.281	0.163927	0.245483	0.667773	0.504278	0.999931	2.98418e-05		709.281
NC_004629.1	RefSeq	CDS	63101	63271	+	ID=cds-YP_009639898.1;Parent=gene-PHIKZ_p20;Dbxref=GenBank:YP_009639898.1,GeneID:40340272;Name=YP_009639898.1;experiment=RNA sequence analysis;gbkey=CDS;locus_tag=PHIKZ_p20;product=PHIKZ070.1;protein_id=YP_009639898.1;transl_table=11	PHIKZ_p20	PHIKZ070.1	771	1187	716.5	404.5	175.5	849	1263	1641	1805.5	1889.5	872	1223	819	339.5	86	775	1387	1390	2387	2186		3267	22167		1081.61	0.493366	0.423219	1.16575	0.243717	0.999942	2.53367e-05		1081.61	-0.117646	0.462979	-0.254107	0.799413	0.999931	2.98418e-05		1081.61
NC_002516.2	RefSeq	CDS	5109806	5110744	-	ID=cds-NP_253251.1;Parent=gene-PA4561;Dbxref=GenBank:NP_253251.1,GeneID:878195;Name=NP_253251.1;Note=Product name confidence: class 2 (High similarity to functionally studied protein);gbkey=CDS;gene=ribF;locus_tag=PA4561;product=bifunctional riboflavin kinase/FMN adenylyltransferase;protein_id=NP_253251.1;transl_table=11	PA4561	bifunctional riboflavin kinase/FMN adenylyltransferase	637	650	665.5	655	960	888	963.5	870	993.5	1496	831	807	628.5	747	777.1	908.5	876	1064	1470.5	1864.5		3264.5	18752.6		911.701	0.24473	0.21587	1.13369	0.256924	0.999942	2.53367e-05		911.701	0.0833597	0.236291	0.352784	0.72425	0.999931	2.98418e-05		911.701
NC_002516.2	RefSeq	CDS	845793	848192	-	ID=cds-NP_249470.1;Parent=gene-PA0779;Dbxref=GenBank:NP_249470.1,GeneID:877837;Name=NP_249470.1;Note='Product name confidence: class 3 (Function proposed based on presence of conserved amino acid motif%2C structural feature or limited sequence similarity to an experimentally studied gene)';gbkey=CDS;locus_tag=PA0779;product=ATP-dependent protease;protein_id=NP_249470.1;transl_table=11	PA0779	ATP-dependent protease	698	422	195	167	283	831	619	239	215	657	831	529	188	210	294	903.5	422.333	244	300	823		3263.5	9070.83		417.615	-0.413707	0.267914	-1.54418	0.122546	0.999942	2.53367e-05		417.615	-0.142288	0.295497	-0.481522	0.630145	0.999931	2.98418e-05		417.615
NC_002516.2	RefSeq	ncRNA	5283960	5284110	+	ID=rna-PA4704.1;Parent=gene-PA4704.1;Dbxref=GeneID:4179187;gbkey=ncRNA;gene=prrF1;locus_tag=PA4704.1;product=regulatory RNA PrrF1	PA4704.1	regulatory RNA PrrF1	863	742.5	1091	2443	5390.5	952	1135	1046	1332	2116.5	650	612	871.5	890.5	3849.5	797	760.5	943	1306.5	3691.5		3262	31483.5		1560.58	0.26414	0.423253	0.624072	0.53258	0.999942	2.53367e-05		1560.58	0.176446	0.463806	0.380431	0.703626	0.999931	2.98418e-05		1560.58
NC_004629.1	RefSeq	CDS	251422	251799	+	ID=cds-NP_803836.1;Parent=gene-PHIKZ270;Dbxref=GenBank:NP_803836.1,GeneID:1258259;Name=NP_803836.1;experiment=RNA sequence analysis;gbkey=CDS;locus_tag=PHIKZ270;product=PHIKZ270;protein_id=NP_803836.1;transl_table=11	PHIKZ270	PHIKZ270	841.5	919.5	355.5	209	172	736.5	971.5	759.5	599.5	417	942.5	835	464	158.5	126.5	736	934.5	525.5	829	407.5		3256.5	11940.5		574.292	-0.294039	0.286421	-1.0266	0.304609	0.999942	2.53367e-05		574.292	-0.155399	0.313358	-0.495914	0.619955	0.999931	2.98418e-05		574.292
NC_004629.1	RefSeq	CDS	244430	244891	+	ID=cds-NP_803821.2;Parent=gene-PHIKZ_p75;Dbxref=GenBank:NP_803821.2,GeneID:1258194;Name=NP_803821.2;experiment=RNA sequence analysis;gbkey=CDS;locus_tag=PHIKZ_p75;product=PHIKZ255;protein_id=NP_803821.2;transl_table=11	PHIKZ_p75	PHIKZ255	816.5	1106	621	261	151	844.5	1367.5	1600	1522.17	1395	902.5	1140	799.5	207	77.5	680	1403	981	2030	1335		3243.5	19240.2		938.408	0.371633	0.435535	0.85328	0.393504	0.999942	2.53367e-05		938.408	0.043507	0.476565	0.0912928	0.92726	0.999931	2.98418e-05		938.408
NC_002516.2	RefSeq	CDS	4949772	4951148	-	ID=cds-NP_253106.1;Parent=gene-PA4416;Dbxref=GenBank:NP_253106.1,GeneID:881289;Name=NP_253106.1;Note=Product name confidence: class 2 (High similarity to functionally studied protein);gbkey=CDS;gene=murF;locus_tag=PA4416;product=UDP-N-acetylmuramoyl-tripeptide--D-alanyl-D-alanine ligase;protein_id=NP_253106.1;transl_table=11	PA4416	UDP-N-acetylmuramoyl-tripeptide--D-alanyl-D-alanine ligase	755.5	592	382.5	329	307	776	921.5	415.5	403.5	515	825.5	759.5	450	385	480	876	787	495	700.5	566		3233	11722		558.51	-0.339075	0.183409	-1.84873	0.0644961	0.999942	2.53367e-05		558.51	0.0827879	0.200687	0.412522	0.679957	0.999931	2.98418e-05		558.51
NC_004629.1	RefSeq	CDS	83676	84944	+	ID=cds-NP_803652.2;Parent=gene-PHIKZ_p29;Dbxref=GenBank:NP_803652.2,GeneID:1258326;Name=NP_803652.2;experiment=ESI-MS/MS analysis;gbkey=CDS;locus_tag=PHIKZ_p29;product=virion structural protein;protein_id=NP_803652.2;transl_table=11	PHIKZ_p29	virion structural protein	796	1288.5	4497	6722.5	12287	828	982	719.5	697.5	767	837	1354	4725	5425.5	8259.5	771.5	888	912	923.5	759.5		3232.5	54440.5		2955.98	-0.136716	0.262993	-0.519847	0.60317	0.999942	2.53367e-05		2955.98	-0.765732	0.286853	-2.66942	0.00759818	0.893329	0.0489885		2955.98
NC_002516.2	RefSeq	CDS	4082185	4082961	-	ID=cds-NP_252334.1;Parent=gene-PA3644;Dbxref=GenBank:NP_252334.1,GeneID:880493;Name=NP_252334.1;Note=Product name confidence: class 2 (High similarity to functionally studied protein);gbkey=CDS;gene=lpxA;locus_tag=PA3644;product=acyl-[acyl-carrier-protein]--UDP-N-acetylglucosamine O-acyltransferase;protein_id=NP_252334.1;transl_table=11	PA3644	acyl-[acyl-carrier-protein]--UDP-N-acetylglucosamine O-acyltransferase	786.5	550	360.5	332	421	861	785	394.5	454	384.5	772.5	668.5	361	374.5	365.667	805.5	601.5	480.5	595.5	503		3225.5	10857.2		519.864	-0.333506	0.195597	-1.70507	0.0881816	0.999942	2.53367e-05		519.864	-0.0794337	0.21507	-0.369339	0.711875	0.999931	2.98418e-05		519.864
NC_004629.1	RefSeq	CDS	245822	246196	+	ID=cds-NP_803824.1;Parent=gene-PHIKZ258;Dbxref=GenBank:NP_803824.1,GeneID:1258487;Name=NP_803824.1;experiment=RNA sequence analysis;gbkey=CDS;locus_tag=PHIKZ258;product=PHIKZ258;protein_id=NP_803824.1;transl_table=11	PHIKZ258	PHIKZ258	800	1400.5	1673.5	874	356	824	1581.5	1855	2080.5	1779.5	938.5	1259.5	2015.5	735	192.5	660.5	1522.5	1209	2662.5	1817.5		3223	26237.5		1339.51	0.485578	0.463857	1.04683	0.295179	0.999942	2.53367e-05		1339.51	-0.0526447	0.507469	-0.10374	0.917376	0.999931	2.98418e-05		1339.51
NC_002516.2	RefSeq	CDS	3182986	3183861	+	ID=cds-NP_251520.1;Parent=gene-PA2830;Dbxref=GenBank:NP_251520.1,GeneID:882810;Name=NP_251520.1;Note=Product name confidence: class 2 (High similarity to functionally studied protein);gbkey=CDS;gene=htpX;locus_tag=PA2830;product=protease HtpX;protein_id=NP_251520.1;transl_table=11	PA2830	protease HtpX	760.067	507	333	394	473	839	765.125	426	409	687	785	559	352	326	483	833	572	380	602	861		3217.07	11346.2		540.07	-0.284	0.183958	-1.54383	0.122629	0.999942	2.53367e-05		540.07	0.0510404	0.203126	0.251274	0.801602	0.999931	2.98418e-05		540.07
NC_004629.1	RefSeq	CDS	76437	77858	+	ID=cds-NP_803647.1;Parent=gene-PHIKZ081;Dbxref=GenBank:NP_803647.1,GeneID:1258316;Name=NP_803647.1;experiment=ESI-MS/MS analysis;gbkey=CDS;locus_tag=PHIKZ081;product=virion structural protein;protein_id=NP_803647.1;transl_table=11	PHIKZ081	virion structural protein	849.5	2732	13353.5	12844.5	11171.5	715.5	926	750	614	863	825	2172	14254.5	12821.5	7544	820	831	881	916	1072.5		3210	86957		5116.48	-0.19292	0.273582	-0.705164	0.480708	0.999942	2.53367e-05		5116.48	-1.77134	0.29806	-5.94289	2.8e-09	7.49e-07	6.12549		5116.48
NC_002516.2	RefSeq	CDS	4274502	4275317	+	ID=cds-NP_252507.1;Parent=gene-PA3818;Dbxref=GenBank:NP_252507.1,GeneID:879908;Name=NP_252507.1;Note=PMID:24169572;gbkey=CDS;locus_tag=PA3818;product=type III secretion system regulator SuhB;protein_id=NP_252507.1;transl_table=11	PA3818	type III secretion system regulator SuhB	727	666	723	631	688	918	1307	965	1205	2323	743	837	684	671	398.5	815	929	1305	1605	2876		3203	21016.5		1016.63	0.266627	0.292216	0.912431	0.361542	0.999942	2.53367e-05		1016.63	0.303136	0.319693	0.948211	0.343022	0.999931	2.98418e-05		1016.63
NC_002516.2	RefSeq	CDS	986818	989442	+	ID=cds-NP_249594.1;Parent=gene-PA0903;Dbxref=GenBank:NP_249594.1,GeneID:878299;Name=NP_249594.1;Note=Product name confidence: class 2 (High similarity to functionally studied protein);gbkey=CDS;gene=alaS;locus_tag=PA0903;product=alanine--tRNA ligase;protein_id=NP_249594.1;transl_table=11	PA0903	alanine--tRNA ligase	730	666	526	520.05	613	804	904	588	609	768	779	778	549.038	592	645.043	887.5	838	639	1167.2	903		3200.5	14505.8		701.473	-0.0901106	0.157574	-0.571861	0.567416	0.999942	2.53367e-05		701.473	0.0138516	0.172189	0.0804442	0.935884	0.999931	2.98418e-05		701.473
NC_002516.2	RefSeq	CDS	2983205	2983882	+	ID=cds-NP_251328.1;Parent=gene-PA2638;Dbxref=GenBank:NP_251328.1,GeneID:882345;Name=NP_251328.1;Note=Product name confidence: class 2 (High similarity to functionally studied protein);gbkey=CDS;gene=nuoB;locus_tag=PA2638;product=NADH-quinone oxidoreductase subunit B;protein_id=NP_251328.1;transl_table=11	PA2638	NADH-quinone oxidoreductase subunit B	674.5	634.5	438.5	374	415.5	821.5	818.5	526.029	494.5	578.5	820	866	456.051	421	546.091	883	769.5	604	906	810.5		3199	12858.2		614.421	-0.111485	0.148885	-0.748801	0.453977	0.999942	2.53367e-05		614.421	-0.162131	0.162669	-0.996696	0.318912	0.999931	2.98418e-05		614.421
NC_002516.2	RefSeq	CDS	2982781	2983194	+	ID=cds-NP_251327.1;Parent=gene-PA2637;Dbxref=GenBank:NP_251327.1,GeneID:882344;Name=NP_251327.1;Note=Product name confidence: class 2 (High similarity to functionally studied protein);gbkey=CDS;gene=nuoA;locus_tag=PA2637;product=NADH-quinone oxidoreductase subunit A;protein_id=NP_251327.1;transl_table=11	PA2637	NADH-quinone oxidoreductase subunit A	661	581.5	469	436.5	569.5	818.5	876	574.5	588	788	781	767	510	474.2	531	932.5	712	709.5	964.5	908		3193	13652.2		657.053	0.00264637	0.142487	0.0185727	0.985182	0.999942	2.53367e-05		657.053	-0.0215269	0.156147	-0.137863	0.890348	0.999931	2.98418e-05		657.053
NC_002516.2	RefSeq	CDS	6247811	6248236	-	ID=cds-NP_254240.1;Parent=gene-PA5553;Dbxref=GenBank:NP_254240.1,GeneID:878082;Name=NP_254240.1;Note=Product name confidence: class 2 (High similarity to functionally studied protein);gbkey=CDS;gene=atpC;locus_tag=PA5553;product=ATP synthase subunit epsilon;protein_id=NP_254240.1;transl_table=11	PA5553	ATP synthase subunit epsilon	611	561	473.5	394	369	735.562	757	629	594.5	549	897	695.5	497.5	585.5	687.5	948	716	568.5	1061	583.5		3191.56	12913.6		624.014	-0.0345868	0.22493	-0.153767	0.877794	0.999942	2.53367e-05		624.014	-0.0218515	0.246967	-0.0884797	0.929495	0.999931	2.98418e-05		624.014
NC_002516.2	RefSeq	CDS	1056049	1057347	+	ID=cds-NP_249663.1;Parent=gene-PA0972;Dbxref=GenBank:NP_249663.1,GeneID:881864;Name=NP_249663.1;Note=Product name confidence: class 2 (High similarity to functionally studied protein);gbkey=CDS;gene=tolB;locus_tag=PA0972;product=translocation protein TolB;protein_id=NP_249663.1;transl_table=11	PA0972	translocation protein TolB	647	546.5	453	421	426	903	904	512.5	560	613	774	612	365	401	335.5	865.5	744	620	745.5	742		3189.5	12190.5		585.045	-0.0140578	0.186385	-0.0754233	0.939878	0.999942	2.53367e-05		585.045	0.240998	0.204548	1.1782	0.238716	0.999931	2.98418e-05		585.045
NC_002516.2	RefSeq	CDS	3533948	3535081	-	ID=cds-NP_251840.1;Parent=gene-PA3150;Dbxref=GenBank:NP_251840.1,GeneID:882581;Name=NP_251840.1;Note=Product name confidence: class 1 (Function experimentally demonstrated in P. aeruginosa);gbkey=CDS;gene=wbpG;locus_tag=PA3150;product=LPS biosynthesis protein WbpG;protein_id=NP_251840.1;transl_table=11	PA3150	LPS biosynthesis protein WbpG	783	543.5	283.5	225	210	768.5	694.5	331.5	292	295	931.5	663	322.5	217.5	193	704	585	272.5	408.5	298		3187	9022		427.901	-0.652643	0.197719	-3.30086	0.000963887	0.999942	2.53367e-05		427.901	-0.176543	0.217567	-0.811441	0.417113	0.999931	2.98418e-05		427.901
NC_002516.2	RefSeq	ncRNA	4780768	4780833	-	ID=rna-PA4270.1;Parent=gene-PA4270.1;Dbxref=GeneID:6965629;gbkey=ncRNA;locus_tag=PA4270.1;product=P26	PA4270.1	P26	718	795.5	501.5	463.5	384.5	908	1286	676.5	599	521.5	679	771	492.5	407.5	2389.1	863	850	589	1064.6	707.5		3168	15667.2		743.391	0.13111	0.424578	0.308801	0.757473	0.999942	2.53367e-05		743.391	0.150358	0.464551	0.323663	0.746193	0.999931	2.98418e-05		743.391
NC_002516.2	RefSeq	CDS	4189761	4190489	-	ID=cds-NP_252426.1;Parent=gene-PA3737;Dbxref=GenBank:NP_252426.1,GeneID:880330;Name=NP_252426.1;Note=Product name confidence: class 2 (High similarity to functionally studied protein);gbkey=CDS;gene=dsbC;locus_tag=PA3737;product=thiol:disulfide interchange protein DsbC;protein_id=NP_252426.1;transl_table=11	PA3737	thiol:disulfide interchange protein DsbC	635.379	588	398	350	469	857.2	837	439	417.286	574	827	692	371	362	293	848	672	552	631	663		3167.58	11475.9		547.83	-0.153117	0.212123	-0.721833	0.470397	0.999942	2.53367e-05		547.83	-0.028799	0.232491	-0.123871	0.901417	0.999931	2.98418e-05		547.83
NC_002516.2	RefSeq	CDS	4051564	4052604	-	ID=cds-NP_252307.1;Parent=gene-PA3617;Dbxref=GenBank:NP_252307.1,GeneID:880173;Name=NP_252307.1;Note=Product name confidence: class 1 (Function experimentally demonstrated in P. aeruginosa);gbkey=CDS;gene=recA;locus_tag=PA3617;product=recombinase A;protein_id=NP_252307.1;transl_table=11	PA3617	recombinase A	657	751	833	822.5	914	819	1116.75	831.5	832.5	1207.5	784	1024	659.5	816	823.5	907.5	927.559	998	1421	1600.5		3167.5	18746.3		917.209	0.202121	0.213159	0.948217	0.343019	0.999942	2.53367e-05		917.209	-0.0480321	0.232403	-0.206676	0.836263	0.999931	2.98418e-05		917.209
NC_002516.2	RefSeq	CDS	480056	481126	-	ID=cds-NP_249120.1;Parent=gene-PA0429;Dbxref=GenBank:NP_249120.1,GeneID:877779;Name=NP_249120.1;Note='Product name confidence: class 4 (Homologs of previously reported genes of unknown function%2C or no similarity to any previously reported sequences)';gbkey=CDS;locus_tag=PA0429;product=hypothetical protein;protein_id=NP_249120.1;transl_table=11	PA0429	hypothetical protein	645	605.7	616	646.5	918	791.25	943	613.5	698	730.5	754	867.5	569	633	683	967	789.5	761.5	947.5	893.5		3157.25	15073		736.075	0.0822107	0.190849	0.430762	0.666641	0.999942	2.53367e-05		736.075	-0.0146032	0.208474	-0.0700478	0.944156	0.999931	2.98418e-05		736.075
NC_002516.2	RefSeq	CDS	4284417	4285484	-	ID=cds-NP_252516.1;Parent=gene-PA3827;Dbxref=GenBank:NP_252516.1,GeneID:879872;Name=NP_252516.1;Note='Product name confidence: class 4 (Homologs of previously reported genes of unknown function%2C or no similarity to any previously reported sequences)';gbkey=CDS;locus_tag=PA3827;product=hypothetical protein;protein_id=NP_252516.1;transl_table=11	PA3827	hypothetical protein	610.5	565.5	377.523	353	352	887	854.5	481	475	563.5	775.024	676.5	362	396.5	333.5	882.5	705	565.5	723	669		3155.02	11608		553.363	0.00020827	0.142518	0.00146136	0.998834	0.999942	2.53367e-05		553.363	0.0650715	0.15624	0.416484	0.677056	0.999931	2.98418e-05		553.363
NC_002516.2	RefSeq	CDS	6221101	6222858	+	ID=cds-NP_254216.1;Parent=gene-PA5529;Dbxref=GenBank:NP_254216.1,GeneID:878116;Name=NP_254216.1;Note='Product name confidence: class 3 (Function proposed based on presence of conserved amino acid motif%2C structural feature or limited sequence similarity to an experimentally studied gene)';gbkey=CDS;locus_tag=PA5529;product=sodium/proton antiporter;protein_id=NP_254216.1;transl_table=11	PA5529	sodium/proton antiporter	617	525	459	422	572	809	859.026	429	457	507	812	742.077	397	403	464.25	914.143	671	492	590.037	692		3152.14	11833.5		566.901	-0.121161	0.188406	-0.643083	0.52017	0.999942	2.53367e-05		566.901	0.0180066	0.206464	0.0872145	0.930501	0.999931	2.98418e-05		566.901
NC_002516.2	RefSeq	CDS	4083444	4084505	-	ID=cds-NP_252336.1;Parent=gene-PA3646;Dbxref=GenBank:NP_252336.1,GeneID:880525;Name=NP_252336.1;Note=Product name confidence: class 2 (High similarity to functionally studied protein);gbkey=CDS;gene=lpxD;locus_tag=PA3646;product=UDP-3-O-acylglucosamine N-acyltransferase;protein_id=NP_252336.1;transl_table=11	PA3646	UDP-3-O-acylglucosamine N-acyltransferase	671.5	493	346	303.5	345.5	740	760.5	350.5	314.5	395	819	634	355.5	339.5	468.5	904	640.5	397.5	658.5	469		3134.5	10406		492.3	-0.318698	0.193483	-1.64716	0.0995251	0.999942	2.53367e-05		492.3	0.0568418	0.212694	0.267247	0.789279	0.999931	2.98418e-05		492.3
NC_002516.2	RefSeq	CDS	3310792	3311721	-	ID=cds-NP_251641.1;Parent=gene-PA2951;Dbxref=GenBank:NP_251641.1,GeneID:882932;Name=NP_251641.1;Note=Product name confidence: class 2 (High similarity to functionally studied protein);gbkey=CDS;gene=etfA;locus_tag=PA2951;product=electron transfer flavoprotein subunit alpha;protein_id=NP_251641.1;transl_table=11	PA2951	electron transfer flavoprotein subunit alpha	648.5	567.667	484	486	894	802.5	926.5	544	512.5	575	837.5	728.625	447	674	1131.5	844.5	640.5	545.5	865.5	648		3133	13803.3		665.684	-0.116344	0.154097	-0.755001	0.450248	0.999942	2.53367e-05		665.684	0.00244859	0.169055	0.014484	0.988444	0.999931	2.98418e-05		665.684
NC_002516.2	RefSeq	CDS	5543417	5544601	-	ID=cds-NP_253626.1;Parent=gene-PA4939;Dbxref=GenBank:NP_253626.1,GeneID:877658;Name=NP_253626.1;Note='Product name confidence: class 4 (Homologs of previously reported genes of unknown function%2C or no similarity to any previously reported sequences)';gbkey=CDS;locus_tag=PA4939;product=ATP phosphoribosyltransferase;protein_id=NP_253626.1;transl_table=11	PA4939	ATP phosphoribosyltransferase	697	847	765.5	713	783.5	797	1295.25	903.5	1037	969	767	965.5	727	731	1191	869	985.5	964.5	1693	1202.5		3130	18903.8		922.961	0.199052	0.239748	0.830255	0.406395	0.999942	2.53367e-05		922.961	0.0585584	0.261489	0.223943	0.822802	0.999931	2.98418e-05		922.961
NC_002516.2	RefSeq	CDS	1691327	1692754	-	ID=cds-NP_250245.1;Parent=gene-PA1554;Dbxref=GenBank:NP_250245.1,GeneID:883001;Name=NP_250245.1;Note=Product name confidence: class 1: Function experimentally demonstrated in P. aeruginosa;gbkey=CDS;gene=ccoN1;locus_tag=PA1554;product=cbb3-type cytochrome C oxidase subunit I;protein_id=NP_250245.1;transl_table=11	PA1554	cbb3-type cytochrome C oxidase subunit I	674.75	516.5	453	448	508.5	861.6	783.167	458.143	451.875	336.5	762	562.333	374.5	416.333	387	831	727	569.373	668.833	457.5		3129.35	11247.9		543.471	-0.128401	0.198173	-0.647925	0.517034	0.999942	2.53367e-05		543.471	0.224256	0.21787	1.02931	0.303333	0.999931	2.98418e-05		543.471
NC_004629.1	RefSeq	CDS	145693	146226	+	ID=cds-NP_803709.1;Parent=gene-PHIKZ143;Dbxref=GenBank:NP_803709.1,GeneID:1258405;Name=NP_803709.1;experiment=ESI-MS/MS analysis;gbkey=CDS;locus_tag=PHIKZ143;product=virion structural protein;protein_id=NP_803709.1;transl_table=11	PHIKZ143	virion structural protein	757.5	832.5	1131.5	1746.5	4458	791.5	944	677.833	573	633	783.5	896.5	1122.5	1081.5	2484.5	787	744.5	893	829.5	558		3119.5	22725.8		1155.84	-0.103529	0.305974	-0.338357	0.735094	0.999942	2.53367e-05		1155.84	-0.308813	0.334744	-0.922537	0.356248	0.999931	2.98418e-05		1155.84
NC_002516.2	RefSeq	CDS	145542	145883	+	ID=cds-NP_248818.1;Parent=gene-PA0128;Dbxref=GenBank:NP_248818.1,GeneID:880831;Name=NP_248818.1;Note='Product name confidence: class 4 (Homologs of previously reported genes of unknown function%2C or no similarity to any previously reported sequences)';gbkey=CDS;locus_tag=PA0128;product=hypothetical protein;protein_id=NP_248818.1;transl_table=11	PA0128	hypothetical protein	599	798	746	563.5	581	911	1245	798.5	755.5	831.5	836	1111	652	522.5	367.583	766.5	1052	1119.5	1214.5	1118.5		3112.5	16589.1		807.452	0.178263	0.256292	0.695544	0.486715	0.999942	2.53367e-05		807.452	0.0176242	0.279393	0.0630804	0.949702	0.999931	2.98418e-05		807.452
NC_002516.2	RefSeq	CDS	1719109	1720395	-	ID=cds-NP_250271.1;Parent=gene-PA1580;Dbxref=GenBank:NP_250271.1,GeneID:882117;Name=NP_250271.1;Note=Product name confidence: class 1 (Function experimentally demonstrated in P. aeruginosa);gbkey=CDS;gene=gltA;locus_tag=PA1580;product=citrate synthase;protein_id=NP_250271.1;transl_table=11	PA1580	citrate synthase	680	550	479	517.5	784	889	884	615	454	400	654	574.045	388	550	415	877	730	537.111	529	530		3100	12036.7		587.289	0.145055	0.268942	0.539354	0.589643	0.999942	2.53367e-05		587.289	0.248102	0.29495	0.841166	0.400255	0.999931	2.98418e-05		587.289
NC_002516.2	RefSeq	CDS	5612268	5613692	-	ID=cds-NP_253683.1;Parent=gene-PA4996;Dbxref=GenBank:NP_253683.1,GeneID:881680;Name=NP_253683.1;Note=Product name confidence: class 2 (High similarity to functionally studied protein);gbkey=CDS;gene=rfaE;locus_tag=PA4996;product=bifunctional heptose 7-phosphate kinase/heptose 1-phosphate adenyltransferase;protein_id=NP_253683.1;transl_table=11	PA4996	bifunctional heptose 7-phosphate kinase/heptose 1-phosphate adenyltransferase	669.5	607	457	536	506	707.643	960	536.333	553	800	783	799	480	524.5	633.5	938.5	669	622.071	938	989.5		3098.64	13709.5		659.321	-0.104705	0.154142	-0.679277	0.496962	0.999942	2.53367e-05		659.321	-0.0546865	0.168464	-0.324619	0.745469	0.999931	2.98418e-05		659.321
NC_002516.2	RefSeq	CDS	1186606	1186986	+	ID=cds-NP_249786.1;Parent=gene-PA1095;Dbxref=GenBank:NP_249786.1,GeneID:881896;Name=NP_249786.1;Note='Product name confidence: class 4 (Homologs of previously reported genes of unknown function%2C or no similarity to any previously reported sequences)';gbkey=CDS;locus_tag=PA1095;product=B-type flagellar protein FliS;protein_id=NP_249786.1;transl_table=11	PA1095	B-type flagellar protein FliS	626	747	854.5	797.5	868	856.5	1287.5	919.5	906	1080.5	749	1080.5	781.5	770	1035	863	1000	1210.5	1544.5	1125.5		3094.5	19102.5		938.473	0.3341	0.232489	1.43706	0.150702	0.999942	2.53367e-05		938.473	0.0721427	0.253319	0.28479	0.775805	0.999931	2.98418e-05		938.473
NC_002516.2	RefSeq	CDS	5764693	5766147	-	ID=cds-NP_253805.1;Parent=gene-PA5118;Dbxref=GenBank:NP_253805.1,GeneID:877687;Name=NP_253805.1;Note=Product name confidence: class 2 (High similarity to functionally studied protein);gbkey=CDS;gene=thiI;locus_tag=PA5118;product=thiamine biosynthesis protein ThiI;protein_id=NP_253805.1;transl_table=11	PA5118	thiamine biosynthesis protein ThiI	684	633	471	454	478	855.083	1076.5	562.5	734	998	769	847	525	487	477	786	930	842	1186	1325		3094.08	15120.1		723.634	-0.0785796	0.155091	-0.506669	0.612387	0.999942	2.53367e-05		723.634	0.187301	0.168616	1.11082	0.266648	0.999931	2.98418e-05		723.634
NC_002516.2	RefSeq	CDS	3895324	3897357	+	ID=cds-NP_252172.1;Parent=gene-PA3482;Dbxref=GenBank:NP_252172.1,GeneID:878831;Name=NP_252172.1;Note=Product name confidence: class 2 (High similarity to functionally studied protein);gbkey=CDS;gene=metG;locus_tag=PA3482;product=methionine--tRNA ligase;protein_id=NP_252172.1;transl_table=11	PA3482	methionine--tRNA ligase	633.5	624	452.5	490	632	794.5	813	543.5	529.5	667	824	673	461.5	513.5	469	840.7	701	607.5	891.5	850		3092.7	13011.2		628.903	-0.0946069	0.179476	-0.527129	0.598104	0.999942	2.53367e-05		628.903	-0.04467	0.196763	-0.227024	0.820405	0.999931	2.98418e-05		628.903
NC_002516.2	RefSeq	CDS	5353783	5354262	+	ID=cds-NP_253456.1;Parent=gene-PA4768;Dbxref=GenBank:NP_253456.1,GeneID:881797;Name=NP_253456.1;Note=Product name confidence: class 2 (High similarity to functionally studied protein);gbkey=CDS;gene=smpB;locus_tag=PA4768;product=SsrA-binding protein;protein_id=NP_253456.1;transl_table=11	PA4768	SsrA-binding protein	598	594.5	571	572	890	891.5	845	733.5	836	1571.5	752.5	869.5	548.5	448	893	847.5	838	949.5	1256.5	1847.5		3089.5	17353.5		835.074	0.234414	0.2077	1.12862	0.259057	0.999942	2.53367e-05		835.074	-0.0333247	0.227054	-0.14677	0.883314	0.999931	2.98418e-05		835.074
NC_002516.2	RefSeq	CDS	3642964	3645060	+	ID=cds-NP_251947.1;Parent=gene-PA3257;Dbxref=GenBank:NP_251947.1,GeneID:882420;Name=NP_251947.1;Note=Product name confidence: class 2 (High similarity to functionally studied protein);gbkey=CDS;gene=prc;locus_tag=PA3257;product=tail-specific protease;protein_id=NP_251947.1;transl_table=11	PA3257	tail-specific protease	627.5	606	420.5	368	585.5	784	714.026	399.5	416	616	833	641.071	350.5	547	409.06	840	702	500.534	635.5	665.5		3084.5	11661.2		560.624	-0.24131	0.223109	-1.08158	0.27944	0.999942	2.53367e-05		560.624	-0.0770523	0.244575	-0.315046	0.752727	0.999931	2.98418e-05		560.624
NC_002516.2	RefSeq	CDS	1689557	1690513	-	ID=cds-NP_250243.1;Parent=gene-PA1552;Dbxref=GenBank:NP_250243.1,GeneID:883043;Name=NP_250243.1;Note=Product name confidence: class 1: Function experimentally demonstrated in P. aeruginosa;gbkey=CDS;gene=ccoP1;locus_tag=PA1552;product=cytochrome C oxidase cbb3-type subunit CcoP;protein_id=NP_250243.1;transl_table=11	PA1552	cytochrome C oxidase cbb3-type subunit CcoP	666	531.75	340.723	330.7	299	847.7	674.833	418.95	394.1	251	804.95	476.5	304	308	304.611	760.193	487.9	425.65	595.7	384		3078.84	9606.26		460.398	-0.244731	0.197739	-1.23765	0.215847	0.999942	2.53367e-05		460.398	-0.0875439	0.218552	-0.400564	0.688741	0.999931	2.98418e-05		460.398
NC_002516.2	RefSeq	CDS	620135	620488	-	ID=cds-NP_249254.1;Parent=gene-PA0563;Dbxref=GenBank:NP_249254.1,GeneID:879219;Name=NP_249254.1;Note='Product name confidence: class 4 (Homologs of previously reported genes of unknown function%2C or no similarity to any previously reported sequences)';gbkey=CDS;locus_tag=PA0563;product=hypothetical protein;protein_id=NP_249254.1;transl_table=11	PA0563	hypothetical protein	636	765	658	713	1176	901	1200	825	808	1094	773.5	940	589	759	918	767	948	890	1459	1355		3077.5	18174.5		882.799	0.207865	0.233841	0.888916	0.374048	0.999942	2.53367e-05		882.799	0.0691098	0.25503	0.270987	0.786401	0.999931	2.98418e-05		882.799
NC_002516.2	RefSeq	CDS	606160	608157	+	ID=cds-NP_249239.1;Parent=gene-PA0548;Dbxref=GenBank:NP_249239.1,GeneID:878523;Name=NP_249239.1;Note=Product name confidence: class 2 (High similarity to functionally studied protein);gbkey=CDS;gene=tktA;locus_tag=PA0548;product=transketolase;protein_id=NP_249239.1;transl_table=11	PA0548	transketolase	590.5	581	447.5	423.5	482.286	820.1	840	564	650	942.5	795.5	702	457.5	422	506	870.333	740.5	775.7	1001	1183		3076.43	13794.9		660.953	0.0294796	0.134466	0.219233	0.826468	0.999942	2.53367e-05		660.953	0.0425785	0.147232	0.289194	0.772433	0.999931	2.98418e-05		660.953
NC_002516.2	RefSeq	CDS	3309411	3310607	-	ID=cds-NP_251640.1;Parent=gene-PA2950;Dbxref=GenBank:NP_251640.1,GeneID:882931;Name=NP_251640.1;Note='Product name confidence: class 4 (Homologs of previously reported genes of unknown function%2C or no similarity to any previously reported sequences)';gbkey=CDS;locus_tag=PA2950;product=reductase;protein_id=NP_251640.1;transl_table=11	PA2950	reductase	721.5	580	362	357	576.5	800.5	876.5	489	496.5	509	799	627.5	408	430.5	533	752.5	695	584.5	819.5	673		3073.5	12091		579.099	-0.267461	0.162923	-1.64164	0.100665	0.999942	2.53367e-05		579.099	0.106135	0.178865	0.593384	0.552924	0.999931	2.98418e-05		579.099
NC_002516.2	RefSeq	CDS	969670	971625	+	ID=cds-NP_249578.1;Parent=gene-PA0887;Dbxref=GenBank:NP_249578.1,GeneID:879732;Name=NP_249578.1;Note=Product name confidence: class 2 (High similarity to functionally studied protein);gbkey=CDS;gene=acsA;locus_tag=PA0887;product=acetyl-CoA synthetase;protein_id=NP_249578.1;transl_table=11	PA0887	acetyl-CoA synthetase	465.029	547	447	326	372	886.5	851.091	495	436	425	841	801	419	438	374.833	872	753	642.062	715	539		3064.53	11645.5		556.556	0.11855	0.180621	0.656349	0.5116	0.999942	2.53367e-05		556.556	0.00795648	0.197183	0.0403508	0.967813	0.999931	2.98418e-05		556.556
NC_002516.2	RefSeq	CDS	5623040	5624797	-	ID=cds-NP_253692.1;Parent=gene-PA5005;Dbxref=GenBank:NP_253692.1,GeneID:881615;Name=NP_253692.1;Note='Product name confidence: class 3 (Function proposed based on presence of conserved amino acid motif%2C structural feature or limited sequence similarity to an experimentally studied gene)';gbkey=CDS;locus_tag=PA5005;product=carbamoyl transferase;protein_id=NP_253692.1;transl_table=11	PA5005	carbamoyl transferase	650.5	629.5	405.5	356.5	534	752.75	801	504.667	488	606.5	790	699	383.5	569	357	861	833	508.5	826.333	704.667		3054.25	12260.9		588.807	-0.132549	0.222357	-0.596111	0.551101	0.999942	2.53367e-05		588.807	0.0454057	0.243277	0.186642	0.851941	0.999931	2.98418e-05		588.807
NC_002516.2	RefSeq	CDS	4277085	4278947	-	ID=cds-NP_252510.1;Parent=gene-PA3821;Dbxref=GenBank:NP_252510.1,GeneID:878279;Name=NP_252510.1;Note=Product name confidence: class 2 (High similarity to functionally studied protein);gbkey=CDS;gene=secD;locus_tag=PA3821;product=preprotein translocase subunit SecD;protein_id=NP_252510.1;transl_table=11	PA3821	preprotein translocase subunit SecD	607.5	490	351	269	330	787.625	775.5	407	349	388.667	795.5	620	309.5	387	342.091	856	676	470.5	579.5	543.5		3046.62	10334.9		489.984	-0.164245	0.163783	-1.00282	0.31595	0.999942	2.53367e-05		489.984	0.132359	0.180065	0.735062	0.462301	0.999931	2.98418e-05		489.984
NC_002516.2	RefSeq	CDS	5334921	5335772	-	ID=cds-NP_253438.1;Parent=gene-PA4750;Dbxref=GenBank:NP_253438.1,GeneID:881715;Name=NP_253438.1;Note=Product name confidence: class 2 (High similarity to functionally studied protein);gbkey=CDS;gene=folP;locus_tag=PA4750;product=dihydropteroate synthase;protein_id=NP_253438.1;transl_table=11	PA4750	dihydropteroate synthase	717	544	269	234	274.5	700.5	690	282.5	283	341	805.5	666.5	291.5	248.5	341	819	550	358.5	458.5	482		3042	9356.5		440.155	-0.516329	0.20727	-2.49109	0.0127352	0.999942	2.53367e-05		440.155	-0.228309	0.227635	-1.00296	0.315879	0.999931	2.98418e-05		440.155
NC_002516.2	RefSeq	CDS	4276154	4277074	-	ID=cds-NP_252509.1;Parent=gene-PA3820;Dbxref=GenBank:NP_252509.1,GeneID:879904;Name=NP_252509.1;Note=Product name confidence: class 2 (High similarity to functionally studied protein);gbkey=CDS;gene=secF;locus_tag=PA3820;product=preprotein translocase subunit SecF;protein_id=NP_252509.1;transl_table=11	PA3820	preprotein translocase subunit SecF	690.5	522	331	251	337	770	756.667	410	385.5	318	774	652	314.5	290	717.5	807	647.5	386.5	664.5	438.5		3041.5	10463.7		494.138	-0.277709	0.223382	-1.2432	0.213795	0.999942	2.53367e-05		494.138	0.00200488	0.245168	0.00817756	0.993475	0.999931	2.98418e-05		494.138
NC_002516.2	RefSeq	CDS	4544607	4545305	+	ID=cds-NP_252756.1;Parent=gene-PA4067;Dbxref=GenBank:NP_252756.1,GeneID:879793;Name=NP_252756.1;Note=Product name confidence: class 1 (Function experimentally demonstrated in P. aeruginosa);gbkey=CDS;gene=oprG;locus_tag=PA4067;product=outer membrane protein OprG;protein_id=NP_252756.1;transl_table=11	PA4067	outer membrane protein OprG	426	579	290	196	265	893	778	264	225	230	822	706	259	284	142.25	894	755	320	316	284		3035	8928.25		415.877	-0.017858	0.324816	-0.0549789	0.956155	0.999942	2.53367e-05		415.877	0.00466397	0.355198	0.0131306	0.989524	0.999931	2.98418e-05		415.877
NC_002516.2	RefSeq	CDS	5823716	5824726	+	ID=cds-NP_253859.1;Parent=gene-PA5172;Dbxref=GenBank:NP_253859.1,GeneID:881792;Name=NP_253859.1;Note=Product name confidence: class 1 (Function experimentally demonstrated in P. aeruginosa);gbkey=CDS;gene=arcB;locus_tag=PA5172;product=ornithine carbamoyltransferase;protein_id=NP_253859.1;transl_table=11	PA5172	ornithine carbamoyltransferase	615	422.5	194.5	186	311.5	757.5	704.5	263.5	216.5	258.5	824	556.5	231.5	360	266	838.5	768.021	265	305.5	282		3035	8627.02		402.439	-0.385878	0.283224	-1.36245	0.173057	0.999942	2.53367e-05		402.439	0.35436	0.310763	1.14029	0.254166	0.999931	2.98418e-05		402.439
NC_002516.2	RefSeq	CDS	419562	420569	+	ID=cds-NP_249066.1;Parent=gene-PA0375;Dbxref=GenBank:NP_249066.1,GeneID:883092;Name=NP_249066.1;Note=Product name confidence: class 2 (High similarity to functionally studied protein);gbkey=CDS;gene=ftsX;locus_tag=PA0375;product=cell division protein FtsX;protein_id=NP_249066.1;transl_table=11	PA0375	cell division protein FtsX	579	560.5	474	438.5	613.5	755.5	766.5	495.5	471.5	612	820.5	722	439.5	449	665.133	877	653.5	523	720	850		3032	12486.1		600.415	-0.0764307	0.132771	-0.575657	0.564847	0.999942	2.53367e-05		600.415	-0.107857	0.145689	-0.740326	0.459102	0.999931	2.98418e-05		600.415
NC_002516.2	RefSeq	CDS	3522748	3523944	+	ID=cds-NP_251829.1;Parent=gene-PA3139;Dbxref=GenBank:NP_251829.1,GeneID:882671;Name=NP_251829.1;Note='Product name confidence: class 3 (Function proposed based on presence of conserved amino acid motif%2C structural feature or limited sequence similarity to an experimentally studied gene)';gbkey=CDS;locus_tag=PA3139;product=aspartate aminotransferase;protein_id=NP_251829.1;transl_table=11	PA3139	aspartate aminotransferase	713	605	520.5	542	601.567	745	972	560	587.5	643.5	758.5	687	420	444.5	454.5	803	860.5	675	793	803.5		3019.5	13189.6		639.485	-0.160273	0.212577	-0.753954	0.450877	0.999942	2.53367e-05		639.485	0.241623	0.23251	1.03919	0.298714	0.999931	2.98418e-05		639.485
NC_002516.2	RefSeq	CDS	996038	997486	+	ID=cds-NP_249604.1;Parent=gene-PA0913;Dbxref=GenBank:NP_249604.1,GeneID:878306;Name=NP_249604.1;Note='Product name confidence: class 3 (Function proposed based on presence of conserved amino acid motif%2C structural feature or limited sequence similarity to an experimentally studied gene)';gbkey=CDS;gene=mgtE;locus_tag=PA0913;product=Mg transporter MgtE;protein_id=NP_249604.1;transl_table=11	PA0913	Mg transporter MgtE	692.5	807.5	671.5	678	890.25	810	1508	792	845.5	1120.56	678.5	1088.5	607.5	928.333	933.5	836.5	944	838.03	1566.08	1343.5		3017.5	18580.3		899.446	0.190226	0.22749	0.836195	0.403045	0.999942	2.53367e-05		899.446	0.0977367	0.24746	0.394959	0.692873	0.999931	2.98418e-05		899.446
NC_002516.2	RefSeq	CDS	6116493	6118316	-	ID=cds-NP_254122.1;Parent=gene-PA5435;Dbxref=GenBank:NP_254122.1,GeneID:877876;Name=NP_254122.1;Note='Product name confidence: class 3 (Function proposed based on presence of conserved amino acid motif%2C structural feature or limited sequence similarity to an experimentally studied gene)';gbkey=CDS;locus_tag=PA5435;product=pyruvate carboxylase subunit B;protein_id=NP_254122.1;transl_table=11	PA5435	pyruvate carboxylase subunit B	680	598	408	384	433.5	747	918.5	377	400.5	356.7	804.5	893	404.786	386.562	460.5	783.167	702.596	459.5	528	410.5		3014.67	11136.3		534.001	-0.356938	0.16763	-2.12932	0.0332281	0.999942	2.53367e-05		534.001	-0.130773	0.182614	-0.716117	0.473919	0.999931	2.98418e-05		534.001
NC_002516.2	RefSeq	CDS	1751674	1752891	-	ID=cds-NP_250300.1;Parent=gene-PA1609;Dbxref=GenBank:NP_250300.1,GeneID:881925;Name=NP_250300.1;Note=Product name confidence: class 1 (Function experimentally demonstrated in P. aeruginosa);gbkey=CDS;gene=fabB;locus_tag=PA1609;product=3-oxoacyl-ACP synthase;protein_id=NP_250300.1;transl_table=11	PA1609	3-oxoacyl-ACP synthase	694	568	395	321.5	412.5	725.5	832	430.091	475	379	763.5	596	324	453	364.556	819.333	618	490.5	742.333	423.5		3002.33	10827.3		519.561	-0.27464	0.17904	-1.53396	0.12504	0.999942	2.53367e-05		519.561	0.0370026	0.1966	0.188212	0.85071	0.999931	2.98418e-05		519.561
NC_002516.2	RefSeq	CDS	4266470	4266901	-	ID=cds-NP_252496.1;Parent=gene-PA3807;Dbxref=GenBank:NP_252496.1,GeneID:879892;Name=NP_252496.1;Note=Product name confidence: class 1 (Function experimentally demonstrated in P. aeruginosa);gbkey=CDS;gene=ndk;locus_tag=PA3807;product=nucleoside diphosphate kinase;protein_id=NP_252496.1;transl_table=11	PA3807	nucleoside diphosphate kinase	661.5	640	490	470	461	811	999	668	651	667	792.5	752	486	505	374	736	822.5	754	1129.5	745		3001	13615		659.567	-0.0322885	0.201752	-0.16004	0.872849	0.999942	2.53367e-05		659.567	0.122924	0.220517	0.557436	0.57723	0.999931	2.98418e-05		659.567
NC_002516.2	RefSeq	CDS	3950284	3950760	+	ID=cds-NP_252221.1;Parent=gene-PA3531;Dbxref=GenBank:NP_252221.1,GeneID:879026;Name=NP_252221.1;Note=Product name confidence: class 2 (High similarity to functionally studied protein);gbkey=CDS;gene=bfrB;locus_tag=PA3531;product=bacterioferritin;protein_id=NP_252221.1;transl_table=11	PA3531	bacterioferritin	444	554	228	200	238	867	993	204	173	211	633	808.667	205	221	168	1054	1007.52	271	261	217.25		2998	8958.44		408.873	0.187146	0.338876	0.552255	0.580773	0.999942	2.53367e-05		408.873	0.321837	0.36972	0.870488	0.384034	0.999931	2.98418e-05		408.873
NC_002516.2	RefSeq	CDS	3394816	3395037	+	ID=cds-NP_251721.1;Parent=gene-PA3031;Dbxref=GenBank:NP_251721.1,GeneID:882981;Name=NP_251721.1;Note='Product name confidence: class 4 (Homologs of previously reported genes of unknown function%2C or no similarity to any previously reported sequences)';gbkey=CDS;locus_tag=PA3031;product=hypothetical protein;protein_id=NP_251721.1;transl_table=11	PA3031	hypothetical protein	532	538	352	401	552	888	815	459	449	590	721	561	364	498	309	855	914	567	633	798		2996	11796		564.078	0.114431	0.252709	0.452816	0.650681	0.999942	2.53367e-05		564.078	0.401719	0.276571	1.4525	0.146363	0.999931	2.98418e-05		564.078
NC_002516.2	RefSeq	CDS	4261070	4262359	-	ID=cds-NP_252491.1;Parent=gene-PA3802;Dbxref=GenBank:NP_252491.1,GeneID:878330;Name=NP_252491.1;Note=Product name confidence: class 2 (High similarity to functionally studied protein);gbkey=CDS;gene=hisS;locus_tag=PA3802;product=histidine--tRNA ligase;protein_id=NP_252491.1;transl_table=11	PA3802	histidine--tRNA ligase	652.5	435.5	321	226.5	256	795	658	367.5	333	313	774	521	301	272	265	773.333	539	410	445.5	390.5		2994.83	9049.33		430.337	-0.280872	0.169322	-1.6588	0.0971558	0.999942	2.53367e-05		430.337	0.0594232	0.187626	0.316711	0.751463	0.999931	2.98418e-05		430.337
NC_002516.2	RefSeq	CDS	833949	835373	+	ID=cds-NP_249457.1;Parent=gene-PA0766;Dbxref=GenBank:NP_249457.1,GeneID:879207;Name=NP_249457.1;Note=Product name confidence: class 1 (Function experimentally demonstrated in P. aeruginosa);gbkey=CDS;gene=mucD;locus_tag=PA0766;product=serine protease MucD;protein_id=NP_249457.1;transl_table=11	PA0766	serine protease MucD	587.682	503.5	337.5	284	275	753	684	325	283	294.25	785	697	301	276	271.5	866.5	570.5	380	519	343		2992.18	9336.43		441.8	-0.233529	0.196626	-1.18768	0.234959	0.999942	2.53367e-05		441.8	-0.188989	0.215829	-0.875642	0.381225	0.999931	2.98418e-05		441.8
NC_002516.2	RefSeq	CDS	4910108	4910791	-	ID=cds-NP_253069.1;Parent=gene-PA4379;Dbxref=GenBank:NP_253069.1,GeneID:881358;Name=NP_253069.1;Note='Product name confidence: class 4 (Homologs of previously reported genes of unknown function%2C or no similarity to any previously reported sequences)';gbkey=CDS;locus_tag=PA4379;product=hypothetical protein;protein_id=NP_253069.1;transl_table=11	PA4379	hypothetical protein	632.5	628	666.5	738	934.5	790.5	1082	865.5	1100	1664	742.5	858	617	713	808.5	820.5	959.6	1056	1716	2059.5		2986	19452.1		943.652	0.241654	0.235762	1.02499	0.305366	0.999942	2.53367e-05		943.652	0.211112	0.257516	0.819801	0.412329	0.999931	2.98418e-05		943.652
NC_002516.2	RefSeq	CDS	3366970	3367671	-	ID=cds-NP_251696.1;Parent=gene-PA3006;Dbxref=GenBank:NP_251696.1,GeneID:879874;Name=NP_251696.1;Note=Product name confidence: class 1 (Function experimentally demonstrated in P. aeruginosa);gbkey=CDS;gene=psrA;locus_tag=PA3006;product=transcriptional regulator PsrA;protein_id=NP_251696.1;transl_table=11	PA3006	transcriptional regulator PsrA	557.111	532	546	605	1017	746	728	487	547.167	689	784	669	476	502	597.139	897	637	614	675	866		2984.11	13171.4		642.351	-0.0186843	0.242434	-0.0770697	0.938568	0.999942	2.53367e-05		642.351	-0.0703703	0.265852	-0.264697	0.791243	0.999931	2.98418e-05		642.351
NC_002516.2	RefSeq	CDS	5624901	5626379	-	ID=cds-NP_253693.1;Parent=gene-PA5006;Dbxref=GenBank:NP_253693.1,GeneID:881607;Name=NP_253693.1;Note='Product name confidence: class 4 (Homologs of previously reported genes of unknown function%2C or no similarity to any previously reported sequences)';gbkey=CDS;locus_tag=PA5006;product=hypothetical protein;protein_id=NP_253693.1;transl_table=11	PA5006	hypothetical protein	690.038	682.5	729	747	1019.5	761.5	1131.17	895.5	919	1436.5	693	825	731.5	722.5	642.5	835.5	767.5	1031.5	1253.5	1626		2980.04	18140.2		893.048	0.236254	0.285323	0.828024	0.407657	0.999942	2.53367e-05		893.048	0.0573578	0.312102	0.183779	0.854187	0.999931	2.98418e-05		893.048
NC_002516.2	RefSeq	ncRNA	3106919	3106994	-	ID=rna-PA2744.1;Parent=gene-PA2744.1;Dbxref=GeneID:9793390;Note=Not available;gbkey=ncRNA;locus_tag=PA2744.1	PA2744.1	ID=rna-PA2744.1	704.5	796.5	728.25	697.5	655	852.5	1228	926	951	1151.5	721.5	809.5	695.5	394	235.5	699.5	953	1005.5	1068	1471.5		2978	16744.2		824.85	0.202037	0.401675	0.502985	0.614975	0.999942	2.53367e-05		824.85	0.160604	0.439473	0.365447	0.714778	0.999931	2.98418e-05		824.85
NC_004629.1	RefSeq	CDS	213118	213513	+	ID=cds-NP_803770.1;Parent=gene-PHIKZ204;Dbxref=GenBank:NP_803770.1,GeneID:1258382;Name=NP_803770.1;experiment=RNA sequence analysis;gbkey=CDS;locus_tag=PHIKZ204;product=PHIKZ204;protein_id=NP_803770.1;transl_table=11	PHIKZ204	PHIKZ204	768	785	323.5	194	139	748.5	1137.5	1194.25	1072	962.5	809	917	440.5	117.5	44	647.5	1178.5	885	1502.5	973		2973	14838.8		711.703	0.184118	0.448746	0.410296	0.681589	0.999942	2.53367e-05		711.703	0.195823	0.491208	0.398656	0.690147	0.999931	2.98418e-05		711.703
NC_004629.1	RefSeq	CDS	103044	104453	+	ID=cds-NP_803665.1;Parent=gene-PHIKZ099;Dbxref=GenBank:NP_803665.1,GeneID:1258221;Name=NP_803665.1;experiment=ESI-MS/MS analysis;gbkey=CDS;locus_tag=PHIKZ099;product=virion structural protein;protein_id=NP_803665.1;transl_table=11	PHIKZ099	virion structural protein	774.5	991	2094.5	3200	5844	739.5	989	708	605.5	689.5	758.5	1088.5	2228	2249	3681.33	700	807	854	871.5	618.5		2972.5	30491.8		1611.62	-0.147763	0.296315	-0.498668	0.618013	0.999942	2.53367e-05		1611.62	-0.482093	0.323648	-1.48956	0.13634	0.999931	2.98418e-05		1611.62
NC_002516.2	RefSeq	CDS	4860248	4861375	-	ID=cds-NP_253022.2;Parent=gene-PA4332;Dbxref=GenBank:NP_253022.2,GeneID:881493;Name=NP_253022.2;Note='Product name confidence: class 4 (Homologs of previously reported genes of unknown function%2C or no similarity to any previously reported sequences)';gbkey=CDS;locus_tag=PA4332;product=hypothetical protein;protein_id=NP_253022.2;transl_table=11	PA4332	hypothetical protein	679	630.5	543.5	612	666.5	736.5	910.5	609.5	623	654	757	694.5	477.5	321.167	433.333	791.043	612.5	619.5	668	772.5		2963.54	12812		627.342	-0.0862578	0.303361	-0.28434	0.77615	0.999942	2.53367e-05		627.342	-0.0833221	0.332354	-0.250703	0.802044	0.999931	2.98418e-05		627.342
NC_002516.2	RefSeq	CDS	5549780	5551681	-	ID=cds-NP_253633.1;Parent=gene-PA4946;Dbxref=GenBank:NP_253633.1,GeneID:878468;Name=NP_253633.1;Note=Product name confidence: class 2 (High similarity to functionally studied protein);gbkey=CDS;gene=mutL;locus_tag=PA4946;product=DNA mismatch repair protein;protein_id=NP_253633.1;transl_table=11	PA4946	DNA mismatch repair protein	632.333	472	305	256.5	276	732.567	724.5	306	265	255.5	747.167	600	266	300	369.633	845	603	390.5	513	326		2957.07	9185.7		432.701	-0.298967	0.20398	-1.46566	0.14274	0.999942	2.53367e-05		432.701	0.0501381	0.224056	0.223775	0.822933	0.999931	2.98418e-05		432.701
NC_002516.2	RefSeq	CDS	4964266	4964859	-	ID=cds-NP_253121.1;Parent=gene-PA4431;Dbxref=GenBank:NP_253121.1,GeneID:880945;Name=NP_253121.1;Note='Product name confidence: class 3 (Function proposed based on presence of conserved amino acid motif%2C structural feature or limited sequence similarity to an experimentally studied gene)';gbkey=CDS;locus_tag=PA4431;product=iron-sulfur protein;protein_id=NP_253121.1;transl_table=11	PA4431	iron-sulfur protein	646.5	598.5	504.5	407.5	557	752.5	848	504	389	425	751	706.043	427	435	544.054	795.5	709.167	628	700	561.5		2945.5	11889.8		574.508	-0.131748	0.145726	-0.904078	0.365954	0.999942	2.53367e-05		574.508	-0.00710457	0.159279	-0.0446046	0.964422	0.999931	2.98418e-05		574.508
NC_002516.2	RefSeq	CDS	5716848	5718425	-	ID=cds-NP_253765.1;Parent=gene-PA5078;Dbxref=GenBank:NP_253765.1,GeneID:879629;Name=NP_253765.1;Note='Product name confidence: class 4 (Homologs of previously reported genes of unknown function%2C or no similarity to any previously reported sequences)';gbkey=CDS;locus_tag=PA5078;product=glucan biosynthesis protein G;protein_id=NP_253765.1;transl_table=11	PA5078	glucan biosynthesis protein G	618.5	581.5	590.5	558.5	747	778.5	971.143	644	731.5	941.5	727	744.75	499.5	576.5	849.5	820.071	789	824.5	1282.5	1165.5		2944.07	15441.5		746.11	0.0812603	0.162662	0.499565	0.617381	0.999942	2.53367e-05		746.11	0.14848	0.17754	0.836322	0.402974	0.999931	2.98418e-05		746.11
NC_002516.2	RefSeq	CDS	4762659	4762925	-	ID=cds-NP_252944.1;Parent=gene-PA4254;Dbxref=GenBank:NP_252944.1,GeneID:881770;Name=NP_252944.1;Note=Product name confidence: class 2 (High similarity to functionally studied protein);gbkey=CDS;gene=rpsQ;locus_tag=PA4254;product=30S ribosomal protein S17;protein_id=NP_252944.1;transl_table=11	PA4254	30S ribosomal protein S17	690.5	603	374	368	299.5	735.5	725.5	431	445	504	772	629	331.5	309	277.7	746	641	440	648.5	482.5		2944	10453.2		502.838	-0.315232	0.191312	-1.64774	0.0994064	0.999942	2.53367e-05		502.838	-0.118842	0.209878	-0.566241	0.57123	0.999931	2.98418e-05		502.838
NC_004629.1	RefSeq	CDS	91112	91642	+	ID=cds-NP_803657.2;Parent=gene-PHIKZ_p30;Dbxref=GenBank:NP_803657.2,GeneID:1258365;Name=NP_803657.2;experiment=ESI-MS/MS analysis;gbkey=CDS;locus_tag=PHIKZ_p30;product=virion structural protein;protein_id=NP_803657.2;transl_table=11	PHIKZ_p30	virion structural protein	680	954.5	3628.5	6306.5	16884	798	824	641	555.5	664.5	761	1011	3526	6618.5	12062	699.5	733.5	840.5	798	745		2938.5	59731.5		3161.52	-0.075313	0.226956	-0.33184	0.74001	0.999942	2.53367e-05		3161.52	-0.602288	0.247563	-2.43287	0.0149796	0.999931	2.98418e-05		3161.52
NC_002516.2	RefSeq	CDS	3755021	3757159	-	ID=cds-NP_252034.1;Parent=gene-PA3344;Dbxref=GenBank:NP_252034.1,GeneID:882509;Name=NP_252034.1;Note=Product name confidence: class 2 (High similarity to functionally studied protein);gbkey=CDS;gene=recQ;locus_tag=PA3344;product=ATP-dependent DNA helicase RecQ;protein_id=NP_252034.1;transl_table=11	PA3344	ATP-dependent DNA helicase RecQ	649.5	569	517.5	501	546	725	945.5	578	665.5	953.5	743	802.1	497.5	502.75	770.067	821	717.5	746.5	1185.5	1198.5		2938.5	14634.9		703.565	-0.0619507	0.166334	-0.372448	0.709559	0.999942	2.53367e-05		703.565	0.0230642	0.181641	0.126977	0.898959	0.999931	2.98418e-05		703.565
NC_002516.2	RefSeq	CDS	4262378	4263493	-	ID=cds-NP_252492.1;Parent=gene-PA3803;Dbxref=GenBank:NP_252492.1,GeneID:879053;Name=NP_252492.1;Note='Product name confidence: class 3 (Function proposed based on presence of conserved amino acid motif%2C structural feature or limited sequence similarity to an experimentally studied gene)';gbkey=CDS;gene=gcpE;locus_tag=PA3803;product=4-hydroxy-3-methylbut-2-en-1-yl diphosphate synthase (flavodoxi…	PA3803	4-hydroxy-3-methylbut-2-en-1-yl diphosphate synthase (flavodoxin)	602.567	487.5	293	247.5	252	740	651	340.5	299.5	307.5	781	562.5	304	266.5	253	812.5	548	353.5	527	360.5		2936.07	8989.57		425.631	-0.274799	0.174436	-1.57535	0.115175	0.999942	2.53367e-05		425.631	-0.0729465	0.192366	-0.379207	0.704534	0.999931	2.98418e-05		425.631
NC_002516.2	RefSeq	CDS	3944662	3945879	-	ID=cds-NP_252215.1;Parent=gene-PA3525;Dbxref=GenBank:NP_252215.1,GeneID:878872;Name=NP_252215.1;Note=Product name confidence: class 2 (High similarity to functionally studied protein);gbkey=CDS;gene=argG;locus_tag=PA3525;product=argininosuccinate synthase;protein_id=NP_252215.1;transl_table=11	PA3525	argininosuccinate synthase	580	596	697	679	772	788	946	655	723	1023	781	727.048	584	614	548	786	783	821	1049.04	1254		2935	15406.1		754.708	0.0747266	0.216881	0.344551	0.730432	0.999942	2.53367e-05		754.708	0.12479	0.237151	0.526207	0.598744	0.999931	2.98418e-05		754.708
NC_002516.2	RefSeq	CDS	1177613	1182697	+	ID=cds-NP_249782.1;Parent=gene-PA1091;Dbxref=GenBank:NP_249782.1,GeneID:880939;Name=NP_249782.1;Note='Product name confidence: class 4 (Homologs of previously reported genes of unknown function%2C or no similarity to any previously reported sequences)';gbkey=CDS;gene=fgtA;locus_tag=PA1091;product=flagellar glycosyl transferase FgtA;protein_id=NP_249782.1;transl_table=11	PA1091	flagellar glycosyl transferase FgtA	584.529	414	225	163.278	146	715.25	620.591	232.5	183.5	177.5	769	584.667	233.25	210	277.917	854.2	597.476	324	339	170		2922.98	7821.66		363.609	-0.359171	0.29014	-1.23792	0.215745	0.999942	2.53367e-05		363.609	0.0468782	0.318477	0.147195	0.882978	0.999931	2.98418e-05		363.609
NC_002516.2	RefSeq	CDS	5675714	5677858	-	ID=cds-NP_253727.1;Parent=gene-PA5040;Dbxref=GenBank:NP_253727.1,GeneID:880962;Name=NP_253727.1;Note=Product name confidence: class 1 (Function experimentally demonstrated in P. aeruginosa);gbkey=CDS;gene=pilQ;locus_tag=PA5040;product=type 4 fimbrial biogenesis outer membrane protein PilQ;protein_id=NP_253727.1;transl_table=11	PA5040	type 4 fimbrial biogenesis outer membrane protein PilQ	631	558.5	382.5	389.5	432.5	717.25	790.527	410	392.5	459.5	777	796	374	416	333.5	786.5	596.625	426	613.5	499.5		2911.75	10782.4		518.02	-0.262758	0.17523	-1.49951	0.133742	0.999942	2.53367e-05		518.02	-0.219961	0.191709	-1.14737	0.251229	0.999931	2.98418e-05		518.02
NC_004629.1	RefSeq	CDS	50810	51193	+	ID=cds-NP_803623.1;Parent=gene-PHIKZ057;Dbxref=GenBank:NP_803623.1,GeneID:1258250;Name=NP_803623.1;experiment=RNA sequence analysis;gbkey=CDS;locus_tag=PHIKZ057;product=PHIKZ057;protein_id=NP_803623.1;transl_table=11	PHIKZ057	PHIKZ057	760.5	1231.5	670	370	133	718	1294	1899	2296	2043.5	706.5	1089	909.5	389	68.5	725	1691.5	1550	2911	2163.5		2910	23619		1159.92	0.717753	0.484707	1.4808	0.138661	0.999942	2.53367e-05		1159.92	0.108916	0.530231	0.205413	0.837249	0.999931	2.98418e-05		1159.92
NC_002516.2	RefSeq	CDS	5852653	5853396	-	ID=cds-NP_253887.1;Parent=gene-PA5200;Dbxref=GenBank:NP_253887.1,GeneID:880301;Name=NP_253887.1;Note=Product name confidence: class 1: Function experimentally demonstrated in P. aeruginosa;gbkey=CDS;gene=amgR;locus_tag=PA5200;product=osmolarity response regulator;protein_id=NP_253887.1;transl_table=11	PA5200	osmolarity response regulator	575	588	494	416	633	830	751.333	536	524	815	715	667	455	527	490	779	661	619	744	1127		2899	12946.3		625.702	0.0588935	0.182816	0.322146	0.747342	0.999942	2.53367e-05		625.702	-0.0925675	0.200218	-0.462334	0.643842	0.999931	2.98418e-05		625.702
NC_002516.2	RefSeq	CDS	5950429	5950854	-	ID=cds-NP_253973.1;Parent=gene-PA5286;Dbxref=GenBank:NP_253973.1,GeneID:879508;Name=NP_253973.1;Note='Product name confidence: class 4 (Homologs of previously reported genes of unknown function%2C or no similarity to any previously reported sequences)';gbkey=CDS;locus_tag=PA5286;product=hypothetical protein;protein_id=NP_253973.1;transl_table=11	PA5286	hypothetical protein	692.5	500	451.5	390	763	794	799.5	588.5	542	618	631.5	641.5	374	393.5	731	779	600.5	658.5	739.5	800.5		2897	12488.5		602.327	0.0218934	0.191261	0.114469	0.908866	0.999942	2.53367e-05		602.327	0.0297104	0.210198	0.141345	0.887598	0.999931	2.98418e-05		602.327
NC_002516.2	RefSeq	CDS	4078808	4080223	-	ID=cds-NP_252331.1;Parent=gene-PA3641;Dbxref=GenBank:NP_252331.1,GeneID:880497;Name=NP_252331.1;Note='Product name confidence: class 3 (Function proposed based on presence of conserved amino acid motif%2C structural feature or limited sequence similarity to an experimentally studied gene)';gbkey=CDS;locus_tag=PA3641;product=amino acid permease;protein_id=NP_252331.1;transl_table=11	PA3641	amino acid permease	528	501	364	333	362	812	801	472	470	524	684.024	619	379.429	388	399	869	710	571	714	663		2893.02	11163.5		532.679	0.132845	0.13163	1.00923	0.312865	0.999942	2.53367e-05		532.679	0.176113	0.144025	1.2228	0.221406	0.999931	2.98418e-05		532.679
NC_002516.2	RefSeq	CDS	3531751	3532815	-	ID=cds-NP_251838.1;Parent=gene-PA3148;Dbxref=GenBank:NP_251838.1,GeneID:882693;Name=NP_251838.1;Note=Product name confidence: class 1: Function experimentally demonstrated in P. aeruginosa;gbkey=CDS;gene=wbpI;locus_tag=PA3148;product=UDP-2%2C3-diacetamido-2%2C3-dideoxy-D-glucuronate 2-epimeras;protein_id=NP_251838.1;transl_table=11	PA3148	UDP-2%2C3-diacetamido-2%2C3-dideoxy-D-glucuronate 2-epimeras	710	548	276.5	214.5	255.5	731.5	599.5	288.5	257.5	265	787	601.5	279	227.5	165.5	661	523	298	376	295.5		2889.5	8360.5		397.668	-0.574559	0.238979	-2.40423	0.0162068	0.999942	2.53367e-05		397.668	-0.300237	0.262543	-1.14357	0.252802	0.999931	2.98418e-05		397.668
NC_002516.2	RefSeq	CDS	1023053	1025296	+	ID=cds-NP_249625.1;Parent=gene-PA0934;Dbxref=GenBank:NP_249625.1,GeneID:881299;Name=NP_249625.1;Note=Product name confidence: class 2 (High similarity to functionally studied protein);gbkey=CDS;gene=relA;locus_tag=PA0934;product=GTP pyrophosphokinase;protein_id=NP_249625.1;transl_table=11	PA0934	GTP pyrophosphokinase	673	523.143	367.5	361	439	701.5	692.5	357.5	424	399.5	845.5	672.5	356.5	400.033	452.143	668.5	540.5	394	639	513		2888.5	10420.3		500.891	-0.51758	0.145549	-3.55605	0.000376472	0.999942	2.53367e-05		500.891	-0.217288	0.160311	-1.35541	0.175286	0.999931	2.98418e-05		500.891
NC_002516.2	RefSeq	CDS	4947330	4948676	-	ID=cds-NP_253104.1;Parent=gene-PA4414;Dbxref=GenBank:NP_253104.1,GeneID:881268;Name=NP_253104.1;Note=Product name confidence: class 2 (High similarity to functionally studied protein);gbkey=CDS;gene=murD;locus_tag=PA4414;product=UDP-N-acetylmuramoyl-L-alanyl-D-glutamate synthetase;protein_id=NP_253104.1;transl_table=11	PA4414	UDP-N-acetylmuramoyl-L-alanyl-D-glutamate synthetase	648	459	286.5	189.75	200	708.5	707	307.5	277	246.5	769	680	277	279	396.5	763	580	317.5	487.5	357.5		2888.5	8936.75		419.656	-0.411688	0.241639	-1.70373	0.0884307	0.999942	2.53367e-05		419.656	-0.0706087	0.265066	-0.266381	0.789946	0.999931	2.98418e-05		419.656
NC_004629.1	RefSeq	CDS	39542	39925	+	ID=cds-NP_803614.1;Parent=gene-PHIKZ048;Dbxref=GenBank:NP_803614.1,GeneID:1258488;Name=NP_803614.1;experiment=RNA sequence analysis;gbkey=CDS;locus_tag=PHIKZ048;product=PHIKZ048;protein_id=NP_803614.1;transl_table=11	PHIKZ048	PHIKZ048	757	1081.5	889.5	992.5	828.5	666.75	1108	1215	1324.5	1081	802	1023	1073	743	540.5	655	1118.5	899.5	1772	1238		2880.75	19808.8		998.226	0.181191	0.393162	0.460855	0.644902	0.999942	2.53367e-05		998.226	-0.187164	0.429986	-0.435279	0.66336	0.999931	2.98418e-05		998.226
NC_002516.2	RefSeq	CDS	4526547	4528430	+	ID=cds-NP_252733.1;Parent=gene-PA4044;Dbxref=GenBank:NP_252733.1,GeneID:879037;Name=NP_252733.1;Note=Product name confidence: class 2 (High similarity to functionally studied protein);gbkey=CDS;gene=dxs;locus_tag=PA4044;product=1-deoxy-D-xylulose-5-phosphate synthase;protein_id=NP_252733.1;transl_table=11	PA4044	1-deoxy-D-xylulose-5-phosphate synthase	570.095	531	396	359	457	720.042	827	462	433	588	764.042	658	444	545	475	824	633	554	787	687		2878.18	11714.2		562.809	-0.0991987	0.162462	-0.610597	0.541467	0.999942	2.53367e-05		562.809	0.0309058	0.177968	0.173659	0.862134	0.999931	2.98418e-05		562.809
NC_002516.2	RefSeq	CDS	5352177	5352707	+	ID=cds-NP_253453.1;Parent=gene-PA4765;Dbxref=GenBank:NP_253453.1,GeneID:881781;Name=NP_253453.1;Note=Product name confidence: class 1 (Function experimentally demonstrated in P. aeruginosa);gbkey=CDS;gene=omlA;locus_tag=PA4765;product=outer membrane lipoprotein OmlA;protein_id=NP_253453.1;transl_table=11	PA4765	outer membrane lipoprotein OmlA	582.5	593	565	487.5	675	767	846	609	595	867.5	784.5	692	570	533	267	744	846	888.083	856	969		2878	13737.1		672.028	-0.0056745	0.305758	-0.0185588	0.985193	0.999942	2.53367e-05		672.028	0.145671	0.334638	0.435309	0.663338	0.999931	2.98418e-05		672.028
NC_002516.2	RefSeq	CDS	468410	469900	+	ID=cds-NP_249112.1;Parent=gene-PA0421;Dbxref=GenBank:NP_249112.1,GeneID:877975;Name=NP_249112.1;Note='Product name confidence: class 4 (Homologs of previously reported genes of unknown function%2C or no similarity to any previously reported sequences)';gbkey=CDS;locus_tag=PA0421;product=hypothetical protein;protein_id=NP_249112.1;transl_table=11	PA0421	hypothetical protein	518	459.5	526	406	680	779	726	534	533	723	797	803	479	417	634	784	701	760	758.167	833		2878	12850.7		621.196	0.0174944	0.189098	0.0925147	0.926289	0.999942	2.53367e-05		621.196	-0.0477566	0.207083	-0.230615	0.817614	0.999931	2.98418e-05		621.196
NC_002516.2	RefSeq	CDS	4478979	4480139	-	ID=cds-NP_252688.1;Parent=gene-PA3999;Dbxref=GenBank:NP_252688.1,GeneID:878956;Name=NP_252688.1;Note=Product name confidence: class 2 (High similarity to functionally studied protein);gbkey=CDS;gene=dacC;locus_tag=PA3999;product=D-ala-D-ala-carboxypeptidase;protein_id=NP_252688.1;transl_table=11	PA3999	D-ala-D-ala-carboxypeptidase	600.5	477.5	312.5	266.5	301	739.5	718.5	339	384.5	360.5	716.5	601	304.5	358	256.6	810	595	391.077	553	445		2866.5	9530.68		452.812	-0.211831	0.188112	-1.12609	0.260127	0.999942	2.53367e-05		452.812	0.0242498	0.206565	0.117396	0.906547	0.999931	2.98418e-05		452.812
NC_004629.1	RefSeq	CDS	226349	226864	+	ID=cds-NP_803793.1;Parent=gene-PHIKZ227;Dbxref=GenBank:NP_803793.1,GeneID:1258369;Name=NP_803793.1;experiment=RNA sequence analysis;gbkey=CDS;locus_tag=PHIKZ227;product=PHIKZ227;protein_id=NP_803793.1;transl_table=11	PHIKZ227	PHIKZ227	747.5	1170	883	737.5	480.5	652	1249	1527.5	1716	1451.5	855	1134.5	1050.5	575.5	271	605	1234	1022	2184	1607.5		2859.5	21153.5		1057.11	0.331326	0.452982	0.731434	0.464514	0.999942	2.53367e-05		1057.11	-0.159393	0.495575	-0.321632	0.747731	0.999931	2.98418e-05		1057.11
NC_002516.2	RefSeq	CDS	3539128	3540207	-	ID=cds-NP_251845.1;Parent=gene-PA3155;Dbxref=GenBank:NP_251845.1,GeneID:882653;Name=NP_251845.1;Note=Product name confidence: class 1: Function experimentally demonstrated in P. aeruginosa;gbkey=CDS;gene=wbpE;locus_tag=PA3155;product=UDP-2-acetamido-2-deoxy-3-oxo-D-glucuronate aminotransferase;protein_id=NP_251845.1;transl_table=11	PA3155	UDP-2-acetamido-2-deoxy-3-oxo-D-glucuronate aminotransferase	649.5	431	275	253.5	248.5	719	536.5	296	290	298.5	792.5	528.5	309.5	196.5	164.5	698.5	464.5	271	415	312		2859.5	8150		388.316	-0.486579	0.248433	-1.95859	0.0501603	0.999942	2.53367e-05		388.316	-0.197486	0.273895	-0.721027	0.470893	0.999931	2.98418e-05		388.316
NC_004629.1	RefSeq	CDS	38502	38936	+	ID=cds-NP_803612.1;Parent=gene-PHIKZ046;Dbxref=GenBank:NP_803612.1,GeneID:1258467;Name=NP_803612.1;experiment=RNA sequence analysis;gbkey=CDS;locus_tag=PHIKZ046;product=PHIKZ046;protein_id=NP_803612.1;transl_table=11	PHIKZ046	PHIKZ046	715	944	724	598	304	733	1095	1196.5	1261.5	1151.5	791	977	821	412.5	125	608	1102.5	777	1643	1110.5		2847	17090		848.888	0.232751	0.429554	0.541843	0.587927	0.999942	2.53367e-05		848.888	-0.0669141	0.469965	-0.142381	0.886779	0.999931	2.98418e-05		848.888
NC_002516.2	RefSeq	CDS	3490136	3490678	-	ID=cds-NP_251799.1;Parent=gene-PA3109;Dbxref=GenBank:NP_251799.1,GeneID:879903;Name=NP_251799.1;Note='Product name confidence: class 4 (Homologs of previously reported genes of unknown function%2C or no similarity to any previously reported sequences)';gbkey=CDS;locus_tag=PA3109;product=hypothetical protein;protein_id=NP_251799.1;transl_table=11	PA3109	hypothetical protein	662	684	759.5	692	888.5	744.6	957	845	1080.12	1900	716.5	841	690.5	632	613.167	721.5	859.5	1197	1353.5	2266.5		2844.6	19103.9		935.869	0.145215	0.280974	0.516825	0.605278	0.999942	2.53367e-05		935.869	-0.00207231	0.307221	-0.00674533	0.994618	0.999931	2.98418e-05		935.869
NC_002516.2	RefSeq	CDS	4173886	4179126	-	ID=cds-NP_252417.1;Parent=gene-PA3728;Dbxref=GenBank:NP_252417.1,GeneID:880349;Name=NP_252417.1;Note='Product name confidence: class 4 (Homologs of previously reported genes of unknown function%2C or no similarity to any previously reported sequences)';gbkey=CDS;locus_tag=PA3728;product=hypothetical protein;protein_id=NP_252417.1;transl_table=11	PA3728	hypothetical protein	617.167	522.5	357	301.5	342.333	695.5	744.75	357.5	320	440.5	726.5	727.5	310.05	334.5	453.125	793.2	629.5	383	534.143	506.5		2832.37	10096.8		479.594	-0.26392	0.163047	-1.61867	0.105517	0.999942	2.53367e-05		479.594	-0.112471	0.178314	-0.630744	0.528208	0.999931	2.98418e-05		479.594
NC_002516.2	RefSeq	CDS	3329690	3330670	-	ID=cds-NP_251663.1;Parent=gene-PA2973;Dbxref=GenBank:NP_251663.1,GeneID:879106;Name=NP_251663.1;Note='Product name confidence: class 3 (Function proposed based on presence of conserved amino acid motif%2C structural feature or limited sequence similarity to an experimentally studied gene)';gbkey=CDS;locus_tag=PA2973;product=peptidase;protein_id=NP_251663.1;transl_table=11	PA2973	peptidase	539	428.5	304.5	274.5	275	783	724.5	328.5	358	301.5	680	576.5	289.5	294.5	388.5	829	644.5	461.5	550.75	365.5		2831	9397.25		444.058	-0.0655275	0.193008	-0.339506	0.734229	0.999942	2.53367e-05		444.058	0.197346	0.21181	0.931711	0.351486	0.999931	2.98418e-05		444.058
NC_004629.1	RefSeq	CDS	261235	261423	+	ID=cds-YP_009639940.1;Parent=gene-PHIKZ_p80;Dbxref=GenBank:YP_009639940.1,GeneID:40340284;Name=YP_009639940.1;experiment=RNA sequence analysis;gbkey=CDS;locus_tag=PHIKZ_p80;product=PHIKZ286.1;protein_id=YP_009639940.1;transl_table=11	PHIKZ_p80	PHIKZ286.1	698	1433	565.5	202.5	170.5	714	1348	1452	1320	868	749.5	1218	679.5	168	59.5	668	1441.5	1092	1685.5	1032.5		2829.5	17565.5		856.989	0.473284	0.463869	1.0203	0.307588	0.999942	2.53367e-05		856.989	-0.198505	0.507141	-0.391419	0.695487	0.999931	2.98418e-05		856.989
NC_002516.2	RefSeq	CDS	4941810	4942673	-	ID=cds-NP_253099.1;Parent=gene-PA4409;Dbxref=GenBank:NP_253099.1,GeneID:881322;Name=NP_253099.1;Note=Product name confidence: class 2 (High similarity to functionally studied protein);gbkey=CDS;gene=ftsQ;locus_tag=PA4409;product=cell division protein FtsQ;protein_id=NP_253099.1;transl_table=11	PA4409	cell division protein FtsQ	547.5	565.5	313	261.5	232.5	735	714.5	331	276.5	289.5	741.5	755.5	309	280.5	255.5	794.5	633.5	422	437.5	335.5		2818.5	9231.5		437.742	-0.195091	0.173408	-1.12504	0.260572	0.999942	2.53367e-05		437.742	-0.221642	0.189254	-1.17113	0.241546	0.999931	2.98418e-05		437.742
NC_002516.2	RefSeq	CDS	5020402	5024952	-	ID=cds-NP_253179.1;Parent=gene-PA4489;Dbxref=GenBank:NP_253179.1,GeneID:881072;Name=NP_253179.1;Note='Product name confidence: class 4 (Homologs of previously reported genes of unknown function%2C or no similarity to any previously reported sequences)';gbkey=CDS;locus_tag=PA4489;product=hypothetical protein;protein_id=NP_253179.1;transl_table=11	PA4489	hypothetical protein	614.077	537.5	342	275.571	255.5	646.531	756.5	340	314	338.5	755.5	615.543	304	332	363.677	801	676.062	426.5	624	363		2817.11	9681.46		459.587	-0.341773	0.186988	-1.82778	0.0675825	0.999942	2.53367e-05		459.587	0.0506093	0.204662	0.247282	0.80469	0.999931	2.98418e-05		459.587
NC_004629.1	RefSeq	CDS	218071	218196	+	ID=cds-YP_009639925.1;Parent=gene-PHIKZ_p59;Dbxref=GenBank:YP_009639925.1,GeneID:40340254;Name=YP_009639925.1;experiment=RNA sequence analysis;gbkey=CDS;locus_tag=PHIKZ_p59;product=PHIKZ210.1;protein_id=YP_009639925.1;transl_table=11	PHIKZ_p59	PHIKZ210.1	706.5	1489	4414	3770.5	854	646.5	1209	1631.5	1723.5	1712.5	805	1257.5	4363.5	2801	643.5	656	1192.33	1402	2472.5	1898.5		2814	35648.8		1980.59	0.495515	0.445376	1.11258	0.26589	0.999942	2.53367e-05		1980.59	-0.472917	0.487052	-0.970978	0.331559	0.999931	2.98418e-05		1980.59
NC_002516.2	RefSeq	CDS	5863034	5863711	-	ID=cds-NP_253895.1;Parent=gene-PA5208;Dbxref=GenBank:NP_253895.1,GeneID:879543;Name=NP_253895.1;Note='Product name confidence: class 4 (Homologs of previously reported genes of unknown function%2C or no similarity to any previously reported sequences)';gbkey=CDS;locus_tag=PA5208;product=hypothetical protein;protein_id=NP_253895.1;transl_table=11	PA5208	hypothetical protein	215	101	86	62.5	99	910	148	68	68	61	639.5	145	97.5	64	85.5	1043	160	96	94	82		2807.5	4325		188.442	0.45118	0.660288	0.683308	0.494412	0.999942	2.53367e-05		188.442	0.0950609	0.730728	0.130091	0.896495	0.999931	2.98418e-05		188.442
NC_002516.2	RefSeq	CDS	3535216	3535971	-	ID=cds-NP_251841.1;Parent=gene-PA3151;Dbxref=GenBank:NP_251841.1,GeneID:882582;Name=NP_251841.1;Note=Product name confidence: class 2 (High similarity to functionally studied protein);gbkey=CDS;gene=hisF2;locus_tag=PA3151;product=imidazole glycerol phosphate synthase subunit HisF;protein_id=NP_251841.1;transl_table=11	PA3151	imidazole glycerol phosphate synthase subunit HisF	671	488	182	191.5	204.5	709	483	230.5	205	243.5	781	459.5	248.5	194.5	126.5	633	498	257.5	279	199		2794	7284.5		345.048	-0.643695	0.310107	-2.07572	0.0379203	0.999942	2.53367e-05		345.048	-0.216919	0.340914	-0.636286	0.52459	0.999931	2.98418e-05		345.048
NC_002516.2	RefSeq	CDS	786928	788253	+	ID=cds-NP_249407.1;Parent=gene-PA0716;Dbxref=GenBank:NP_249407.1,GeneID:882248;Name=NP_249407.1;Note='Product name confidence: class 4 (Homologs of previously reported genes of unknown function%2C or no similarity to any previously reported sequences)';gbkey=CDS;locus_tag=PA0716;product=hypothetical protein;protein_id=NP_249407.1;transl_table=11	PA0716	hypothetical protein	694.5	596	278.5	190	262	713	678	353	256	267	789	642.5	277	189	151.5	594	591.5	312.5	331.5	289.5		2790.5	8456		402.399	-0.543821	0.242681	-2.24089	0.0250332	0.999942	2.53367e-05		402.399	-0.230594	0.265932	-0.867117	0.385878	0.999931	2.98418e-05		402.399
NC_002516.2	RefSeq	CDS	1094147	1095337	+	ID=cds-NP_249702.1;Parent=gene-PA1011;Dbxref=GenBank:NP_249702.1,GeneID:879282;Name=NP_249702.1;Note='Product name confidence: class 4 (Homologs of previously reported genes of unknown function%2C or no similarity to any previously reported sequences)';gbkey=CDS;locus_tag=PA1011;product=hypothetical protein;protein_id=NP_249702.1;transl_table=11	PA1011	hypothetical protein	548	523	313.5	312.5	244.5	724.5	666.5	351	374.5	396	743.5	675	321.5	287	334	773	549.062	438.5	653	510		2789	9738.56		462.438	-0.197441	0.172886	-1.14203	0.253443	0.999942	2.53367e-05		462.438	-0.237024	0.18958	-1.25026	0.211205	0.999931	2.98418e-05		462.438
NC_004629.1	RefSeq	CDS	158250	158669	-	ID=cds-NP_803720.2;Parent=gene-PHIKZ_p46;Dbxref=GenBank:NP_803720.2,GeneID:1258214;Name=NP_803720.2;experiment=RNA sequence analysis;gbkey=CDS;locus_tag=PHIKZ_p46;product=PHIKZ154;protein_id=NP_803720.2;transl_table=11	PHIKZ_p46	PHIKZ154	715.5	1630.5	6824	8989.5	19953	732	934.5	639	579	764.5	729.5	1669.5	7197.5	10908	30513.5	611.5	671	767.5	819	825.5		2788.5	96474		5094.11	-0.180149	0.238581	-0.755084	0.450198	0.999942	2.53367e-05		5094.11	-1.32548	0.259349	-5.11079	3.21e-07	6.6e-05	4.18041		5094.11
NC_004629.1	RefSeq	CDS	80347	81861	-	ID=cds-NP_803649.1;Parent=gene-PHIKZ083;Dbxref=GenBank:NP_803649.1,GeneID:1258318;Name=NP_803649.1;experiment=ESI-MS/MS analysis;gbkey=CDS;locus_tag=PHIKZ083;product=virion structural protein;protein_id=NP_803649.1;transl_table=11	PHIKZ083	virion structural protein	643	783	1091	2609	8907	761	897	661	556	590	742.5	867.5	1021	1805	8071	638	749	792	815	534		2784.5	33533		1678.1	-0.0529262	0.259933	-0.203615	0.838654	0.999942	2.53367e-05		1678.1	-0.272807	0.283877	-0.961002	0.336551	0.999931	2.98418e-05		1678.1
NC_002516.2	RefSeq	CDS	1972195	1972956	+	ID=cds-NP_250505.1;Parent=gene-PA1814;Dbxref=GenBank:NP_250505.1,GeneID:880626;Name=NP_250505.1;Note='Product name confidence: class 4 (Homologs of previously reported genes of unknown function%2C or no similarity to any previously reported sequences)';gbkey=CDS;locus_tag=PA1814;product=hypothetical protein;protein_id=NP_250505.1;transl_table=11	PA1814	hypothetical protein	538	546	435	365	487	760	916	496	505.5	710	740.5	773	373.067	301.5	366.5	735	640.521	638	681.5	896.5		2773.5	11904.6		569.145	-0.0279683	0.205704	-0.135964	0.89185	0.999942	2.53367e-05		569.145	-0.0221518	0.224604	-0.0986256	0.921436	0.999931	2.98418e-05		569.145
NC_002516.2	RefSeq	CDS	1050301	1051047	+	ID=cds-NP_249655.1;Parent=gene-PA0964;Dbxref=GenBank:NP_249655.1,GeneID:882153,PseudoCap:PA0964;Name=NP_249655.1;Note='Product name confidence: class 4:Homologs of previously reported genes of unknown function%2C or no similarity to any previously reported sequences.';gbkey=CDS;gene=pmpR;locus_tag=PA0964;product=transcriptional regulator PmpR;protein_id=NP_249655.1;transl_table=11	PA0964	transcriptional regulator PmpR	501.5	409.5	289	285.5	327	801.5	668	355	455	447	682.5	551	299.5	329	348	784	544	431	633.5	557.5		2769.5	9699		460.115	-0.00354776	0.173414	-0.0204583	0.983678	0.999942	2.53367e-05		460.115	0.0795095	0.191024	0.416228	0.677243	0.999931	2.98418e-05		460.115
NC_002516.2	RefSeq	CDS	2987721	2990438	+	ID=cds-NP_251332.1;Parent=gene-PA2642;Dbxref=GenBank:NP_251332.1,GeneID:882349;Name=NP_251332.1;Note=Product name confidence: class 2 (High similarity to functionally studied protein);gbkey=CDS;gene=nuoG;locus_tag=PA2642;product=NADH-quinone oxidoreductase subunit G;protein_id=NP_251332.1;transl_table=11	PA2642	NADH-quinone oxidoreductase subunit G	567	466.5	350	338.083	312.5	612.5	685.031	347	343.5	340	799	630	319.5	371	424	785	612	424	577.2	427		2763.5	9730.81		464.816	-0.356151	0.163218	-2.18206	0.0291053	0.999942	2.53367e-05		464.816	-0.00576553	0.179204	-0.0321729	0.974334	0.999931	2.98418e-05		464.816
NC_002516.2	RefSeq	CDS	1587023	1589284	+	ID=cds-NP_250149.1;Parent=gene-PA1458;Dbxref=GenBank:NP_250149.1,GeneID:882057;Name=NP_250149.1;Note='Product name confidence: class 3 (Function proposed based on presence of conserved amino acid motif%2C structural feature or limited sequence similarity to an experimentally studied gene)';gbkey=CDS;locus_tag=PA1458;product=two-component sensor;protein_id=NP_250149.1;transl_table=11	PA1458	two-component sensor	615	645	410.5	371	450	685	885	504.5	560	479	721.5	721	426	476.667	399.7	741	714.5	583.5	777	584.2		2762.5	11750.1		568.319	-0.14572	0.163531	-0.891084	0.372884	0.999942	2.53367e-05		568.319	-0.0423332	0.178082	-0.237718	0.8121	0.999931	2.98418e-05		568.319
NC_002516.2	RefSeq	CDS	4142570	4143593	-	ID=cds-YP_003933612.1;Parent=gene-PA3701;Dbxref=GenBank:YP_003933612.1,GeneID:880384;Name=YP_003933612.1;exception=ribosomal slippage;gbkey=CDS;gene=prfB;locus_tag=PA3701;product=peptide chain release factor 1;protein_id=YP_003933612.1;transl_table=11	PA3701	peptide chain release factor 1	622	500.5	378.5	370.037	445	664	816	470.5	482.5	714.5	645	646	376	462.5	529.5	820	679.5	518.5	941	891		2751	11972.5		571.042	-0.0775462	0.156271	-0.496229	0.619733	0.999942	2.53367e-05		571.042	0.127895	0.170976	0.748029	0.454443	0.999931	2.98418e-05		571.042
NC_002516.2	RefSeq	CDS	1569721	1570308	-	ID=cds-NP_250131.1;Parent=gene-PA1440;Dbxref=GenBank:NP_250131.1,GeneID:881829;Name=NP_250131.1;Note='Product name confidence: class 4 (Homologs of previously reported genes of unknown function%2C or no similarity to any previously reported sequences)';gbkey=CDS;locus_tag=PA1440;product=hypothetical protein;protein_id=NP_250131.1;transl_table=11	PA1440	hypothetical protein	628	608.5	570	590.5	912	711	872.5	587.5	735.5	852	667	692.5	493.5	655	739.333	744	736.62	818.5	977.5	1172.5		2750	14764		721.143	-0.00506345	0.198521	-0.0255059	0.979651	0.999942	2.53367e-05		721.143	0.0424427	0.216848	0.195726	0.844825	0.999931	2.98418e-05		721.143
NC_002516.2	RefSeq	CDS	1081942	1082955	+	ID=cds-NP_249690.1;Parent=gene-PA0999;Dbxref=GenBank:NP_249690.1,GeneID:880625;Name=NP_249690.1;Note=Product name confidence: class 1 (Function experimentally demonstrated in P. aeruginosa);gbkey=CDS;gene=pqsD;locus_tag=PA0999;product=3-oxoacyl-ACP synthase;protein_id=NP_249690.1;transl_table=11	PA0999	3-oxoacyl-ACP synthase	543.5	439.5	192.5	173	164.5	652.641	641	238	198.5	186.5	737	579	197	184	221.062	812	552	287.5	327	217		2745.14	7543.2		349.888	-0.347737	0.235946	-1.4738	0.140534	0.999942	2.53367e-05		349.888	-0.0252447	0.258889	-0.0975116	0.92232	0.999931	2.98418e-05		349.888
NC_002516.2	RefSeq	CDS	977910	979130	+	ID=cds-NP_249586.1;Parent=gene-PA0895;Dbxref=GenBank:NP_249586.1,GeneID:878207;Name=NP_249586.1;Note=Product name confidence: class 1 (Function experimentally demonstrated in P. aeruginosa);gbkey=CDS;gene=aruC;locus_tag=PA0895;product=acetylornithine aminotransferase;protein_id=NP_249586.1;transl_table=11	PA0895	acetylornithine aminotransferase	528	457	388	396	437	710	595.333	397	417	593	735	576	358	475	611.029	759.143	597	530.333	704	711		2732.14	10974.8		527.698	-0.132279	0.161078	-0.821213	0.411525	0.999942	2.53367e-05		527.698	-0.0397021	0.177448	-0.223739	0.82296	0.999931	2.98418e-05		527.698
NC_002516.2	RefSeq	CDS	3762804	3763127	+	ID=cds-NP_252041.1;Parent=gene-PA3351;Dbxref=GenBank:NP_252041.1,GeneID:882518;Name=NP_252041.1;Note=class 1: Function experimentally demonstrated in P. aeruginosa;gbkey=CDS;gene=flgM;locus_tag=PA3351;product=protein FlgM;protein_id=NP_252041.1;transl_table=11	PA3351	protein FlgM	467.5	546.5	606.5	567.5	782	590.5	1028.5	713	787.5	1004.5	776	902.5	676.5	986.5	1403	896	868.5	980.5	1892.5	1190.5		2730	17666.5		853.178	0.217014	0.297309	0.729928	0.465434	0.999942	2.53367e-05		853.178	0.153011	0.324715	0.471217	0.637486	0.999931	2.98418e-05		853.178
NC_002516.2	RefSeq	CDS	4070860	4072488	-	ID=cds-NP_252327.1;Parent=gene-PA3637;Dbxref=GenBank:NP_252327.1,GeneID:880546;Name=NP_252327.1;Note=Product name confidence: class 2 (High similarity to functionally studied protein);gbkey=CDS;gene=pyrG;locus_tag=PA3637;product=CTP synthetase;protein_id=NP_252327.1;transl_table=11	PA3637	CTP synthetase	623.083	484	396.5	374.545	499.5	746.5	754.5	541.5	538.5	504	613	697.5	396.5	623	326.5	740	788.533	619	785.5	658		2722.58	11710.2		568.234	0.0320139	0.247102	0.129558	0.896917	0.999942	2.53367e-05		568.234	0.152922	0.27041	0.565519	0.571721	0.999931	2.98418e-05		568.234
NC_002516.2	RefSeq	CDS	5916918	5917400	-	ID=cds-NP_253942.1;Parent=gene-PA5255;Dbxref=GenBank:NP_253942.1,GeneID:879719;Name=NP_253942.1;Note=Product name confidence: class 1 (Function experimentally demonstrated in P. aeruginosa);gbkey=CDS;gene=algQ;locus_tag=PA5255;product=anti-RNA polymerase sigma 70 factor;protein_id=NP_253942.1;transl_table=11	PA5255	anti-RNA polymerase sigma 70 factor	531	447	345	264	478	733	691	389	345.5	366	644.5	602.5	291.5	320	501	794	553	398	582.5	496		2702.5	9772.5		463.635	-0.00739006	0.150518	-0.0490976	0.960842	0.999942	2.53367e-05		463.635	-0.0104176	0.165396	-0.0629857	0.949778	0.999931	2.98418e-05		463.635
NC_002516.2	RefSeq	CDS	3575912	3577276	-	ID=cds-NP_251876.1;Parent=gene-PA3186;Dbxref=GenBank:NP_251876.1,GeneID:882788;Name=NP_251876.1;Note=Product name confidence: class 1 (Function experimentally demonstrated in P. aeruginosa);gbkey=CDS;gene=oprB;locus_tag=PA3186;product=porin B;protein_id=NP_251876.1;transl_table=11	PA3186	porin B	550	556	458	364.5	285	689.5	861.5	434	355	288.5	680	621.5	476	449	344.154	779	618	513	632.5	338.5		2698.5	10293.7		499.506	-0.0662008	0.145026	-0.456474	0.648049	0.999942	2.53367e-05		499.506	0.0525764	0.158145	0.332458	0.739544	0.999931	2.98418e-05		499.506
NC_002516.2	RefSeq	CDS	3982021	3984009	+	ID=cds-NP_252244.1;Parent=gene-PA3554;Dbxref=GenBank:NP_252244.1,GeneID:878473;Name=NP_252244.1;Note=class 2: Function of highly similar gene experimentally demonstrated in another organism (and gene context consistent in terms of pathways its involved in (if known).;gbkey=CDS;gene=arnA;locus_tag=PA3554;product=bifunctional UDP-glucuronic acid decarboxylase/UDP-4-amino-4-deoxy-L-arabinose formylt…	PA3554	bifunctional UDP-glucuronic acid decarboxylase/UDP-4-amino-4-deoxy-L-arabinose formyltransferase	587	465.1	272.5	176.6	135.5	619.2	560.7	227	210.4	170.5	658.5	493.5	240.7	239.2	196	833.75	505.6	321.8	363.2	176.2		2698.45	7452.95		351.49	-0.349283	0.262064	-1.33282	0.182592	0.999942	2.53367e-05		351.49	-0.112201	0.287877	-0.389754	0.696718	0.999931	2.98418e-05		351.49
[truncated: 3,372 more rows]
[truncated: 28 more columns]
