# Supplementary material for: Programmable antisense oligomers for phage functional genomics
Source: Nature. 2025 Sep 10;646(8087):1195–203. doi: 10.1038/s41586-025-09499-6 (PMC12571901; doi:10.1038/s41586-025-09499-6)
Supplement: Supplementary file 11 — Source Data Extended Data Fig. 2 [file 41586_2025_9499_MOESM11_ESM.xlsx]

## Sheet: Sheet1
n=	182	211	50
relative position from centerphage nucleus distancefromcenter (d, fraction cell length)	Ctrl. (PNA-972, replicate 1)	phuZ (PNA-960, replicate 1)	DeltaPhuZ phage (replicate 1)			p-value (Mann-Whitney-U-Test)
	0.02	0.19	0.17		ctrl.-phuZ	1.35e-42
	0.07	0.19	0.29		ctrl.-DeltaphuZ	2.76e-21
	0.07	0.09	0.23
	0.01	0.14	0.24
	0.01	0.2	0.09
	0.04	0.33	0.26
	0.05	0.21	0.12
	0.03	0.27	0.18
	0.05	0.06	0.07
	0.1	0.15	0.24
	0.01	0.18	0.28
	0.03	0.38	0.33
	0.18	0.28	0.12
	0.04	0.08	0.21
	0.1	0.21	0.22
	0.04	0.26	0.19
	0.08	0.21	0.12
	0.04	0.23	0.08
	0.02	0.21	0.09
	0.04	0.08	0.2
	0.1	0.27	0.21
	0.01	0.35	0.21
	0.09	0.56	0.19
	0.03	0.12	0.23
	0.05	0.13	0.27
	0.2	0.04	0.24
	0.07	0.34	0.24
	0.02	0.04	0.22
	0.09	0.25	0.11
	0.02	0.06	0.24
	0.01	0.19	0.22
	0.05	0.09	0.26
	0.04	0.39	0.22
	0	0.16	0.23
	0.06	0.25	0.26
	0.02	0.09	0.16
	0.07	0.13	0.24
	0.01	0.19	0.25
	0.01	0.24	0.16
	0.07	0.18	0.22
	0.01	0.31	0.17
	0.01	0.18	0.28
	0.06	0.19	0.21
	0.11	0.14	0.32
	0.1	0.1	0.24
	0.03	0.19	0.15
	0.04	0.28	0.22
	0.08	0.24	0.12
	0.04	0.19	0.01
	0.07	0.41	0.3
	0.02	0.15
	0.06	0.25
	0.04	0.2
	0.06	0.31
	0.15	0.31
	0.13	0.03
	0.03	0.22
	0.05	0.19
	0.04	0.15
	0.01	0.21
	0.06	0.01
	0.05	0.05
	0.18	0.13
	0.04	0.22
	0.01	0.29
	0.03	0.13
	0.17	0.17
	0.09	0.22
	0.14	0.2
	0.03	0.17
	0.06	0.13
	0.15	0.3
	0.03	0.07
	0.03	0.26
	0.13	0.04
	0.04	0.34
	0.05	0.32
	0.01	0.05
	0.03	0.24
	0.07	0.1
	0.04	0.31
	0.07	0.34
	0.25	0.3
	0.04	0.21
	0.13	0.11
	0.18	0.2
	0.04	0.26
	0.01	0.21
	0.01	0.09
	0.08	0.2
	0.06	0.33
	0.13	0.29
	0.02	0.26
	0.09	0.2
	0.04	0.16
	0.02	0.35
	0.05	0.19
	0.08	0.17
	0.03	0.14
	0.07	0.34
	0.11	0.13
	0.01	0.12
	0.08	0.15
	0.11	0.03
	0.05	0.1
	0.12	0.15
	0.02	0.14
	0.04	0.2
	0.01	0.2
	0.18	0.22
	0.03	0.14
	0.03	0.08
	0.04	0.17
	0.01	0.23
	0.04	0.09
	0.1	0.2
	0.08	0.13
	0.07	0.12
	0.03	0.07
	0.04	0.2
	0.01	0.26
	0.04	0.25
	0.06	0.3
	0.02	0.12
	0.13	0.18
	0.07	0.07
	0	0.04
	0	0.13
	0.06	0.19
	0.03	0.15
	0.05	0.19
	0.01	0.28
	0.08	0.16
	0.18	0.27
	0.16	0.13
	0.11	0.24
	0.14	0.09
	0.05	0.12
	0.02	0.3
	0.06	0.24
	0.07	0.35
	0.14	0.2
	0.04	0.27
	0.12	0.18
	0	0.2
	0.11	0.23
	0.03	0.01
	0.1	0.1
	0.01	0
	0.13	0.28
	0.05	0.12
	0	0.1
	0.1	0.26
	0.12	0.35
	0.02	0.19
	0.03	0.15
	0.08	0.19
	0.08	0.23
	0.01	0.22
	0.03	0.19
	0.13	0.21
	0.16	0.18
	0.04	0.18
	0.08	0.09
	0.01	0.16
	0.14	0.13
	0.02	0.14
	0.11	0.08
	0.08	0.2
	0	0.14
	0.09	0.23
	0.08	0.33
	0.07	0.24
	0.04	0.15
	0.02	0.06
	0.11	0.19
	0.1	0.17
	0.1	0.07
	0.06	0.24
	0.08	0.09
	0.07	0.17
	0.01	0.2
		0.19
		0.23
		0.16
		0.29
		0.19
		0.13
		0.29
		0.16
		0.18
		0.23
		0.12
		0.2
		0.14
		0.17
		0.25
		0.13
		0.07
		0.1
		0.19
		0.18
		0.22
		0.33
		0.09
		0.14
		0.02
		0.14
		0.16
		0.34
		0.28
