# Supplementary material for: Programmable antisense oligomers for phage functional genomics
Source: Nature. 2025 Sep 10;646(8087):1195–203. doi: 10.1038/s41586-025-09499-6 (PMC12571901; doi:10.1038/s41586-025-09499-6)
Supplement: Supplementary file 12 — Source Data Extended Data Fig. 3 [file 41586_2025_9499_MOESM12_ESM.xlsx]

## Sheet: Ext. Data Fig. 3a Source Data
Protein	Fasta headers	LOG72-79	-Log Student's T-test p-value 79_72	Protein	Fasta headers	LOG125-79	-Log Student's T-test p-value 79_125	Protein	Fasta headers	LOG964-79	-Log Student's T-test p-value 79_964
PA5178	lcl|NC_002516.2_prot_NP_253865.1_5179 [locus_tag=PA5178] [db_xref=GeneID:881721] [protein=hypothetical protein] [protein_id=NP_253865.1] [location=complement(5830313..5830750)] [gbkey=CDS]	-1.38182	3.77111	PA2853	lcl|NC_002516.2_prot_NP_251543.1_2852 [gene=oprI] [locus_tag=PA2853] [db_xref=GeneID:879851] [protein=outer membrane lipoprotein OprI] [protein_id=NP_251543.1] [location=3206915..3207166] [gbkey=CDS]	0.645015	1.37243	PA2853	lcl|NC_002516.2_prot_NP_251543.1_2852 [gene=oprI] [locus_tag=PA2853] [db_xref=GeneID:879851] [protein=outer membrane lipoprotein OprI] [protein_id=NP_251543.1] [location=3206915..3207166] [gbkey=CDS]	0.650175	1.29398
PA4599	lcl|NC_002516.2_prot_NP_253289.1_4599 [gene=mexC] [locus_tag=PA4599] [db_xref=GeneID:881078] [protein=resistance-nodulation-cell division (RND) multidrug efflux membrane fusion protein MexC] [protein_id=NP_253289.1] [location=complement(5154237..5155400)]	-1.0109	3.04827	PA5316	lcl|NC_002516.2_prot_NP_254003.1_5319 [gene=rpmB] [locus_tag=PA5316] [db_xref=GeneID:880891] [protein=50S ribosomal protein L28] [protein_id=NP_254003.1] [location=complement(5985883..5986119)] [gbkey=CDS]	0.455915	2.90273	PA5316	lcl|NC_002516.2_prot_NP_254003.1_5319 [gene=rpmB] [locus_tag=PA5316] [db_xref=GeneID:880891] [protein=50S ribosomal protein L28] [protein_id=NP_254003.1] [location=complement(5985883..5986119)] [gbkey=CDS]	0.405524	1.95522
PA0506	lcl|NC_002516.2_prot_NP_249197.1_508 [locus_tag=PA0506] [db_xref=GeneID:878586] [protein=acyl-CoA dehydrogenase] [protein_id=NP_249197.1] [location=564914..566719] [gbkey=CDS]	-0.661074	3.03809	PA1804	lcl|NC_002516.2_prot_NP_250495.1_1807 [gene=hupB] [locus_tag=PA1804] [db_xref=GeneID:878308] [protein=DNA-binding protein HU] [protein_id=NP_250495.1] [location=1958759..1959031] [gbkey=CDS]	0.166195	0.552407	PA1804	lcl|NC_002516.2_prot_NP_250495.1_1807 [gene=hupB] [locus_tag=PA1804] [db_xref=GeneID:878308] [protein=DNA-binding protein HU] [protein_id=NP_250495.1] [location=1958759..1959031] [gbkey=CDS]	-0.00627536	0.0118679
PA0934	lcl|NC_002516.2_prot_NP_249625.1_934 [gene=relA] [locus_tag=PA0934] [db_xref=GeneID:881299] [protein=GTP pyrophosphokinase] [protein_id=NP_249625.1] [location=1023053..1025296] [gbkey=CDS]	-0.649338	2.6179	PA4385	lcl|NC_002516.2_prot_NP_253075.1_4386 [gene=groEL] [locus_tag=PA4385] [db_xref=GeneID:881348] [protein=molecular chaperone GroEL] [protein_id=NP_253075.1] [location=complement(4915481..4917124)] [gbkey=CDS]	0.20901	0.823311	PA4385	lcl|NC_002516.2_prot_NP_253075.1_4386 [gene=groEL] [locus_tag=PA4385] [db_xref=GeneID:881348] [protein=molecular chaperone GroEL] [protein_id=NP_253075.1] [location=complement(4915481..4917124)] [gbkey=CDS]	0.0471169	0.133248
PA0998	lcl|NC_002516.2_prot_NP_249689.1_996 [gene=pqsC] [locus_tag=PA0998] [db_xref=GeneID:880660] [protein=hypothetical protein] [protein_id=NP_249689.1] [location=1080853..1081899] [gbkey=CDS]	-0.620082	2.83657	PA4239	lcl|NC_002516.2_prot_NP_252929.1_4239 [gene=rpsD] [locus_tag=PA4239] [db_xref=GeneID:881814] [protein=30S ribosomal protein S4] [protein_id=NP_252929.1] [location=complement(4755447..4756067)] [gbkey=CDS]	0.055031	0.197525	PA4239	lcl|NC_002516.2_prot_NP_252929.1_4239 [gene=rpsD] [locus_tag=PA4239] [db_xref=GeneID:881814] [protein=30S ribosomal protein S4] [protein_id=NP_252929.1] [location=complement(4755447..4756067)] [gbkey=CDS]	0.0807395	0.316977
PA0999	lcl|NC_002516.2_prot_NP_249690.1_997 [gene=pqsD] [locus_tag=PA0999] [db_xref=GeneID:880625] [protein=3-oxoacyl-ACP synthase] [protein_id=NP_249690.1] [location=1081942..1082955] [gbkey=CDS]	-0.566147	2.49315	PA1777	lcl|NC_002516.2_prot_NP_250468.1_1779 [gene=oprF] [locus_tag=PA1777] [db_xref=GeneID:878442] [protein=outer membrane porin F] [protein_id=NP_250468.1] [location=1921174..1922226] [gbkey=CDS]	0.304883	1.25866	PA1777	lcl|NC_002516.2_prot_NP_250468.1_1779 [gene=oprF] [locus_tag=PA1777] [db_xref=GeneID:878442] [protein=outer membrane porin F] [protein_id=NP_250468.1] [location=1921174..1922226] [gbkey=CDS]	0.142219	0.548122
PA2987	lcl|NC_002516.2_prot_NP_251677.1_2986 [locus_tag=PA2987] [db_xref=GeneID:880597] [protein=lipoprotein-releasing system ABC transporter ATP-binding protein] [protein_id=NP_251677.1] [location=complement(3345113..3345796)] [gbkey=CDS]	-0.554985	0.554241	PA4260	lcl|NC_002516.2_prot_NP_252950.1_4260 [gene=rplB] [locus_tag=PA4260] [db_xref=GeneID:881749] [protein=50S ribosomal protein L2] [protein_id=NP_252950.1] [location=complement(4764880..4765701)] [gbkey=CDS]	0.0295173	0.0714763	PA4260	lcl|NC_002516.2_prot_NP_252950.1_4260 [gene=rplB] [locus_tag=PA4260] [db_xref=GeneID:881749] [protein=50S ribosomal protein L2] [protein_id=NP_252950.1] [location=complement(4764880..4765701)] [gbkey=CDS]	0.315616	1.33056
PA4731	lcl|NC_002516.2_prot_NP_253419.1_4734 [gene=panD] [locus_tag=PA4731] [db_xref=GeneID:881637] [protein=aspartate alpha-decarboxylase] [protein_id=NP_253419.1] [location=5313206..5313586] [gbkey=CDS]	-0.534828	0.54585	PA4257	lcl|NC_002516.2_prot_NP_252947.1_4257 [gene=rpsC] [locus_tag=PA4257] [db_xref=GeneID:881761] [protein=30S ribosomal protein S3] [protein_id=NP_252947.1] [location=complement(4763544..4764230)] [gbkey=CDS]	0.113314	1.14609	PA4257	lcl|NC_002516.2_prot_NP_252947.1_4257 [gene=rpsC] [locus_tag=PA4257] [db_xref=GeneID:881761] [protein=30S ribosomal protein S3] [protein_id=NP_252947.1] [location=complement(4763544..4764230)] [gbkey=CDS]	0.0235203	0.0840508
PA1119	lcl|NC_002516.2_prot_NP_249810.1_1120 [gene=yfiB] [locus_tag=PA1119] [db_xref=GeneID:881938] [protein=hypothetical protein] [protein_id=NP_249810.1] [location=complement(1212717..1213223)] [gbkey=CDS]	-0.534188	0.593402	PA4267	lcl|NC_002516.2_prot_NP_252957.1_4267 [gene=rpsG] [locus_tag=PA4267] [db_xref=GeneID:881745] [protein=30S ribosomal protein S7] [protein_id=NP_252957.1] [location=complement(4771186..4771656)] [gbkey=CDS]	0.25632	1.46094	PA4267	lcl|NC_002516.2_prot_NP_252957.1_4267 [gene=rpsG] [locus_tag=PA4267] [db_xref=GeneID:881745] [protein=30S ribosomal protein S7] [protein_id=NP_252957.1] [location=complement(4771186..4771656)] [gbkey=CDS]	0.263754	1.28525
PA5435	lcl|NC_002516.2_prot_NP_254122.1_5438 [locus_tag=PA5435] [db_xref=GeneID:877876] [protein=pyruvate carboxylase subunit B] [protein_id=NP_254122.1] [location=complement(6116493..6118316)] [gbkey=CDS]	-0.49483	2.0192	PA4262	lcl|NC_002516.2_prot_NP_252952.1_4262 [gene=rplD] [locus_tag=PA4262] [db_xref=GeneID:881754] [protein=50S ribosomal protein L4] [protein_id=NP_252952.1] [location=complement(4766009..4766611)] [gbkey=CDS]	0.145321	2.36692	PA4262	lcl|NC_002516.2_prot_NP_252952.1_4262 [gene=rplD] [locus_tag=PA4262] [db_xref=GeneID:881754] [protein=50S ribosomal protein L4] [protein_id=NP_252952.1] [location=complement(4766009..4766611)] [gbkey=CDS]	0.0753471	0.581008
PA4190	lcl|NC_002516.2_prot_NP_252879.1_4190 [gene=pqsL] [locus_tag=PA4190] [db_xref=GeneID:880329] [protein=monooxygenase] [protein_id=NP_252879.1] [location=4687652..4688848] [gbkey=CDS]	-0.483077	3.60059	PA4247	lcl|NC_002516.2_prot_NP_252937.1_4247 [gene=rplR] [locus_tag=PA4247] [db_xref=GeneID:881795] [protein=50S ribosomal protein L18] [protein_id=NP_252937.1] [location=complement(4759574..4759924)] [gbkey=CDS]	0.299236	1.91078	PA4247	lcl|NC_002516.2_prot_NP_252937.1_4247 [gene=rplR] [locus_tag=PA4247] [db_xref=GeneID:881795] [protein=50S ribosomal protein L18] [protein_id=NP_252937.1] [location=complement(4759574..4759924)] [gbkey=CDS]	0.475307	3.7852
PA4366	lcl|NC_002516.2_prot_NP_253056.1_4367 [gene=sodB] [locus_tag=PA4366] [db_xref=GeneID:881397] [protein=superoxide dismutase] [protein_id=NP_253056.1] [location=4893697..4894278] [gbkey=CDS]	-0.455367	0.709156	PA4251	lcl|NC_002516.2_prot_NP_252941.1_4251 [gene=rplE] [locus_tag=PA4251] [db_xref=GeneID:881779] [protein=50S ribosomal protein L5] [protein_id=NP_252941.1] [location=complement(4761381..4761920)] [gbkey=CDS]	0.242047	1.50025	PA4251	lcl|NC_002516.2_prot_NP_252941.1_4251 [gene=rplE] [locus_tag=PA4251] [db_xref=GeneID:881779] [protein=50S ribosomal protein L5] [protein_id=NP_252941.1] [location=complement(4761381..4761920)] [gbkey=CDS]	0.101265	1.0519
PA0100	lcl|NC_002516.2_prot_NP_248790.1_101 [locus_tag=PA0100] [db_xref=GeneID:880727] [protein=hypothetical protein] [protein_id=NP_248790.1] [location=121346..122266] [gbkey=CDS]	-0.449634	1.17431	PA3656	lcl|NC_002516.2_prot_NP_252346.1_3655 [gene=rpsB] [locus_tag=PA3656] [db_xref=GeneID:880593] [protein=30S ribosomal protein S2] [protein_id=NP_252346.1] [location=complement(4094167..4094907)] [gbkey=CDS]	0.26448	2.79957	PA3656	lcl|NC_002516.2_prot_NP_252346.1_3655 [gene=rpsB] [locus_tag=PA3656] [db_xref=GeneID:880593] [protein=30S ribosomal protein S2] [protein_id=NP_252346.1] [location=complement(4094167..4094907)] [gbkey=CDS]	0.116888	1.19256
PA3040	lcl|NC_002516.2_prot_NP_251730.1_3039 [locus_tag=PA3040] [db_xref=GeneID:882984] [protein=hypothetical protein] [protein_id=NP_251730.1] [location=3403812..3404141] [gbkey=CDS]	-0.432821	1.02358	PA4246	lcl|NC_002516.2_prot_NP_252936.1_4246 [gene=rpsE] [locus_tag=PA4246] [db_xref=GeneID:881788] [protein=30S ribosomal protein S5] [protein_id=NP_252936.1] [location=complement(4759070..4759570)] [gbkey=CDS]	0.244903	0.982272	PA4246	lcl|NC_002516.2_prot_NP_252936.1_4246 [gene=rpsE] [locus_tag=PA4246] [db_xref=GeneID:881788] [protein=30S ribosomal protein S5] [protein_id=NP_252936.1] [location=complement(4759070..4759570)] [gbkey=CDS]	0.214343	0.947975
PA2709	lcl|NC_002516.2_prot_NP_251399.1_2706 [gene=cysK] [locus_tag=PA2709] [db_xref=GeneID:882613] [protein=cysteine synthase A] [protein_id=NP_251399.1] [location=3062939..3063913] [gbkey=CDS]	-0.431704	3.20676	PA4240	lcl|NC_002516.2_prot_NP_252930.1_4240 [gene=rpsK] [locus_tag=PA4240] [db_xref=GeneID:881817] [protein=30S ribosomal protein S11] [protein_id=NP_252930.1] [location=complement(4756084..4756473)] [gbkey=CDS]	0.170523	0.754916	PA4240	lcl|NC_002516.2_prot_NP_252930.1_4240 [gene=rpsK] [locus_tag=PA4240] [db_xref=GeneID:881817] [protein=30S ribosomal protein S11] [protein_id=NP_252930.1] [location=complement(4756084..4756473)] [gbkey=CDS]	0.415044	1.59159
PA5309	lcl|NC_002516.2_prot_NP_253996.1_5312 [locus_tag=PA5309] [db_xref=GeneID:877640] [protein=oxidoreductase] [protein_id=NP_253996.1] [location=5977789..5979108] [gbkey=CDS]	-0.418234	1.73839	PA4244	lcl|NC_002516.2_prot_NP_252934.1_4244 [gene=rplO] [locus_tag=PA4244] [db_xref=GeneID:881805] [protein=50S ribosomal protein L15] [protein_id=NP_252934.1] [location=complement(4758453..4758887)] [gbkey=CDS]	0.215393	1.88944	PA4244	lcl|NC_002516.2_prot_NP_252934.1_4244 [gene=rplO] [locus_tag=PA4244] [db_xref=GeneID:881805] [protein=50S ribosomal protein L15] [protein_id=NP_252934.1] [location=complement(4758453..4758887)] [gbkey=CDS]	0.254016	1.93824
PA2581	lcl|NC_002516.2_prot_NP_251271.1_2579 [locus_tag=PA2581] [db_xref=GeneID:880063] [protein=hypothetical protein] [protein_id=NP_251271.1] [location=2917172..2918212] [gbkey=CDS]	-0.414871	2.84103	PA4261	lcl|NC_002516.2_prot_NP_252951.1_4261 [gene=rplW] [locus_tag=PA4261] [db_xref=GeneID:881753] [protein=50S ribosomal protein L23] [protein_id=NP_252951.1] [location=complement(4765713..4766012)] [gbkey=CDS]	0.25507	1.40957	PA4261	lcl|NC_002516.2_prot_NP_252951.1_4261 [gene=rplW] [locus_tag=PA4261] [db_xref=GeneID:881753] [protein=50S ribosomal protein L23] [protein_id=NP_252951.1] [location=complement(4765713..4766012)] [gbkey=CDS]	0.361049	2.25917
PA2014	lcl|NC_002516.2_prot_NP_250704.1_2017 [gene=liuB] [locus_tag=PA2014] [db_xref=GeneID:878244] [protein=methylcrotonyl-CoA carboxylase subunit beta] [protein_id=NP_250704.1] [location=complement(2203460..2205067)] [gbkey=CDS]	-0.400202	2.1217	PA4250	lcl|NC_002516.2_prot_NP_252940.1_4250 [gene=rpsN] [locus_tag=PA4250] [db_xref=GeneID:881778] [protein=30S ribosomal protein S14] [protein_id=NP_252940.1] [location=complement(4761062..4761367)] [gbkey=CDS]	0.237306	1.02545	PA4250	lcl|NC_002516.2_prot_NP_252940.1_4250 [gene=rpsN] [locus_tag=PA4250] [db_xref=GeneID:881778] [protein=30S ribosomal protein S14] [protein_id=NP_252940.1] [location=complement(4761062..4761367)] [gbkey=CDS]	0.340638	2.34511
PA1658	lcl|NC_002516.2_prot_NP_250349.1_1660 [locus_tag=PA1658] [db_xref=GeneID:879592] [protein=hypothetical protein] [protein_id=NP_250349.1] [location=1805753..1807228] [gbkey=CDS]	-0.399126	4.10398	PA5556	lcl|NC_002516.2_prot_NP_254243.1_5558 [gene=atpA] [locus_tag=PA5556] [db_xref=GeneID:877752] [protein=ATP synthase subunit alpha] [protein_id=NP_254243.1] [location=complement(6250596..6252140)] [gbkey=CDS]	0.183256	1.88015	PA5556	lcl|NC_002516.2_prot_NP_254243.1_5558 [gene=atpA] [locus_tag=PA5556] [db_xref=GeneID:877752] [protein=ATP synthase subunit alpha] [protein_id=NP_254243.1] [location=complement(6250596..6252140)] [gbkey=CDS]	0.13921	2.07128
PA1828	lcl|NC_002516.2_prot_NP_250519.1_1831 [locus_tag=PA1828] [db_xref=GeneID:881724] [protein=short-chain dehydrogenase] [protein_id=NP_250519.1] [location=complement(1986989..1987756)] [gbkey=CDS]	-0.390479	1.25424	PA4248	lcl|NC_002516.2_prot_NP_252938.1_4248 [gene=rplF] [locus_tag=PA4248] [db_xref=GeneID:881796] [protein=50S ribosomal protein L6] [protein_id=NP_252938.1] [location=complement(4759935..4760468)] [gbkey=CDS]	0.15584	0.656972	PA4248	lcl|NC_002516.2_prot_NP_252938.1_4248 [gene=rplF] [locus_tag=PA4248] [db_xref=GeneID:881796] [protein=50S ribosomal protein L6] [protein_id=NP_252938.1] [location=complement(4759935..4760468)] [gbkey=CDS]	0.288587	1.62207
PA2707	lcl|NC_002516.2_prot_NP_251397.1_2704 [locus_tag=PA2707] [db_xref=GeneID:882657] [protein=hypothetical protein] [protein_id=NP_251397.1] [location=complement(3060725..3061570)] [gbkey=CDS]	-0.389235	1.50735	PA4253	lcl|NC_002516.2_prot_NP_252943.1_4253 [gene=rplN] [locus_tag=PA4253] [db_xref=GeneID:881811] [protein=50S ribosomal protein L14] [protein_id=NP_252943.1] [location=complement(4762267..4762635)] [gbkey=CDS]	0.215345	1.50471	PA4253	lcl|NC_002516.2_prot_NP_252943.1_4253 [gene=rplN] [locus_tag=PA4253] [db_xref=GeneID:881811] [protein=50S ribosomal protein L14] [protein_id=NP_252943.1] [location=complement(4762267..4762635)] [gbkey=CDS]	0.347679	2.64829
PA1810	lcl|NC_002516.2_prot_NP_250501.1_1813 [locus_tag=PA1810] [db_xref=GeneID:880658] [protein=ABC transporter] [protein_id=NP_250501.1] [location=complement(1965771..1967618)] [gbkey=CDS]	-0.388919	3.50163	PA4433	lcl|NC_002516.2_prot_NP_253123.1_4434 [gene=rplM] [locus_tag=PA4433] [db_xref=GeneID:881275] [protein=50S ribosomal protein L13] [protein_id=NP_253123.1] [location=complement(4965516..4965944)] [gbkey=CDS]	0.371136	1.93648	PA4433	lcl|NC_002516.2_prot_NP_253123.1_4434 [gene=rplM] [locus_tag=PA4433] [db_xref=GeneID:881275] [protein=50S ribosomal protein L13] [protein_id=NP_253123.1] [location=complement(4965516..4965944)] [gbkey=CDS]	0.229345	0.574504
PA3187	lcl|NC_002516.2_prot_NP_251877.1_3184 [locus_tag=PA3187] [db_xref=GeneID:880539] [protein=ABC transporter ATP-binding protein] [protein_id=NP_251877.1] [location=complement(3577320..3578480)] [gbkey=CDS]	-0.384508	2.37903	PA4266	lcl|NC_002516.2_prot_NP_252956.1_4266 [gene=fusA1] [locus_tag=PA4266] [db_xref=GeneID:881744] [protein=elongation factor G] [protein_id=NP_252956.1] [location=complement(4769035..4771155)] [gbkey=CDS]	0.162442	4.2182	PA4266	lcl|NC_002516.2_prot_NP_252956.1_4266 [gene=fusA1] [locus_tag=PA4266] [db_xref=GeneID:881744] [protein=elongation factor G] [protein_id=NP_252956.1] [location=complement(4769035..4771155)] [gbkey=CDS]	0.172124	1.7172
PA0036	lcl|NC_002516.2_prot_NP_248726.1_37 [gene=trpB] [locus_tag=PA0036] [db_xref=GeneID:879212] [protein=tryptophan synthase subunit beta] [protein_id=NP_248726.1] [location=complement(37890..39098)] [gbkey=CDS]	-0.382265	1.2443	PA0973	lcl|NC_002516.2_prot_NP_249664.1_974 [gene=oprL] [locus_tag=PA0973] [db_xref=GeneID:882991] [protein=peptidoglycan associated lipoprotein OprL] [protein_id=NP_249664.1] [location=1057400..1057906] [gbkey=CDS]	0.410213	1.76062	PA0973	lcl|NC_002516.2_prot_NP_249664.1_974 [gene=oprL] [locus_tag=PA0973] [db_xref=GeneID:882991] [protein=peptidoglycan associated lipoprotein OprL] [protein_id=NP_249664.1] [location=1057400..1057906] [gbkey=CDS]	0.531409	1.62113
PA2793	lcl|NC_002516.2_prot_NP_251483.1_2794 [locus_tag=PA2793] [db_xref=GeneID:878824] [protein=hypothetical protein] [protein_id=NP_251483.1] [location=complement(3149400..3150434)] [gbkey=CDS]	-0.380202	1.55988	PA3742	lcl|NC_002516.2_prot_NP_252431.1_3742 [gene=rplS] [locus_tag=PA3742] [db_xref=GeneID:880339] [protein=50S ribosomal protein L19] [protein_id=NP_252431.1] [location=complement(4195008..4195358)] [gbkey=CDS]	0.142907	0.4773	PA3742	lcl|NC_002516.2_prot_NP_252431.1_3742 [gene=rplS] [locus_tag=PA3742] [db_xref=GeneID:880339] [protein=50S ribosomal protein L19] [protein_id=NP_252431.1] [location=complement(4195008..4195358)] [gbkey=CDS]	0.278038	0.73881
PA1821	lcl|NC_002516.2_prot_NP_250512.1_1824 [locus_tag=PA1821] [db_xref=GeneID:877747] [protein=enoyl-CoA hydratase] [protein_id=NP_250512.1] [location=1980165..1980977] [gbkey=CDS]	-0.362434	1.2762	PA4568	lcl|NC_002516.2_prot_NP_253258.1_4568 [gene=rplU] [locus_tag=PA4568] [db_xref=GeneID:881148] [protein=50S ribosomal protein L21] [protein_id=NP_253258.1] [location=complement(5116313..5116624)] [gbkey=CDS]	0.0282084	0.161291	PA4568	lcl|NC_002516.2_prot_NP_253258.1_4568 [gene=rplU] [locus_tag=PA4568] [db_xref=GeneID:881148] [protein=50S ribosomal protein L21] [protein_id=NP_253258.1] [location=complement(5116313..5116624)] [gbkey=CDS]	-0.00217748	0.00789582
PA4389	lcl|NC_002516.2_prot_NP_253079.1_4390 [gene=speA] [locus_tag=PA4389] [db_xref=GeneID:881338,PseudoCap:PA4389] [protein=3-ketoacyl-ACP reductase] [protein_id=NP_253079.1] [location=4919042..4919800] [gbkey=CDS]	-0.36135	1.36014	PA3162	lcl|NC_002516.2_prot_NP_251852.1_3160 [gene=rpsA] [locus_tag=PA3162] [db_xref=GeneID:882562] [protein=30S ribosomal protein S1] [protein_id=NP_251852.1] [location=complement(3548110..3549789)] [gbkey=CDS]	-0.0082979	0.0901207	PA3162	lcl|NC_002516.2_prot_NP_251852.1_3160 [gene=rpsA] [locus_tag=PA3162] [db_xref=GeneID:882562] [protein=30S ribosomal protein S1] [protein_id=NP_251852.1] [location=complement(3548110..3549789)] [gbkey=CDS]	-0.0624638	0.298762
PA0507	lcl|NC_002516.2_prot_NP_249198.1_509 [locus_tag=PA0507] [db_xref=GeneID:878181] [protein=acyl-CoA dehydrogenase] [protein_id=NP_249198.1] [location=566932..568728] [gbkey=CDS]	-0.360359	1.16919	PA4274	lcl|NC_002516.2_prot_NP_252964.1_4274 [gene=rplK] [locus_tag=PA4274] [db_xref=GeneID:881705] [protein=50S ribosomal protein L11] [protein_id=NP_252964.1] [location=complement(4782680..4783111)] [gbkey=CDS]	0.444626	1.5939	PA4274	lcl|NC_002516.2_prot_NP_252964.1_4274 [gene=rplK] [locus_tag=PA4274] [db_xref=GeneID:881705] [protein=50S ribosomal protein L11] [protein_id=NP_252964.1] [location=complement(4782680..4783111)] [gbkey=CDS]	0.638351	2.05801
PA2830	lcl|NC_002516.2_prot_NP_251520.1_2829 [gene=htpX] [locus_tag=PA2830] [db_xref=GeneID:882810] [protein=protease HtpX] [protein_id=NP_251520.1] [location=3182986..3183861] [gbkey=CDS]	-0.358833	0.763836	PA4268	lcl|NC_002516.2_prot_NP_252958.1_4268 [gene=rpsL] [locus_tag=PA4268] [db_xref=GeneID:881709] [protein=30S ribosomal protein S12] [protein_id=NP_252958.1] [location=complement(4771756..4772127)] [gbkey=CDS]	0.297267	1.51576	PA4268	lcl|NC_002516.2_prot_NP_252958.1_4268 [gene=rpsL] [locus_tag=PA4268] [db_xref=GeneID:881709] [protein=30S ribosomal protein S12] [protein_id=NP_252958.1] [location=complement(4771756..4772127)] [gbkey=CDS]	0.510092	3.29747
PA0867	lcl|NC_002516.2_prot_NP_249558.1_867 [gene=mliC] [locus_tag=PA0867] [db_xref=GeneID:882238] [protein=lysozyme inhibitor] [protein_id=NP_249558.1] [location=948776..949159] [gbkey=CDS]	-0.358187	1.58925	PA4263	lcl|NC_002516.2_prot_NP_252953.1_4263 [gene=rplC] [locus_tag=PA4263] [db_xref=GeneID:881728] [protein=50S ribosomal protein L3] [protein_id=NP_252953.1] [location=complement(4766625..4767260)] [gbkey=CDS]	0.466072	2.08937	PA4263	lcl|NC_002516.2_prot_NP_252953.1_4263 [gene=rplC] [locus_tag=PA4263] [db_xref=GeneID:881728] [protein=50S ribosomal protein L3] [protein_id=NP_252953.1] [location=complement(4766625..4767260)] [gbkey=CDS]	0.454523	3.12763
PA0426	lcl|NC_002516.2_prot_NP_249117.1_427 [gene=mexB] [locus_tag=PA0426] [db_xref=GeneID:877852] [protein=multidrug resistance protein MexB] [protein_id=NP_249117.1] [location=473191..476331] [gbkey=CDS]	-0.355561	2.6048	PA4432	lcl|NC_002516.2_prot_NP_253122.1_4433 [gene=rpsI] [locus_tag=PA4432] [db_xref=GeneID:881274] [protein=30S ribosomal protein S9] [protein_id=NP_253122.1] [location=complement(4965109..4965501)] [gbkey=CDS]	0.378678	1.17385	PA4432	lcl|NC_002516.2_prot_NP_253122.1_4433 [gene=rpsI] [locus_tag=PA4432] [db_xref=GeneID:881274] [protein=30S ribosomal protein S9] [protein_id=NP_253122.1] [location=complement(4965109..4965501)] [gbkey=CDS]	0.515623	2.56744
PA4760	lcl|NC_002516.2_prot_NP_253448.1_4763 [gene=dnaJ] [locus_tag=PA4760] [db_xref=GeneID:881760] [protein=molecular chaperone DnaJ] [protein_id=NP_253448.1] [location=complement(5345949..5347082)] [gbkey=CDS]	-0.354125	2.14506	PA3745	lcl|NC_002516.2_prot_NP_252434.1_3745 [gene=rpsP] [locus_tag=PA3745] [db_xref=GeneID:880510] [protein=30S ribosomal protein S16] [protein_id=NP_252434.1] [location=complement(4196708..4196959)] [gbkey=CDS]	0.256118	0.739644	PA3745	lcl|NC_002516.2_prot_NP_252434.1_3745 [gene=rpsP] [locus_tag=PA3745] [db_xref=GeneID:880510] [protein=30S ribosomal protein S16] [protein_id=NP_252434.1] [location=complement(4196708..4196959)] [gbkey=CDS]	0.349554	0.959698
PA4369	lcl|NC_002516.2_prot_NP_253059.1_4370 [locus_tag=PA4369] [db_xref=GeneID:881385] [protein=hypothetical protein] [protein_id=NP_253059.1] [location=complement(4897427..4897999)] [gbkey=CDS]	-0.347295	1.99766	PA4671	lcl|NC_002516.2_prot_NP_253360.1_4672 [locus_tag=PA4671] [db_xref=GeneID:881395] [protein=50S ribosomal protein L25/general stress protein Ctc] [protein_id=NP_253360.1] [location=5239466..5240080] [gbkey=CDS]	-0.280857	1.55675	PA4671	lcl|NC_002516.2_prot_NP_253360.1_4672 [locus_tag=PA4671] [db_xref=GeneID:881395] [protein=50S ribosomal protein L25/general stress protein Ctc] [protein_id=NP_253360.1] [location=5239466..5240080] [gbkey=CDS]	-0.940505	2.8991
PA4308	lcl|NC_002516.2_prot_NP_252998.1_4308 [locus_tag=PA4308] [db_xref=GeneID:881577] [protein=hypothetical protein] [protein_id=NP_252998.1] [location=complement(4833374..4834864)] [gbkey=CDS]	-0.345488	1.50342	PA4273	lcl|NC_002516.2_prot_NP_252963.1_4273 [gene=rplA] [locus_tag=PA4273] [db_xref=GeneID:881704] [protein=50S ribosomal protein L1] [protein_id=NP_252963.1] [location=complement(4781985..4782680)] [gbkey=CDS]	0.049995	0.323197	PA4273	lcl|NC_002516.2_prot_NP_252963.1_4273 [gene=rplA] [locus_tag=PA4273] [db_xref=GeneID:881704] [protein=50S ribosomal protein L1] [protein_id=NP_252963.1] [location=complement(4781985..4782680)] [gbkey=CDS]	-0.107144	0.845995
PA4472	lcl|NC_002516.2_prot_NP_253162.1_4473 [gene=pmbA] [locus_tag=PA4472] [db_xref=GeneID:881037] [protein=PmbA protein] [protein_id=NP_253162.1] [location=complement(5000452..5001801)] [gbkey=CDS]	-0.342085	1.5625	PA4272	lcl|NC_002516.2_prot_NP_252962.1_4272 [gene=rplJ] [locus_tag=PA4272] [db_xref=GeneID:881702] [protein=50S ribosomal protein L10] [protein_id=NP_252962.1] [location=complement(4781286..4781786)] [gbkey=CDS]	0.0833752	0.388211	PA4272	lcl|NC_002516.2_prot_NP_252962.1_4272 [gene=rplJ] [locus_tag=PA4272] [db_xref=GeneID:881702] [protein=50S ribosomal protein L10] [protein_id=NP_252962.1] [location=complement(4781286..4781786)] [gbkey=CDS]	0.144057	0.39206
PA1272	lcl|NC_002516.2_prot_NP_249963.1_1271 [gene=cobO] [locus_tag=PA1272] [db_xref=GeneID:881408] [protein=cob(I)yrinic acid a,c-diamide adenosyltransferase] [protein_id=NP_249963.1] [location=1383718..1384329] [gbkey=CDS]	-0.340066	1.5844	PA1588	lcl|NC_002516.2_prot_NP_250279.1_1589 [gene=sucC] [locus_tag=PA1588] [db_xref=GeneID:882016] [protein=succinyl-CoA ligase subunit beta] [protein_id=NP_250279.1] [location=1730181..1731347] [gbkey=CDS]	0.15591	1.10764	PA1588	lcl|NC_002516.2_prot_NP_250279.1_1589 [gene=sucC] [locus_tag=PA1588] [db_xref=GeneID:882016] [protein=succinyl-CoA ligase subunit beta] [protein_id=NP_250279.1] [location=1730181..1731347] [gbkey=CDS]	0.088377	0.606673
PA0302	lcl|NC_002516.2_prot_NP_248993.1_302 [gene=spuF] [locus_tag=PA0302] [db_xref=GeneID:877636] [protein=polyamine transporter PotG] [protein_id=NP_248993.1] [location=341111..342265] [gbkey=CDS]	-0.339036	0.973675	PA1178	lcl|NC_002516.2_prot_NP_249869.1_1177 [gene=oprH] [locus_tag=PA1178] [db_xref=GeneID:878005] [protein=PhoP/Q and low Mg2+ inducible outer membrane protein H1] [protein_id=NP_249869.1] [location=1277006..1277608] [gbkey=CDS]	0.314757	0.716617	PA1178	lcl|NC_002516.2_prot_NP_249869.1_1177 [gene=oprH] [locus_tag=PA1178] [db_xref=GeneID:878005] [protein=PhoP/Q and low Mg2+ inducible outer membrane protein H1] [protein_id=NP_249869.1] [location=1277006..1277608] [gbkey=CDS]	0.402541	1.0113
PA1171	lcl|NC_002516.2_prot_NP_249862.1_1170 [locus_tag=PA1171] [db_xref=GeneID:880763] [protein=transglycosylase] [protein_id=NP_249862.1] [location=1270972..1272168] [gbkey=CDS]	-0.337224	1.68306	PA4254	lcl|NC_002516.2_prot_NP_252944.1_4254 [gene=rpsQ] [locus_tag=PA4254] [db_xref=GeneID:881770] [protein=30S ribosomal protein S17] [protein_id=NP_252944.1] [location=complement(4762659..4762925)] [gbkey=CDS]	0.141461	1.81273	PA4254	lcl|NC_002516.2_prot_NP_252944.1_4254 [gene=rpsQ] [locus_tag=PA4254] [db_xref=GeneID:881770] [protein=30S ribosomal protein S17] [protein_id=NP_252944.1] [location=complement(4762659..4762925)] [gbkey=CDS]	0.0513865	0.156866
PA4876	lcl|NC_002516.2_prot_NP_253563.1_4878 [gene=osmE] [locus_tag=PA4876] [db_xref=GeneID:879707] [protein=OsmE family transcriptional regulator] [protein_id=NP_253563.1] [location=5472824..5473168] [gbkey=CDS]	-0.337087	1.23697	PA3655	lcl|NC_002516.2_prot_NP_252345.1_3654 [gene=tsf] [locus_tag=PA3655] [db_xref=GeneID:880592] [protein=elongation factor Ts] [protein_id=NP_252345.1] [location=complement(4093167..4094036)] [gbkey=CDS]	0.101068	0.497534	PA3655	lcl|NC_002516.2_prot_NP_252345.1_3654 [gene=tsf] [locus_tag=PA3655] [db_xref=GeneID:880592] [protein=elongation factor Ts] [protein_id=NP_252345.1] [location=complement(4093167..4094036)] [gbkey=CDS]	-0.182813	1.06259
PA2963	lcl|NC_002516.2_prot_NP_251653.1_2962 [locus_tag=PA2963] [db_xref=GeneID:880487] [protein=hypothetical protein] [protein_id=NP_251653.1] [location=complement(3321704..3322753)] [gbkey=CDS]	-0.336435	1.12308	PA4258	lcl|NC_002516.2_prot_NP_252948.1_4258 [gene=rplV] [locus_tag=PA4258] [db_xref=GeneID:881762] [protein=50S ribosomal protein L22] [protein_id=NP_252948.1] [location=complement(4764243..4764575)] [gbkey=CDS]	-0.0737802	0.524928	PA4258	lcl|NC_002516.2_prot_NP_252948.1_4258 [gene=rplV] [locus_tag=PA4258] [db_xref=GeneID:881762] [protein=50S ribosomal protein L22] [protein_id=NP_252948.1] [location=complement(4764243..4764575)] [gbkey=CDS]	-0.334821	0.907864
PA5376	lcl|NC_002516.2_prot_NP_254063.1_5379 [locus_tag=PA5376] [db_xref=GeneID:880284] [protein=ABC transporter ATP-binding protein] [protein_id=NP_254063.1] [location=complement(6053412..6054590)] [gbkey=CDS]	-0.331773	1.41811	PA4241	lcl|NC_002516.2_prot_NP_252931.1_4241 [gene=rpsM] [locus_tag=PA4241] [db_xref=GeneID:881818] [protein=30S ribosomal protein S13] [protein_id=NP_252931.1] [location=complement(4756492..4756848)] [gbkey=CDS]	0.230927	1.13454	PA4241	lcl|NC_002516.2_prot_NP_252931.1_4241 [gene=rpsM] [locus_tag=PA4241] [db_xref=GeneID:881818] [protein=30S ribosomal protein S13] [protein_id=NP_252931.1] [location=complement(4756492..4756848)] [gbkey=CDS]	0.351342	2.38881
PA0902	lcl|NC_002516.2_prot_NP_249593.1_902 [locus_tag=PA0902] [db_xref=GeneID:881903] [protein=hypothetical protein] [protein_id=NP_249593.1] [location=985692..986696] [gbkey=CDS]	-0.327602	0.808584	PA4259	lcl|NC_002516.2_prot_NP_252949.1_4259 [gene=rpsS] [locus_tag=PA4259] [db_xref=GeneID:881748] [protein=30S ribosomal protein S19] [protein_id=NP_252949.1] [location=complement(4764588..4764863)] [gbkey=CDS]	0.204045	0.829649	PA4259	lcl|NC_002516.2_prot_NP_252949.1_4259 [gene=rpsS] [locus_tag=PA4259] [db_xref=GeneID:881748] [protein=30S ribosomal protein S19] [protein_id=NP_252949.1] [location=complement(4764588..4764863)] [gbkey=CDS]	0.0172492	0.0250199
PA5436	lcl|NC_002516.2_prot_NP_254123.1_5439 [locus_tag=PA5436] [db_xref=GeneID:877877] [protein=acetyl-CoA carboxylase subunit alpha] [protein_id=NP_254123.1] [location=complement(6118332..6119747)] [gbkey=CDS]	-0.325473	2.74667	PA0579	lcl|NC_002516.2_prot_NP_249270.1_581 [gene=rpsU] [locus_tag=PA0579] [db_xref=GeneID:880307] [protein=30S ribosomal protein S21] [protein_id=NP_249270.1] [location=complement(638900..639115)] [gbkey=CDS]	0.072275	0.202216	PA0579	lcl|NC_002516.2_prot_NP_249270.1_581 [gene=rpsU] [locus_tag=PA0579] [db_xref=GeneID:880307] [protein=30S ribosomal protein S21] [protein_id=NP_249270.1] [location=complement(638900..639115)] [gbkey=CDS]	-0.0105076	0.0269975
PA3731	lcl|NC_002516.2_prot_NP_252420.1_3730 [locus_tag=PA3731] [db_xref=GeneID:880302] [protein=hypothetical protein] [protein_id=NP_252420.1] [location=complement(4182075..4182770)] [gbkey=CDS]	-0.323532	0.569824	PA4761	lcl|NC_002516.2_prot_NP_253449.1_4764 [gene=dnaK] [locus_tag=PA4761] [db_xref=GeneID:881765] [protein=molecular chaperone DnaK] [protein_id=NP_253449.1] [location=complement(5347198..5349111)] [gbkey=CDS]	0.0531074	0.159941	PA4761	lcl|NC_002516.2_prot_NP_253449.1_4764 [gene=dnaK] [locus_tag=PA4761] [db_xref=GeneID:881765] [protein=molecular chaperone DnaK] [protein_id=NP_253449.1] [location=complement(5347198..5349111)] [gbkey=CDS]	-0.225545	0.589762
PA0794	lcl|NC_002516.2_prot_NP_249485.1_795 [locus_tag=PA0794] [db_xref=GeneID:882027] [protein=aconitate hydratase] [protein_id=NP_249485.1] [location=complement(870249..872855)] [gbkey=CDS]	-0.323098	3.42842	PA1092	lcl|NC_002516.2_prot_NP_249783.1_1091 [gene=fliC] [locus_tag=PA1092] [db_xref=GeneID:882052] [protein=B-type flagellin] [protein_id=NP_249783.1] [location=1183058..1184524] [gbkey=CDS]	0.320732	2.24955	PA1092	lcl|NC_002516.2_prot_NP_249783.1_1091 [gene=fliC] [locus_tag=PA1092] [db_xref=GeneID:882052] [protein=B-type flagellin] [protein_id=NP_249783.1] [location=1183058..1184524] [gbkey=CDS]	0.316995	2.92523
PA0997	lcl|NC_002516.2_prot_NP_249688.1_995 [gene=pqsB] [locus_tag=PA0997] [db_xref=GeneID:883098] [protein=hypothetical protein] [protein_id=NP_249688.1] [location=1080009..1080860] [gbkey=CDS]	-0.322142	0.935755	PA4567	lcl|NC_002516.2_prot_NP_253257.1_4567 [gene=rpmA] [locus_tag=PA4567] [db_xref=GeneID:880878] [protein=50S ribosomal protein L27] [protein_id=NP_253257.1] [location=complement(5116032..5116289)] [gbkey=CDS]	-0.175025	0.951774	PA4567	lcl|NC_002516.2_prot_NP_253257.1_4567 [gene=rpmA] [locus_tag=PA4567] [db_xref=GeneID:880878] [protein=50S ribosomal protein L27] [protein_id=NP_253257.1] [location=complement(5116032..5116289)] [gbkey=CDS]	-0.310465	0.818664
PA3799	lcl|NC_002516.2_prot_NP_252488.1_3799 [locus_tag=PA3799] [db_xref=GeneID:878229] [protein=GTPase Der] [protein_id=NP_252488.1] [location=complement(4257696..4259177)] [gbkey=CDS]	-0.322062	0.715099	PA4525	lcl|NC_002516.2_prot_NP_253215.1_4526 [gene=pilA] [locus_tag=PA4525] [db_xref=GeneID:878423] [protein=type 4 fimbrial protein PilA] [protein_id=NP_253215.1] [location=complement(5069082..5069531)] [gbkey=CDS]	0.530567	3.42724	PA4525	lcl|NC_002516.2_prot_NP_253215.1_4526 [gene=pilA] [locus_tag=PA4525] [db_xref=GeneID:878423] [protein=type 4 fimbrial protein PilA] [protein_id=NP_253215.1] [location=complement(5069082..5069531)] [gbkey=CDS]	0.684782	4.42216
PA3934	lcl|NC_002516.2_prot_NP_252623.1_3935 [locus_tag=PA3934] [db_xref=GeneID:879068] [protein=hypothetical protein] [protein_id=NP_252623.1] [location=complement(4410993..4413029)] [gbkey=CDS]	-0.320306	0.289096	PA4256	lcl|NC_002516.2_prot_NP_252946.1_4256 [gene=rplP] [locus_tag=PA4256] [db_xref=GeneID:881758] [protein=50S ribosomal protein L16] [protein_id=NP_252946.1] [location=complement(4763119..4763532)] [gbkey=CDS]	-0.126581	0.323691	PA4256	lcl|NC_002516.2_prot_NP_252946.1_4256 [gene=rplP] [locus_tag=PA4256] [db_xref=GeneID:881758] [protein=50S ribosomal protein L16] [protein_id=NP_252946.1] [location=complement(4763119..4763532)] [gbkey=CDS]	0.0910481	0.21492
PA0932	lcl|NC_002516.2_prot_NP_249623.1_932 [gene=cysM] [locus_tag=PA0932] [db_xref=GeneID:881832] [protein=cysteine synthase B] [protein_id=NP_249623.1] [location=1020708..1021607] [gbkey=CDS]	-0.318935	0.681309	PA1800	lcl|NC_002516.2_prot_NP_250491.1_1803 [gene=tig] [locus_tag=PA1800] [db_xref=GeneID:877637] [protein=trigger factor] [protein_id=NP_250491.1] [location=1952665..1953975] [gbkey=CDS]	0.245359	1.25892	PA1800	lcl|NC_002516.2_prot_NP_250491.1_1803 [gene=tig] [locus_tag=PA1800] [db_xref=GeneID:877637] [protein=trigger factor] [protein_id=NP_250491.1] [location=1952665..1953975] [gbkey=CDS]	-0.0914182	0.214405
PA2720	lcl|NC_002516.2_prot_NP_251410.1_2717 [locus_tag=PA2720] [db_xref=GeneID:878944] [protein=hypothetical protein] [protein_id=NP_251410.1] [location=complement(3074580..3075218)] [gbkey=CDS]	-0.313329	0.88803	PA3529	lcl|NC_002516.2_prot_NP_252219.1_3527 [locus_tag=PA3529] [db_xref=GeneID:879942] [protein=peroxidase] [protein_id=NP_252219.1] [location=complement(3948991..3949593)] [gbkey=CDS]	0.399681	1.97081	PA3529	lcl|NC_002516.2_prot_NP_252219.1_3527 [locus_tag=PA3529] [db_xref=GeneID:879942] [protein=peroxidase] [protein_id=NP_252219.1] [location=complement(3948991..3949593)] [gbkey=CDS]	0.353175	1.91428
PA5000	lcl|NC_002516.2_prot_NP_253687.1_5002 [gene=wapR] [locus_tag=PA5000] [db_xref=GeneID:881662] [protein=alpha-1,3-rhamnosyltransferase WapR] [protein_id=NP_253687.1] [location=complement(5617534..5618418)] [gbkey=CDS]	-0.312153	1.28491	PA0139	lcl|NC_002516.2_prot_NP_248829.1_140 [gene=ahpC] [locus_tag=PA0139] [db_xref=GeneID:879431] [protein=alkyl hydroperoxide reductase] [protein_id=NP_248829.1] [location=158199..158762] [gbkey=CDS]	0.343353	1.74735	PA0139	lcl|NC_002516.2_prot_NP_248829.1_140 [gene=ahpC] [locus_tag=PA0139] [db_xref=GeneID:879431] [protein=alkyl hydroperoxide reductase] [protein_id=NP_248829.1] [location=158199..158762] [gbkey=CDS]	0.265523	2.37032
PA2957	lcl|NC_002516.2_prot_NP_251647.1_2956 [locus_tag=PA2957] [db_xref=GeneID:880200] [protein=transcriptional regulator] [protein_id=NP_251647.1] [location=complement(3316800..3317438)] [gbkey=CDS]	-0.311989	1.15213	PA4270	lcl|NC_002516.2_prot_NP_252960.1_4270 [gene=rpoB] [locus_tag=PA4270] [db_xref=GeneID:881699] [protein=DNA-directed RNA polymerase subunit beta] [protein_id=NP_252960.1] [location=complement(4776544..4780617)] [gbkey=CDS]	0.0928873	1.47316	PA4270	lcl|NC_002516.2_prot_NP_252960.1_4270 [gene=rpoB] [locus_tag=PA4270] [db_xref=GeneID:881699] [protein=DNA-directed RNA polymerase subunit beta] [protein_id=NP_252960.1] [location=complement(4776544..4780617)] [gbkey=CDS]	0.123601	0.957671
PA0336	lcl|NC_002516.2_prot_NP_249027.1_337 [gene=ygdP] [locus_tag=PA0336] [db_xref=GeneID:882290] [protein=RNA pyrophosphohydrolase] [protein_id=NP_249027.1] [location=378096..378575] [gbkey=CDS]	-0.30678	0.625691	PA0070	lcl|NC_002516.2_prot_NP_248760.1_71 [locus_tag=PA0070] [db_xref=GeneID:879190] [protein=hypothetical protein] [protein_id=NP_248760.1] [location=complement(82404..83318)] [gbkey=CDS]	-1.85837	4.73743	PA0070	lcl|NC_002516.2_prot_NP_248760.1_71 [locus_tag=PA0070] [db_xref=GeneID:879190] [protein=hypothetical protein] [protein_id=NP_248760.1] [location=complement(82404..83318)] [gbkey=CDS]	0.329065	2.00158
PA3014	lcl|NC_002516.2_prot_NP_251704.1_3013 [gene=faoA] [locus_tag=PA3014] [db_xref=GeneID:878680] [protein=fatty acid oxidation complex subunit alpha] [protein_id=NP_251704.1] [location=complement(3374460..3376607)] [gbkey=CDS]	-0.304013	2.44014	PA5554	lcl|NC_002516.2_prot_NP_254241.1_5556 [gene=atpD] [locus_tag=PA5554] [db_xref=GeneID:878083] [protein=ATP synthase subunit beta] [protein_id=NP_254241.1] [location=complement(6248278..6249654)] [gbkey=CDS]	0.166738	0.374199	PA5554	lcl|NC_002516.2_prot_NP_254241.1_5556 [gene=atpD] [locus_tag=PA5554] [db_xref=GeneID:878083] [protein=ATP synthase subunit beta] [protein_id=NP_254241.1] [location=complement(6248278..6249654)] [gbkey=CDS]	-0.0973484	0.207595
PA1818	lcl|NC_002516.2_prot_NP_250509.1_1821 [gene=ldcA] [locus_tag=PA1818] [db_xref=GeneID:878596] [protein=lysine-specific pyridoxal 5-phosphate-dependent carboxylase LdcA] [protein_id=NP_250509.1] [location=1974821..1977076] [gbkey=CDS]	-0.302856	1.6961	PA4264	lcl|NC_002516.2_prot_NP_252954.1_4264 [gene=rpsJ] [locus_tag=PA4264] [db_xref=GeneID:881717] [protein=30S ribosomal protein S10] [protein_id=NP_252954.1] [location=complement(4767343..4767654)] [gbkey=CDS]	0.2427	0.544805	PA4264	lcl|NC_002516.2_prot_NP_252954.1_4264 [gene=rpsJ] [locus_tag=PA4264] [db_xref=GeneID:881717] [protein=30S ribosomal protein S10] [protein_id=NP_252954.1] [location=complement(4767343..4767654)] [gbkey=CDS]	0.3627	1.00076
PA4402	lcl|NC_002516.2_prot_NP_253092.1_4403 [gene=argJ] [locus_tag=PA4402] [db_xref=GeneID:881305] [protein=bifunctional ornithine acetyltransferase/N-acetylglutamate synthase] [protein_id=NP_253092.1] [location=complement(4932502..4933719)] [gbkey=CDS]	-0.302631	1.17366	PA4563	lcl|NC_002516.2_prot_NP_253253.1_4563 [gene=rpsT] [locus_tag=PA4563] [db_xref=GeneID:879605] [protein=30S ribosomal protein S20] [protein_id=NP_253253.1] [location=5112663..5112938] [gbkey=CDS]	-0.0178745	0.0239808	PA4563	lcl|NC_002516.2_prot_NP_253253.1_4563 [gene=rpsT] [locus_tag=PA4563] [db_xref=GeneID:879605] [protein=30S ribosomal protein S20] [protein_id=NP_253253.1] [location=5112663..5112938] [gbkey=CDS]	-0.327173	0.692688
PA4443	lcl|NC_002516.2_prot_NP_253133.1_4444 [gene=cysD] [locus_tag=PA4443] [db_xref=GeneID:880980] [protein=sulfate adenylyltransferase subunit 2] [protein_id=NP_253133.1] [location=complement(4976607..4977524)] [gbkey=CDS]	-0.301799	1.33846	PA1587	lcl|NC_002516.2_prot_NP_250278.1_1588 [gene=lpdG] [locus_tag=PA1587] [db_xref=GeneID:882090] [protein=2-oxoglutarate dehydrogenase complex dihydrolipoyl dehydrogenase] [protein_id=NP_250278.1] [location=1728416..1729852] [gbkey=CDS]	0.0544238	0.197786	PA1587	lcl|NC_002516.2_prot_NP_250278.1_1588 [gene=lpdG] [locus_tag=PA1587] [db_xref=GeneID:882090] [protein=2-oxoglutarate dehydrogenase complex dihydrolipoyl dehydrogenase] [protein_id=NP_250278.1] [location=1728416..1729852] [gbkey=CDS]	0.0115652	0.0399404
PA0668	lcl|NC_002516.2_prot_NP_249359.1_668 [gene=tyrZ] [locus_tag=PA0668] [db_xref=GeneID:880817] [protein=tyrosine--tRNA ligase] [protein_id=NP_249359.1] [location=720357..721556] [gbkey=CDS]	-0.301403	0.936447	PA3607	lcl|NC_002516.2_prot_NP_252297.1_3606 [gene=potA] [locus_tag=PA3607] [db_xref=GeneID:880429] [protein=polyamine transporter ATP-binding protein PotA] [protein_id=NP_252297.1] [location=4041079..4042170] [gbkey=CDS]	0.390001	2.49625	PA3607	lcl|NC_002516.2_prot_NP_252297.1_3606 [gene=potA] [locus_tag=PA3607] [db_xref=GeneID:880429] [protein=polyamine transporter ATP-binding protein PotA] [protein_id=NP_252297.1] [location=4041079..4042170] [gbkey=CDS]	0.260798	2.36469
PA2871	lcl|NC_002516.2_prot_NP_251561.1_2870 [locus_tag=PA2871] [db_xref=GeneID:882599] [protein=hypothetical protein] [protein_id=NP_251561.1] [location=complement(3223736..3224533)] [gbkey=CDS]	-0.301168	1.34265	PA4741	lcl|NC_002516.2_prot_NP_253429.1_4744 [gene=rpsO] [locus_tag=PA4741] [db_xref=GeneID:881675] [protein=30S ribosomal protein S15] [protein_id=NP_253429.1] [location=complement(5325653..5325922)] [gbkey=CDS]	0.286061	2.26474	PA4741	lcl|NC_002516.2_prot_NP_253429.1_4744 [gene=rpsO] [locus_tag=PA4741] [db_xref=GeneID:881675] [protein=30S ribosomal protein S15] [protein_id=NP_253429.1] [location=complement(5325653..5325922)] [gbkey=CDS]	-0.287497	1.21938
PA3777	lcl|NC_002516.2_prot_NP_252466.1_3777 [gene=xseA] [locus_tag=PA3777] [db_xref=GeneID:878333] [protein=exodeoxyribonuclease VII large subunit] [protein_id=NP_252466.1] [location=4235220..4236599] [gbkey=CDS]	-0.299901	0.637965	PA4238	lcl|NC_002516.2_prot_NP_252928.1_4238 [gene=rpoA] [locus_tag=PA4238] [db_xref=GeneID:881813] [protein=DNA-directed RNA polymerase subunit alpha] [protein_id=NP_252928.1] [location=complement(4754423..4755424)] [gbkey=CDS]	-0.00625166	0.0244493	PA4238	lcl|NC_002516.2_prot_NP_252928.1_4238 [gene=rpoA] [locus_tag=PA4238] [db_xref=GeneID:881813] [protein=DNA-directed RNA polymerase subunit alpha] [protein_id=NP_252928.1] [location=complement(4754423..4755424)] [gbkey=CDS]	-0.1916	1.24111
PA5025	lcl|NC_002516.2_prot_NP_253712.1_5027 [gene=metY] [locus_tag=PA5025] [db_xref=GeneID:881205] [protein=O-acetylhomoserine aminocarboxypropyltransferase] [protein_id=NP_253712.1] [location=5655648..5656925] [gbkey=CDS]	-0.298688	1.73835	PA4315	lcl|NC_002516.2_prot_NP_253005.1_4316 [gene=mvaT] [locus_tag=PA4315] [db_xref=GeneID:881542] [protein=transcriptional regulator MvaT] [protein_id=NP_253005.1] [location=4843812..4844186] [gbkey=CDS]	0.441157	1.93887	PA4315	lcl|NC_002516.2_prot_NP_253005.1_4316 [gene=mvaT] [locus_tag=PA4315] [db_xref=GeneID:881542] [protein=transcriptional regulator MvaT] [protein_id=NP_253005.1] [location=4843812..4844186] [gbkey=CDS]	0.375976	1.54495
PA4615	lcl|NC_002516.2_prot_NP_253305.1_4615 [locus_tag=PA4615] [db_xref=GeneID:881128] [protein=oxidoreductase] [protein_id=NP_253305.1] [location=complement(5172771..5173547)] [gbkey=CDS]	-0.29793	0.762726	PA4934	lcl|NC_002516.2_prot_NP_253621.1_4936 [gene=rpsR] [locus_tag=PA4934] [db_xref=GeneID:878035] [protein=30S ribosomal protein S18] [protein_id=NP_253621.1] [location=complement(5537059..5537289)] [gbkey=CDS]	0.13626	0.606705	PA4934	lcl|NC_002516.2_prot_NP_253621.1_4936 [gene=rpsR] [locus_tag=PA4934] [db_xref=GeneID:878035] [protein=30S ribosomal protein S18] [protein_id=NP_253621.1] [location=complement(5537059..5537289)] [gbkey=CDS]	-0.0296743	0.126324
PA5493	lcl|NC_002516.2_prot_NP_254180.1_5496 [gene=polA] [locus_tag=PA5493] [db_xref=GeneID:877794] [protein=DNA polymerase I] [protein_id=NP_254180.1] [location=complement(6183784..6186525)] [gbkey=CDS]	-0.294223	2.15801	PA4237	lcl|NC_002516.2_prot_NP_252927.1_4237 [gene=rplQ] [locus_tag=PA4237] [db_xref=GeneID:881767] [protein=50S ribosomal protein L17] [protein_id=NP_252927.1] [location=complement(4753990..4754379)] [gbkey=CDS]	-0.06015	0.150308	PA4237	lcl|NC_002516.2_prot_NP_252927.1_4237 [gene=rplQ] [locus_tag=PA4237] [db_xref=GeneID:881767] [protein=50S ribosomal protein L17] [protein_id=NP_252927.1] [location=complement(4753990..4754379)] [gbkey=CDS]	-0.077385	0.163616
PA1071	lcl|NC_002516.2_prot_NP_249762.1_1070 [gene=braF] [locus_tag=PA1071] [db_xref=GeneID:878078] [protein=ABC transporter ATP-binding protein] [protein_id=NP_249762.1] [location=complement(1158658..1159425)] [gbkey=CDS]	-0.293908	1.21376	PA1589	lcl|NC_002516.2_prot_NP_250280.1_1590 [gene=sucD] [locus_tag=PA1589] [db_xref=GeneID:882039] [protein=succinyl-CoA ligase subunit alpha] [protein_id=NP_250280.1] [location=1731347..1732234] [gbkey=CDS]	0.210523	2.75417	PA1589	lcl|NC_002516.2_prot_NP_250280.1_1590 [gene=sucD] [locus_tag=PA1589] [db_xref=GeneID:882039] [protein=succinyl-CoA ligase subunit alpha] [protein_id=NP_250280.1] [location=1731347..1732234] [gbkey=CDS]	0.168736	2.1299
PA2015	lcl|NC_002516.2_prot_NP_250705.1_2018 [gene=liuA] [locus_tag=PA2015] [db_xref=GeneID:879167] [protein=isovaleryl-CoA dehydrogenase] [protein_id=NP_250705.1] [location=complement(2205190..2206353)] [gbkey=CDS]	-0.292907	1.31272	PA0277	lcl|NC_002516.2_prot_NP_248968.1_277 [locus_tag=PA0277] [db_xref=GeneID:883050] [protein=hypothetical protein] [protein_id=NP_248968.1] [location=complement(311451..312209)] [gbkey=CDS]	-0.0301131	0.071026	PA0277	lcl|NC_002516.2_prot_NP_248968.1_277 [locus_tag=PA0277] [db_xref=GeneID:883050] [protein=hypothetical protein] [protein_id=NP_248968.1] [location=complement(311451..312209)] [gbkey=CDS]	0.34735	1.34066
PA3790	lcl|NC_002516.2_prot_NP_252479.1_3790 [gene=oprC] [locus_tag=PA3790] [db_xref=GeneID:879091] [protein=copper transport outer membrane porin OprC] [protein_id=NP_252479.1] [location=complement(4247703..4249874)] [gbkey=CDS]	-0.29095	1.40051	PA2970	lcl|NC_002516.2_prot_NP_251660.1_2969 [gene=rpmF] [locus_tag=PA2970] [db_xref=GeneID:880144] [protein=50S ribosomal protein L32] [protein_id=NP_251660.1] [location=complement(3328203..3328385)] [gbkey=CDS]	0.168652	0.522558	PA2970	lcl|NC_002516.2_prot_NP_251660.1_2969 [gene=rpmF] [locus_tag=PA2970] [db_xref=GeneID:880144] [protein=50S ribosomal protein L32] [protein_id=NP_251660.1] [location=complement(3328203..3328385)] [gbkey=CDS]	-0.197761	0.538638
PA0400	lcl|NC_002516.2_prot_NP_249091.1_401 [locus_tag=PA0400] [db_xref=GeneID:878286] [protein=cystathionine gamma-lyase] [protein_id=NP_249091.1] [location=442008..443192] [gbkey=CDS]	-0.290301	1.93972	PA2976	lcl|NC_002516.2_prot_NP_251666.1_2975 [gene=rne] [locus_tag=PA2976] [db_xref=GeneID:880516] [protein=ribonuclease E] [protein_id=NP_251666.1] [location=3332881..3336054] [gbkey=CDS]	-0.248984	0.522497	PA2976	lcl|NC_002516.2_prot_NP_251666.1_2975 [gene=rne] [locus_tag=PA2976] [db_xref=GeneID:880516] [protein=ribonuclease E] [protein_id=NP_251666.1] [location=3332881..3336054] [gbkey=CDS]	0.0407812	0.0706721
PA0659	lcl|NC_002516.2_prot_NP_249350.1_659 [locus_tag=PA0659] [db_xref=GeneID:880846] [protein=hypothetical protein] [protein_id=NP_249350.1] [location=complement(712081..713157)] [gbkey=CDS]	-0.290135	1.5554	PA1583	lcl|NC_002516.2_prot_NP_250274.1_1584 [gene=sdhA] [locus_tag=PA1583] [db_xref=GeneID:881934] [protein=succinate dehydrogenase flavoprotein subunit] [protein_id=NP_250274.1] [location=1721496..1723268] [gbkey=CDS]	0.192264	1.88943	PA1583	lcl|NC_002516.2_prot_NP_250274.1_1584 [gene=sdhA] [locus_tag=PA1583] [db_xref=GeneID:881934] [protein=succinate dehydrogenase flavoprotein subunit] [protein_id=NP_250274.1] [location=1721496..1723268] [gbkey=CDS]	0.16995	2.13172
PA0399	lcl|NC_002516.2_prot_NP_249090.1_400 [locus_tag=PA0399] [db_xref=GeneID:878291] [protein=cystathionine beta-synthase] [protein_id=NP_249090.1] [location=440638..442011] [gbkey=CDS]	-0.289377	1.6262	PA1596	lcl|NC_002516.2_prot_NP_250287.1_1597 [gene=htpG] [locus_tag=PA1596] [db_xref=GeneID:881933] [protein=chaperone protein HtpG] [protein_id=NP_250287.1] [location=1737536..1739440] [gbkey=CDS]	0.170379	0.726432	PA1596	lcl|NC_002516.2_prot_NP_250287.1_1597 [gene=htpG] [locus_tag=PA1596] [db_xref=GeneID:881933] [protein=chaperone protein HtpG] [protein_id=NP_250287.1] [location=1737536..1739440] [gbkey=CDS]	0.0988562	0.446393
PA3038	lcl|NC_002516.2_prot_NP_251728.1_3037 [locus_tag=PA3038] [db_xref=GeneID:882877] [protein=porin] [protein_id=NP_251728.1] [location=3400684..3401949] [gbkey=CDS]	-0.288803	1.76973	PA4269	lcl|NC_002516.2_prot_NP_252959.1_4269 [gene=rpoC] [locus_tag=PA4269] [db_xref=GeneID:881710] [protein=DNA-directed RNA polymerase subunit beta] [protein_id=NP_252959.1] [location=complement(4772279..4776478)] [gbkey=CDS]	-0.0177129	0.0546716	PA4269	lcl|NC_002516.2_prot_NP_252959.1_4269 [gene=rpoC] [locus_tag=PA4269] [db_xref=GeneID:881710] [protein=DNA-directed RNA polymerase subunit beta] [protein_id=NP_252959.1] [location=complement(4772279..4776478)] [gbkey=CDS]	0.0899502	0.34515
PA5125	lcl|NC_002516.2_prot_NP_253812.1_5126 [gene=ntrC] [locus_tag=PA5125] [db_xref=GeneID:877699] [protein=two-component response regulator NtrC] [protein_id=NP_253812.1] [location=5773377..5774807] [gbkey=CDS]	-0.286599	0.818491	PA2951	lcl|NC_002516.2_prot_NP_251641.1_2950 [gene=etfA] [locus_tag=PA2951] [db_xref=GeneID:882932] [protein=electron transfer flavoprotein subunit alpha] [protein_id=NP_251641.1] [location=complement(3310792..3311721)] [gbkey=CDS]	0.0866867	0.289303	PA2951	lcl|NC_002516.2_prot_NP_251641.1_2950 [gene=etfA] [locus_tag=PA2951] [db_xref=GeneID:882932] [protein=electron transfer flavoprotein subunit alpha] [protein_id=NP_251641.1] [location=complement(3310792..3311721)] [gbkey=CDS]	0.0948237	0.315261
PA0887	lcl|NC_002516.2_prot_NP_249578.1_887 [gene=acsA] [locus_tag=PA0887] [db_xref=GeneID:879732] [protein=acetyl-CoA synthetase] [protein_id=NP_249578.1] [location=969670..971625] [gbkey=CDS]	-0.283879	2.20555	PA2760	lcl|NC_002516.2_prot_NP_251450.1_2759 [locus_tag=PA2760] [db_xref=GeneID:882719] [protein=hypothetical protein] [protein_id=NP_251450.1] [location=3120073..3121350] [gbkey=CDS]	0.117272	1.37161	PA2760	lcl|NC_002516.2_prot_NP_251450.1_2759 [locus_tag=PA2760] [db_xref=GeneID:882719] [protein=hypothetical protein] [protein_id=NP_251450.1] [location=3120073..3121350] [gbkey=CDS]	0.211815	2.29011
PA3150	lcl|NC_002516.2_prot_NP_251840.1_3148 [gene=wbpG] [locus_tag=PA3150] [db_xref=GeneID:882581] [protein=LPS biosynthesis protein WbpG] [protein_id=NP_251840.1] [location=complement(3533948..3535081)] [gbkey=CDS]	-0.283048	0.681832	PA4271	lcl|NC_002516.2_prot_NP_252961.1_4271 [gene=rplL] [locus_tag=PA4271] [db_xref=GeneID:881701] [protein=50S ribosomal protein L7/L12] [protein_id=NP_252961.1] [location=complement(4780839..4781207)] [gbkey=CDS]	0.196262	0.23545	PA4271	lcl|NC_002516.2_prot_NP_252961.1_4271 [gene=rplL] [locus_tag=PA4271] [db_xref=GeneID:881701] [protein=50S ribosomal protein L7/L12] [protein_id=NP_252961.1] [location=complement(4780839..4781207)] [gbkey=CDS]	0.49077	0.582607
PA3792	lcl|NC_002516.2_prot_NP_252481.3_3792 [gene=leuA] [locus_tag=PA3792] [db_xref=GeneID:879941] [protein=2-isopropylmalate synthase] [protein_id=NP_252481.3] [location=4250828..4252606] [gbkey=CDS]	-0.28094	1.95756	PA4602	lcl|NC_002516.2_prot_NP_253292.1_4602 [gene=glyA3] [locus_tag=PA4602] [db_xref=GeneID:881085] [protein=serine hydroxymethyltransferase] [protein_id=NP_253292.1] [location=5160738..5161991] [gbkey=CDS]	0.204664	0.906456	PA4602	lcl|NC_002516.2_prot_NP_253292.1_4602 [gene=glyA3] [locus_tag=PA4602] [db_xref=GeneID:881085] [protein=serine hydroxymethyltransferase] [protein_id=NP_253292.1] [location=5160738..5161991] [gbkey=CDS]	-0.0317279	0.100783
PA0280	lcl|NC_002516.2_prot_NP_248971.1_280 [gene=cysA] [locus_tag=PA0280] [db_xref=GeneID:877644] [protein=sulfate.thiosulfate ABC transporter ATP-binding protein CysA] [protein_id=NP_248971.1] [location=complement(313938..314927)] [gbkey=CDS]	-0.278808	1.7997	PA1053	lcl|NC_002516.2_prot_NP_249744.1_1052 [locus_tag=PA1053] [db_xref=GeneID:881262] [protein=hypothetical protein] [protein_id=NP_249744.1] [location=1141268..1141732] [gbkey=CDS]	0.339769	0.78836	PA1053	lcl|NC_002516.2_prot_NP_249744.1_1052 [locus_tag=PA1053] [db_xref=GeneID:881262] [protein=hypothetical protein] [protein_id=NP_249744.1] [location=1141268..1141732] [gbkey=CDS]	0.565988	1.97042
PA0337	lcl|NC_002516.2_prot_NP_249028.1_338 [gene=ptsP] [locus_tag=PA0337] [db_xref=GeneID:882232] [protein=phosphoenolpyruvate-protein phosphotransferase PtsP] [protein_id=NP_249028.1] [location=378598..380877] [gbkey=CDS]	-0.275459	1.58962	PA4249	lcl|NC_002516.2_prot_NP_252939.1_4249 [gene=rpsH] [locus_tag=PA4249] [db_xref=GeneID:881738] [protein=30S ribosomal protein S8] [protein_id=NP_252939.1] [location=complement(4760480..4760872)] [gbkey=CDS]	0.234868	0.574994	PA4249	lcl|NC_002516.2_prot_NP_252939.1_4249 [gene=rpsH] [locus_tag=PA4249] [db_xref=GeneID:881738] [protein=30S ribosomal protein S8] [protein_id=NP_252939.1] [location=complement(4760480..4760872)] [gbkey=CDS]	-0.0244894	0.0744024
PA2007	lcl|NC_002516.2_prot_NP_250697.1_2010 [gene=maiA] [locus_tag=PA2007] [db_xref=GeneID:879853] [protein=maleylacetoacetate isomerase] [protein_id=NP_250697.1] [location=complement(2195494..2196132)] [gbkey=CDS]	-0.273895	0.858202	PA2952	lcl|NC_002516.2_prot_NP_251642.1_2951 [gene=etfB] [locus_tag=PA2952] [db_xref=GeneID:880158] [protein=electron transfer flavoprotein subunit beta] [protein_id=NP_251642.1] [location=complement(3311721..3312470)] [gbkey=CDS]	0.228341	0.893701	PA2952	lcl|NC_002516.2_prot_NP_251642.1_2951 [gene=etfB] [locus_tag=PA2952] [db_xref=GeneID:880158] [protein=electron transfer flavoprotein subunit beta] [protein_id=NP_251642.1] [location=complement(3311721..3312470)] [gbkey=CDS]	0.257612	0.994522
PA4442	lcl|NC_002516.2_prot_NP_253132.1_4443 [gene=cysN] [locus_tag=PA4442] [db_xref=GeneID:880979] [protein=bifunctional sulfate adenylyltransferase subunit 1/adenylylsulfate kinase] [protein_id=NP_253132.1] [location=complement(4974694..4976595)] [gbkey=CDS]	-0.27324	1.38703	PA5015	lcl|NC_002516.2_prot_NP_253702.1_5017 [gene=aceE] [locus_tag=PA5015] [db_xref=GeneID:881326] [protein=pyruvate dehydrogenase subunit E1] [protein_id=NP_253702.1] [location=5636156..5638804] [gbkey=CDS]	0.178797	2.60085	PA5015	lcl|NC_002516.2_prot_NP_253702.1_5017 [gene=aceE] [locus_tag=PA5015] [db_xref=GeneID:881326] [protein=pyruvate dehydrogenase subunit E1] [protein_id=NP_253702.1] [location=5636156..5638804] [gbkey=CDS]	0.195501	1.69942
PA1999	lcl|NC_002516.2_prot_NP_250689.1_2002 [gene=dhcA] [locus_tag=PA1999] [db_xref=GeneID:878889,PseudoCap:PA1999] [protein=dehydrocarnitine CoA transferase subunit A] [protein_id=NP_250689.1] [location=2185527..2186225] [gbkey=CDS]	-0.271635	1.49653	PA4252	lcl|NC_002516.2_prot_NP_252942.1_4252 [gene=rplX] [locus_tag=PA4252] [db_xref=GeneID:881810] [protein=50S ribosomal protein L24] [protein_id=NP_252942.1] [location=complement(4761940..4762254)] [gbkey=CDS]	0.00969912	0.041802	PA4252	lcl|NC_002516.2_prot_NP_252942.1_4252 [gene=rplX] [locus_tag=PA4252] [db_xref=GeneID:881810] [protein=50S ribosomal protein L24] [protein_id=NP_252942.1] [location=complement(4761940..4762254)] [gbkey=CDS]	-0.43715	2.51528
PA3262	lcl|NC_002516.2_prot_NP_251952.1_3258 [locus_tag=PA3262] [db_xref=GeneID:882425] [protein=FkbP-type peptidyl-prolyl cis-trans isomerase] [protein_id=NP_251952.1] [location=complement(3649705..3650466)] [gbkey=CDS]	-0.270845	1.03013	PA1585	lcl|NC_002516.2_prot_NP_250276.1_1586 [gene=sucA] [locus_tag=PA1585] [db_xref=GeneID:881879] [protein=2-oxoglutarate dehydrogenase subunit E1] [protein_id=NP_250276.1] [location=1724244..1727075] [gbkey=CDS]	0.124416	1.84467	PA1585	lcl|NC_002516.2_prot_NP_250276.1_1586 [gene=sucA] [locus_tag=PA1585] [db_xref=GeneID:881879] [protein=2-oxoglutarate dehydrogenase subunit E1] [protein_id=NP_250276.1] [location=1724244..1727075] [gbkey=CDS]	0.166227	1.28986
PA0653	lcl|NC_002516.2_prot_NP_249344.1_653 [locus_tag=PA0653] [db_xref=GeneID:879759] [protein=hypothetical protein] [protein_id=NP_249344.1] [location=706944..707366] [gbkey=CDS]	-0.268895	1.03794	PA4744	lcl|NC_002516.2_prot_NP_253432.1_4747 [gene=infB] [locus_tag=PA4744] [db_xref=GeneID:881695] [protein=translation initiation factor IF-2] [protein_id=NP_253432.1] [location=complement(5327427..5329949)] [gbkey=CDS]	0.0714461	0.17693	PA4744	lcl|NC_002516.2_prot_NP_253432.1_4747 [gene=infB] [locus_tag=PA4744] [db_xref=GeneID:881695] [protein=translation initiation factor IF-2] [protein_id=NP_253432.1] [location=complement(5327427..5329949)] [gbkey=CDS]	0.186516	0.704337
PA4474	lcl|NC_002516.2_prot_NP_253164.1_4475 [locus_tag=PA4474] [db_xref=GeneID:881030] [protein=hypothetical protein] [protein_id=NP_253164.1] [location=complement(5002455..5003897)] [gbkey=CDS]	-0.268154	0.904751	PA3001	lcl|NC_002516.2_prot_NP_251691.1_3000 [locus_tag=PA3001] [db_xref=GeneID:880414] [protein=glyceraldehyde-3-phosphate dehydrogenase] [protein_id=NP_251691.1] [location=complement(3359269..3360654)] [gbkey=CDS]	0.0227019	0.11335	PA3001	lcl|NC_002516.2_prot_NP_251691.1_3000 [locus_tag=PA3001] [db_xref=GeneID:880414] [protein=glyceraldehyde-3-phosphate dehydrogenase] [protein_id=NP_251691.1] [location=complement(3359269..3360654)] [gbkey=CDS]	-0.0544137	0.3014
PA3183	lcl|NC_002516.2_prot_NP_251873.1_3180 [gene=zwf] [locus_tag=PA3183] [db_xref=GeneID:882681] [protein=glucose-6-phosphate 1-dehydrogenase] [protein_id=NP_251873.1] [location=complement(3572324..3573793)] [gbkey=CDS]	-0.265884	0.625986	PA0085	lcl|NC_002516.2_prot_NP_248775.1_86 [gene=hcp1] [locus_tag=PA0085] [db_xref=GeneID:879446,PseudoCap:PA0085] [protein=protein secretion apparatus assembly protein] [protein_id=NP_248775.1] [location=103350..103838] [gbkey=CDS]	-0.348077	0.655898	PA0085	lcl|NC_002516.2_prot_NP_248775.1_86 [gene=hcp1] [locus_tag=PA0085] [db_xref=GeneID:879446,PseudoCap:PA0085] [protein=protein secretion apparatus assembly protein] [protein_id=NP_248775.1] [location=103350..103838] [gbkey=CDS]	-0.28163	0.488949
PA0650	lcl|NC_002516.2_prot_NP_249341.1_650 [gene=trpD] [locus_tag=PA0650] [db_xref=GeneID:880665] [protein=anthranilate phosphoribosyltransferase] [protein_id=NP_249341.1] [location=704084..705133] [gbkey=CDS]	-0.265794	0.884161	PA4935	lcl|NC_002516.2_prot_NP_253622.1_4937 [gene=rpsF] [locus_tag=PA4935] [db_xref=GeneID:877646] [protein=30S ribosomal protein S6] [protein_id=NP_253622.1] [location=complement(5537319..5537738)] [gbkey=CDS]	0.571348	3.42212	PA4935	lcl|NC_002516.2_prot_NP_253622.1_4937 [gene=rpsF] [locus_tag=PA4935] [db_xref=GeneID:877646] [protein=30S ribosomal protein S6] [protein_id=NP_253622.1] [location=complement(5537319..5537738)] [gbkey=CDS]	-0.0444751	0.0766554
PA4370	lcl|NC_002516.2_prot_NP_253060.1_4371 [gene=icmP] [locus_tag=PA4370] [db_xref=GeneID:881386] [protein=insulin-cleaving metalloproteinase outer membrane protein] [protein_id=NP_253060.1] [location=4898193..4899533] [gbkey=CDS]	-0.263715	1.85523	PA4429	lcl|NC_002516.2_prot_NP_253119.1_4430 [locus_tag=PA4429] [db_xref=GeneID:881210] [protein=cytochrome C1] [protein_id=NP_253119.1] [location=complement(4962273..4963055)] [gbkey=CDS]	0.25086	0.652759	PA4429	lcl|NC_002516.2_prot_NP_253119.1_4430 [locus_tag=PA4429] [db_xref=GeneID:881210] [protein=cytochrome C1] [protein_id=NP_253119.1] [location=complement(4962273..4963055)] [gbkey=CDS]	0.332888	0.808513
PA0083	lcl|NC_002516.2_prot_NP_248773.1_84 [locus_tag=PA0083] [db_xref=GeneID:879476] [protein=hypothetical protein] [protein_id=NP_248773.1] [location=101247..101765] [gbkey=CDS]	-0.259873	0.54914	PA0782	lcl|NC_002516.2_prot_NP_249473.1_782 [gene=putA] [locus_tag=PA0782] [db_xref=GeneID:878503] [protein=bifunctional proline dehydrogenase/pyrroline-5-carboxylate dehydrogenase] [protein_id=NP_249473.1] [location=851783..854965] [gbkey=CDS]	0.0525644	0.378281	PA0782	lcl|NC_002516.2_prot_NP_249473.1_782 [gene=putA] [locus_tag=PA0782] [db_xref=GeneID:878503] [protein=bifunctional proline dehydrogenase/pyrroline-5-carboxylate dehydrogenase] [protein_id=NP_249473.1] [location=851783..854965] [gbkey=CDS]	0.179173	1.9801
PA0420	lcl|NC_002516.2_prot_NP_249111.1_421 [gene=bioA] [locus_tag=PA0420] [db_xref=GeneID:878017] [protein=adenosylmethionine--8-amino-7-oxononanoate aminotransferase BioA] [protein_id=NP_249111.1] [location=complement(466833..468236)] [gbkey=CDS]	-0.259491	1.59608	PA4740	lcl|NC_002516.2_prot_NP_253428.1_4743 [gene=pnp] [locus_tag=PA4740] [db_xref=GeneID:881671] [protein=polynucleotide phosphorylase] [protein_id=NP_253428.1] [location=complement(5323374..5325479)] [gbkey=CDS]	-0.0273023	0.112678	PA4740	lcl|NC_002516.2_prot_NP_253428.1_4743 [gene=pnp] [locus_tag=PA4740] [db_xref=GeneID:881671] [protein=polynucleotide phosphorylase] [protein_id=NP_253428.1] [location=complement(5323374..5325479)] [gbkey=CDS]	0.0461836	0.194032
PA5343	lcl|NC_002516.2_prot_NP_254030.1_5346 [locus_tag=PA5343] [db_xref=GeneID:878253] [protein=hypothetical protein] [protein_id=NP_254030.1] [location=complement(6011058..6011909)] [gbkey=CDS]	-0.259476	0.81482	PA2624	lcl|NC_002516.2_prot_NP_251314.1_2622 [gene=idh] [locus_tag=PA2624] [db_xref=GeneID:882330] [protein=isocitrate dehydrogenase] [protein_id=NP_251314.1] [location=2967161..2969386] [gbkey=CDS]	0.285721	1.91235	PA2624	lcl|NC_002516.2_prot_NP_251314.1_2622 [gene=idh] [locus_tag=PA2624] [db_xref=GeneID:882330] [protein=isocitrate dehydrogenase] [protein_id=NP_251314.1] [location=2967161..2969386] [gbkey=CDS]	0.0983078	0.541764
PA3574	lcl|NC_002516.2_prot_NP_252264.1_3572 [gene=nalD] [locus_tag=PA3574] [db_xref=GeneID:880183,PseudoCap:PA3574] [protein=transcriptional regulator] [protein_id=NP_252264.1] [location=4006510..4007148] [gbkey=CDS]	-0.259054	0.7929	PA5555	lcl|NC_002516.2_prot_NP_254242.1_5557 [gene=atpG] [locus_tag=PA5555] [db_xref=GeneID:877751] [protein=ATP synthase subunit gamma] [protein_id=NP_254242.1] [location=complement(6249685..6250545)] [gbkey=CDS]	0.0494963	0.278275	PA5555	lcl|NC_002516.2_prot_NP_254242.1_5557 [gene=atpG] [locus_tag=PA5555] [db_xref=GeneID:877751] [protein=ATP synthase subunit gamma] [protein_id=NP_254242.1] [location=complement(6249685..6250545)] [gbkey=CDS]	-0.0238519	0.0947492
PA4696	lcl|NC_002516.2_prot_NP_253384.1_4698 [gene=ilvI] [locus_tag=PA4696] [db_xref=GeneID:881496] [protein=acetolactate synthase 3 catalytic subunit] [protein_id=NP_253384.1] [location=complement(5274008..5275732)] [gbkey=CDS]	-0.258494	0.605425	PA1155	lcl|NC_002516.2_prot_NP_249846.1_1154 [gene=nrdB] [locus_tag=PA1155] [db_xref=GeneID:877692] [protein=ribonucleotide-diphosphate reductase subunit beta] [protein_id=NP_249846.1] [location=complement(1249907..1251154)] [gbkey=CDS]	0.136108	0.71926	PA1155	lcl|NC_002516.2_prot_NP_249846.1_1154 [gene=nrdB] [locus_tag=PA1155] [db_xref=GeneID:877692] [protein=ribonucleotide-diphosphate reductase subunit beta] [protein_id=NP_249846.1] [location=complement(1249907..1251154)] [gbkey=CDS]	0.25568	1.51352
PA5301	lcl|NC_002516.2_prot_NP_253988.1_5304 [locus_tag=PA5301] [db_xref=GeneID:878484] [protein=transcriptional regulator] [protein_id=NP_253988.1] [location=complement(5969987..5970535)] [gbkey=CDS]	-0.25778	0.399462	PA1787	lcl|NC_002516.2_prot_NP_250478.1_1789 [gene=acnB] [locus_tag=PA1787] [db_xref=GeneID:879984] [protein=aconitate hydratase B] [protein_id=NP_250478.1] [location=complement(1935035..1937644)] [gbkey=CDS]	0.120374	0.899726	PA1787	lcl|NC_002516.2_prot_NP_250478.1_1789 [gene=acnB] [locus_tag=PA1787] [db_xref=GeneID:879984] [protein=aconitate hydratase B] [protein_id=NP_250478.1] [location=complement(1935035..1937644)] [gbkey=CDS]	-0.162984	1.11885
PA3940	lcl|NC_002516.2_prot_NP_252629.1_3941 [locus_tag=PA3940] [db_xref=GeneID:878829] [protein=DNA binding protein] [protein_id=NP_252629.1] [location=4418303..4418584] [gbkey=CDS]	-0.257343	0.67144	PA3807	lcl|NC_002516.2_prot_NP_252496.1_3807 [gene=ndk] [locus_tag=PA3807] [db_xref=GeneID:879892] [protein=nucleoside diphosphate kinase] [protein_id=NP_252496.1] [location=complement(4266470..4266901)] [gbkey=CDS]	0.460353	1.85217	PA3807	lcl|NC_002516.2_prot_NP_252496.1_3807 [gene=ndk] [locus_tag=PA3807] [db_xref=GeneID:879892] [protein=nucleoside diphosphate kinase] [protein_id=NP_252496.1] [location=complement(4266470..4266901)] [gbkey=CDS]	0.0117346	0.0213312
PA3692	lcl|NC_002516.2_prot_NP_252382.1_3691 [gene=lptF] [locus_tag=PA3692] [db_xref=GeneID:879104] [protein=outer membrane porin F] [protein_id=NP_252382.1] [location=4134591..4135376] [gbkey=CDS]	-0.256929	0.720271	PA5119	lcl|NC_002516.2_prot_NP_253806.1_5120 [gene=glnA] [locus_tag=PA5119] [db_xref=GeneID:877688] [protein=glutamine synthetase] [protein_id=NP_253806.1] [location=5766484..5767893] [gbkey=CDS]	0.204177	1.25007	PA5119	lcl|NC_002516.2_prot_NP_253806.1_5120 [gene=glnA] [locus_tag=PA5119] [db_xref=GeneID:877688] [protein=glutamine synthetase] [protein_id=NP_253806.1] [location=5766484..5767893] [gbkey=CDS]	0.0260985	0.106807
PA1070	lcl|NC_002516.2_prot_NP_249761.1_1069 [gene=braG] [locus_tag=PA1070] [db_xref=GeneID:878069] [protein=ABC transporter ATP-binding protein] [protein_id=NP_249761.1] [location=complement(1157954..1158655)] [gbkey=CDS]	-0.256217	1.11079	PA5016	lcl|NC_002516.2_prot_NP_253703.1_5018 [gene=aceF] [locus_tag=PA5016] [db_xref=GeneID:881297] [protein=dihydrolipoamide acetyltransferase] [protein_id=NP_253703.1] [location=5638949..5640592] [gbkey=CDS]	0.0550037	0.141537	PA5016	lcl|NC_002516.2_prot_NP_253703.1_5018 [gene=aceF] [locus_tag=PA5016] [db_xref=GeneID:881297] [protein=dihydrolipoamide acetyltransferase] [protein_id=NP_253703.1] [location=5638949..5640592] [gbkey=CDS]	-0.164039	0.333412
PA2654	lcl|NC_002516.2_prot_NP_251344.1_2652 [locus_tag=PA2654] [db_xref=GeneID:882363] [protein=chemotaxis transducer] [protein_id=NP_251344.1] [location=3003457..3005601] [gbkey=CDS]	-0.256178	1.8986	PA5117	lcl|NC_002516.2_prot_NP_253804.1_5118 [gene=typA] [locus_tag=PA5117] [db_xref=GeneID:879601] [protein=regulatory protein TypA] [protein_id=NP_253804.1] [location=complement(5762659..5764476)] [gbkey=CDS]	0.197022	1.71265	PA5117	lcl|NC_002516.2_prot_NP_253804.1_5118 [gene=typA] [locus_tag=PA5117] [db_xref=GeneID:879601] [protein=regulatory protein TypA] [protein_id=NP_253804.1] [location=complement(5762659..5764476)] [gbkey=CDS]	0.156347	0.734302
PA3190	lcl|NC_002516.2_prot_NP_251880.1_3187 [locus_tag=PA3190] [db_xref=GeneID:882901] [protein=sugar ABC transporter substrate-binding protein] [protein_id=NP_251880.1] [location=complement(3580384..3581646)] [gbkey=CDS]	-0.255561	0.492387	PA2629	lcl|NC_002516.2_prot_NP_251319.1_2627 [gene=purB] [locus_tag=PA2629] [db_xref=GeneID:882336] [protein=adenylosuccinate lyase] [protein_id=NP_251319.1] [location=2972699..2974069] [gbkey=CDS]	0.171277	0.780108	PA2629	lcl|NC_002516.2_prot_NP_251319.1_2627 [gene=purB] [locus_tag=PA2629] [db_xref=GeneID:882336] [protein=adenylosuccinate lyase] [protein_id=NP_251319.1] [location=2972699..2974069] [gbkey=CDS]	-0.0868447	0.34412
PA0835	lcl|NC_002516.2_prot_NP_249526.1_835 [gene=pta] [locus_tag=PA0835] [db_xref=GeneID:882123] [protein=phosphate acetyltransferase] [protein_id=NP_249526.1] [location=complement(909418..911532)] [gbkey=CDS]	-0.255393	1.31568	PA2743	lcl|NC_002516.2_prot_NP_251433.1_2737 [gene=infC] [locus_tag=PA2743] [db_xref=GeneID:879427] [protein=translation initiation factor IF-3] [protein_id=NP_251433.1] [location=complement(3104279..3104830)] [gbkey=CDS]	-0.0448028	0.24178	PA2743	lcl|NC_002516.2_prot_NP_251433.1_2737 [gene=infC] [locus_tag=PA2743] [db_xref=GeneID:879427] [protein=translation initiation factor IF-3] [protein_id=NP_251433.1] [location=complement(3104279..3104830)] [gbkey=CDS]	0.0610787	0.546093
PA4548	lcl|NC_002516.2_prot_NP_253238.1_4548 [locus_tag=PA4548] [db_xref=GeneID:878196] [protein=D-amino acid oxidase] [protein_id=NP_253238.1] [location=complement(5096368..5097462)] [gbkey=CDS]	-0.254749	1.10306	PA4760	lcl|NC_002516.2_prot_NP_253448.1_4763 [gene=dnaJ] [locus_tag=PA4760] [db_xref=GeneID:881760] [protein=molecular chaperone DnaJ] [protein_id=NP_253448.1] [location=complement(5345949..5347082)] [gbkey=CDS]	0.173313	1.11679	PA4760	lcl|NC_002516.2_prot_NP_253448.1_4763 [gene=dnaJ] [locus_tag=PA4760] [db_xref=GeneID:881760] [protein=molecular chaperone DnaJ] [protein_id=NP_253448.1] [location=complement(5345949..5347082)] [gbkey=CDS]	0.14089	0.47613
PA5134	lcl|NC_002516.2_prot_NP_253821.1_5135 [locus_tag=PA5134] [db_xref=GeneID:878610] [protein=carboxyl-terminal protease] [protein_id=NP_253821.1] [location=5782278..5783588] [gbkey=CDS]	-0.252093	1.7263	PA0958	lcl|NC_002516.2_prot_NP_249649.1_959 [gene=oprD] [locus_tag=PA0958] [db_xref=GeneID:881970] [protein=porin D] [protein_id=NP_249649.1] [location=complement(1043983..1045314)] [gbkey=CDS]	0.197735	0.472499	PA0958	lcl|NC_002516.2_prot_NP_249649.1_959 [gene=oprD] [locus_tag=PA0958] [db_xref=GeneID:881970] [protein=porin D] [protein_id=NP_249649.1] [location=complement(1043983..1045314)] [gbkey=CDS]	-0.157744	0.32594
PA2770	lcl|NC_002516.2_prot_NP_251460.1_2770 [locus_tag=PA2770] [db_xref=GeneID:878781] [protein=isomerase] [protein_id=NP_251460.1] [location=complement(3128292..3129071)] [gbkey=CDS]	-0.251535	1.66427	PA2741	lcl|NC_002516.2_prot_NP_251431.1_2735 [gene=rplT] [locus_tag=PA2741] [db_xref=GeneID:882982] [protein=50S ribosomal protein L20] [protein_id=NP_251431.1] [location=complement(3103643..3103999)] [gbkey=CDS]	0.483979	0.839429	PA2741	lcl|NC_002516.2_prot_NP_251431.1_2735 [gene=rplT] [locus_tag=PA2741] [db_xref=GeneID:882982] [protein=50S ribosomal protein L20] [protein_id=NP_251431.1] [location=complement(3103643..3103999)] [gbkey=CDS]	0.106875	0.480769
PA0090	lcl|NC_002516.2_prot_NP_248780.1_91 [gene=clpV1] [locus_tag=PA0090] [db_xref=GeneID:879553,PseudoCap:PA0090] [protein=secretion protein ClpV1] [protein_id=NP_248780.1] [location=108221..110929] [gbkey=CDS]	-0.251237	2.64116	PA1581	lcl|NC_002516.2_prot_NP_250272.1_1582 [gene=sdhC] [locus_tag=PA1581] [db_xref=GeneID:881880] [protein=succinate dehydrogenase subunit C] [protein_id=NP_250272.1] [location=1720744..1721130] [gbkey=CDS]	-0.0388827	0.119537	PA1581	lcl|NC_002516.2_prot_NP_250272.1_1582 [gene=sdhC] [locus_tag=PA1581] [db_xref=GeneID:881880] [protein=succinate dehydrogenase subunit C] [protein_id=NP_250272.1] [location=1720744..1721130] [gbkey=CDS]	0.00937603	0.0296192
PA1014	lcl|NC_002516.2_prot_NP_249705.1_1012 [locus_tag=PA1014] [db_xref=GeneID:883119] [protein=glycosyl transferase family protein] [protein_id=NP_249705.1] [location=1097296..1098288] [gbkey=CDS]	-0.249829	2.02103	PA3814	lcl|NC_002516.2_prot_NP_252503.1_3814 [gene=iscS] [locus_tag=PA3814] [db_xref=GeneID:879918] [protein=cysteine desulfurase] [protein_id=NP_252503.1] [location=complement(4270921..4272135)] [gbkey=CDS]	0.11113	0.870732	PA3814	lcl|NC_002516.2_prot_NP_252503.1_3814 [gene=iscS] [locus_tag=PA3814] [db_xref=GeneID:879918] [protein=cysteine desulfurase] [protein_id=NP_252503.1] [location=complement(4270921..4272135)] [gbkey=CDS]	0.162764	1.3103
PA0067	lcl|NC_002516.2_prot_NP_248757.1_68 [gene=prlC] [locus_tag=PA0067] [db_xref=GeneID:878482] [protein=oligopeptidase A] [protein_id=NP_248757.1] [location=78710..80755] [gbkey=CDS]	-0.249587	1.69675	PA1586	lcl|NC_002516.2_prot_NP_250277.1_1587 [gene=sucB] [locus_tag=PA1586] [db_xref=GeneID:881930] [protein=2-oxoglutarate dehydrogenase complex dihydrolipoyllysine-residue succinyltransferase] [protein_id=NP_250277.1] [location=1727118..1728347] [gbkey=CDS]	0.0608825	0.380336	PA1586	lcl|NC_002516.2_prot_NP_250277.1_1587 [gene=sucB] [locus_tag=PA1586] [db_xref=GeneID:881930] [protein=2-oxoglutarate dehydrogenase complex dihydrolipoyllysine-residue succinyltransferase] [protein_id=NP_250277.1] [location=1727118..1728347] [gbkey=CDS]	-0.384268	1.39918
PA0487	lcl|NC_002516.2_prot_NP_249178.1_489 [locus_tag=PA0487] [db_xref=GeneID:878638] [protein=molybdenum transport regulator] [protein_id=NP_249178.1] [location=complement(548468..549226)] [gbkey=CDS]	-0.249558	0.578015	PA4848	lcl|NC_002516.2_prot_NP_253535.1_4851 [gene=accC] [locus_tag=PA4848] [db_xref=GeneID:879558] [protein=acetyl-CoA carboxylase biotin carboxylase subunit] [protein_id=NP_253535.1] [location=5442792..5444141] [gbkey=CDS]	0.137404	0.600328	PA4848	lcl|NC_002516.2_prot_NP_253535.1_4851 [gene=accC] [locus_tag=PA4848] [db_xref=GeneID:879558] [protein=acetyl-CoA carboxylase biotin carboxylase subunit] [protein_id=NP_253535.1] [location=5442792..5444141] [gbkey=CDS]	-0.0836253	0.564587
PA3602	lcl|NC_002516.2_prot_NP_252292.1_3601 [locus_tag=PA3602] [db_xref=GeneID:880138] [protein=hypothetical protein] [protein_id=NP_252292.1] [location=4036265..4037875] [gbkey=CDS]	-0.248936	1.43162	PA4694	lcl|NC_002516.2_prot_NP_253382.1_4696 [gene=ilvC] [locus_tag=PA4694] [db_xref=GeneID:881483] [protein=ketol-acid reductoisomerase] [protein_id=NP_253382.1] [location=complement(5272455..5273471)] [gbkey=CDS]	0.0818393	0.359923	PA4694	lcl|NC_002516.2_prot_NP_253382.1_4696 [gene=ilvC] [locus_tag=PA4694] [db_xref=GeneID:881483] [protein=ketol-acid reductoisomerase] [protein_id=NP_253382.1] [location=complement(5272455..5273471)] [gbkey=CDS]	0.0425348	0.175431
PA5312	lcl|NC_002516.2_prot_NP_253999.1_5315 [locus_tag=PA5312] [db_xref=GeneID:877979] [protein=aldehyde dehydrogenase] [protein_id=NP_253999.1] [location=complement(5982097..5983590)] [gbkey=CDS]	-0.24771	0.942468	PA5569	lcl|NC_002516.2_prot_NP_254256.1_5571 [gene=rnpA] [locus_tag=PA5569] [db_xref=GeneID:877910] [protein=ribonuclease P] [protein_id=NP_254256.1] [location=complement(6263805..6264212)] [gbkey=CDS]	0.0884968	0.395976	PA5569	lcl|NC_002516.2_prot_NP_254256.1_5571 [gene=rnpA] [locus_tag=PA5569] [db_xref=GeneID:877910] [protein=ribonuclease P] [protein_id=NP_254256.1] [location=complement(6263805..6264212)] [gbkey=CDS]	0.147488	0.673503
PA3105	lcl|NC_002516.2_prot_NP_251795.1_3104 [gene=xcpQ] [locus_tag=PA3105] [db_xref=GeneID:880114] [protein=type II secretion system protein D] [protein_id=NP_251795.1] [location=3484354..3486330] [gbkey=CDS]	-0.247191	2.01144	PA5315	lcl|NC_002516.2_prot_NP_254002.1_5318 [gene=rpmG] [locus_tag=PA5315] [db_xref=GeneID:877813] [protein=50S ribosomal protein L33] [protein_id=NP_254002.1] [location=complement(5985716..5985871)] [gbkey=CDS]	0.471258	1.64333	PA5315	lcl|NC_002516.2_prot_NP_254002.1_5318 [gene=rpmG] [locus_tag=PA5315] [db_xref=GeneID:877813] [protein=50S ribosomal protein L33] [protein_id=NP_254002.1] [location=complement(5985716..5985871)] [gbkey=CDS]	0.646973	1.03392
PA3728	lcl|NC_002516.2_prot_NP_252417.1_3727 [locus_tag=PA3728] [db_xref=GeneID:880349] [protein=hypothetical protein] [protein_id=NP_252417.1] [location=complement(4173886..4179126)] [gbkey=CDS]	-0.246483	1.79482	PA4932	lcl|NC_002516.2_prot_NP_253619.1_4934 [gene=rplI] [locus_tag=PA4932] [db_xref=GeneID:879626] [protein=50S ribosomal protein L9] [protein_id=NP_253619.1] [location=complement(5535685..5536131)] [gbkey=CDS]	0.349458	0.842752	PA4932	lcl|NC_002516.2_prot_NP_253619.1_4934 [gene=rplI] [locus_tag=PA4932] [db_xref=GeneID:879626] [protein=50S ribosomal protein L9] [protein_id=NP_253619.1] [location=complement(5535685..5536131)] [gbkey=CDS]	0.484959	1.54736
PA4759	lcl|NC_002516.2_prot_NP_253447.1_4762 [gene=dapB] [locus_tag=PA4759] [db_xref=GeneID:881759] [protein=4-hydroxy-tetrahydrodipicolinate reductase] [protein_id=NP_253447.1] [location=complement(5345086..5345892)] [gbkey=CDS]	-0.24568	1.35695	PA4232	lcl|NC_002516.2_prot_NP_252922.1_4232 [gene=ssb] [locus_tag=PA4232] [db_xref=GeneID:881822] [protein=single-stranded DNA-binding protein] [protein_id=NP_252922.1] [location=complement(4746640..4747137)] [gbkey=CDS]	-0.0282624	0.0584859	PA4232	lcl|NC_002516.2_prot_NP_252922.1_4232 [gene=ssb] [locus_tag=PA4232] [db_xref=GeneID:881822] [protein=single-stranded DNA-binding protein] [protein_id=NP_252922.1] [location=complement(4746640..4747137)] [gbkey=CDS]	-0.076673	0.248166
PA0299	lcl|NC_002516.2_prot_NP_248990.1_299 [gene=spuC] [locus_tag=PA0299] [db_xref=GeneID:878357] [protein=aminotransferase] [protein_id=NP_248990.1] [location=336951..338321] [gbkey=CDS]	-0.244985	1.00815	PA0291	lcl|NC_002516.2_prot_NP_248982.1_291 [gene=oprE] [locus_tag=PA0291] [db_xref=GeneID:879473] [protein=anaerobically-induced outer membrane porin OprE] [protein_id=NP_248982.1] [location=327284..328666] [gbkey=CDS]	0.288364	1.77074	PA0291	lcl|NC_002516.2_prot_NP_248982.1_291 [gene=oprE] [locus_tag=PA0291] [db_xref=GeneID:879473] [protein=anaerobically-induced outer membrane porin OprE] [protein_id=NP_248982.1] [location=327284..328666] [gbkey=CDS]	0.0969106	1.09595
PA4256	lcl|NC_002516.2_prot_NP_252946.1_4256 [gene=rplP] [locus_tag=PA4256] [db_xref=GeneID:881758] [protein=50S ribosomal protein L16] [protein_id=NP_252946.1] [location=complement(4763119..4763532)] [gbkey=CDS]	-0.243257	0.500777	PA1156	lcl|NC_002516.2_prot_NP_249847.1_1155 [gene=nrdA] [locus_tag=PA1156] [db_xref=GeneID:877716] [protein=ribonucleotide-diphosphate reductase subunit alpha] [protein_id=NP_249847.1] [location=complement(1251418..1254309)] [gbkey=CDS]	0.131197	0.742991	PA1156	lcl|NC_002516.2_prot_NP_249847.1_1155 [gene=nrdA] [locus_tag=PA1156] [db_xref=GeneID:877716] [protein=ribonucleotide-diphosphate reductase subunit alpha] [protein_id=NP_249847.1] [location=complement(1251418..1254309)] [gbkey=CDS]	0.096806	0.534106
PA1069	lcl|NC_002516.2_prot_NP_249760.1_1068 [locus_tag=PA1069] [db_xref=GeneID:877949] [protein=hypothetical protein] [protein_id=NP_249760.1] [location=1155584..1157878] [gbkey=CDS]	-0.242793	2.36955	PA5054	lcl|NC_002516.2_prot_NP_253741.1_5056 [gene=hslU] [locus_tag=PA5054] [db_xref=GeneID:881050] [protein=ATP-dependent protease ATP-binding subunit HslU] [protein_id=NP_253741.1] [location=5693138..5694481] [gbkey=CDS]	-0.139233	1.31197	PA5054	lcl|NC_002516.2_prot_NP_253741.1_5056 [gene=hslU] [locus_tag=PA5054] [db_xref=GeneID:881050] [protein=ATP-dependent protease ATP-binding subunit HslU] [protein_id=NP_253741.1] [location=5693138..5694481] [gbkey=CDS]	0.0381557	0.282382
PA3537	lcl|NC_002516.2_prot_NP_252227.1_3535 [gene=argF] [locus_tag=PA3537] [db_xref=GeneID:878793] [protein=ornithine carbamoyltransferase] [protein_id=NP_252227.1] [location=3959033..3959950] [gbkey=CDS]	-0.242597	1.19569	PA3728	lcl|NC_002516.2_prot_NP_252417.1_3727 [locus_tag=PA3728] [db_xref=GeneID:880349] [protein=hypothetical protein] [protein_id=NP_252417.1] [location=complement(4173886..4179126)] [gbkey=CDS]	-0.425748	2.55155	PA3728	lcl|NC_002516.2_prot_NP_252417.1_3727 [locus_tag=PA3728] [db_xref=GeneID:880349] [protein=hypothetical protein] [protein_id=NP_252417.1] [location=complement(4173886..4179126)] [gbkey=CDS]	0.0948509	0.441234
PA4609	lcl|NC_002516.2_prot_NP_253299.1_4609 [gene=radA] [locus_tag=PA4609] [db_xref=GeneID:881107] [protein=DNA repair protein RadA] [protein_id=NP_253299.1] [location=complement(5167284..5168645)] [gbkey=CDS]	-0.241849	1.48159	PA2851	lcl|NC_002516.2_prot_NP_251541.1_2850 [gene=efp] [locus_tag=PA2851] [db_xref=GeneID:882605] [protein=elongation factor P] [protein_id=NP_251541.1] [location=complement(3204514..3205080)] [gbkey=CDS]	0.252429	0.689159	PA2851	lcl|NC_002516.2_prot_NP_251541.1_2850 [gene=efp] [locus_tag=PA2851] [db_xref=GeneID:882605] [protein=elongation factor P] [protein_id=NP_251541.1] [location=complement(3204514..3205080)] [gbkey=CDS]	-0.101691	0.149424
PA3582	lcl|NC_002516.2_prot_NP_252272.1_3581 [gene=glpK] [locus_tag=PA3582] [db_xref=GeneID:880162] [protein=glycerol kinase] [protein_id=NP_252272.1] [location=4013685..4015202] [gbkey=CDS]	-0.241251	0.632167	PA0316	lcl|NC_002516.2_prot_NP_249007.1_317 [gene=serA] [locus_tag=PA0316] [db_xref=GeneID:878305] [protein=D-3-phosphoglycerate dehydrogenase] [protein_id=NP_249007.1] [location=complement(355248..356477)] [gbkey=CDS]	0.116536	1.16645	PA0316	lcl|NC_002516.2_prot_NP_249007.1_317 [gene=serA] [locus_tag=PA0316] [db_xref=GeneID:878305] [protein=D-3-phosphoglycerate dehydrogenase] [protein_id=NP_249007.1] [location=complement(355248..356477)] [gbkey=CDS]	0.129622	0.860513
PA0897	lcl|NC_002516.2_prot_NP_249588.1_897 [gene=aruG] [locus_tag=PA0897] [db_xref=GeneID:883082] [protein=arginine N-succinyltransferase subunit beta] [protein_id=NP_249588.1] [location=980357..981379] [gbkey=CDS]	-0.240698	1.52724	PA1580	lcl|NC_002516.2_prot_NP_250271.1_1581 [gene=gltA] [locus_tag=PA1580] [db_xref=GeneID:882117] [protein=citrate synthase] [protein_id=NP_250271.1] [location=complement(1719109..1720395)] [gbkey=CDS]	-0.22748	0.769596	PA1580	lcl|NC_002516.2_prot_NP_250271.1_1581 [gene=gltA] [locus_tag=PA1580] [db_xref=GeneID:882117] [protein=citrate synthase] [protein_id=NP_250271.1] [location=complement(1719109..1720395)] [gbkey=CDS]	-0.285879	0.798084
PA3225	lcl|NC_002516.2_prot_NP_251915.1_3221 [locus_tag=PA3225] [db_xref=GeneID:882530] [protein=transcriptional regulator] [protein_id=NP_251915.1] [location=3612559..3613488] [gbkey=CDS]	-0.240637	1.20592	PA0432	lcl|NC_002516.2_prot_NP_249123.1_433 [gene=sahH] [locus_tag=PA0432] [db_xref=GeneID:877746] [protein=adenosylhomocysteinase] [protein_id=NP_249123.1] [location=complement(482706..484115)] [gbkey=CDS]	0.371338	1.85126	PA0432	lcl|NC_002516.2_prot_NP_249123.1_433 [gene=sahH] [locus_tag=PA0432] [db_xref=GeneID:877746] [protein=adenosylhomocysteinase] [protein_id=NP_249123.1] [location=complement(482706..484115)] [gbkey=CDS]	0.248836	1.3343
PA2001	lcl|NC_002516.2_prot_NP_250691.1_2004 [gene=atoB] [locus_tag=PA2001] [db_xref=GeneID:879046] [protein=acetyl-CoA acetyltransferase] [protein_id=NP_250691.1] [location=2187065..2188246] [gbkey=CDS]	-0.238055	0.889492	PA4403	lcl|NC_002516.2_prot_NP_253093.1_4404 [gene=secA] [locus_tag=PA4403] [db_xref=GeneID:881307] [protein=preprotein translocase subunit SecA] [protein_id=NP_253093.1] [location=complement(4933866..4936616)] [gbkey=CDS]	0.030523	0.277621	PA4403	lcl|NC_002516.2_prot_NP_253093.1_4404 [gene=secA] [locus_tag=PA4403] [db_xref=GeneID:881307] [protein=preprotein translocase subunit SecA] [protein_id=NP_253093.1] [location=complement(4933866..4936616)] [gbkey=CDS]	0.0141639	0.0791336
PA2008	lcl|NC_002516.2_prot_NP_250698.1_2011 [gene=fahA] [locus_tag=PA2008] [db_xref=GeneID:878748] [protein=fumarylacetoacetase] [protein_id=NP_250698.1] [location=complement(2196129..2197427)] [gbkey=CDS]	-0.238002	1.17964	PA0546	lcl|NC_002516.2_prot_NP_249237.1_548 [gene=metK] [locus_tag=PA0546] [db_xref=GeneID:878379] [protein=S-adenosylmethionine synthetase] [protein_id=NP_249237.1] [location=complement(603706..604896)] [gbkey=CDS]	0.11565	0.512094	PA0546	lcl|NC_002516.2_prot_NP_249237.1_548 [gene=metK] [locus_tag=PA0546] [db_xref=GeneID:878379] [protein=S-adenosylmethionine synthetase] [protein_id=NP_249237.1] [location=complement(603706..604896)] [gbkey=CDS]	-0.167012	0.840622
PA2634	lcl|NC_002516.2_prot_NP_251324.1_2632 [gene=aceA] [locus_tag=PA2634] [db_xref=GeneID:882341] [protein=isocitrate lyase] [protein_id=NP_251324.1] [location=2977756..2979351] [gbkey=CDS]	-0.236382	1.15199	PA4661	lcl|NC_002516.2_prot_NP_253350.1_4662 [gene=pagL] [locus_tag=PA4661] [db_xref=GeneID:881344] [protein=lipid A 3-O-deacylase] [protein_id=NP_253350.1] [location=complement(5229459..5229980)] [gbkey=CDS]	0.355598	0.81642	PA4661	lcl|NC_002516.2_prot_NP_253350.1_4662 [gene=pagL] [locus_tag=PA4661] [db_xref=GeneID:881344] [protein=lipid A 3-O-deacylase] [protein_id=NP_253350.1] [location=complement(5229459..5229980)] [gbkey=CDS]	0.514063	1.85867
PA0353	lcl|NC_002516.2_prot_NP_249044.1_354 [gene=ilvD] [locus_tag=PA0353] [db_xref=GeneID:879274] [protein=dihydroxy-acid dehydratase] [protein_id=NP_249044.1] [location=complement(396057..397895)] [gbkey=CDS]	-0.235869	1.64654	PA3770	lcl|NC_002516.2_prot_NP_252459.1_3770 [gene=guaB] [locus_tag=PA3770] [db_xref=GeneID:880535] [protein=inosine 5-monophosphate dehydrogenase] [protein_id=NP_252459.1] [location=complement(4227317..4228786)] [gbkey=CDS]	0.345572	1.30815	PA3770	lcl|NC_002516.2_prot_NP_252459.1_3770 [gene=guaB] [locus_tag=PA3770] [db_xref=GeneID:880535] [protein=inosine 5-monophosphate dehydrogenase] [protein_id=NP_252459.1] [location=complement(4227317..4228786)] [gbkey=CDS]	0.25586	1.0422
PA3614	lcl|NC_002516.2_prot_NP_252304.1_3613 [locus_tag=PA3614] [db_xref=GeneID:880123] [protein=hypothetical protein] [protein_id=NP_252304.1] [location=4048519..4049922] [gbkey=CDS]	-0.23584	0.729893	PA4542	lcl|NC_002516.2_prot_NP_253232.1_4542 [gene=clpB] [locus_tag=PA4542] [db_xref=GeneID:879457] [protein=chaperone protein ClpB] [protein_id=NP_253232.1] [location=complement(5087408..5089972)] [gbkey=CDS]	-0.139631	1.2341	PA4542	lcl|NC_002516.2_prot_NP_253232.1_4542 [gene=clpB] [locus_tag=PA4542] [db_xref=GeneID:879457] [protein=chaperone protein ClpB] [protein_id=NP_253232.1] [location=complement(5087408..5089972)] [gbkey=CDS]	0.105311	0.821448
PA3567	lcl|NC_002516.2_prot_NP_252257.1_3565 [locus_tag=PA3567] [db_xref=GeneID:878695] [protein=oxidoreductase] [protein_id=NP_252257.1] [location=3998137..3999150] [gbkey=CDS]	-0.23559	0.781749	PA3048	lcl|NC_002516.2_prot_NP_251738.1_3047 [locus_tag=PA3048] [db_xref=GeneID:882879] [protein=ribosomal RNA large subunit methyltransferase K/L] [protein_id=NP_251738.1] [location=complement(3411763..3413940)] [gbkey=CDS]	0.187797	1.37448	PA3048	lcl|NC_002516.2_prot_NP_251738.1_3047 [locus_tag=PA3048] [db_xref=GeneID:882879] [protein=ribosomal RNA large subunit methyltransferase K/L] [protein_id=NP_251738.1] [location=complement(3411763..3413940)] [gbkey=CDS]	0.179812	1.21558
PA5010	lcl|NC_002516.2_prot_NP_253697.1_5012 [gene=waaG] [locus_tag=PA5010] [db_xref=GeneID:881532] [protein=UDP-glucose:(heptosyl) LPS alpha 1,3-glucosyltransferase WaaG] [protein_id=NP_253697.1] [location=complement(5628668..5629789)] [gbkey=CDS]	-0.234429	0.98673	PA4406	lcl|NC_002516.2_prot_NP_253096.1_4407 [gene=lpxC] [locus_tag=PA4406] [db_xref=GeneID:881292] [protein=UDP-3-O-[3-hydroxymyristoyl] N-acetylglucosamine deacetylase] [protein_id=NP_253096.1] [location=complement(4938276..4939187)] [gbkey=CDS]	0.175939	0.557406	PA4406	lcl|NC_002516.2_prot_NP_253096.1_4407 [gene=lpxC] [locus_tag=PA4406] [db_xref=GeneID:881292] [protein=UDP-3-O-[3-hydroxymyristoyl] N-acetylglucosamine deacetylase] [protein_id=NP_253096.1] [location=complement(4938276..4939187)] [gbkey=CDS]	0.0941889	0.171109
PA0130	lcl|NC_002516.2_prot_NP_248820.1_131 [locus_tag=PA0130] [db_xref=GeneID:880875] [protein=3-oxopropanoate dehydrogenase] [protein_id=NP_248820.1] [location=complement(147561..149054)] [gbkey=CDS]	-0.232276	0.86463	PA3831	lcl|NC_002516.2_prot_NP_252520.1_3831 [gene=pepA] [locus_tag=PA3831] [db_xref=GeneID:879865] [protein=leucyl aminopeptidase] [protein_id=NP_252520.1] [location=4288943..4290430] [gbkey=CDS]	0.058949	0.784356	PA3831	lcl|NC_002516.2_prot_NP_252520.1_3831 [gene=pepA] [locus_tag=PA3831] [db_xref=GeneID:879865] [protein=leucyl aminopeptidase] [protein_id=NP_252520.1] [location=4288943..4290430] [gbkey=CDS]	0.0879582	0.726202
PA3838	lcl|NC_002516.2_prot_NP_252527.1_3838 [locus_tag=PA3838] [db_xref=GeneID:879859] [protein=ABC transporter ATP-binding protein] [protein_id=NP_252527.1] [location=4299204..4299998] [gbkey=CDS]	-0.230987	1.87612	PA4370	lcl|NC_002516.2_prot_NP_253060.1_4371 [gene=icmP] [locus_tag=PA4370] [db_xref=GeneID:881386] [protein=insulin-cleaving metalloproteinase outer membrane protein] [protein_id=NP_253060.1] [location=4898193..4899533] [gbkey=CDS]	0.058245	0.397992	PA4370	lcl|NC_002516.2_prot_NP_253060.1_4371 [gene=icmP] [locus_tag=PA4370] [db_xref=GeneID:881386] [protein=insulin-cleaving metalloproteinase outer membrane protein] [protein_id=NP_253060.1] [location=4898193..4899533] [gbkey=CDS]	-0.123875	0.767597
PA0795	lcl|NC_002516.2_prot_NP_249486.1_796 [gene=prpC] [locus_tag=PA0795] [db_xref=GeneID:880674] [protein=methylcitrate synthase] [protein_id=NP_249486.1] [location=complement(872986..874113)] [gbkey=CDS]	-0.230786	2.71557	PA4693	lcl|NC_002516.2_prot_NP_253381.1_4695 [gene=pssA] [locus_tag=PA4693] [db_xref=GeneID:881482] [protein=phosphatidylserine synthase] [protein_id=NP_253381.1] [location=complement(5271485..5272300)] [gbkey=CDS]	1.09041	0.846639	PA4693	lcl|NC_002516.2_prot_NP_253381.1_4695 [gene=pssA] [locus_tag=PA4693] [db_xref=GeneID:881482] [protein=phosphatidylserine synthase] [protein_id=NP_253381.1] [location=complement(5271485..5272300)] [gbkey=CDS]	1.55063	1.38431
PA5014	lcl|NC_002516.2_prot_NP_253701.1_5016 [gene=glnE] [locus_tag=PA5014] [db_xref=GeneID:881325] [protein=bifunctional glutamine-synthetase adenylyltransferase/deadenyltransferase] [protein_id=NP_253701.1] [location=complement(5632926..5635874)] [gbkey=CDS]	-0.229796	0.673656	PA2967	lcl|NC_002516.2_prot_NP_251657.1_2966 [gene=fabG] [locus_tag=PA2967] [db_xref=GeneID:880433] [protein=3-oxoacyl-[acyl-carrier-protein] reductase FabG] [protein_id=NP_251657.1] [location=complement(3325379..3326122)] [gbkey=CDS]	0.289547	1.24007	PA2967	lcl|NC_002516.2_prot_NP_251657.1_2966 [gene=fabG] [locus_tag=PA2967] [db_xref=GeneID:880433] [protein=3-oxoacyl-[acyl-carrier-protein] reductase FabG] [protein_id=NP_251657.1] [location=complement(3325379..3326122)] [gbkey=CDS]	0.196662	0.445675
PA0773	lcl|NC_002516.2_prot_NP_249464.1_773 [gene=pdxJ] [locus_tag=PA0773] [db_xref=GeneID:878131] [protein=pyridoxine 5-phosphate synthase] [protein_id=NP_249464.1] [location=841079..841825] [gbkey=CDS]	-0.229464	0.762907	PA0783	lcl|NC_002516.2_prot_NP_249474.1_783 [gene=putP] [locus_tag=PA0783] [db_xref=GeneID:877927] [protein=sodium/proline symporter PutP] [protein_id=NP_249474.1] [location=855277..856797] [gbkey=CDS]	0.230952	1.87057	PA0783	lcl|NC_002516.2_prot_NP_249474.1_783 [gene=putP] [locus_tag=PA0783] [db_xref=GeneID:877927] [protein=sodium/proline symporter PutP] [protein_id=NP_249474.1] [location=855277..856797] [gbkey=CDS]	0.213911	1.52586
PA0938	lcl|NC_002516.2_prot_NP_249629.1_938 [locus_tag=PA0938] [db_xref=GeneID:880291] [protein=hypothetical protein] [protein_id=NP_249629.1] [location=1028172..1029500] [gbkey=CDS]	-0.228514	2.38473	PA3769	lcl|NC_002516.2_prot_NP_252458.1_3769 [gene=guaA] [locus_tag=PA3769] [db_xref=GeneID:880552] [protein=GMP synthase] [protein_id=NP_252458.1] [location=complement(4225660..4227237)] [gbkey=CDS]	0.1462	1.09962	PA3769	lcl|NC_002516.2_prot_NP_252458.1_3769 [gene=guaA] [locus_tag=PA3769] [db_xref=GeneID:880552] [protein=GMP synthase] [protein_id=NP_252458.1] [location=complement(4225660..4227237)] [gbkey=CDS]	0.0817601	0.621891
PA3013	lcl|NC_002516.2_prot_NP_251703.1_3012 [gene=foaB] [locus_tag=PA3013] [db_xref=GeneID:880523] [protein=3-ketoacyl-CoA thiolase] [protein_id=NP_251703.1] [location=complement(3373254..3374429)] [gbkey=CDS]	-0.228062	0.517739	PA4053	lcl|NC_002516.2_prot_NP_252742.1_4054 [gene=ribE] [locus_tag=PA4053] [db_xref=GeneID:879081] [protein=6,7-dimethyl-8-ribityllumazine synthase] [protein_id=NP_252742.1] [location=complement(4534116..4534592)] [gbkey=CDS]	0.215226	0.675096	PA4053	lcl|NC_002516.2_prot_NP_252742.1_4054 [gene=ribE] [locus_tag=PA4053] [db_xref=GeneID:879081] [protein=6,7-dimethyl-8-ribityllumazine synthase] [protein_id=NP_252742.1] [location=complement(4534116..4534592)] [gbkey=CDS]	0.0434732	0.24261
PA4973	lcl|NC_002516.2_prot_NP_253660.1_4975 [gene=thiC] [locus_tag=PA4973] [db_xref=GeneID:879702] [protein=thiamine biosynthesis protein ThiC] [protein_id=NP_253660.1] [location=complement(5581762..5583645)] [gbkey=CDS]	-0.22702	1.42496	PA3614	lcl|NC_002516.2_prot_NP_252304.1_3613 [locus_tag=PA3614] [db_xref=GeneID:880123] [protein=hypothetical protein] [protein_id=NP_252304.1] [location=4048519..4049922] [gbkey=CDS]	-0.408373	1.45052	PA3614	lcl|NC_002516.2_prot_NP_252304.1_3613 [locus_tag=PA3614] [db_xref=GeneID:880123] [protein=hypothetical protein] [protein_id=NP_252304.1] [location=4048519..4049922] [gbkey=CDS]	0.0150335	0.0293235
PA5060	lcl|NC_002516.2_prot_NP_253747.1_5062 [gene=phaF] [locus_tag=PA5060] [db_xref=GeneID:881187] [protein=polyhydroxyalkanoate synthesis protein PhaF] [protein_id=NP_253747.1] [location=complement(5700758..5701687)] [gbkey=CDS]	-0.223136	0.520281	PA3139	lcl|NC_002516.2_prot_NP_251829.1_3138 [locus_tag=PA3139] [db_xref=GeneID:882671] [protein=aspartate aminotransferase] [protein_id=NP_251829.1] [location=3522748..3523944] [gbkey=CDS]	0.0942228	1.28801	PA3139	lcl|NC_002516.2_prot_NP_251829.1_3138 [locus_tag=PA3139] [db_xref=GeneID:882671] [protein=aspartate aminotransferase] [protein_id=NP_251829.1] [location=3522748..3523944] [gbkey=CDS]	0.111465	0.837177
PA4842	lcl|NC_002516.2_prot_NP_253529.1_4845 [locus_tag=PA4842] [db_xref=GeneID:879631] [protein=hypothetical protein] [protein_id=NP_253529.1] [location=complement(5434656..5435726)] [gbkey=CDS]	-0.222582	1.2023	PA3525	lcl|NC_002516.2_prot_NP_252215.1_3523 [gene=argG] [locus_tag=PA3525] [db_xref=GeneID:878872] [protein=argininosuccinate synthase] [protein_id=NP_252215.1] [location=complement(3944662..3945879)] [gbkey=CDS]	0.234921	0.992698	PA3525	lcl|NC_002516.2_prot_NP_252215.1_3523 [gene=argG] [locus_tag=PA3525] [db_xref=GeneID:878872] [protein=argininosuccinate synthase] [protein_id=NP_252215.1] [location=complement(3944662..3945879)] [gbkey=CDS]	0.108093	0.429829
PA0286	lcl|NC_002516.2_prot_NP_248977.1_286 [gene=desA] [locus_tag=PA0286] [db_xref=GeneID:879596] [protein=delta-9 fatty acid desaturase DesA] [protein_id=NP_248977.1] [location=320766..321944] [gbkey=CDS]	-0.222513	0.697834	PA4745	lcl|NC_002516.2_prot_NP_253433.1_4748 [gene=nusA] [locus_tag=PA4745] [db_xref=GeneID:881696] [protein=transcription elongation factor NusA] [protein_id=NP_253433.1] [location=complement(5329977..5331458)] [gbkey=CDS]	0.200967	1.02107	PA4745	lcl|NC_002516.2_prot_NP_253433.1_4748 [gene=nusA] [locus_tag=PA4745] [db_xref=GeneID:881696] [protein=transcription elongation factor NusA] [protein_id=NP_253433.1] [location=complement(5329977..5331458)] [gbkey=CDS]	-0.01494	0.101514
PA4284	lcl|NC_002516.2_prot_NP_252974.1_4284 [gene=recB] [locus_tag=PA4284] [db_xref=GeneID:881653] [protein=exodeoxyribonuclease V subunit beta] [protein_id=NP_252974.1] [location=complement(4801461..4805198)] [gbkey=CDS]	-0.221826	0.504777	PA4481	lcl|NC_002516.2_prot_NP_253171.1_4482 [gene=mreB] [locus_tag=PA4481] [db_xref=GeneID:881165] [protein=rod shape-determining protein MreB] [protein_id=NP_253171.1] [location=complement(5012394..5013431)] [gbkey=CDS]	0.14631	1.58053	PA4481	lcl|NC_002516.2_prot_NP_253171.1_4482 [gene=mreB] [locus_tag=PA4481] [db_xref=GeneID:881165] [protein=rod shape-determining protein MreB] [protein_id=NP_253171.1] [location=complement(5012394..5013431)] [gbkey=CDS]	0.215133	1.77147
PA5171	lcl|NC_002516.2_prot_NP_253858.1_5172 [gene=arcA] [locus_tag=PA5171] [db_xref=GeneID:881801] [protein=arginine deiminase] [protein_id=NP_253858.1] [location=5822380..5823636] [gbkey=CDS]	-0.220906	0.644963	PA4595	lcl|NC_002516.2_prot_NP_253285.1_4595 [locus_tag=PA4595] [db_xref=GeneID:881059] [protein=ABC transporter ATP-binding protein] [protein_id=NP_253285.1] [location=complement(5146907..5148571)] [gbkey=CDS]	0.0719404	0.68732	PA4595	lcl|NC_002516.2_prot_NP_253285.1_4595 [locus_tag=PA4595] [db_xref=GeneID:881059] [protein=ABC transporter ATP-binding protein] [protein_id=NP_253285.1] [location=complement(5146907..5148571)] [gbkey=CDS]	0.100967	1.09457
PA5224	lcl|NC_002516.2_prot_NP_253911.1_5226 [gene=pepP] [locus_tag=PA5224] [db_xref=GeneID:882288] [protein=aminopeptidase] [protein_id=NP_253911.1] [location=complement(5881679..5883013)] [gbkey=CDS]	-0.220167	0.682446	PA0576	lcl|NC_002516.2_prot_NP_249267.1_578 [gene=rpoD] [locus_tag=PA0576] [db_xref=GeneID:882038] [protein=RNA polymerase sigma factor RpoD] [protein_id=NP_249267.1] [location=complement(634371..636224)] [gbkey=CDS]	-0.0238204	0.145219	PA0576	lcl|NC_002516.2_prot_NP_249267.1_578 [gene=rpoD] [locus_tag=PA0576] [db_xref=GeneID:882038] [protein=RNA polymerase sigma factor RpoD] [protein_id=NP_249267.1] [location=complement(634371..636224)] [gbkey=CDS]	0.0718781	0.376132
PA0425	lcl|NC_002516.2_prot_NP_249116.1_426 [gene=mexA] [locus_tag=PA0425] [db_xref=GeneID:877855] [protein=multidrug resistance protein MexA] [protein_id=NP_249116.1] [location=472024..473175] [gbkey=CDS]	-0.218968	0.869273	PA0002	lcl|NC_002516.2_prot_NP_064722.1_2 [gene=dnaN] [locus_tag=PA0002] [db_xref=GeneID:879244] [protein=DNA polymerase III subunit beta] [protein_id=NP_064722.1] [location=2056..3159] [gbkey=CDS]	0.232246	1.82323	PA0002	lcl|NC_002516.2_prot_NP_064722.1_2 [gene=dnaN] [locus_tag=PA0002] [db_xref=GeneID:879244] [protein=DNA polymerase III subunit beta] [protein_id=NP_064722.1] [location=2056..3159] [gbkey=CDS]	0.266842	2.61469
PA4930	lcl|NC_002516.2_prot_NP_253617.1_4932 [gene=alr] [locus_tag=PA4930] [db_xref=GeneID:878646] [protein=biosynthetic alanine racemase] [protein_id=NP_253617.1] [location=complement(5533017..5534093)] [gbkey=CDS]	-0.218871	1.05217	PA0266	lcl|NC_002516.2_prot_NP_248957.1_266 [locus_tag=PA0266] [db_xref=GeneID:880917] [protein=5-aminovalerate aminotransferase DavT] [protein_id=NP_248957.1] [location=301218..302498] [gbkey=CDS]	-0.0896295	0.557575	PA0266	lcl|NC_002516.2_prot_NP_248957.1_266 [locus_tag=PA0266] [db_xref=GeneID:880917] [protein=5-aminovalerate aminotransferase DavT] [protein_id=NP_248957.1] [location=301218..302498] [gbkey=CDS]	-0.00654748	0.0261881
PA1376	lcl|NC_002516.2_prot_NP_250067.1_1375 [gene=aceK] [locus_tag=PA1376] [db_xref=GeneID:881156] [protein=bifunctional isocitrate dehydrogenase kinase/phosphatase] [protein_id=NP_250067.1] [location=complement(1493090..1494823)] [gbkey=CDS]	-0.218556	0.521249	PA4314	lcl|NC_002516.2_prot_NP_253004.1_4315 [gene=purU1] [locus_tag=PA4314] [db_xref=GeneID:881557] [protein=formyltetrahydrofolate deformylase] [protein_id=NP_253004.1] [location=complement(4842701..4843552)] [gbkey=CDS]	0.07685	0.494392	PA4314	lcl|NC_002516.2_prot_NP_253004.1_4315 [gene=purU1] [locus_tag=PA4314] [db_xref=GeneID:881557] [protein=formyltetrahydrofolate deformylase] [protein_id=NP_253004.1] [location=complement(4842701..4843552)] [gbkey=CDS]	0.0697271	0.295556
PA5261	lcl|NC_002516.2_prot_NP_253948.1_5264 [gene=algR] [locus_tag=PA5261] [db_xref=GeneID:877674] [protein=alginate biosynthesis regulatory protein AlgR] [protein_id=NP_253948.1] [location=complement(5922544..5923290)] [gbkey=CDS]	-0.218437	0.817499	PA0548	lcl|NC_002516.2_prot_NP_249239.1_550 [gene=tktA] [locus_tag=PA0548] [db_xref=GeneID:878523] [protein=transketolase] [protein_id=NP_249239.1] [location=606160..608157] [gbkey=CDS]	0.183624	2.11453	PA0548	lcl|NC_002516.2_prot_NP_249239.1_550 [gene=tktA] [locus_tag=PA0548] [db_xref=GeneID:878523] [protein=transketolase] [protein_id=NP_249239.1] [location=606160..608157] [gbkey=CDS]	0.151568	1.49646
PA3088	lcl|NC_002516.2_prot_NP_251778.1_3087 [locus_tag=PA3088] [db_xref=GeneID:882736] [protein=NAD kinase] [protein_id=NP_251778.1] [location=complement(3466073..3466960)] [gbkey=CDS]	-0.216763	0.856756	PA0865	lcl|NC_002516.2_prot_NP_249556.1_865 [gene=hpd] [locus_tag=PA0865] [db_xref=GeneID:882225] [protein=4-hydroxyphenylpyruvate dioxygenase] [protein_id=NP_249556.1] [location=945834..946907] [gbkey=CDS]	-0.110712	0.517769	PA0865	lcl|NC_002516.2_prot_NP_249556.1_865 [gene=hpd] [locus_tag=PA0865] [db_xref=GeneID:882225] [protein=4-hydroxyphenylpyruvate dioxygenase] [protein_id=NP_249556.1] [location=945834..946907] [gbkey=CDS]	-0.386855	1.37947
PA3735	lcl|NC_002516.2_prot_NP_252424.1_3735 [gene=thrC] [locus_tag=PA3735] [db_xref=GeneID:880336] [protein=threonine synthase] [protein_id=NP_252424.1] [location=complement(4186781..4188190)] [gbkey=CDS]	-0.216211	0.671478	PA0963	lcl|NC_002516.2_prot_NP_249654.1_964 [gene=aspS] [locus_tag=PA0963] [db_xref=GeneID:881917] [protein=aspartate--tRNA ligase] [protein_id=NP_249654.1] [location=1048459..1050234] [gbkey=CDS]	0.0584061	0.360193	PA0963	lcl|NC_002516.2_prot_NP_249654.1_964 [gene=aspS] [locus_tag=PA0963] [db_xref=GeneID:881917] [protein=aspartate--tRNA ligase] [protein_id=NP_249654.1] [location=1048459..1050234] [gbkey=CDS]	0.0505666	0.273384
PA5348	lcl|NC_002516.2_prot_NP_254035.1_5351 [locus_tag=PA5348] [db_xref=GeneID:879642] [protein=DNA-binding protein] [protein_id=NP_254035.1] [location=complement(6017150..6017422)] [gbkey=CDS]	-0.215408	0.570575	PA3647	lcl|NC_002516.2_prot_NP_252337.1_3646 [locus_tag=PA3647] [db_xref=GeneID:880526] [protein=hypothetical protein] [protein_id=NP_252337.1] [location=complement(4084505..4085011)] [gbkey=CDS]	0.294513	1.48723	PA3647	lcl|NC_002516.2_prot_NP_252337.1_3646 [locus_tag=PA3647] [db_xref=GeneID:880526] [protein=hypothetical protein] [protein_id=NP_252337.1] [location=complement(4084505..4085011)] [gbkey=CDS]	0.134408	0.26751
PA3861	lcl|NC_002516.2_prot_NP_252550.3_3860 [gene=rhl] [locus_tag=PA3861] [db_xref=GeneID:879804] [protein=ATP-dependent RNA helicase RhlB] [protein_id=NP_252550.3] [location=4321434..4322627] [gbkey=CDS]	-0.214938	0.448487	PA0555	lcl|NC_002516.2_prot_NP_249246.1_557 [gene=fda] [locus_tag=PA0555] [db_xref=GeneID:880792] [protein=fructose-1,6-bisphosphate aldolase] [protein_id=NP_249246.1] [location=613338..614402] [gbkey=CDS]	0.266453	0.976358	PA0555	lcl|NC_002516.2_prot_NP_249246.1_557 [gene=fda] [locus_tag=PA0555] [db_xref=GeneID:880792] [protein=fructose-1,6-bisphosphate aldolase] [protein_id=NP_249246.1] [location=613338..614402] [gbkey=CDS]	-0.13419	0.330811
PA3083	lcl|NC_002516.2_prot_NP_251773.1_3082 [gene=pepN] [locus_tag=PA3083] [db_xref=GeneID:882952] [protein=aminopeptidase] [protein_id=NP_251773.1] [location=complement(3460380..3463037)] [gbkey=CDS]	-0.214673	3.33367	PA1770	lcl|NC_002516.2_prot_NP_250461.1_1772 [gene=ppsA] [locus_tag=PA1770] [db_xref=GeneID:878597] [protein=phosphoenolpyruvate synthase] [protein_id=NP_250461.1] [location=1914037..1916412] [gbkey=CDS]	0.0573273	0.499186	PA1770	lcl|NC_002516.2_prot_NP_250461.1_1772 [gene=ppsA] [locus_tag=PA1770] [db_xref=GeneID:878597] [protein=phosphoenolpyruvate synthase] [protein_id=NP_250461.1] [location=1914037..1916412] [gbkey=CDS]	0.10459	0.833816
PA0084	lcl|NC_002516.2_prot_NP_248774.1_85 [locus_tag=PA0084] [db_xref=GeneID:879464] [protein=hypothetical protein] [protein_id=NP_248774.1] [location=101778..103274] [gbkey=CDS]	-0.214563	0.739213	PA0904	lcl|NC_002516.2_prot_NP_249595.1_904 [gene=lysC] [locus_tag=PA0904] [db_xref=GeneID:878315] [protein=aspartokinase] [protein_id=NP_249595.1] [location=989590..990828] [gbkey=CDS]	-0.0121748	0.0467023	PA0904	lcl|NC_002516.2_prot_NP_249595.1_904 [gene=lysC] [locus_tag=PA0904] [db_xref=GeneID:878315] [protein=aspartokinase] [protein_id=NP_249595.1] [location=989590..990828] [gbkey=CDS]	0.0943874	0.292469
PA0609	lcl|NC_002516.2_prot_NP_249300.1_611 [gene=trpE] [locus_tag=PA0609] [db_xref=GeneID:879191] [protein=anthranilate synthase component I] [protein_id=NP_249300.1] [location=670980..672458] [gbkey=CDS]	-0.21432	1.58234	PA4670	lcl|NC_002516.2_prot_NP_253359.1_4671 [gene=prs] [locus_tag=PA4670] [db_xref=GeneID:881387] [protein=ribose-phosphate pyrophosphokinase] [protein_id=NP_253359.1] [location=5238408..5239349] [gbkey=CDS]	-0.204272	1.72983	PA4670	lcl|NC_002516.2_prot_NP_253359.1_4671 [gene=prs] [locus_tag=PA4670] [db_xref=GeneID:881387] [protein=ribose-phosphate pyrophosphokinase] [protein_id=NP_253359.1] [location=5238408..5239349] [gbkey=CDS]	-0.29557	0.767086
PA1041	lcl|NC_002516.2_prot_NP_249732.1_1039 [locus_tag=PA1041] [db_xref=GeneID:881756] [protein=hypothetical protein] [protein_id=NP_249732.1] [location=1126969..1127601] [gbkey=CDS]	-0.214033	1.08863	PA3635	lcl|NC_002516.2_prot_NP_252325.1_3634 [gene=eno] [locus_tag=PA3635] [db_xref=GeneID:880453] [protein=enolase] [protein_id=NP_252325.1] [location=complement(4068677..4069966)] [gbkey=CDS]	0.121824	1.40663	PA3635	lcl|NC_002516.2_prot_NP_252325.1_3634 [gene=eno] [locus_tag=PA3635] [db_xref=GeneID:880453] [protein=enolase] [protein_id=NP_252325.1] [location=complement(4068677..4069966)] [gbkey=CDS]	-0.155757	0.641152
PA0296	lcl|NC_002516.2_prot_NP_248987.1_296 [gene=spuI] [locus_tag=PA0296] [db_xref=GeneID:880840] [protein=glutamine synthetase] [protein_id=NP_248987.1] [location=complement(333079..334455)] [gbkey=CDS]	-0.212971	0.458539	PA3617	lcl|NC_002516.2_prot_NP_252307.1_3616 [gene=recA] [locus_tag=PA3617] [db_xref=GeneID:880173] [protein=recombinase A] [protein_id=NP_252307.1] [location=complement(4051564..4052604)] [gbkey=CDS]	0.138408	0.930539	PA3617	lcl|NC_002516.2_prot_NP_252307.1_3616 [gene=recA] [locus_tag=PA3617] [db_xref=GeneID:880173] [protein=recombinase A] [protein_id=NP_252307.1] [location=complement(4051564..4052604)] [gbkey=CDS]	0.141082	0.865302
PA0865	lcl|NC_002516.2_prot_NP_249556.1_865 [gene=hpd] [locus_tag=PA0865] [db_xref=GeneID:882225] [protein=4-hydroxyphenylpyruvate dioxygenase] [protein_id=NP_249556.1] [location=945834..946907] [gbkey=CDS]	-0.212814	0.531719	PA5005	lcl|NC_002516.2_prot_NP_253692.1_5007 [locus_tag=PA5005] [db_xref=GeneID:881615] [protein=carbamoyl transferase] [protein_id=NP_253692.1] [location=complement(5623040..5624797)] [gbkey=CDS]	0.162051	1.82144	PA5005	lcl|NC_002516.2_prot_NP_253692.1_5007 [locus_tag=PA5005] [db_xref=GeneID:881615] [protein=carbamoyl transferase] [protein_id=NP_253692.1] [location=complement(5623040..5624797)] [gbkey=CDS]	0.145793	1.07265
PA4751	lcl|NC_002516.2_prot_NP_253439.1_4754 [gene=ftsH] [locus_tag=PA4751] [db_xref=GeneID:881716] [protein=cell division protein FtsH] [protein_id=NP_253439.1] [location=complement(5335782..5337701)] [gbkey=CDS]	-0.209439	1.69654	PA3159	lcl|NC_002516.2_prot_NP_251849.1_3157 [gene=wbpA] [locus_tag=PA3159] [db_xref=GeneID:879921] [protein=UDP-N-acetyl-d-glucosamine 6-dehydrogenase] [protein_id=NP_251849.1] [location=complement(3543764..3545074)] [gbkey=CDS]	-0.00177249	0.00360514	PA3159	lcl|NC_002516.2_prot_NP_251849.1_3157 [gene=wbpA] [locus_tag=PA3159] [db_xref=GeneID:879921] [protein=UDP-N-acetyl-d-glucosamine 6-dehydrogenase] [protein_id=NP_251849.1] [location=complement(3543764..3545074)] [gbkey=CDS]	-0.205931	0.616463
PA1337	lcl|NC_002516.2_prot_NP_250028.1_1336 [gene=ansB] [locus_tag=PA1337] [db_xref=GeneID:882207] [protein=glutaminase-asparaginase] [protein_id=NP_250028.1] [location=complement(1450545..1451633)] [gbkey=CDS]	-0.209027	0.448568	PA0766	lcl|NC_002516.2_prot_NP_249457.1_766 [gene=mucD] [locus_tag=PA0766] [db_xref=GeneID:879207] [protein=serine protease MucD] [protein_id=NP_249457.1] [location=833949..835373] [gbkey=CDS]	-0.162749	0.952952	PA0766	lcl|NC_002516.2_prot_NP_249457.1_766 [gene=mucD] [locus_tag=PA0766] [db_xref=GeneID:879207] [protein=serine protease MucD] [protein_id=NP_249457.1] [location=833949..835373] [gbkey=CDS]	-0.0940594	0.326082
PA3184	lcl|NC_002516.2_prot_NP_251874.1_3181 [locus_tag=PA3184] [db_xref=GeneID:882618] [protein=HTH-type transcriptional regulator] [protein_id=NP_251874.1] [location=3573980..3574837] [gbkey=CDS]	-0.207717	1.19106	PA0425	lcl|NC_002516.2_prot_NP_249116.1_426 [gene=mexA] [locus_tag=PA0425] [db_xref=GeneID:877855] [protein=multidrug resistance protein MexA] [protein_id=NP_249116.1] [location=472024..473175] [gbkey=CDS]	-0.302336	2.02149	PA0425	lcl|NC_002516.2_prot_NP_249116.1_426 [gene=mexA] [locus_tag=PA0425] [db_xref=GeneID:877855] [protein=multidrug resistance protein MexA] [protein_id=NP_249116.1] [location=472024..473175] [gbkey=CDS]	-0.0578113	0.241238
PA4701	lcl|NC_002516.2_prot_NP_253389.1_4703 [locus_tag=PA4701] [db_xref=GeneID:881512] [protein=hypothetical protein] [protein_id=NP_253389.1] [location=5280505..5282067] [gbkey=CDS]	-0.207597	1.66025	PA4751	lcl|NC_002516.2_prot_NP_253439.1_4754 [gene=ftsH] [locus_tag=PA4751] [db_xref=GeneID:881716] [protein=cell division protein FtsH] [protein_id=NP_253439.1] [location=complement(5335782..5337701)] [gbkey=CDS]	0.175223	0.868503	PA4751	lcl|NC_002516.2_prot_NP_253439.1_4754 [gene=ftsH] [locus_tag=PA4751] [db_xref=GeneID:881716] [protein=cell division protein FtsH] [protein_id=NP_253439.1] [location=complement(5335782..5337701)] [gbkey=CDS]	0.232937	2.04233
PA3117	lcl|NC_002516.2_prot_NP_251807.1_3116 [gene=asd] [locus_tag=PA3117] [db_xref=GeneID:882803] [protein=aspartate-semialdehyde dehydrogenase] [protein_id=NP_251807.1] [location=complement(3499486..3500598)] [gbkey=CDS]	-0.206924	1.46004	PA1288	lcl|NC_002516.2_prot_NP_249979.1_1287 [locus_tag=PA1288] [db_xref=GeneID:881473] [protein=hypothetical protein] [protein_id=NP_249979.1] [location=complement(1399231..1400505)] [gbkey=CDS]	-0.629979	5.2257	PA1288	lcl|NC_002516.2_prot_NP_249979.1_1287 [locus_tag=PA1288] [db_xref=GeneID:881473] [protein=hypothetical protein] [protein_id=NP_249979.1] [location=complement(1399231..1400505)] [gbkey=CDS]	0.0593875	0.372029
PA3970	lcl|NC_002516.2_prot_NP_252659.1_3972 [gene=amn] [locus_tag=PA3970] [db_xref=GeneID:878880] [protein=AMP nucleosidase] [protein_id=NP_252659.1] [location=complement(4448893..4450392)] [gbkey=CDS]	-0.206781	3.77982	PA0668	lcl|NC_002516.2_prot_NP_249359.1_668 [gene=tyrZ] [locus_tag=PA0668] [db_xref=GeneID:880817] [protein=tyrosine--tRNA ligase] [protein_id=NP_249359.1] [location=720357..721556] [gbkey=CDS]	-0.0214609	0.0527746	PA0668	lcl|NC_002516.2_prot_NP_249359.1_668 [gene=tyrZ] [locus_tag=PA0668] [db_xref=GeneID:880817] [protein=tyrosine--tRNA ligase] [protein_id=NP_249359.1] [location=720357..721556] [gbkey=CDS]	-0.0528248	0.125796
PA0371	lcl|NC_002516.2_prot_NP_249062.1_372 [locus_tag=PA0371] [db_xref=GeneID:882994] [protein=hypothetical protein] [protein_id=NP_249062.1] [location=complement(414529..416016)] [gbkey=CDS]	-0.205808	0.386529	PA4938	lcl|NC_002516.2_prot_NP_253625.1_4940 [gene=purA] [locus_tag=PA4938] [db_xref=GeneID:877657] [protein=adenylosuccinate synthetase] [protein_id=NP_253625.1] [location=complement(5542073..5543365)] [gbkey=CDS]	0.0313937	0.17277	PA4938	lcl|NC_002516.2_prot_NP_253625.1_4940 [gene=purA] [locus_tag=PA4938] [db_xref=GeneID:877657] [protein=adenylosuccinate synthetase] [protein_id=NP_253625.1] [location=complement(5542073..5543365)] [gbkey=CDS]	-0.493025	3.72062
PA3068	lcl|NC_002516.2_prot_NP_251758.1_3067 [gene=gdhB] [locus_tag=PA3068] [db_xref=GeneID:878664] [protein=NAD-specific glutamate dehydrogenase] [protein_id=NP_251758.1] [location=complement(3436578..3441440)] [gbkey=CDS]	-0.205572	1.18739	PA3700	lcl|NC_002516.2_prot_NP_252390.1_3699 [gene=lysS] [locus_tag=PA3700] [db_xref=GeneID:880383] [protein=lysine--tRNA ligase] [protein_id=NP_252390.1] [location=complement(4140884..4142389)] [gbkey=CDS]	0.187452	1.08089	PA3700	lcl|NC_002516.2_prot_NP_252390.1_3699 [gene=lysS] [locus_tag=PA3700] [db_xref=GeneID:880383] [protein=lysine--tRNA ligase] [protein_id=NP_252390.1] [location=complement(4140884..4142389)] [gbkey=CDS]	0.122655	0.774058
PA2796	lcl|NC_002516.2_prot_NP_251486.1_2796 [gene=tal] [locus_tag=PA2796] [db_xref=GeneID:882755] [protein=transaldolase B] [protein_id=NP_251486.1] [location=3153582..3154505] [gbkey=CDS]	-0.20496	0.74746	PA3452	lcl|NC_002516.2_prot_NP_252142.1_3451 [gene=mqoA] [locus_tag=PA3452] [db_xref=GeneID:879029] [protein=malate:quinone oxidoreductase] [protein_id=NP_252142.1] [location=3856749..3858320] [gbkey=CDS]	0.143576	1.20264	PA3452	lcl|NC_002516.2_prot_NP_252142.1_3451 [gene=mqoA] [locus_tag=PA3452] [db_xref=GeneID:879029] [protein=malate:quinone oxidoreductase] [protein_id=NP_252142.1] [location=3856749..3858320] [gbkey=CDS]	0.261753	2.18438
PA0962	lcl|NC_002516.2_prot_NP_249653.1_963 [locus_tag=PA0962] [db_xref=GeneID:881882] [protein=DNA-binding stress protein] [protein_id=NP_249653.1] [location=complement(1047549..1048019)] [gbkey=CDS]	-0.204895	0.342415	PA1609	lcl|NC_002516.2_prot_NP_250300.1_1610 [gene=fabB] [locus_tag=PA1609] [db_xref=GeneID:881925] [protein=3-oxoacyl-ACP synthase] [protein_id=NP_250300.1] [location=complement(1751674..1752891)] [gbkey=CDS]	-0.27845	0.591961	PA1609	lcl|NC_002516.2_prot_NP_250300.1_1610 [gene=fabB] [locus_tag=PA1609] [db_xref=GeneID:881925] [protein=3-oxoacyl-ACP synthase] [protein_id=NP_250300.1] [location=complement(1751674..1752891)] [gbkey=CDS]	-0.679237	1.66725
PA3138	lcl|NC_002516.2_prot_NP_251828.1_3137 [gene=uvrB] [locus_tag=PA3138] [db_xref=GeneID:882670] [protein=excinuclease ABC subunit B] [protein_id=NP_251828.1] [location=complement(3520548..3522560)] [gbkey=CDS]	-0.204878	1.45313	PA5046	lcl|NC_002516.2_prot_NP_253733.1_5048 [locus_tag=PA5046] [db_xref=GeneID:881142] [protein=malic enzyme] [protein_id=NP_253733.1] [location=complement(5683471..5684739)] [gbkey=CDS]	0.135363	0.851122	PA5046	lcl|NC_002516.2_prot_NP_253733.1_5048 [locus_tag=PA5046] [db_xref=GeneID:881142] [protein=malic enzyme] [protein_id=NP_253733.1] [location=complement(5683471..5684739)] [gbkey=CDS]	-0.151197	0.473577
PA0533	lcl|NC_002516.2_prot_NP_249224.1_535 [locus_tag=PA0533] [db_xref=GeneID:881997] [protein=transcriptional regulator] [protein_id=NP_249224.1] [location=591445..592935] [gbkey=CDS]	-0.204307	0.247319	PA2744	lcl|NC_002516.2_prot_NP_251434.1_2738 [gene=thrS] [locus_tag=PA2744] [db_xref=GeneID:882972] [protein=threonine--tRNA ligase] [protein_id=NP_251434.1] [location=complement(3104830..3106752)] [gbkey=CDS]	0.209262	1.94789	PA2744	lcl|NC_002516.2_prot_NP_251434.1_2738 [gene=thrS] [locus_tag=PA2744] [db_xref=GeneID:882972] [protein=threonine--tRNA ligase] [protein_id=NP_251434.1] [location=complement(3104830..3106752)] [gbkey=CDS]	0.127444	0.90005
PA4967	lcl|NC_002516.2_prot_NP_253654.1_4969 [gene=parE] [locus_tag=PA4967] [db_xref=GeneID:879897] [protein=DNA topoisomerase IV subunit B] [protein_id=NP_253654.1] [location=complement(5576028..5577917)] [gbkey=CDS]	-0.204251	0.860863	PA4759	lcl|NC_002516.2_prot_NP_253447.1_4762 [gene=dapB] [locus_tag=PA4759] [db_xref=GeneID:881759] [protein=4-hydroxy-tetrahydrodipicolinate reductase] [protein_id=NP_253447.1] [location=complement(5345086..5345892)] [gbkey=CDS]	-0.102527	0.644359	PA4759	lcl|NC_002516.2_prot_NP_253447.1_4762 [gene=dapB] [locus_tag=PA4759] [db_xref=GeneID:881759] [protein=4-hydroxy-tetrahydrodipicolinate reductase] [protein_id=NP_253447.1] [location=complement(5345086..5345892)] [gbkey=CDS]	-0.0538537	0.226937
PA3746	lcl|NC_002516.2_prot_NP_252435.1_3746 [gene=ffh] [locus_tag=PA3746] [db_xref=GeneID:880310] [protein=signal recognition particle protein Ffh] [protein_id=NP_252435.1] [location=complement(4197169..4198542)] [gbkey=CDS]	-0.202204	1.111	PA1013	lcl|NC_002516.2_prot_NP_249704.1_1011 [gene=purC] [locus_tag=PA1013] [db_xref=GeneID:881642] [protein=phosphoribosylaminoimidazole-succinocarboxamide synthase] [protein_id=NP_249704.1] [location=1096063..1096773] [gbkey=CDS]	0.167358	1.00089	PA1013	lcl|NC_002516.2_prot_NP_249704.1_1011 [gene=purC] [locus_tag=PA1013] [db_xref=GeneID:881642] [protein=phosphoribosylaminoimidazole-succinocarboxamide synthase] [protein_id=NP_249704.1] [location=1096063..1096773] [gbkey=CDS]	-0.13859	0.448535
PA3004	lcl|NC_002516.2_prot_NP_251694.1_3003 [locus_tag=PA3004] [db_xref=GeneID:880215] [protein=S-methyl-5-thioinosine phosphorylase] [protein_id=NP_251694.1] [location=complement(3365007..3365744)] [gbkey=CDS]	-0.200566	0.995851	PA4243	lcl|NC_002516.2_prot_NP_252933.1_4243 [gene=secY] [locus_tag=PA4243] [db_xref=GeneID:881804] [protein=preprotein translocase subunit SecY] [protein_id=NP_252933.1] [location=complement(4757124..4758452)] [gbkey=CDS]	0.267605	1.09312	PA4243	lcl|NC_002516.2_prot_NP_252933.1_4243 [gene=secY] [locus_tag=PA4243] [db_xref=GeneID:881804] [protein=preprotein translocase subunit SecY] [protein_id=NP_252933.1] [location=complement(4757124..4758452)] [gbkey=CDS]	0.438904	1.69648
PA1750	lcl|NC_002516.2_prot_NP_250441.1_1752 [locus_tag=PA1750] [db_xref=GeneID:882053] [protein=phospho-2-dehydro-3-deoxyheptonate aldolase] [protein_id=NP_250441.1] [location=complement(1890739..1891815)] [gbkey=CDS]	-0.199948	2.86738	PA3068	lcl|NC_002516.2_prot_NP_251758.1_3067 [gene=gdhB] [locus_tag=PA3068] [db_xref=GeneID:878664] [protein=NAD-specific glutamate dehydrogenase] [protein_id=NP_251758.1] [location=complement(3436578..3441440)] [gbkey=CDS]	-0.276786	2.13031	PA3068	lcl|NC_002516.2_prot_NP_251758.1_3067 [gene=gdhB] [locus_tag=PA3068] [db_xref=GeneID:878664] [protein=NAD-specific glutamate dehydrogenase] [protein_id=NP_251758.1] [location=complement(3436578..3441440)] [gbkey=CDS]	0.0360565	0.166745
PA3156	lcl|NC_002516.2_prot_NP_251846.1_3154 [gene=wbpD] [locus_tag=PA3156] [db_xref=GeneID:882593] [protein=UDP-2-acetamido-3-amino-2,3-dideoxy-D-glucuronate N-acetyltransferase] [protein_id=NP_251846.1] [location=complement(3540210..3540785)] [gbkey=CDS]	-0.198654	0.596043	PA5253	lcl|NC_002516.2_prot_NP_253940.1_5256 [gene=algP] [locus_tag=PA5253] [db_xref=GeneID:880806] [protein=alginate regulatory protein AlgP] [protein_id=NP_253940.1] [location=complement(5915043..5916101)] [gbkey=CDS]	-0.0930345	0.137186	PA5253	lcl|NC_002516.2_prot_NP_253940.1_5256 [gene=algP] [locus_tag=PA5253] [db_xref=GeneID:880806] [protein=alginate regulatory protein AlgP] [protein_id=NP_253940.1] [location=complement(5915043..5916101)] [gbkey=CDS]	0.189489	0.473744
PA2990	lcl|NC_002516.2_prot_NP_251680.1_2989 [locus_tag=PA2990] [db_xref=GeneID:878678] [protein=phosphodiesterase] [protein_id=NP_251680.1] [location=3348073..3348795] [gbkey=CDS]	-0.198136	0.874849	PA3112	lcl|NC_002516.2_prot_NP_251802.1_3111 [gene=accD] [locus_tag=PA3112] [db_xref=GeneID:877680] [protein=acetyl-CoA carboxylase carboxyltransferase subunit beta] [protein_id=NP_251802.1] [location=complement(3492701..3493573)] [gbkey=CDS]	0.290955	1.86661	PA3112	lcl|NC_002516.2_prot_NP_251802.1_3111 [gene=accD] [locus_tag=PA3112] [db_xref=GeneID:877680] [protein=acetyl-CoA carboxylase carboxyltransferase subunit beta] [protein_id=NP_251802.1] [location=complement(3492701..3493573)] [gbkey=CDS]	0.223106	0.803438
PA3727	lcl|NC_002516.2_prot_NP_252416.1_3726 [locus_tag=PA3727] [db_xref=GeneID:880348] [protein=hypothetical protein] [protein_id=NP_252416.1] [location=complement(4173175..4173867)] [gbkey=CDS]	-0.195376	0.776069	PA4275	lcl|NC_002516.2_prot_NP_252965.1_4275 [gene=nusG] [locus_tag=PA4275] [db_xref=GeneID:881693] [protein=transcription antitermination protein NusG] [protein_id=NP_252965.1] [location=complement(4783228..4783761)] [gbkey=CDS]	0.217985	0.789713	PA4275	lcl|NC_002516.2_prot_NP_252965.1_4275 [gene=nusG] [locus_tag=PA4275] [db_xref=GeneID:881693] [protein=transcription antitermination protein NusG] [protein_id=NP_252965.1] [location=complement(4783228..4783761)] [gbkey=CDS]	-0.198257	0.44918
PA0071	lcl|NC_002516.2_prot_NP_248761.1_72 [locus_tag=PA0071] [db_xref=GeneID:879195] [protein=hypothetical protein] [protein_id=NP_248761.1] [location=complement(83380..85092)] [gbkey=CDS]	-0.195134	0.684411	PA4854	lcl|NC_002516.2_prot_NP_253541.1_4857 [gene=purH] [locus_tag=PA4854] [db_xref=GeneID:880046] [protein=bifunctional phosphoribosylaminoimidazolecarboxamide formyltransferase/IMP cyclohydrolase] [protein_id=NP_253541.1] [location=5449046..5450653] [gbkey=CDS	0.136953	1.26829	PA4854	lcl|NC_002516.2_prot_NP_253541.1_4857 [gene=purH] [locus_tag=PA4854] [db_xref=GeneID:880046] [protein=bifunctional phosphoribosylaminoimidazolecarboxamide formyltransferase/IMP cyclohydrolase] [protein_id=NP_253541.1] [location=5449046..5450653] [gbkey=CDS	0.0823101	0.371444
PA4493	lcl|NC_002516.2_prot_NP_253183.1_4494 [gene=roxR] [locus_tag=PA4493] [db_xref=GeneID:881056] [protein=DNA-binding response regulator RoxR] [protein_id=NP_253183.1] [location=complement(5028394..5028954)] [gbkey=CDS]	-0.192725	0.629717	PA4426	lcl|NC_002516.2_prot_NP_253116.1_4427 [locus_tag=PA4426] [db_xref=GeneID:881225] [protein=hypothetical protein] [protein_id=NP_253116.1] [location=4960516..4961094] [gbkey=CDS]	0.0513212	0.127744	PA4426	lcl|NC_002516.2_prot_NP_253116.1_4427 [locus_tag=PA4426] [db_xref=GeneID:881225] [protein=hypothetical protein] [protein_id=NP_253116.1] [location=4960516..4961094] [gbkey=CDS]	0.566569	1.72193
PA0579	lcl|NC_002516.2_prot_NP_249270.1_581 [gene=rpsU] [locus_tag=PA0579] [db_xref=GeneID:880307] [protein=30S ribosomal protein S21] [protein_id=NP_249270.1] [location=complement(638900..639115)] [gbkey=CDS]	-0.192681	0.62019	PA4414	lcl|NC_002516.2_prot_NP_253104.1_4415 [gene=murD] [locus_tag=PA4414] [db_xref=GeneID:881268] [protein=UDP-N-acetylmuramoyl-L-alanyl-D-glutamate synthetase] [protein_id=NP_253104.1] [location=complement(4947330..4948676)] [gbkey=CDS]	0.0581174	0.367218	PA4414	lcl|NC_002516.2_prot_NP_253104.1_4415 [gene=murD] [locus_tag=PA4414] [db_xref=GeneID:881268] [protein=UDP-N-acetylmuramoyl-L-alanyl-D-glutamate synthetase] [protein_id=NP_253104.1] [location=complement(4947330..4948676)] [gbkey=CDS]	0.180362	0.987795
PA0317	lcl|NC_002516.2_prot_NP_249008.1_318 [locus_tag=PA0317] [db_xref=GeneID:878323] [protein=hypothetical protein] [protein_id=NP_249008.1] [location=356681..358075] [gbkey=CDS]	-0.192443	0.934974	PA3999	lcl|NC_002516.2_prot_NP_252688.1_4000 [gene=dacC] [locus_tag=PA3999] [db_xref=GeneID:878956] [protein=D-ala-D-ala-carboxypeptidase] [protein_id=NP_252688.1] [location=complement(4478979..4480139)] [gbkey=CDS]	0.0538578	0.331975	PA3999	lcl|NC_002516.2_prot_NP_252688.1_4000 [gene=dacC] [locus_tag=PA3999] [db_xref=GeneID:878956] [protein=D-ala-D-ala-carboxypeptidase] [protein_id=NP_252688.1] [location=complement(4478979..4480139)] [gbkey=CDS]	0.0489291	0.153962
PA1757	lcl|NC_002516.2_prot_NP_250448.1_1759 [gene=thrH] [locus_tag=PA1757] [db_xref=GeneID:877969] [protein=phosphoserine phosphatase] [protein_id=NP_250448.1] [location=1896630..1897247] [gbkey=CDS]	-0.189754	0.788137	PA3637	lcl|NC_002516.2_prot_NP_252327.1_3636 [gene=pyrG] [locus_tag=PA3637] [db_xref=GeneID:880546] [protein=CTP synthetase] [protein_id=NP_252327.1] [location=complement(4070860..4072488)] [gbkey=CDS]	-0.116935	0.651865	PA3637	lcl|NC_002516.2_prot_NP_252327.1_3636 [gene=pyrG] [locus_tag=PA3637] [db_xref=GeneID:880546] [protein=CTP synthetase] [protein_id=NP_252327.1] [location=complement(4070860..4072488)] [gbkey=CDS]	-0.256004	1.03779
PA4793	lcl|NC_002516.2_prot_NP_253481.1_4796 [locus_tag=PA4793] [db_xref=GeneID:880439] [protein=hypothetical protein] [protein_id=NP_253481.1] [location=5380580..5381143] [gbkey=CDS]	-0.189413	1.16313	PA1794	lcl|NC_002516.2_prot_NP_250485.1_1796 [gene=glnS] [locus_tag=PA1794] [db_xref=GeneID:878828] [protein=glutamine--tRNA ligase] [protein_id=NP_250485.1] [location=1943067..1944737] [gbkey=CDS]	0.16179	1.9903	PA1794	lcl|NC_002516.2_prot_NP_250485.1_1796 [gene=glnS] [locus_tag=PA1794] [db_xref=GeneID:878828] [protein=glutamine--tRNA ligase] [protein_id=NP_250485.1] [location=1943067..1944737] [gbkey=CDS]	0.193586	1.96221
PA3299	lcl|NC_002516.2_prot_NP_251989.1_3295 [gene=fadD1] [locus_tag=PA3299] [db_xref=GeneID:882462] [protein=long-chain-fatty-acid--CoA ligase] [protein_id=NP_251989.1] [location=complement(3695511..3697199)] [gbkey=CDS]	-0.189143	0.648004	PA2739	lcl|NC_002516.2_prot_NP_251429.1_2733 [gene=pheT] [locus_tag=PA2739] [db_xref=GeneID:882969] [protein=phenylalanine--tRNA ligase subunit beta] [protein_id=NP_251429.1] [location=complement(3100116..3102494)] [gbkey=CDS]	-0.145342	1.59553	PA2739	lcl|NC_002516.2_prot_NP_251429.1_2733 [gene=pheT] [locus_tag=PA2739] [db_xref=GeneID:882969] [protein=phenylalanine--tRNA ligase subunit beta] [protein_id=NP_251429.1] [location=complement(3100116..3102494)] [gbkey=CDS]	0.147284	1.85334
PA5253	lcl|NC_002516.2_prot_NP_253940.1_5256 [gene=algP] [locus_tag=PA5253] [db_xref=GeneID:880806] [protein=alginate regulatory protein AlgP] [protein_id=NP_253940.1] [location=complement(5915043..5916101)] [gbkey=CDS]	-0.189055	0.461863	PA2950	lcl|NC_002516.2_prot_NP_251640.1_2949 [locus_tag=PA2950] [db_xref=GeneID:882931] [protein=reductase] [protein_id=NP_251640.1] [location=complement(3309411..3310607)] [gbkey=CDS]	0.22236	1.08408	PA2950	lcl|NC_002516.2_prot_NP_251640.1_2949 [locus_tag=PA2950] [db_xref=GeneID:882931] [protein=reductase] [protein_id=NP_251640.1] [location=complement(3309411..3310607)] [gbkey=CDS]	-0.0614454	0.492633
PA3166	lcl|NC_002516.2_prot_NP_251856.1_3163 [gene=pheA] [locus_tag=PA3166] [db_xref=GeneID:882699] [protein=bifunctional chorismate mutase/prephenate dehydratase] [protein_id=NP_251856.1] [location=complement(3554157..3555254)] [gbkey=CDS]	-0.188697	0.450603	PA3988	lcl|NC_002516.2_prot_NP_252677.1_3990 [locus_tag=PA3988] [db_xref=GeneID:878911] [protein=hypothetical protein] [protein_id=NP_252677.1] [location=4469613..4470236] [gbkey=CDS]	-0.151598	1.40399	PA3988	lcl|NC_002516.2_prot_NP_252677.1_3990 [locus_tag=PA3988] [db_xref=GeneID:878911] [protein=hypothetical protein] [protein_id=NP_252677.1] [location=4469613..4470236] [gbkey=CDS]	0.305719	3.0691
PA4542	lcl|NC_002516.2_prot_NP_253232.1_4542 [gene=clpB] [locus_tag=PA4542] [db_xref=GeneID:879457] [protein=chaperone protein ClpB] [protein_id=NP_253232.1] [location=complement(5087408..5089972)] [gbkey=CDS]	-0.18858	2.41043	PA5239	lcl|NC_002516.2_prot_NP_253926.1_5241 [gene=rho] [locus_tag=PA5239] [db_xref=GeneID:880855] [protein=transcription termination factor Rho] [protein_id=NP_253926.1] [location=complement(5898865..5900124)] [gbkey=CDS]	0.125284	0.976837	PA5239	lcl|NC_002516.2_prot_NP_253926.1_5241 [gene=rho] [locus_tag=PA5239] [db_xref=GeneID:880855] [protein=transcription termination factor Rho] [protein_id=NP_253926.1] [location=complement(5898865..5900124)] [gbkey=CDS]	0.0225375	0.24361
PA0373	lcl|NC_002516.2_prot_NP_249064.1_374 [gene=ftsY] [locus_tag=PA0373] [db_xref=GeneID:883018] [protein=signal recognition particle receptor FtsY] [protein_id=NP_249064.1] [location=417527..418894] [gbkey=CDS]	-0.188263	1.50744	PA5128	lcl|NC_002516.2_prot_NP_253815.1_5129 [gene=secB] [locus_tag=PA5128] [db_xref=GeneID:878569] [protein=preprotein translocase subunit SecB] [protein_id=NP_253815.1] [location=complement(5776606..5777097)] [gbkey=CDS]	0.255503	0.638227	PA5128	lcl|NC_002516.2_prot_NP_253815.1_5129 [gene=secB] [locus_tag=PA5128] [db_xref=GeneID:878569] [protein=preprotein translocase subunit SecB] [protein_id=NP_253815.1] [location=complement(5776606..5777097)] [gbkey=CDS]	0.107335	0.510268
PA1551	lcl|NC_002516.2_prot_NP_250242.1_1551 [locus_tag=PA1551] [db_xref=GeneID:883008] [protein=ferredoxin] [protein_id=NP_250242.1] [location=complement(1687924..1689339)] [gbkey=CDS]	-0.188109	0.582802	PA1584	lcl|NC_002516.2_prot_NP_250275.1_1585 [gene=sdhB] [locus_tag=PA1584] [db_xref=GeneID:882034] [protein=succinate dehydrogenase iron-sulfur subunit] [protein_id=NP_250275.1] [location=1723280..1723987] [gbkey=CDS]	0.49962	1.9656	PA1584	lcl|NC_002516.2_prot_NP_250275.1_1585 [gene=sdhB] [locus_tag=PA1584] [db_xref=GeneID:882034] [protein=succinate dehydrogenase iron-sulfur subunit] [protein_id=NP_250275.1] [location=1723280..1723987] [gbkey=CDS]	0.304055	0.862708
PA0402	lcl|NC_002516.2_prot_NP_249093.1_403 [gene=pyrB] [locus_tag=PA0402] [db_xref=GeneID:878267] [protein=aspartate carbamoyltransferase] [protein_id=NP_249093.1] [location=complement(444687..445691)] [gbkey=CDS]	-0.186905	0.595712	PA3987	lcl|NC_002516.2_prot_NP_252676.1_3989 [gene=leuS] [locus_tag=PA3987] [db_xref=GeneID:878925] [protein=leucine--tRNA ligase] [protein_id=NP_252676.1] [location=4466925..4469546] [gbkey=CDS]	0.087141	0.457897	PA3987	lcl|NC_002516.2_prot_NP_252676.1_3989 [gene=leuS] [locus_tag=PA3987] [db_xref=GeneID:878925] [protein=leucine--tRNA ligase] [protein_id=NP_252676.1] [location=4466925..4469546] [gbkey=CDS]	0.0887324	0.646609
PA4477	lcl|NC_002516.2_prot_NP_253167.1_4478 [gene=cafA] [locus_tag=PA4477] [db_xref=GeneID:881046] [protein=cytoplasmic axial filament protein] [protein_id=NP_253167.1] [location=complement(5008643..5010100)] [gbkey=CDS]	-0.186475	1.95897	PA5049	lcl|NC_002516.2_prot_NP_253736.1_5051 [gene=rpmE] [locus_tag=PA5049] [db_xref=GeneID:881149] [protein=50S ribosomal protein L31] [protein_id=NP_253736.1] [location=complement(5687105..5687320)] [gbkey=CDS]	0.515092	1.18935	PA5049	lcl|NC_002516.2_prot_NP_253736.1_5051 [gene=rpmE] [locus_tag=PA5049] [db_xref=GeneID:881149] [protein=50S ribosomal protein L31] [protein_id=NP_253736.1] [location=complement(5687105..5687320)] [gbkey=CDS]	-0.65607	1.25778
PA4632	lcl|NC_002516.2_prot_NP_253322.1_4632 [locus_tag=PA4632] [db_xref=GeneID:881207] [protein=hypothetical protein] [protein_id=NP_253322.1] [location=complement(5199503..5200324)] [gbkey=CDS]	-0.186127	0.887091	PA4609	lcl|NC_002516.2_prot_NP_253299.1_4609 [gene=radA] [locus_tag=PA4609] [db_xref=GeneID:881107] [protein=DNA repair protein RadA] [protein_id=NP_253299.1] [location=complement(5167284..5168645)] [gbkey=CDS]	-0.0210326	0.0559589	PA4609	lcl|NC_002516.2_prot_NP_253299.1_4609 [gene=radA] [locus_tag=PA4609] [db_xref=GeneID:881107] [protein=DNA repair protein RadA] [protein_id=NP_253299.1] [location=complement(5167284..5168645)] [gbkey=CDS]	0.302972	1.40193
PA0782	lcl|NC_002516.2_prot_NP_249473.1_782 [gene=putA] [locus_tag=PA0782] [db_xref=GeneID:878503] [protein=bifunctional proline dehydrogenase/pyrroline-5-carboxylate dehydrogenase] [protein_id=NP_249473.1] [location=851783..854965] [gbkey=CDS]	-0.186036	1.77996	PA4756	lcl|NC_002516.2_prot_NP_253444.1_4759 [gene=carB] [locus_tag=PA4756] [db_xref=GeneID:881743] [protein=carbamoyl phosphate synthase large subunit] [protein_id=NP_253444.1] [location=complement(5339864..5343085)] [gbkey=CDS]	0.13599	1.7164	PA4756	lcl|NC_002516.2_prot_NP_253444.1_4759 [gene=carB] [locus_tag=PA4756] [db_xref=GeneID:881743] [protein=carbamoyl phosphate synthase large subunit] [protein_id=NP_253444.1] [location=complement(5339864..5343085)] [gbkey=CDS]	0.150458	1.33175
PA0901	lcl|NC_002516.2_prot_NP_249592.1_901 [gene=aruE] [locus_tag=PA0901] [db_xref=GeneID:878165] [protein=succinylglutamate desuccinylase] [protein_id=NP_249592.1] [location=984549..985547] [gbkey=CDS]	-0.184893	1.01498	PA0158	lcl|NC_002516.2_prot_NP_248848.1_159 [locus_tag=PA0158] [db_xref=GeneID:882140] [protein=resistance-nodulation-cell division (RND) efflux transporter] [protein_id=NP_248848.1] [location=179522..182569] [gbkey=CDS]	-0.160173	0.523716	PA0158	lcl|NC_002516.2_prot_NP_248848.1_159 [locus_tag=PA0158] [db_xref=GeneID:882140] [protein=resistance-nodulation-cell division (RND) efflux transporter] [protein_id=NP_248848.1] [location=179522..182569] [gbkey=CDS]	0.615909	1.69555
PA0407	lcl|NC_002516.2_prot_NP_249098.1_408 [gene=gshB] [locus_tag=PA0407] [db_xref=GeneID:878223] [protein=glutathione synthetase] [protein_id=NP_249098.1] [location=complement(448431..449384)] [gbkey=CDS]	-0.184504	0.483689	PA0961	lcl|NC_002516.2_prot_NP_249652.2_962 [locus_tag=PA0961] [db_xref=GeneID:882013] [protein=cold-shock protein] [protein_id=NP_249652.2] [location=complement(1046720..1047334)] [gbkey=CDS]	0.478487	0.940753	PA0961	lcl|NC_002516.2_prot_NP_249652.2_962 [locus_tag=PA0961] [db_xref=GeneID:882013] [protein=cold-shock protein] [protein_id=NP_249652.2] [location=complement(1046720..1047334)] [gbkey=CDS]	0.651626	2.83361
PA3257	lcl|NC_002516.2_prot_NP_251947.1_3253 [gene=prc] [locus_tag=PA3257] [db_xref=GeneID:882420] [protein=tail-specific protease] [protein_id=NP_251947.1] [location=3642964..3645060] [gbkey=CDS]	-0.184453	0.703539	PA0426	lcl|NC_002516.2_prot_NP_249117.1_427 [gene=mexB] [locus_tag=PA0426] [db_xref=GeneID:877852] [protein=multidrug resistance protein MexB] [protein_id=NP_249117.1] [location=473191..476331] [gbkey=CDS]	-0.386633	2.413	PA0426	lcl|NC_002516.2_prot_NP_249117.1_427 [gene=mexB] [locus_tag=PA0426] [db_xref=GeneID:877852] [protein=multidrug resistance protein MexB] [protein_id=NP_249117.1] [location=473191..476331] [gbkey=CDS]	-0.0424004	0.247005
PA3708	lcl|NC_002516.2_prot_NP_252397.1_3707 [gene=wspA] [locus_tag=PA3708] [db_xref=GeneID:880409] [protein=chemotaxis transducer] [protein_id=NP_252397.1] [location=complement(4150716..4152344)] [gbkey=CDS]	-0.184141	0.849406	PA1554	lcl|NC_002516.2_prot_NP_250245.1_1555 [gene=ccoN1] [locus_tag=PA1554] [db_xref=GeneID:883001] [protein=cbb3-type cytochrome C oxidase subunit I] [protein_id=NP_250245.1] [location=complement(1691327..1692754)] [gbkey=CDS]	0.112006	1.22258	PA1554	lcl|NC_002516.2_prot_NP_250245.1_1555 [gene=ccoN1] [locus_tag=PA1554] [db_xref=GeneID:883001] [protein=cbb3-type cytochrome C oxidase subunit I] [protein_id=NP_250245.1] [location=complement(1691327..1692754)] [gbkey=CDS]	-0.00994558	0.0388662
PA2197	lcl|NC_002516.2_prot_NP_250887.1_2200 [locus_tag=PA2197] [db_xref=GeneID:879292] [protein=hypothetical protein] [protein_id=NP_250887.1] [location=2416376..2417413] [gbkey=CDS]	-0.183879	1.98284	PA1610	lcl|NC_002516.2_prot_NP_250301.1_1611 [gene=fabA] [locus_tag=PA1610] [db_xref=GeneID:881984] [protein=3-hydroxydecanoyl-ACP dehydratase] [protein_id=NP_250301.1] [location=complement(1752903..1753418)] [gbkey=CDS]	0.171968	0.468812	PA1610	lcl|NC_002516.2_prot_NP_250301.1_1611 [gene=fabA] [locus_tag=PA1610] [db_xref=GeneID:881984] [protein=3-hydroxydecanoyl-ACP dehydratase] [protein_id=NP_250301.1] [location=complement(1752903..1753418)] [gbkey=CDS]	-0.178405	0.574193
PA5076	lcl|NC_002516.2_prot_NP_253763.1_5078 [locus_tag=PA5076] [db_xref=GeneID:879765] [protein=ABC transporter] [protein_id=NP_253763.1] [location=complement(5713232..5714032)] [gbkey=CDS]	-0.183518	0.730467	PA4329	lcl|NC_002516.2_prot_NP_253019.1_4330 [gene=pykA] [locus_tag=PA4329] [db_xref=GeneID:881516] [protein=pyruvate kinase] [protein_id=NP_253019.1] [location=4856960..4858411] [gbkey=CDS]	-0.0535814	0.58535	PA4329	lcl|NC_002516.2_prot_NP_253019.1_4330 [gene=pykA] [locus_tag=PA4329] [db_xref=GeneID:881516] [protein=pyruvate kinase] [protein_id=NP_253019.1] [location=4856960..4858411] [gbkey=CDS]	0.21916	2.23294
PA0372	lcl|NC_002516.2_prot_NP_249063.1_373 [locus_tag=PA0372] [db_xref=GeneID:883000] [protein=zinc protease] [protein_id=NP_249063.1] [location=complement(416009..417406)] [gbkey=CDS]	-0.182897	0.528633	PA0956	lcl|NC_002516.2_prot_NP_249647.1_957 [gene=proS] [locus_tag=PA0956] [db_xref=GeneID:879563] [protein=proline--tRNA ligase] [protein_id=NP_249647.1] [location=complement(1041689..1043404)] [gbkey=CDS]	0.16788	1.67596	PA0956	lcl|NC_002516.2_prot_NP_249647.1_957 [gene=proS] [locus_tag=PA0956] [db_xref=GeneID:879563] [protein=proline--tRNA ligase] [protein_id=NP_249647.1] [location=complement(1041689..1043404)] [gbkey=CDS]	0.172739	1.94853
PA0449	lcl|NC_002516.2_prot_NP_249140.1_450 [locus_tag=PA0449] [db_xref=GeneID:881113] [protein=acyl-CoA thioesterase] [protein_id=NP_249140.1] [location=505047..505586] [gbkey=CDS]	-0.18264	1.64225	PA5013	lcl|NC_002516.2_prot_NP_253700.1_5015 [gene=ilvE] [locus_tag=PA5013] [db_xref=GeneID:881423] [protein=branched-chain amino acid aminotransferase] [protein_id=NP_253700.1] [location=complement(5631947..5632870)] [gbkey=CDS]	-0.108975	0.280175	PA5013	lcl|NC_002516.2_prot_NP_253700.1_5015 [gene=ilvE] [locus_tag=PA5013] [db_xref=GeneID:881423] [protein=branched-chain amino acid aminotransferase] [protein_id=NP_253700.1] [location=complement(5631947..5632870)] [gbkey=CDS]	-0.0224165	0.0498136
PA4547	lcl|NC_002516.2_prot_NP_253237.1_4547 [gene=pilR] [locus_tag=PA4547] [db_xref=GeneID:877622] [protein=two-component response regulator PilR] [protein_id=NP_253237.1] [location=5094985..5096322] [gbkey=CDS]	-0.182165	1.14181	PA0004	lcl|NC_002516.2_prot_NP_064724.1_4 [gene=gyrB] [locus_tag=PA0004] [db_xref=GeneID:879230] [protein=DNA gyrase subunit B] [protein_id=NP_064724.1] [location=4275..6695] [gbkey=CDS]	0.00687191	0.0762926	PA0004	lcl|NC_002516.2_prot_NP_064724.1_4 [gene=gyrB] [locus_tag=PA0004] [db_xref=GeneID:879230] [protein=DNA gyrase subunit B] [protein_id=NP_064724.1] [location=4275..6695] [gbkey=CDS]	0.0710831	0.333531
PA1048	lcl|NC_002516.2_prot_NP_249739.1_1046 [locus_tag=PA1048] [db_xref=GeneID:881433] [protein=hypothetical protein] [protein_id=NP_249739.1] [location=1135408..1136289] [gbkey=CDS]	-0.181459	0.536357	PA3179	lcl|NC_002516.2_prot_NP_251869.1_3176 [locus_tag=PA3179] [db_xref=GeneID:882705] [protein=ribosomal large subunit pseudouridine synthase B] [protein_id=NP_251869.1] [location=complement(3569106..3570266)] [gbkey=CDS]	0.222438	0.462873	PA3179	lcl|NC_002516.2_prot_NP_251869.1_3176 [locus_tag=PA3179] [db_xref=GeneID:882705] [protein=ribosomal large subunit pseudouridine synthase B] [protein_id=NP_251869.1] [location=complement(3569106..3570266)] [gbkey=CDS]	0.527963	1.93872
PA1207	lcl|NC_002516.2_prot_NP_249898.1_1206 [gene=kefB] [locus_tag=PA1207] [db_xref=GeneID:881881] [protein=glutathione-regulated potassium-efflux system protein KefB] [protein_id=NP_249898.1] [location=1306059..1307900] [gbkey=CDS]	-0.180775	1.21136	PA4749	lcl|NC_002516.2_prot_NP_253437.1_4752 [gene=glmM] [locus_tag=PA4749] [db_xref=GeneID:881713] [protein=phosphoglucosamine mutase] [protein_id=NP_253437.1] [location=complement(5333567..5334904)] [gbkey=CDS]	0.0631138	0.698889	PA4749	lcl|NC_002516.2_prot_NP_253437.1_4752 [gene=glmM] [locus_tag=PA4749] [db_xref=GeneID:881713] [protein=phosphoglucosamine mutase] [protein_id=NP_253437.1] [location=complement(5333567..5334904)] [gbkey=CDS]	0.240228	1.02636
PA4553	lcl|NC_002516.2_prot_NP_253243.1_4553 [gene=pilX] [locus_tag=PA4553] [db_xref=GeneID:877858] [protein=type 4 fimbrial biogenesis protein PilX] [protein_id=NP_253243.1] [location=5100084..5100671] [gbkey=CDS]	-0.180461	1.05481	PA4973	lcl|NC_002516.2_prot_NP_253660.1_4975 [gene=thiC] [locus_tag=PA4973] [db_xref=GeneID:879702] [protein=thiamine biosynthesis protein ThiC] [protein_id=NP_253660.1] [location=complement(5581762..5583645)] [gbkey=CDS]	-0.181622	1.03031	PA4973	lcl|NC_002516.2_prot_NP_253660.1_4975 [gene=thiC] [locus_tag=PA4973] [db_xref=GeneID:879702] [protein=thiamine biosynthesis protein ThiC] [protein_id=NP_253660.1] [location=complement(5581762..5583645)] [gbkey=CDS]	0.0852262	0.500022
PA3471	lcl|NC_002516.2_prot_NP_252161.1_3470 [locus_tag=PA3471] [db_xref=GeneID:879925] [protein=NAD-dependent malic enzyme] [protein_id=NP_252161.1] [location=complement(3883560..3885254)] [gbkey=CDS]	-0.180308	0.532049	PA0084	lcl|NC_002516.2_prot_NP_248774.1_85 [locus_tag=PA0084] [db_xref=GeneID:879464] [protein=hypothetical protein] [protein_id=NP_248774.1] [location=101778..103274] [gbkey=CDS]	-0.26333	1.4902	PA0084	lcl|NC_002516.2_prot_NP_248774.1_85 [locus_tag=PA0084] [db_xref=GeneID:879464] [protein=hypothetical protein] [protein_id=NP_248774.1] [location=101778..103274] [gbkey=CDS]	-0.544179	2.26991
PA4462	lcl|NC_002516.2_prot_NP_253152.1_4463 [gene=rpoN] [locus_tag=PA4462] [db_xref=GeneID:881022] [protein=RNA polymerase factor sigma-54] [protein_id=NP_253152.1] [location=4992870..4994363] [gbkey=CDS]	-0.179582	0.692985	PA4941	lcl|NC_002516.2_prot_NP_253628.1_4943 [gene=hflC] [locus_tag=PA4941] [db_xref=GeneID:878721] [protein=protease subunit HflC] [protein_id=NP_253628.1] [location=complement(5544917..5545786)] [gbkey=CDS]	-0.0189827	0.0437292	PA4941	lcl|NC_002516.2_prot_NP_253628.1_4943 [gene=hflC] [locus_tag=PA4941] [db_xref=GeneID:878721] [protein=protease subunit HflC] [protein_id=NP_253628.1] [location=complement(5544917..5545786)] [gbkey=CDS]	0.276495	1.1929
PA4726	lcl|NC_002516.2_prot_NP_253414.1_4729 [gene=cbrB] [locus_tag=PA4726] [db_xref=GeneID:881609] [protein=two-component response regulator CbrB] [protein_id=NP_253414.1] [location=5306989..5308425] [gbkey=CDS]	-0.179313	1.16261	PA3729	lcl|NC_002516.2_prot_NP_252418.1_3728 [locus_tag=PA3729] [db_xref=GeneID:880398] [protein=hypothetical protein] [protein_id=NP_252418.1] [location=complement(4179276..4181342)] [gbkey=CDS]	-0.361793	3.7728	PA3729	lcl|NC_002516.2_prot_NP_252418.1_3728 [locus_tag=PA3729] [db_xref=GeneID:880398] [protein=hypothetical protein] [protein_id=NP_252418.1] [location=complement(4179276..4181342)] [gbkey=CDS]	0.0130618	0.0611485
PA5365	lcl|NC_002516.2_prot_NP_254052.1_5368 [gene=phoU] [locus_tag=PA5365] [db_xref=GeneID:881627] [protein=phosphate uptake regulatory protein PhoU] [protein_id=NP_254052.1] [location=complement(6032387..6033115)] [gbkey=CDS]	-0.178837	0.951537	PA4639	lcl|NC_002516.2_prot_NP_253329.1_4641 [locus_tag=PA4639] [db_xref=GeneID:881239] [protein=hypothetical protein] [protein_id=NP_253329.1] [location=complement(5207035..5207622)] [gbkey=CDS]	0.362869	1.25046	PA4639	lcl|NC_002516.2_prot_NP_253329.1_4641 [locus_tag=PA4639] [db_xref=GeneID:881239] [protein=hypothetical protein] [protein_id=NP_253329.1] [location=complement(5207035..5207622)] [gbkey=CDS]	0.629881	3.3054
PA1581	lcl|NC_002516.2_prot_NP_250272.1_1582 [gene=sdhC] [locus_tag=PA1581] [db_xref=GeneID:881880] [protein=succinate dehydrogenase subunit C] [protein_id=NP_250272.1] [location=1720744..1721130] [gbkey=CDS]	-0.178255	0.527994	PA3834	lcl|NC_002516.2_prot_NP_252523.1_3834 [gene=valS] [locus_tag=PA3834] [db_xref=GeneID:879905] [protein=valine--tRNA ligase] [protein_id=NP_252523.1] [location=4291356..4294208] [gbkey=CDS]	0.0529252	0.443513	PA3834	lcl|NC_002516.2_prot_NP_252523.1_3834 [gene=valS] [locus_tag=PA3834] [db_xref=GeneID:879905] [protein=valine--tRNA ligase] [protein_id=NP_252523.1] [location=4291356..4294208] [gbkey=CDS]	0.158054	1.21914
PA2290	lcl|NC_002516.2_prot_NP_250980.1_2292 [gene=gcd] [locus_tag=PA2290] [db_xref=GeneID:877639] [protein=glucose dehydrogenase] [protein_id=NP_250980.1] [location=complement(2518693..2521104)] [gbkey=CDS]	-0.17823	0.926875	PA3821	lcl|NC_002516.2_prot_NP_252510.1_3821 [gene=secD] [locus_tag=PA3821] [db_xref=GeneID:878279] [protein=preprotein translocase subunit SecD] [protein_id=NP_252510.1] [location=complement(4277085..4278947)] [gbkey=CDS]	-0.171373	0.953388	PA3821	lcl|NC_002516.2_prot_NP_252510.1_3821 [gene=secD] [locus_tag=PA3821] [db_xref=GeneID:878279] [protein=preprotein translocase subunit SecD] [protein_id=NP_252510.1] [location=complement(4277085..4278947)] [gbkey=CDS]	0.355702	2.68265
PA3134	lcl|NC_002516.2_prot_NP_251824.1_3133 [gene=gltX] [locus_tag=PA3134] [db_xref=GeneID:882647] [protein=glutamate--tRNA ligase] [protein_id=NP_251824.1] [location=complement(3515416..3516900)] [gbkey=CDS]	-0.177278	0.416486	PA5060	lcl|NC_002516.2_prot_NP_253747.1_5062 [gene=phaF] [locus_tag=PA5060] [db_xref=GeneID:881187] [protein=polyhydroxyalkanoate synthesis protein PhaF] [protein_id=NP_253747.1] [location=complement(5700758..5701687)] [gbkey=CDS]	-0.318552	0.54643	PA5060	lcl|NC_002516.2_prot_NP_253747.1_5062 [gene=phaF] [locus_tag=PA5060] [db_xref=GeneID:881187] [protein=polyhydroxyalkanoate synthesis protein PhaF] [protein_id=NP_253747.1] [location=complement(5700758..5701687)] [gbkey=CDS]	0.275341	0.833243
PA5143	lcl|NC_002516.2_prot_NP_253830.1_5144 [gene=hisB] [locus_tag=PA5143] [db_xref=GeneID:878789] [protein=imidazoleglycerol-phosphate dehydratase] [protein_id=NP_253830.1] [location=complement(5791083..5791676)] [gbkey=CDS]	-0.17725	0.649544	PA0903	lcl|NC_002516.2_prot_NP_249594.1_903 [gene=alaS] [locus_tag=PA0903] [db_xref=GeneID:878299] [protein=alanine--tRNA ligase] [protein_id=NP_249594.1] [location=986818..989442] [gbkey=CDS]	0.00168085	0.0130337	PA0903	lcl|NC_002516.2_prot_NP_249594.1_903 [gene=alaS] [locus_tag=PA0903] [db_xref=GeneID:878299] [protein=alanine--tRNA ligase] [protein_id=NP_249594.1] [location=986818..989442] [gbkey=CDS]	0.00416492	0.0164087
PA0779	lcl|NC_002516.2_prot_NP_249470.1_779 [locus_tag=PA0779] [db_xref=GeneID:877837] [protein=ATP-dependent protease] [protein_id=NP_249470.1] [location=complement(845793..848192)] [gbkey=CDS]	-0.176925	1.15567	PA3666	lcl|NC_002516.2_prot_NP_252356.1_3665 [gene=dapD] [locus_tag=PA3666] [db_xref=GeneID:880584] [protein=2,3,4,5-tetrahydropyridine-2,6-dicarboxylate N-succinyltransferase] [protein_id=NP_252356.1] [location=4104745..4105779] [gbkey=CDS]	-0.200479	1.03684	PA3666	lcl|NC_002516.2_prot_NP_252356.1_3665 [gene=dapD] [locus_tag=PA3666] [db_xref=GeneID:880584] [protein=2,3,4,5-tetrahydropyridine-2,6-dicarboxylate N-succinyltransferase] [protein_id=NP_252356.1] [location=4104745..4105779] [gbkey=CDS]	-0.0961922	0.192291
PA0102	lcl|NC_002516.2_prot_NP_248792.1_103 [locus_tag=PA0102] [db_xref=GeneID:880767] [protein=carbonic anhydrase] [protein_id=NP_248792.1] [location=123871..124599] [gbkey=CDS]	-0.176162	0.634793	PA3244	lcl|NC_002516.2_prot_NP_251934.1_3240 [gene=minD] [locus_tag=PA3244] [db_xref=GeneID:882407] [protein=cell division inhibitor MinD] [protein_id=NP_251934.1] [location=3631618..3632433] [gbkey=CDS]	-0.0385508	0.139394	PA3244	lcl|NC_002516.2_prot_NP_251934.1_3240 [gene=minD] [locus_tag=PA3244] [db_xref=GeneID:882407] [protein=cell division inhibitor MinD] [protein_id=NP_251934.1] [location=3631618..3632433] [gbkey=CDS]	-0.0373704	0.171168
PA2812	lcl|NC_002516.2_prot_NP_251502.1_2812 [locus_tag=PA2812] [db_xref=GeneID:880277] [protein=ABC transporter ATP-binding protein] [protein_id=NP_251502.1] [location=complement(3165539..3166471)] [gbkey=CDS]	-0.176122	1.50034	PA2642	lcl|NC_002516.2_prot_NP_251332.1_2640 [gene=nuoG] [locus_tag=PA2642] [db_xref=GeneID:882349] [protein=NADH-quinone oxidoreductase subunit G] [protein_id=NP_251332.1] [location=2987721..2990438] [gbkey=CDS]	0.168978	1.40713	PA2642	lcl|NC_002516.2_prot_NP_251332.1_2640 [gene=nuoG] [locus_tag=PA2642] [db_xref=GeneID:882349] [protein=NADH-quinone oxidoreductase subunit G] [protein_id=NP_251332.1] [location=2987721..2990438] [gbkey=CDS]	0.0135206	0.0589423
PA2320	lcl|NC_002516.2_prot_NP_251010.1_2322 [gene=gntR] [locus_tag=PA2320] [db_xref=GeneID:883124] [protein=GntR family transcriptional regulator] [protein_id=NP_251010.1] [location=complement(2558918..2559949)] [gbkey=CDS]	-0.175759	0.759506	PA4407	lcl|NC_002516.2_prot_NP_253097.1_4408 [gene=ftsZ] [locus_tag=PA4407] [db_xref=GeneID:881296] [protein=cell division protein FtsZ] [protein_id=NP_253097.1] [location=complement(4939300..4940484)] [gbkey=CDS]	0.173223	0.88413	PA4407	lcl|NC_002516.2_prot_NP_253097.1_4408 [gene=ftsZ] [locus_tag=PA4407] [db_xref=GeneID:881296] [protein=cell division protein FtsZ] [protein_id=NP_253097.1] [location=complement(4939300..4940484)] [gbkey=CDS]	-0.106729	0.592229
PA3001	lcl|NC_002516.2_prot_NP_251691.1_3000 [locus_tag=PA3001] [db_xref=GeneID:880414] [protein=glyceraldehyde-3-phosphate dehydrogenase] [protein_id=NP_251691.1] [location=complement(3359269..3360654)] [gbkey=CDS]	-0.175447	1.21611	PA5174	lcl|NC_002516.2_prot_NP_253861.1_5175 [locus_tag=PA5174] [db_xref=GeneID:881783] [protein=beta-ketoacyl synthase] [protein_id=NP_253861.1] [location=5826135..5828039] [gbkey=CDS]	0.100546	4.36414	PA5174	lcl|NC_002516.2_prot_NP_253861.1_5175 [locus_tag=PA5174] [db_xref=GeneID:881783] [protein=beta-ketoacyl synthase] [protein_id=NP_253861.1] [location=5826135..5828039] [gbkey=CDS]	0.219902	1.70009
PA0555	lcl|NC_002516.2_prot_NP_249246.1_557 [gene=fda] [locus_tag=PA0555] [db_xref=GeneID:880792] [protein=fructose-1,6-bisphosphate aldolase] [protein_id=NP_249246.1] [location=613338..614402] [gbkey=CDS]	-0.174699	0.342881	PA2634	lcl|NC_002516.2_prot_NP_251324.1_2632 [gene=aceA] [locus_tag=PA2634] [db_xref=GeneID:882341] [protein=isocitrate lyase] [protein_id=NP_251324.1] [location=2977756..2979351] [gbkey=CDS]	0.0148753	0.0496581	PA2634	lcl|NC_002516.2_prot_NP_251324.1_2632 [gene=aceA] [locus_tag=PA2634] [db_xref=GeneID:882341] [protein=isocitrate lyase] [protein_id=NP_251324.1] [location=2977756..2979351] [gbkey=CDS]	0.0470454	0.221685
PA3987	lcl|NC_002516.2_prot_NP_252676.1_3989 [gene=leuS] [locus_tag=PA3987] [db_xref=GeneID:878925] [protein=leucine--tRNA ligase] [protein_id=NP_252676.1] [location=4466925..4469546] [gbkey=CDS]	-0.173071	1.32628	PA3653	lcl|NC_002516.2_prot_NP_252343.1_3652 [gene=frr] [locus_tag=PA3653] [db_xref=GeneID:880554] [protein=ribosome recycling factor] [protein_id=NP_252343.1] [location=complement(4091671..4092228)] [gbkey=CDS]	0.33259	0.865604	PA3653	lcl|NC_002516.2_prot_NP_252343.1_3652 [gene=frr] [locus_tag=PA3653] [db_xref=GeneID:880554] [protein=ribosome recycling factor] [protein_id=NP_252343.1] [location=complement(4091671..4092228)] [gbkey=CDS]	0.27452	0.300091
PA0070	lcl|NC_002516.2_prot_NP_248760.1_71 [locus_tag=PA0070] [db_xref=GeneID:879190] [protein=hypothetical protein] [protein_id=NP_248760.1] [location=complement(82404..83318)] [gbkey=CDS]	-0.172977	0.428052	PA4764	lcl|NC_002516.2_prot_NP_253452.1_4767 [gene=fur] [locus_tag=PA4764] [db_xref=GeneID:881780] [protein=ferric uptake regulation protein] [protein_id=NP_253452.1] [location=complement(5351675..5352079)] [gbkey=CDS]	-0.207316	0.431922	PA4764	lcl|NC_002516.2_prot_NP_253452.1_4767 [gene=fur] [locus_tag=PA4764] [db_xref=GeneID:881780] [protein=ferric uptake regulation protein] [protein_id=NP_253452.1] [location=complement(5351675..5352079)] [gbkey=CDS]	-0.332661	0.536168
PA4667	lcl|NC_002516.2_prot_NP_253356.1_4668 [locus_tag=PA4667] [db_xref=GeneID:881370] [protein=hypothetical protein] [protein_id=NP_253356.1] [location=5234997..5236769] [gbkey=CDS]	-0.172786	0.896063	PA3195	lcl|NC_002516.2_prot_NP_251885.1_3192 [gene=gapA] [locus_tag=PA3195] [db_xref=GeneID:882829] [protein=glyceraldehyde 3-phosphate dehydrogenase] [protein_id=NP_251885.1] [location=3587433..3588437] [gbkey=CDS]	0.105261	0.767381	PA3195	lcl|NC_002516.2_prot_NP_251885.1_3192 [gene=gapA] [locus_tag=PA3195] [db_xref=GeneID:882829] [protein=glyceraldehyde 3-phosphate dehydrogenase] [protein_id=NP_251885.1] [location=3587433..3588437] [gbkey=CDS]	0.186591	1.20079
PA0870	lcl|NC_002516.2_prot_NP_249561.1_870 [gene=phhC] [locus_tag=PA0870] [db_xref=GeneID:880839] [protein=aromatic amino acid aminotransferase] [protein_id=NP_249561.1] [location=complement(950962..952161)] [gbkey=CDS]	-0.172372	0.494392	PA4333	lcl|NC_002516.2_prot_NP_253023.1_4334 [locus_tag=PA4333] [db_xref=GeneID:881494] [protein=fumarase] [protein_id=NP_253023.1] [location=4861653..4863176] [gbkey=CDS]	0.0159372	0.0462048	PA4333	lcl|NC_002516.2_prot_NP_253023.1_4334 [locus_tag=PA4333] [db_xref=GeneID:881494] [protein=fumarase] [protein_id=NP_253023.1] [location=4861653..4863176] [gbkey=CDS]	-0.208361	0.663882
PA1372	lcl|NC_002516.2_prot_NP_250063.1_1371 [locus_tag=PA1372] [db_xref=GeneID:881109] [protein=hypothetical protein] [protein_id=NP_250063.1] [location=complement(1486960..1489095)] [gbkey=CDS]	-0.172218	0.618359	PA3308	lcl|NC_002516.2_prot_NP_251998.1_3305 [locus_tag=PA3308] [db_xref=GeneID:882473] [protein=RNA polymerase-associated protein RapA] [protein_id=NP_251998.1] [location=3707090..3709942] [gbkey=CDS]	-0.135237	2.38104	PA3308	lcl|NC_002516.2_prot_NP_251998.1_3305 [locus_tag=PA3308] [db_xref=GeneID:882473] [protein=RNA polymerase-associated protein RapA] [protein_id=NP_251998.1] [location=3707090..3709942] [gbkey=CDS]	-0.0097181	0.0591755
PA3195	lcl|NC_002516.2_prot_NP_251885.1_3192 [gene=gapA] [locus_tag=PA3195] [db_xref=GeneID:882829] [protein=glyceraldehyde 3-phosphate dehydrogenase] [protein_id=NP_251885.1] [location=3587433..3588437] [gbkey=CDS]	-0.172122	1.06488	PA5063	lcl|NC_002516.2_prot_NP_253750.1_5065 [gene=ubiE] [locus_tag=PA5063] [db_xref=GeneID:879743] [protein=ubiquinone/menaquinone biosynthesis methyltransferase] [protein_id=NP_253750.1] [location=5702669..5703439] [gbkey=CDS]	0.347763	1.73184	PA5063	lcl|NC_002516.2_prot_NP_253750.1_5065 [gene=ubiE] [locus_tag=PA5063] [db_xref=GeneID:879743] [protein=ubiquinone/menaquinone biosynthesis methyltransferase] [protein_id=NP_253750.1] [location=5702669..5703439] [gbkey=CDS]	0.431292	1.7498
PA5349	lcl|NC_002516.2_prot_NP_254036.1_5352 [locus_tag=PA5349] [db_xref=GeneID:879643] [protein=rubredoxin reductase] [protein_id=NP_254036.1] [location=complement(6017624..6018778)] [gbkey=CDS]	-0.171829	2.0836	PA0964	lcl|NC_002516.2_prot_NP_249655.1_965 [gene=pmpR] [locus_tag=PA0964] [db_xref=GeneID:882153,PseudoCap:PA0964] [protein=transcriptional regulator PmpR] [protein_id=NP_249655.1] [location=1050301..1051047] [gbkey=CDS]	0.0699345	0.278114	PA0964	lcl|NC_002516.2_prot_NP_249655.1_965 [gene=pmpR] [locus_tag=PA0964] [db_xref=GeneID:882153,PseudoCap:PA0964] [protein=transcriptional regulator PmpR] [protein_id=NP_249655.1] [location=1050301..1051047] [gbkey=CDS]	-0.109312	0.210713
PA1832	lcl|NC_002516.2_prot_NP_250523.1_1835 [locus_tag=PA1832] [db_xref=GeneID:880624] [protein=protease] [protein_id=NP_250523.1] [location=1990428..1991453] [gbkey=CDS]	-0.171508	0.297639	PA5568	lcl|NC_002516.2_prot_NP_254255.1_5570 [locus_tag=PA5568] [db_xref=GeneID:878127] [protein=inner membrane protein translocase subunit YidC] [protein_id=NP_254255.1] [location=complement(6261828..6263564)] [gbkey=CDS]	-0.0764843	0.575293	PA5568	lcl|NC_002516.2_prot_NP_254255.1_5570 [locus_tag=PA5568] [db_xref=GeneID:878127] [protein=inner membrane protein translocase subunit YidC] [protein_id=NP_254255.1] [location=complement(6261828..6263564)] [gbkey=CDS]	-0.160811	1.54349
PA0580	lcl|NC_002516.2_prot_NP_249271.1_582 [gene=gcp] [locus_tag=PA0580] [db_xref=GeneID:882271] [protein=tRNA N6-adenosine threonylcarbamoyltransferase] [protein_id=NP_249271.1] [location=639316..640341] [gbkey=CDS]	-0.171035	0.869155	PA3168	lcl|NC_002516.2_prot_NP_251858.1_3165 [gene=gyrA] [locus_tag=PA3168] [db_xref=GeneID:882800] [protein=DNA gyrase subunit A] [protein_id=NP_251858.1] [location=complement(3556427..3559198)] [gbkey=CDS]	-0.10084	0.794453	PA3168	lcl|NC_002516.2_prot_NP_251858.1_3165 [gene=gyrA] [locus_tag=PA3168] [db_xref=GeneID:882800] [protein=DNA gyrase subunit A] [protein_id=NP_251858.1] [location=complement(3556427..3559198)] [gbkey=CDS]	-0.0041426	0.013907
PA4512	lcl|NC_002516.2_prot_NP_253202.1_4513 [gene=lpxO1] [locus_tag=PA4512] [db_xref=GeneID:881155] [protein=lipopolysaccharide biosynthetic protein LpxO] [protein_id=NP_253202.1] [location=5049769..5050668] [gbkey=CDS]	-0.171029	0.374379	PA0427	lcl|NC_002516.2_prot_NP_249118.1_428 [gene=oprM] [locus_tag=PA0427] [db_xref=GeneID:877851] [protein=outer membrane protein OprM] [protein_id=NP_249118.1] [location=476333..477790] [gbkey=CDS]	0.0328767	0.075039	PA0427	lcl|NC_002516.2_prot_NP_249118.1_428 [gene=oprM] [locus_tag=PA0427] [db_xref=GeneID:877851] [protein=outer membrane protein OprM] [protein_id=NP_249118.1] [location=476333..477790] [gbkey=CDS]	0.191402	0.955781
PA2323	lcl|NC_002516.2_prot_NP_251013.1_2325 [locus_tag=PA2323] [db_xref=GeneID:883046] [protein=glyceraldehyde-3-phosphate dehydrogenase] [protein_id=NP_251013.1] [location=2562447..2564072] [gbkey=CDS]	-0.170958	0.963894	PA4454	lcl|NC_002516.2_prot_NP_253144.1_4455 [locus_tag=PA4454] [db_xref=GeneID:881007] [protein=hypothetical protein] [protein_id=NP_253144.1] [location=complement(4986811..4987284)] [gbkey=CDS]	0.0107121	0.0312667	PA4454	lcl|NC_002516.2_prot_NP_253144.1_4455 [locus_tag=PA4454] [db_xref=GeneID:881007] [protein=hypothetical protein] [protein_id=NP_253144.1] [location=complement(4986811..4987284)] [gbkey=CDS]	0.132154	0.478092
PA4633	lcl|NC_002516.2_prot_NP_253323.1_4633 [locus_tag=PA4633] [db_xref=GeneID:881208] [protein=chemotaxis transducer] [protein_id=NP_253323.1] [location=5200487..5202625] [gbkey=CDS]	-0.170923	1.74933	PA4400	lcl|NC_002516.2_prot_NP_253090.1_4401 [locus_tag=PA4400] [db_xref=GeneID:881318] [protein=hypothetical protein] [protein_id=NP_253090.1] [location=complement(4930748..4931695)] [gbkey=CDS]	0.198408	0.965142	PA4400	lcl|NC_002516.2_prot_NP_253090.1_4401 [locus_tag=PA4400] [db_xref=GeneID:881318] [protein=hypothetical protein] [protein_id=NP_253090.1] [location=complement(4930748..4931695)] [gbkey=CDS]	-0.0224788	0.029724
PA3819	lcl|NC_002516.2_prot_NP_252508.1_3819 [locus_tag=PA3819] [db_xref=GeneID:879909] [protein=hypothetical protein] [protein_id=NP_252508.1] [location=complement(4275422..4275970)] [gbkey=CDS]	-0.169288	0.385659	PA5201	lcl|NC_002516.2_prot_NP_253888.1_5203 [locus_tag=PA5201] [db_xref=GeneID:878507] [protein=hypothetical protein] [protein_id=NP_253888.1] [location=5853585..5855924] [gbkey=CDS]	0.0559704	0.224928	PA5201	lcl|NC_002516.2_prot_NP_253888.1_5203 [locus_tag=PA5201] [db_xref=GeneID:878507] [protein=hypothetical protein] [protein_id=NP_253888.1] [location=5853585..5855924] [gbkey=CDS]	0.0757205	0.184677
PA3167	lcl|NC_002516.2_prot_NP_251857.1_3164 [gene=serC] [locus_tag=PA3167] [db_xref=GeneID:882700] [protein=3-phosphoserine/phosphohydroxythreonine aminotransferase] [protein_id=NP_251857.1] [location=complement(3555254..3556339)] [gbkey=CDS]	-0.16926	0.71827	PA5052	lcl|NC_002516.2_prot_NP_253739.1_5054 [locus_tag=PA5052] [db_xref=GeneID:881048] [protein=hypothetical protein] [protein_id=NP_253739.1] [location=5691762..5692457] [gbkey=CDS]	0.0720593	0.153455	PA5052	lcl|NC_002516.2_prot_NP_253739.1_5054 [locus_tag=PA5052] [db_xref=GeneID:881048] [protein=hypothetical protein] [protein_id=NP_253739.1] [location=5691762..5692457] [gbkey=CDS]	0.631579	2.46437
PA1544	lcl|NC_002516.2_prot_NP_250235.1_1544 [gene=anr] [locus_tag=PA1544] [db_xref=GeneID:883009] [protein=transcriptional regulator Anr] [protein_id=NP_250235.1] [location=complement(1681071..1681805)] [gbkey=CDS]	-0.169051	0.522616	PA2247	lcl|NC_002516.2_prot_NP_250937.1_2249 [gene=bkdA1] [locus_tag=PA2247] [db_xref=GeneID:877901] [protein=2-oxoisovalerate dehydrogenase subunit alpha] [protein_id=NP_250937.1] [location=2473213..2474445] [gbkey=CDS]	0.0362286	0.187595	PA2247	lcl|NC_002516.2_prot_NP_250937.1_2249 [gene=bkdA1] [locus_tag=PA2247] [db_xref=GeneID:877901] [protein=2-oxoisovalerate dehydrogenase subunit alpha] [protein_id=NP_250937.1] [location=2473213..2474445] [gbkey=CDS]	0.0713398	0.581402
PA5054	lcl|NC_002516.2_prot_NP_253741.1_5056 [gene=hslU] [locus_tag=PA5054] [db_xref=GeneID:881050] [protein=ATP-dependent protease ATP-binding subunit HslU] [protein_id=NP_253741.1] [location=5693138..5694481] [gbkey=CDS]	-0.168812	1.6028	PA4366	lcl|NC_002516.2_prot_NP_253056.1_4367 [gene=sodB] [locus_tag=PA4366] [db_xref=GeneID:881397] [protein=superoxide dismutase] [protein_id=NP_253056.1] [location=4893697..4894278] [gbkey=CDS]	-0.475542	0.638432	PA4366	lcl|NC_002516.2_prot_NP_253056.1_4367 [gene=sodB] [locus_tag=PA4366] [db_xref=GeneID:881397] [protein=superoxide dismutase] [protein_id=NP_253056.1] [location=4893697..4894278] [gbkey=CDS]	0.224229	0.305006
PA0009	lcl|NC_002516.2_prot_NP_064729.1_9 [gene=glyQ] [locus_tag=PA0009] [db_xref=GeneID:878095] [protein=glycine--tRNA ligase subunit alpha] [protein_id=NP_064729.1] [location=complement(12488..13435)] [gbkey=CDS]	-0.168126	0.797465	PA2973	lcl|NC_002516.2_prot_NP_251663.1_2972 [locus_tag=PA2973] [db_xref=GeneID:879106] [protein=peptidase] [protein_id=NP_251663.1] [location=complement(3329690..3330670)] [gbkey=CDS]	-0.0746048	1.24497	PA2973	lcl|NC_002516.2_prot_NP_251663.1_2972 [locus_tag=PA2973] [db_xref=GeneID:879106] [protein=peptidase] [protein_id=NP_251663.1] [location=complement(3329690..3330670)] [gbkey=CDS]	0.315615	2.96821
PA4322	lcl|NC_002516.2_prot_NP_253012.1_4323 [locus_tag=PA4322] [db_xref=GeneID:881562] [protein=hypothetical protein] [protein_id=NP_253012.1] [location=4851310..4852317] [gbkey=CDS]	-0.167614	0.425213	PA3262	lcl|NC_002516.2_prot_NP_251952.1_3258 [locus_tag=PA3262] [db_xref=GeneID:882425] [protein=FkbP-type peptidyl-prolyl cis-trans isomerase] [protein_id=NP_251952.1] [location=complement(3649705..3650466)] [gbkey=CDS]	0.00784806	0.0154179	PA3262	lcl|NC_002516.2_prot_NP_251952.1_3258 [locus_tag=PA3262] [db_xref=GeneID:882425] [protein=FkbP-type peptidyl-prolyl cis-trans isomerase] [protein_id=NP_251952.1] [location=complement(3649705..3650466)] [gbkey=CDS]	-0.0836993	0.232206
PA2247	lcl|NC_002516.2_prot_NP_250937.1_2249 [gene=bkdA1] [locus_tag=PA2247] [db_xref=GeneID:877901] [protein=2-oxoisovalerate dehydrogenase subunit alpha] [protein_id=NP_250937.1] [location=2473213..2474445] [gbkey=CDS]	-0.167033	1.12668	PA4727	lcl|NC_002516.2_prot_NP_253415.1_4730 [gene=pcnB] [locus_tag=PA4727] [db_xref=GeneID:881610] [protein=poly(A) polymerase] [protein_id=NP_253415.1] [location=5309326..5310729] [gbkey=CDS]	-0.0130967	0.0238442	PA4727	lcl|NC_002516.2_prot_NP_253415.1_4730 [gene=pcnB] [locus_tag=PA4727] [db_xref=GeneID:881610] [protein=poly(A) polymerase] [protein_id=NP_253415.1] [location=5309326..5310729] [gbkey=CDS]	0.243601	1.15922
PA4199	lcl|NC_002516.2_prot_NP_252888.1_4199 [locus_tag=PA4199] [db_xref=GeneID:880396] [protein=acyl-CoA dehydrogenase] [protein_id=NP_252888.1] [location=4698021..4699802] [gbkey=CDS]	-0.166806	0.28582	PA3800	lcl|NC_002516.2_prot_NP_252489.1_3800 [locus_tag=PA3800] [db_xref=GeneID:878230] [protein=outer membrane protein assembly factor BamB] [protein_id=NP_252489.1] [location=complement(4259255..4260397)] [gbkey=CDS]	-0.1457	0.564775	PA3800	lcl|NC_002516.2_prot_NP_252489.1_3800 [locus_tag=PA3800] [db_xref=GeneID:878230] [protein=outer membrane protein assembly factor BamB] [protein_id=NP_252489.1] [location=complement(4259255..4260397)] [gbkey=CDS]	0.238282	2.25131
PA5263	lcl|NC_002516.2_prot_NP_253950.1_5266 [gene=argH] [locus_tag=PA5263] [db_xref=GeneID:879636] [protein=argininosuccinate lyase] [protein_id=NP_253950.1] [location=5924596..5925990] [gbkey=CDS]	-0.16577	0.955242	PA4292	lcl|NC_002516.2_prot_NP_252982.1_4292 [locus_tag=PA4292] [db_xref=GeneID:881583] [protein=phosphate transporter] [protein_id=NP_252982.1] [location=4815043..4816512] [gbkey=CDS]	0.00316844	0.0130161	PA4292	lcl|NC_002516.2_prot_NP_252982.1_4292 [locus_tag=PA4292] [db_xref=GeneID:881583] [protein=phosphate transporter] [protein_id=NP_252982.1] [location=4815043..4816512] [gbkey=CDS]	0.011158	0.0446932
PA0500	lcl|NC_002516.2_prot_NP_249191.1_502 [gene=bioB] [locus_tag=PA0500] [db_xref=GeneID:877668] [protein=biotin synthase] [protein_id=NP_249191.1] [location=559644..560702] [gbkey=CDS]	-0.165333	0.424641	PA0887	lcl|NC_002516.2_prot_NP_249578.1_887 [gene=acsA] [locus_tag=PA0887] [db_xref=GeneID:879732] [protein=acetyl-CoA synthetase] [protein_id=NP_249578.1] [location=969670..971625] [gbkey=CDS]	-0.293949	2.68726	PA0887	lcl|NC_002516.2_prot_NP_249578.1_887 [gene=acsA] [locus_tag=PA0887] [db_xref=GeneID:879732] [protein=acetyl-CoA synthetase] [protein_id=NP_249578.1] [location=969670..971625] [gbkey=CDS]	0.0958235	1.27835
PA1769	lcl|NC_002516.2_prot_NP_250460.1_1771 [locus_tag=PA1769] [db_xref=GeneID:880724] [protein=phosphoenolpyruvate synthase regulatory protein] [protein_id=NP_250460.1] [location=complement(1913047..1913871)] [gbkey=CDS]	-0.164076	0.804938	PA0652	lcl|NC_002516.2_prot_NP_249343.1_652 [gene=vfr] [locus_tag=PA0652] [db_xref=GeneID:880744] [protein=cAMP-regulatory protein] [protein_id=NP_249343.1] [location=complement(706028..706672)] [gbkey=CDS]	-0.0390218	0.170153	PA0652	lcl|NC_002516.2_prot_NP_249343.1_652 [gene=vfr] [locus_tag=PA0652] [db_xref=GeneID:880744] [protein=cAMP-regulatory protein] [protein_id=NP_249343.1] [location=complement(706028..706672)] [gbkey=CDS]	-0.130023	0.623516
PA3816	lcl|NC_002516.2_prot_NP_252505.1_3816 [gene=cysE] [locus_tag=PA3816] [db_xref=GeneID:879926] [protein=O-acetylserine synthase] [protein_id=NP_252505.1] [location=complement(4272801..4273577)] [gbkey=CDS]	-0.163789	0.692641	PA0090	lcl|NC_002516.2_prot_NP_248780.1_91 [gene=clpV1] [locus_tag=PA0090] [db_xref=GeneID:879553,PseudoCap:PA0090] [protein=secretion protein ClpV1] [protein_id=NP_248780.1] [location=108221..110929] [gbkey=CDS]	-0.448166	4.27876	PA0090	lcl|NC_002516.2_prot_NP_248780.1_91 [gene=clpV1] [locus_tag=PA0090] [db_xref=GeneID:879553,PseudoCap:PA0090] [protein=secretion protein ClpV1] [protein_id=NP_248780.1] [location=108221..110929] [gbkey=CDS]	-0.0379472	0.329176
PA5333	lcl|NC_002516.2_prot_NP_254020.1_5336 [locus_tag=PA5333] [db_xref=GeneID:878038] [protein=hypothetical protein] [protein_id=NP_254020.1] [location=complement(6002959..6003330)] [gbkey=CDS]	-0.163232	0.316045	PA1069	lcl|NC_002516.2_prot_NP_249760.1_1068 [locus_tag=PA1069] [db_xref=GeneID:877949] [protein=hypothetical protein] [protein_id=NP_249760.1] [location=1155584..1157878] [gbkey=CDS]	-0.517327	3.77109	PA1069	lcl|NC_002516.2_prot_NP_249760.1_1068 [locus_tag=PA1069] [db_xref=GeneID:877949] [protein=hypothetical protein] [protein_id=NP_249760.1] [location=1155584..1157878] [gbkey=CDS]	-0.216263	1.28169
PA4236	lcl|NC_002516.2_prot_NP_252926.1_4236 [gene=katA] [locus_tag=PA4236] [db_xref=GeneID:881831] [protein=catalase] [protein_id=NP_252926.1] [location=complement(4752260..4753708)] [gbkey=CDS]	-0.161906	1.47264	PA1011	lcl|NC_002516.2_prot_NP_249702.1_1009 [locus_tag=PA1011] [db_xref=GeneID:879282] [protein=hypothetical protein] [protein_id=NP_249702.1] [location=1094147..1095337] [gbkey=CDS]	0.311219	1.92172	PA1011	lcl|NC_002516.2_prot_NP_249702.1_1009 [locus_tag=PA1011] [db_xref=GeneID:879282] [protein=hypothetical protein] [protein_id=NP_249702.1] [location=1094147..1095337] [gbkey=CDS]	0.227315	1.42137
PA5016	lcl|NC_002516.2_prot_NP_253703.1_5018 [gene=aceF] [locus_tag=PA5016] [db_xref=GeneID:881297] [protein=dihydrolipoamide acetyltransferase] [protein_id=NP_253703.1] [location=5638949..5640592] [gbkey=CDS]	-0.161233	0.278114	PA4484	lcl|NC_002516.2_prot_NP_253174.1_4485 [gene=gatB] [locus_tag=PA4484] [db_xref=GeneID:881181] [protein=aspartyl/glutamyl-tRNA amidotransferase subunit B] [protein_id=NP_253174.1] [location=5015535..5016980] [gbkey=CDS]	0.212573	0.585125	PA4484	lcl|NC_002516.2_prot_NP_253174.1_4485 [gene=gatB] [locus_tag=PA4484] [db_xref=GeneID:881181] [protein=aspartyl/glutamyl-tRNA amidotransferase subunit B] [protein_id=NP_253174.1] [location=5015535..5016980] [gbkey=CDS]	-0.213304	0.547749
PA0508	lcl|NC_002516.2_prot_NP_249199.1_510 [locus_tag=PA0508] [db_xref=GeneID:880863] [protein=acyl-CoA dehydrogenase] [protein_id=NP_249199.1] [location=569002..570780] [gbkey=CDS]	-0.161193	1.12023	PA0428	lcl|NC_002516.2_prot_NP_249119.1_429 [locus_tag=PA0428] [db_xref=GeneID:877822] [protein=ATP-dependent RNA helicase] [protein_id=NP_249119.1] [location=complement(477886..479805)] [gbkey=CDS]	-0.173634	0.414264	PA0428	lcl|NC_002516.2_prot_NP_249119.1_429 [locus_tag=PA0428] [db_xref=GeneID:877822] [protein=ATP-dependent RNA helicase] [protein_id=NP_249119.1] [location=complement(477886..479805)] [gbkey=CDS]	0.282199	0.886642
PA4676	lcl|NC_002516.2_prot_NP_253365.1_4677 [locus_tag=PA4676] [db_xref=GeneID:881416] [protein=carbonic anhydrase] [protein_id=NP_253365.1] [location=complement(5245476..5246123)] [gbkey=CDS]	-0.161086	0.308847	PA0482	lcl|NC_002516.2_prot_NP_249173.1_484 [gene=glcB] [locus_tag=PA0482] [db_xref=GeneID:879477] [protein=malate synthase G] [protein_id=NP_249173.1] [location=complement(542170..544347)] [gbkey=CDS]	0.102306	1.03106	PA0482	lcl|NC_002516.2_prot_NP_249173.1_484 [gene=glcB] [locus_tag=PA0482] [db_xref=GeneID:879477] [protein=malate synthase G] [protein_id=NP_249173.1] [location=complement(542170..544347)] [gbkey=CDS]	0.233407	3.67921
PA4563	lcl|NC_002516.2_prot_NP_253253.1_4563 [gene=rpsT] [locus_tag=PA4563] [db_xref=GeneID:879605] [protein=30S ribosomal protein S20] [protein_id=NP_253253.1] [location=5112663..5112938] [gbkey=CDS]	-0.16038	0.31399	PA5040	lcl|NC_002516.2_prot_NP_253727.1_5042 [gene=pilQ] [locus_tag=PA5040] [db_xref=GeneID:880962] [protein=type 4 fimbrial biogenesis outer membrane protein PilQ] [protein_id=NP_253727.1] [location=complement(5675714..5677858)] [gbkey=CDS]	0.235136	1.94189	PA5040	lcl|NC_002516.2_prot_NP_253727.1_5042 [gene=pilQ] [locus_tag=PA5040] [db_xref=GeneID:880962] [protein=type 4 fimbrial biogenesis outer membrane protein PilQ] [protein_id=NP_253727.1] [location=complement(5675714..5677858)] [gbkey=CDS]	0.325217	2.85866
PA0588	lcl|NC_002516.2_prot_NP_249279.1_590 [locus_tag=PA0588] [db_xref=GeneID:879092] [protein=hypothetical protein] [protein_id=NP_249279.1] [location=complement(646730..648652)] [gbkey=CDS]	-0.159516	0.969683	PA4389	lcl|NC_002516.2_prot_NP_253079.1_4390 [gene=speA] [locus_tag=PA4389] [db_xref=GeneID:881338,PseudoCap:PA4389] [protein=3-ketoacyl-ACP reductase] [protein_id=NP_253079.1] [location=4919042..4919800] [gbkey=CDS]	-0.00504634	0.0134573	PA4389	lcl|NC_002516.2_prot_NP_253079.1_4390 [gene=speA] [locus_tag=PA4389] [db_xref=GeneID:881338,PseudoCap:PA4389] [protein=3-ketoacyl-ACP reductase] [protein_id=NP_253079.1] [location=4919042..4919800] [gbkey=CDS]	0.216739	0.900849
PA1532	lcl|NC_002516.2_prot_NP_250223.1_1532 [gene=dnaX] [locus_tag=PA1532] [db_xref=GeneID:883094] [protein=DNA polymerase III subunits gamma/tau] [protein_id=NP_250223.1] [location=1669989..1672034] [gbkey=CDS]	-0.159356	0.613358	PA2991	lcl|NC_002516.2_prot_NP_251681.1_2990 [gene=sth] [locus_tag=PA2991] [db_xref=GeneID:878679] [protein=soluble pyridine nucleotide transhydrogenase] [protein_id=NP_251681.1] [location=complement(3348838..3350232)] [gbkey=CDS]	-0.155952	1.63133	PA2991	lcl|NC_002516.2_prot_NP_251681.1_2990 [gene=sth] [locus_tag=PA2991] [db_xref=GeneID:878679] [protein=soluble pyridine nucleotide transhydrogenase] [protein_id=NP_251681.1] [location=complement(3348838..3350232)] [gbkey=CDS]	0.13505	1.36522
PA4729	lcl|NC_002516.2_prot_NP_253417.1_4732 [gene=panB] [locus_tag=PA4729] [db_xref=GeneID:881621] [protein=3-methyl-2-oxobutanoate hydroxymethyltransferase] [protein_id=NP_253417.1] [location=5311464..5312264] [gbkey=CDS]	-0.158441	0.311148	PA5560	lcl|NC_002516.2_prot_NP_254247.1_5562 [gene=atpB] [locus_tag=PA5560] [db_xref=GeneID:880089] [protein=ATP synthase subunit A] [protein_id=NP_254247.1] [location=complement(6253542..6254411)] [gbkey=CDS]	-0.371873	1.04671	PA5560	lcl|NC_002516.2_prot_NP_254247.1_5562 [gene=atpB] [locus_tag=PA5560] [db_xref=GeneID:880089] [protein=ATP synthase subunit A] [protein_id=NP_254247.1] [location=complement(6253542..6254411)] [gbkey=CDS]	-0.53551	1.92193
PA4538	lcl|NC_002516.2_prot_NP_253228.1_4538 [gene=ndh] [locus_tag=PA4538] [db_xref=GeneID:878460] [protein=NADH dehydrogenase] [protein_id=NP_253228.1] [location=5077770..5079077] [gbkey=CDS]	-0.158183	0.713019	PA5078	lcl|NC_002516.2_prot_NP_253765.1_5080 [locus_tag=PA5078] [db_xref=GeneID:879629] [protein=glucan biosynthesis protein G] [protein_id=NP_253765.1] [location=complement(5716848..5718425)] [gbkey=CDS]	0.13465	0.873925	PA5078	lcl|NC_002516.2_prot_NP_253765.1_5080 [locus_tag=PA5078] [db_xref=GeneID:879629] [protein=glucan biosynthesis protein G] [protein_id=NP_253765.1] [location=complement(5716848..5718425)] [gbkey=CDS]	0.0507613	0.311714
PA0091	lcl|NC_002516.2_prot_NP_248781.1_92 [gene=vgrG1] [locus_tag=PA0091] [db_xref=GeneID:879511,PseudoCap:PA0091] [protein=type VI secretion system protein VgrG] [protein_id=NP_248781.1] [location=110976..112907] [gbkey=CDS]	-0.157998	0.868779	PA4560	lcl|NC_002516.2_prot_NP_253250.1_4560 [gene=ileS] [locus_tag=PA4560] [db_xref=GeneID:878194] [protein=isoleucine--tRNA ligase] [protein_id=NP_253250.1] [location=complement(5106951..5109782)] [gbkey=CDS]	-0.0351068	0.153387	PA4560	lcl|NC_002516.2_prot_NP_253250.1_4560 [gene=ileS] [locus_tag=PA4560] [db_xref=GeneID:878194] [protein=isoleucine--tRNA ligase] [protein_id=NP_253250.1] [location=complement(5106951..5109782)] [gbkey=CDS]	0.130225	0.972459
PA3863	lcl|NC_002516.2_prot_NP_252552.1_3862 [gene=dauA] [locus_tag=PA3863] [db_xref=GeneID:879806] [protein=FAD-dependent catabolic D-arginine dehydrogenase DauA] [protein_id=NP_252552.1] [location=4323758..4324885] [gbkey=CDS]	-0.15683	0.277507	PA3763	lcl|NC_002516.2_prot_NP_252452.1_3763 [gene=purL] [locus_tag=PA3763] [db_xref=GeneID:879752] [protein=phosphoribosylformylglycinamidine synthase] [protein_id=NP_252452.1] [location=complement(4215544..4219440)] [gbkey=CDS]	0.109774	2.00352	PA3763	lcl|NC_002516.2_prot_NP_252452.1_3763 [gene=purL] [locus_tag=PA3763] [db_xref=GeneID:879752] [protein=phosphoribosylformylglycinamidine synthase] [protein_id=NP_252452.1] [location=complement(4215544..4219440)] [gbkey=CDS]	0.163991	1.36265
PA0755	lcl|NC_002516.2_prot_NP_249446.1_755 [gene=opdH] [locus_tag=PA0755] [db_xref=GeneID:882059] [protein=cis-aconitate porin OpdH] [protein_id=NP_249446.1] [location=complement(822915..824198)] [gbkey=CDS]	-0.156521	0.873457	PA3746	lcl|NC_002516.2_prot_NP_252435.1_3746 [gene=ffh] [locus_tag=PA3746] [db_xref=GeneID:880310] [protein=signal recognition particle protein Ffh] [protein_id=NP_252435.1] [location=complement(4197169..4198542)] [gbkey=CDS]	-0.0610787	0.312565	PA3746	lcl|NC_002516.2_prot_NP_252435.1_3746 [gene=ffh] [locus_tag=PA3746] [db_xref=GeneID:880310] [protein=signal recognition particle protein Ffh] [protein_id=NP_252435.1] [location=complement(4197169..4198542)] [gbkey=CDS]	0.0765346	1.1153
PA3687	lcl|NC_002516.2_prot_NP_252377.1_3686 [gene=ppc] [locus_tag=PA3687] [db_xref=GeneID:879083] [protein=phosphoenolpyruvate carboxylase] [protein_id=NP_252377.1] [location=complement(4127756..4130392)] [gbkey=CDS]	-0.155685	0.287337	PA5051	lcl|NC_002516.2_prot_NP_253738.1_5053 [gene=argS] [locus_tag=PA5051] [db_xref=GeneID:881194] [protein=arginine--tRNA ligase] [protein_id=NP_253738.1] [location=5689964..5691727] [gbkey=CDS]	0.254299	1.14062	PA5051	lcl|NC_002516.2_prot_NP_253738.1_5053 [gene=argS] [locus_tag=PA5051] [db_xref=GeneID:881194] [protein=arginine--tRNA ligase] [protein_id=NP_253738.1] [location=5689964..5691727] [gbkey=CDS]	-0.0798457	0.814913
PA3751	lcl|NC_002516.2_prot_NP_252440.1_3751 [gene=purT] [locus_tag=PA3751] [db_xref=GeneID:880455] [protein=phosphoribosylglycinamide formyltransferase] [protein_id=NP_252440.1] [location=complement(4203324..4204505)] [gbkey=CDS]	-0.155412	0.461546	PA3397	lcl|NC_002516.2_prot_NP_252087.1_3394 [gene=fpr] [locus_tag=PA3397] [db_xref=GeneID:879913] [protein=ferredoxin-NADP reductase] [protein_id=NP_252087.1] [location=complement(3802567..3803343)] [gbkey=CDS]	0.132659	0.424426	PA3397	lcl|NC_002516.2_prot_NP_252087.1_3394 [gene=fpr] [locus_tag=PA3397] [db_xref=GeneID:879913] [protein=ferredoxin-NADP reductase] [protein_id=NP_252087.1] [location=complement(3802567..3803343)] [gbkey=CDS]	0.16391	0.502346
PA3562	lcl|NC_002516.2_prot_NP_252252.1_3560 [gene=fruI] [locus_tag=PA3562] [db_xref=GeneID:880225,PseudoCap:PA3562] [protein=PTS system fructose-specific transporter subunit FruI] [protein_id=NP_252252.1] [location=complement(3991541..3994411)] [gbkey=CDS]	-0.154095	1.23314	PA3648	lcl|NC_002516.2_prot_NP_252338.1_3647 [gene=opr86] [locus_tag=PA3648] [db_xref=GeneID:880506,PseudoCap:PA3648] [protein=outer membrane protein Opr86] [protein_id=NP_252338.1] [location=complement(4085062..4087455)] [gbkey=CDS]	0.07664	0.857354	PA3648	lcl|NC_002516.2_prot_NP_252338.1_3647 [gene=opr86] [locus_tag=PA3648] [db_xref=GeneID:880506,PseudoCap:PA3648] [protein=outer membrane protein Opr86] [protein_id=NP_252338.1] [location=complement(4085062..4087455)] [gbkey=CDS]	0.224786	3.39293
PA0904	lcl|NC_002516.2_prot_NP_249595.1_904 [gene=lysC] [locus_tag=PA0904] [db_xref=GeneID:878315] [protein=aspartokinase] [protein_id=NP_249595.1] [location=989590..990828] [gbkey=CDS]	-0.153684	0.998585	PA0045	lcl|NC_002516.2_prot_NP_248735.1_47 [locus_tag=PA0045] [db_xref=GeneID:878300] [protein=hypothetical protein] [protein_id=NP_248735.1] [location=60656..61342] [gbkey=CDS]	-0.507327	2.54153	PA0045	lcl|NC_002516.2_prot_NP_248735.1_47 [locus_tag=PA0045] [db_xref=GeneID:878300] [protein=hypothetical protein] [protein_id=NP_248735.1] [location=60656..61342] [gbkey=CDS]	0.195448	1.14186
PA0427	lcl|NC_002516.2_prot_NP_249118.1_428 [gene=oprM] [locus_tag=PA0427] [db_xref=GeneID:877851] [protein=outer membrane protein OprM] [protein_id=NP_249118.1] [location=476333..477790] [gbkey=CDS]	-0.15337	0.715798	PA4450	lcl|NC_002516.2_prot_NP_253140.1_4451 [gene=murA] [locus_tag=PA4450] [db_xref=GeneID:880969] [protein=UDP-N-acetylglucosamine 1-carboxyvinyltransferase] [protein_id=NP_253140.1] [location=complement(4984205..4985470)] [gbkey=CDS]	-0.0401758	0.135191	PA4450	lcl|NC_002516.2_prot_NP_253140.1_4451 [gene=murA] [locus_tag=PA4450] [db_xref=GeneID:880969] [protein=UDP-N-acetylglucosamine 1-carboxyvinyltransferase] [protein_id=NP_253140.1] [location=complement(4984205..4985470)] [gbkey=CDS]	-0.187018	0.912077
PA3214	lcl|NC_002516.2_prot_NP_251904.1_3211 [locus_tag=PA3214] [db_xref=GeneID:882540] [protein=hypothetical protein] [protein_id=NP_251904.1] [location=3603327..3603971] [gbkey=CDS]	-0.153168	0.522181	PA3554	lcl|NC_002516.2_prot_NP_252244.1_3552 [gene=arnA] [locus_tag=PA3554] [db_xref=GeneID:878473] [protein=bifunctional UDP-glucuronic acid decarboxylase/UDP-4-amino-4-deoxy-L-arabinose formyltransferase] [protein_id=NP_252244.1] [location=3982021..3984009] [gb	0.28375	1.42891	PA3554	lcl|NC_002516.2_prot_NP_252244.1_3552 [gene=arnA] [locus_tag=PA3554] [db_xref=GeneID:878473] [protein=bifunctional UDP-glucuronic acid decarboxylase/UDP-4-amino-4-deoxy-L-arabinose formyltransferase] [protein_id=NP_252244.1] [location=3982021..3984009] [gb	0.335302	1.27975
PA1068	lcl|NC_002516.2_prot_NP_249759.1_1067 [locus_tag=PA1068] [db_xref=GeneID:879652] [protein=heat shock protein] [protein_id=NP_249759.1] [location=1153637..1155547] [gbkey=CDS]	-0.153122	1.29304	PA1964	lcl|NC_002516.2_prot_NP_250654.1_1967 [locus_tag=PA1964] [db_xref=GeneID:880663] [protein=ABC-F family ATPase] [protein_id=NP_250654.1] [location=complement(2146961..2148526)] [gbkey=CDS]	0.352187	2.11647	PA1964	lcl|NC_002516.2_prot_NP_250654.1_1967 [locus_tag=PA1964] [db_xref=GeneID:880663] [protein=ABC-F family ATPase] [protein_id=NP_250654.1] [location=complement(2146961..2148526)] [gbkey=CDS]	0.277575	2.09664
PA0158	lcl|NC_002516.2_prot_NP_248848.1_159 [locus_tag=PA0158] [db_xref=GeneID:882140] [protein=resistance-nodulation-cell division (RND) efflux transporter] [protein_id=NP_248848.1] [location=179522..182569] [gbkey=CDS]	-0.152105	0.380318	PA3349	lcl|NC_002516.2_prot_NP_252039.1_3346 [locus_tag=PA3349] [db_xref=GeneID:882516] [protein=chemotaxis protein] [protein_id=NP_252039.1] [location=complement(3760897..3761829)] [gbkey=CDS]	-0.0205047	0.100592	PA3349	lcl|NC_002516.2_prot_NP_252039.1_3346 [locus_tag=PA3349] [db_xref=GeneID:882516] [protein=chemotaxis protein] [protein_id=NP_252039.1] [location=complement(3760897..3761829)] [gbkey=CDS]	0.246567	2.4408
PA1596	lcl|NC_002516.2_prot_NP_250287.1_1597 [gene=htpG] [locus_tag=PA1596] [db_xref=GeneID:881933] [protein=chaperone protein HtpG] [protein_id=NP_250287.1] [location=1737536..1739440] [gbkey=CDS]	-0.151991	0.566276	PA3818	lcl|NC_002516.2_prot_NP_252507.1_3818 [locus_tag=PA3818] [db_xref=GeneID:879908] [protein=type III secretion system regulator SuhB] [protein_id=NP_252507.1] [location=4274502..4275317] [gbkey=CDS]	0.278915	3.98646	PA3818	lcl|NC_002516.2_prot_NP_252507.1_3818 [locus_tag=PA3818] [db_xref=GeneID:879908] [protein=type III secretion system regulator SuhB] [protein_id=NP_252507.1] [location=4274502..4275317] [gbkey=CDS]	0.188201	1.67949
PA4260	lcl|NC_002516.2_prot_NP_252950.1_4260 [gene=rplB] [locus_tag=PA4260] [db_xref=GeneID:881749] [protein=50S ribosomal protein L2] [protein_id=NP_252950.1] [location=complement(4764880..4765701)] [gbkey=CDS]	-0.151549	0.374263	PA1527	lcl|NC_002516.2_prot_NP_250218.1_1527 [locus_tag=PA1527] [db_xref=GeneID:879466] [protein=hypothetical protein] [protein_id=NP_250218.1] [location=1661412..1664900] [gbkey=CDS]	-0.137046	0.477566	PA1527	lcl|NC_002516.2_prot_NP_250218.1_1527 [locus_tag=PA1527] [db_xref=GeneID:879466] [protein=hypothetical protein] [protein_id=NP_250218.1] [location=1661412..1664900] [gbkey=CDS]	0.0459589	0.102763
PA1770	lcl|NC_002516.2_prot_NP_250461.1_1772 [gene=ppsA] [locus_tag=PA1770] [db_xref=GeneID:878597] [protein=phosphoenolpyruvate synthase] [protein_id=NP_250461.1] [location=1914037..1916412] [gbkey=CDS]	-0.150362	0.765588	PA2619	lcl|NC_002516.2_prot_NP_251309.1_2617 [gene=infA] [locus_tag=PA2619] [db_xref=GeneID:882325] [protein=translation initiation factor IF-1] [protein_id=NP_251309.1] [location=2962003..2962221] [gbkey=CDS]	0.202015	0.35319	PA2619	lcl|NC_002516.2_prot_NP_251309.1_2617 [gene=infA] [locus_tag=PA2619] [db_xref=GeneID:882325] [protein=translation initiation factor IF-1] [protein_id=NP_251309.1] [location=2962003..2962221] [gbkey=CDS]	0.279782	0.543398
PA0421	lcl|NC_002516.2_prot_NP_249112.1_422 [locus_tag=PA0421] [db_xref=GeneID:877975] [protein=hypothetical protein] [protein_id=NP_249112.1] [location=468410..469900] [gbkey=CDS]	-0.150165	2.33287	PA2965	lcl|NC_002516.2_prot_NP_251655.1_2964 [gene=fabF1] [locus_tag=PA2965] [db_xref=GeneID:879894] [protein=3-oxoacyl-ACP synthase] [protein_id=NP_251655.1] [location=complement(3323574..3324818)] [gbkey=CDS]	0.0449332	0.28796	PA2965	lcl|NC_002516.2_prot_NP_251655.1_2964 [gene=fabF1] [locus_tag=PA2965] [db_xref=GeneID:879894] [protein=3-oxoacyl-ACP synthase] [protein_id=NP_251655.1] [location=complement(3323574..3324818)] [gbkey=CDS]	-0.100145	0.374433
PA1454	lcl|NC_002516.2_prot_NP_250145.1_1453 [gene=fleN] [locus_tag=PA1454] [db_xref=GeneID:881866] [protein=flagellar synthesis regulator FleN] [protein_id=NP_250145.1] [location=1583956..1584798] [gbkey=CDS]	-0.149845	0.900317	PA5166	lcl|NC_002516.2_prot_NP_253853.1_5167 [locus_tag=PA5166] [db_xref=GeneID:879963] [protein=two-component response regulator] [protein_id=NP_253853.1] [location=5815562..5816950] [gbkey=CDS]	-0.0818147	0.427014	PA5166	lcl|NC_002516.2_prot_NP_253853.1_5167 [locus_tag=PA5166] [db_xref=GeneID:879963] [protein=two-component response regulator] [protein_id=NP_253853.1] [location=5815562..5816950] [gbkey=CDS]	0.0412943	0.182701
PA3700	lcl|NC_002516.2_prot_NP_252390.1_3699 [gene=lysS] [locus_tag=PA3700] [db_xref=GeneID:880383] [protein=lysine--tRNA ligase] [protein_id=NP_252390.1] [location=complement(4140884..4142389)] [gbkey=CDS]	-0.148355	0.778324	PA4673	lcl|NC_002516.2_prot_NP_253362.1_4674 [locus_tag=PA4673] [db_xref=GeneID:881404] [protein=GTP-dependent nucleic acid-binding protein EngD] [protein_id=NP_253362.1] [location=5240747..5241847] [gbkey=CDS]	0.217245	2.06267	PA4673	lcl|NC_002516.2_prot_NP_253362.1_4674 [locus_tag=PA4673] [db_xref=GeneID:881404] [protein=GTP-dependent nucleic acid-binding protein EngD] [protein_id=NP_253362.1] [location=5240747..5241847] [gbkey=CDS]	0.0142574	0.0719866
PA0411	lcl|NC_002516.2_prot_NP_249102.1_412 [gene=pilJ] [locus_tag=PA0411] [db_xref=GeneID:878180] [protein=twitching motility protein PilJ] [protein_id=NP_249102.1] [location=451130..453178] [gbkey=CDS]	-0.148085	0.491913	PA0008	lcl|NC_002516.2_prot_NP_064728.1_8 [gene=glyS] [locus_tag=PA0008] [db_xref=GeneID:878214] [protein=glycine--tRNA ligase subunit beta] [protein_id=NP_064728.1] [location=complement(10434..12488)] [gbkey=CDS]	0.197518	1.93995	PA0008	lcl|NC_002516.2_prot_NP_064728.1_8 [gene=glyS] [locus_tag=PA0008] [db_xref=GeneID:878214] [protein=glycine--tRNA ligase subunit beta] [protein_id=NP_064728.1] [location=complement(10434..12488)] [gbkey=CDS]	-0.0961806	0.399676
PA4761	lcl|NC_002516.2_prot_NP_253449.1_4764 [gene=dnaK] [locus_tag=PA4761] [db_xref=GeneID:881765] [protein=molecular chaperone DnaK] [protein_id=NP_253449.1] [location=complement(5347198..5349111)] [gbkey=CDS]	-0.146851	0.33646	PA3158	lcl|NC_002516.2_prot_NP_251848.1_3156 [gene=wbpB] [locus_tag=PA3158] [db_xref=GeneID:882642] [protein=UDP-N-acetyl-2-amino-2-deoxy-D-glucuronate oxidase] [protein_id=NP_251848.1] [location=complement(3542740..3543690)] [gbkey=CDS]	0.201388	1.22066	PA3158	lcl|NC_002516.2_prot_NP_251848.1_3156 [gene=wbpB] [locus_tag=PA3158] [db_xref=GeneID:882642] [protein=UDP-N-acetyl-2-amino-2-deoxy-D-glucuronate oxidase] [protein_id=NP_251848.1] [location=complement(3542740..3543690)] [gbkey=CDS]	-0.118187	0.63237
PA4489	lcl|NC_002516.2_prot_NP_253179.1_4490 [locus_tag=PA4489] [db_xref=GeneID:881072] [protein=hypothetical protein] [protein_id=NP_253179.1] [location=complement(5020402..5024952)] [gbkey=CDS]	-0.146395	3.08131	PA4431	lcl|NC_002516.2_prot_NP_253121.1_4432 [locus_tag=PA4431] [db_xref=GeneID:880945] [protein=iron-sulfur protein] [protein_id=NP_253121.1] [location=complement(4964266..4964859)] [gbkey=CDS]	0.495898	1.22303	PA4431	lcl|NC_002516.2_prot_NP_253121.1_4432 [locus_tag=PA4431] [db_xref=GeneID:880945] [protein=iron-sulfur protein] [protein_id=NP_253121.1] [location=complement(4964266..4964859)] [gbkey=CDS]	0.503076	1.16176
PA1228	lcl|NC_002516.2_prot_NP_249919.1_1227 [locus_tag=PA1228] [db_xref=GeneID:882243] [protein=hypothetical protein] [protein_id=NP_249919.1] [location=complement(1330117..1330467)] [gbkey=CDS]	-0.146266	0.383191	PA5178	lcl|NC_002516.2_prot_NP_253865.1_5179 [locus_tag=PA5178] [db_xref=GeneID:881721] [protein=hypothetical protein] [protein_id=NP_253865.1] [location=complement(5830313..5830750)] [gbkey=CDS]	-0.61756	2.50532	PA5178	lcl|NC_002516.2_prot_NP_253865.1_5179 [locus_tag=PA5178] [db_xref=GeneID:881721] [protein=hypothetical protein] [protein_id=NP_253865.1] [location=complement(5830313..5830750)] [gbkey=CDS]	-0.490059	2.16486
PA1561	lcl|NC_002516.2_prot_NP_250252.1_1561 [gene=aer] [locus_tag=PA1561] [db_xref=GeneID:879271] [protein=aerotaxis receptor Aer] [protein_id=NP_250252.1] [location=complement(1698382..1699947)] [gbkey=CDS]	-0.145636	0.734817	PA5243	lcl|NC_002516.2_prot_NP_253930.1_5245 [gene=hemB] [locus_tag=PA5243] [db_xref=GeneID:879701] [protein=delta-aminolevulinic acid dehydratase] [protein_id=NP_253930.1] [location=complement(5904614..5905627)] [gbkey=CDS]	0.47608	1.49115	PA5243	lcl|NC_002516.2_prot_NP_253930.1_5245 [gene=hemB] [locus_tag=PA5243] [db_xref=GeneID:879701] [protein=delta-aminolevulinic acid dehydratase] [protein_id=NP_253930.1] [location=complement(5904614..5905627)] [gbkey=CDS]	0.379032	1.03671
PA5078	lcl|NC_002516.2_prot_NP_253765.1_5080 [locus_tag=PA5078] [db_xref=GeneID:879629] [protein=glucan biosynthesis protein G] [protein_id=NP_253765.1] [location=complement(5716848..5718425)] [gbkey=CDS]	-0.145033	1.07903	PA3286	lcl|NC_002516.2_prot_NP_251976.1_3282 [locus_tag=PA3286] [db_xref=GeneID:882449] [protein=3-oxoacyl-ACP synthase] [protein_id=NP_251976.1] [location=complement(3678334..3679386)] [gbkey=CDS]	0.0316153	0.159935	PA3286	lcl|NC_002516.2_prot_NP_251976.1_3282 [locus_tag=PA3286] [db_xref=GeneID:882449] [protein=3-oxoacyl-ACP synthase] [protein_id=NP_251976.1] [location=complement(3678334..3679386)] [gbkey=CDS]	-0.0355883	0.272097
PA4491	lcl|NC_002516.2_prot_NP_253181.1_4492 [locus_tag=PA4491] [db_xref=GeneID:881054] [protein=hypothetical protein] [protein_id=NP_253181.1] [location=complement(5025614..5027383)] [gbkey=CDS]	-0.144592	0.795039	PA3148	lcl|NC_002516.2_prot_NP_251838.1_3146 [gene=wbpI] [locus_tag=PA3148] [db_xref=GeneID:882693] [protein=UDP-2,3-diacetamido-2,3-dideoxy-D-glucuronate 2-epimeras] [protein_id=NP_251838.1] [location=complement(3531751..3532815)] [gbkey=CDS]	0.0692196	0.214741	PA3148	lcl|NC_002516.2_prot_NP_251838.1_3146 [gene=wbpI] [locus_tag=PA3148] [db_xref=GeneID:882693] [protein=UDP-2,3-diacetamido-2,3-dideoxy-D-glucuronate 2-epimeras] [protein_id=NP_251838.1] [location=complement(3531751..3532815)] [gbkey=CDS]	0.0552007	0.139649
PA5001	lcl|NC_002516.2_prot_NP_253688.1_5003 [locus_tag=PA5001] [db_xref=GeneID:881665] [protein=hypothetical protein] [protein_id=NP_253688.1] [location=complement(5618579..5619535)] [gbkey=CDS]	-0.144394	1.17351	PA3263	lcl|NC_002516.2_prot_NP_251953.1_3259 [locus_tag=PA3263] [db_xref=GeneID:882426] [protein=recombination associated protein RdgC] [protein_id=NP_251953.1] [location=3651056..3651976] [gbkey=CDS]	-0.0760893	0.578506	PA3263	lcl|NC_002516.2_prot_NP_251953.1_3259 [locus_tag=PA3263] [db_xref=GeneID:882426] [protein=recombination associated protein RdgC] [protein_id=NP_251953.1] [location=3651056..3651976] [gbkey=CDS]	-0.346236	2.12928
PA4417	lcl|NC_002516.2_prot_NP_253107.1_4418 [gene=murE] [locus_tag=PA4417] [db_xref=GeneID:881246] [protein=UDP-N-acetylmuramoylalanyl-D-glutamate--2,6-diaminopimelate ligase] [protein_id=NP_253107.1] [location=complement(4951141..4952604)] [gbkey=CDS]	-0.144331	1.29202	PA0506	lcl|NC_002516.2_prot_NP_249197.1_508 [locus_tag=PA0506] [db_xref=GeneID:878586] [protein=acyl-CoA dehydrogenase] [protein_id=NP_249197.1] [location=564914..566719] [gbkey=CDS]	-0.44487	2.37972	PA0506	lcl|NC_002516.2_prot_NP_249197.1_508 [locus_tag=PA0506] [db_xref=GeneID:878586] [protein=acyl-CoA dehydrogenase] [protein_id=NP_249197.1] [location=564914..566719] [gbkey=CDS]	-0.122256	0.471719
PA2582	lcl|NC_002516.2_prot_NP_251272.1_2580 [locus_tag=PA2582] [db_xref=GeneID:880077] [protein=hypothetical protein] [protein_id=NP_251272.1] [location=complement(2918967..2919500)] [gbkey=CDS]	-0.143972	0.370051	PA4632	lcl|NC_002516.2_prot_NP_253322.1_4632 [locus_tag=PA4632] [db_xref=GeneID:881207] [protein=hypothetical protein] [protein_id=NP_253322.1] [location=complement(5199503..5200324)] [gbkey=CDS]	0.354096	0.976496	PA4632	lcl|NC_002516.2_prot_NP_253322.1_4632 [locus_tag=PA4632] [db_xref=GeneID:881207] [protein=hypothetical protein] [protein_id=NP_253322.1] [location=complement(5199503..5200324)] [gbkey=CDS]	0.524926	1.78614
PA4695	lcl|NC_002516.2_prot_NP_253383.1_4697 [gene=ilvH] [locus_tag=PA4695] [db_xref=GeneID:881490] [protein=acetolactate synthase small subunit] [protein_id=NP_253383.1] [location=complement(5273514..5274005)] [gbkey=CDS]	-0.143766	0.555521	PA4386	lcl|NC_002516.2_prot_NP_253076.1_4387 [gene=groES] [locus_tag=PA4386] [db_xref=GeneID:881349] [protein=co-chaperonin GroES] [protein_id=NP_253076.1] [location=complement(4917175..4917468)] [gbkey=CDS]	0.142855	0.527238	PA4386	lcl|NC_002516.2_prot_NP_253076.1_4387 [gene=groES] [locus_tag=PA4386] [db_xref=GeneID:881349] [protein=co-chaperonin GroES] [protein_id=NP_253076.1] [location=complement(4917175..4917468)] [gbkey=CDS]	-0.140434	0.27515
PA3029	lcl|NC_002516.2_prot_NP_251719.1_3028 [gene=moaB2] [locus_tag=PA3029] [db_xref=GeneID:879360] [protein=molybdopterin biosynthesis protein B] [protein_id=NP_251719.1] [location=complement(3393482..3394021)] [gbkey=CDS]	-0.143442	0.836458	PA4310	lcl|NC_002516.2_prot_NP_253000.1_4310 [gene=pctB] [locus_tag=PA4310] [db_xref=GeneID:881566] [protein=chemotactic transducer PctB] [protein_id=NP_253000.1] [location=4837390..4839279] [gbkey=CDS]	0.038363	0.199032	PA4310	lcl|NC_002516.2_prot_NP_253000.1_4310 [gene=pctB] [locus_tag=PA4310] [db_xref=GeneID:881566] [protein=chemotactic transducer PctB] [protein_id=NP_253000.1] [location=4837390..4839279] [gbkey=CDS]	0.210114	1.19684
PA4386	lcl|NC_002516.2_prot_NP_253076.1_4387 [gene=groES] [locus_tag=PA4386] [db_xref=GeneID:881349] [protein=co-chaperonin GroES] [protein_id=NP_253076.1] [location=complement(4917175..4917468)] [gbkey=CDS]	-0.1425	0.614537	PA0595	lcl|NC_002516.2_prot_NP_249286.1_597 [gene=ostA] [locus_tag=PA0595] [db_xref=GeneID:880756] [protein=organic solvent tolerance protein OstA] [protein_id=NP_249286.1] [location=complement(653753..656527)] [gbkey=CDS]	0.0736687	0.572734	PA0595	lcl|NC_002516.2_prot_NP_249286.1_597 [gene=ostA] [locus_tag=PA0595] [db_xref=GeneID:880756] [protein=organic solvent tolerance protein OstA] [protein_id=NP_249286.1] [location=complement(653753..656527)] [gbkey=CDS]	0.111905	0.618539
PA4961	lcl|NC_002516.2_prot_NP_253648.1_4963 [locus_tag=PA4961] [db_xref=GeneID:878559] [protein=hypothetical protein] [protein_id=NP_253648.1] [location=5569090..5570628] [gbkey=CDS]	-0.142467	1.27826	PA4731	lcl|NC_002516.2_prot_NP_253419.1_4734 [gene=panD] [locus_tag=PA4731] [db_xref=GeneID:881637] [protein=aspartate alpha-decarboxylase] [protein_id=NP_253419.1] [location=5313206..5313586] [gbkey=CDS]	0.352761	0.991827	PA4731	lcl|NC_002516.2_prot_NP_253419.1_4734 [gene=panD] [locus_tag=PA4731] [db_xref=GeneID:881637] [protein=aspartate alpha-decarboxylase] [protein_id=NP_253419.1] [location=5313206..5313586] [gbkey=CDS]	0.00124924	0.00195365
PA3115	lcl|NC_002516.2_prot_NP_251805.1_3114 [gene=fimV] [locus_tag=PA3115] [db_xref=GeneID:879911] [protein=motility protein FimV] [protein_id=NP_251805.1] [location=complement(3495446..3498205)] [gbkey=CDS]	-0.142462	0.235974	PA3014	lcl|NC_002516.2_prot_NP_251704.1_3013 [gene=faoA] [locus_tag=PA3014] [db_xref=GeneID:878680] [protein=fatty acid oxidation complex subunit alpha] [protein_id=NP_251704.1] [location=complement(3374460..3376607)] [gbkey=CDS]	-0.448454	3.0736	PA3014	lcl|NC_002516.2_prot_NP_251704.1_3013 [gene=faoA] [locus_tag=PA3014] [db_xref=GeneID:878680] [protein=fatty acid oxidation complex subunit alpha] [protein_id=NP_251704.1] [location=complement(3374460..3376607)] [gbkey=CDS]	-0.145964	0.994227
PA3255	lcl|NC_002516.2_prot_NP_251945.1_3251 [locus_tag=PA3255] [db_xref=GeneID:882418] [protein=hypothetical protein] [protein_id=NP_251945.1] [location=3641233..3641811] [gbkey=CDS]	-0.141956	0.304721	PA5549	lcl|NC_002516.2_prot_NP_254236.1_5551 [gene=glmS] [locus_tag=PA5549] [db_xref=GeneID:877797] [protein=glucosamine--fructose-6-phosphate aminotransferase] [protein_id=NP_254236.1] [location=complement(6243111..6244946)] [gbkey=CDS]	0.0105851	0.0402999	PA5549	lcl|NC_002516.2_prot_NP_254236.1_5551 [gene=glmS] [locus_tag=PA5549] [db_xref=GeneID:877797] [protein=glucosamine--fructose-6-phosphate aminotransferase] [protein_id=NP_254236.1] [location=complement(6243111..6244946)] [gbkey=CDS]	-0.00259108	0.011558
PA1838	lcl|NC_002516.2_prot_NP_250529.1_1841 [gene=cysI] [locus_tag=PA1838] [db_xref=GeneID:878581] [protein=sulfite reductase] [protein_id=NP_250529.1] [location=complement(1995148..1996806)] [gbkey=CDS]	-0.141879	1.29526	PA5224	lcl|NC_002516.2_prot_NP_253911.1_5226 [gene=pepP] [locus_tag=PA5224] [db_xref=GeneID:882288] [protein=aminopeptidase] [protein_id=NP_253911.1] [location=complement(5881679..5883013)] [gbkey=CDS]	-0.0307224	0.0779537	PA5224	lcl|NC_002516.2_prot_NP_253911.1_5226 [gene=pepP] [locus_tag=PA5224] [db_xref=GeneID:882288] [protein=aminopeptidase] [protein_id=NP_253911.1] [location=complement(5881679..5883013)] [gbkey=CDS]	-0.19141	0.626869
PA3729	lcl|NC_002516.2_prot_NP_252418.1_3728 [locus_tag=PA3729] [db_xref=GeneID:880398] [protein=hypothetical protein] [protein_id=NP_252418.1] [location=complement(4179276..4181342)] [gbkey=CDS]	-0.141021	1.64203	PA5304	lcl|NC_002516.2_prot_NP_253991.1_5307 [gene=dadA] [locus_tag=PA5304] [db_xref=GeneID:878057] [protein=D-amino acid dehydrogenase small subunit] [protein_id=NP_253991.1] [location=complement(5972178..5973476)] [gbkey=CDS]	0.0621737	0.213641	PA5304	lcl|NC_002516.2_prot_NP_253991.1_5307 [gene=dadA] [locus_tag=PA5304] [db_xref=GeneID:878057] [protein=D-amino acid dehydrogenase small subunit] [protein_id=NP_253991.1] [location=complement(5972178..5973476)] [gbkey=CDS]	0.0216413	0.118481
PA3268	lcl|NC_002516.2_prot_NP_251958.1_3264 [locus_tag=PA3268] [db_xref=GeneID:882431] [protein=TonB-dependent receptor] [protein_id=NP_251958.1] [location=complement(3655986..3658151)] [gbkey=CDS]	-0.140847	0.247319	PA3641	lcl|NC_002516.2_prot_NP_252331.1_3640 [locus_tag=PA3641] [db_xref=GeneID:880497] [protein=amino acid permease] [protein_id=NP_252331.1] [location=complement(4078808..4080223)] [gbkey=CDS]	0.0109244	0.0296694	PA3641	lcl|NC_002516.2_prot_NP_252331.1_3640 [locus_tag=PA3641] [db_xref=GeneID:880497] [protein=amino acid permease] [protein_id=NP_252331.1] [location=complement(4078808..4080223)] [gbkey=CDS]	0.301254	1.33739
PA0331	lcl|NC_002516.2_prot_NP_249022.1_332 [gene=ilvA1] [locus_tag=PA0331] [db_xref=GeneID:879435] [protein=threonine dehydratase] [protein_id=NP_249022.1] [location=372091..373605] [gbkey=CDS]	-0.14061	0.647504	PA1802	lcl|NC_002516.2_prot_NP_250493.1_1805 [gene=clpX] [locus_tag=PA1802] [db_xref=GeneID:878307] [protein=ATP-dependent protease ATP-binding subunit ClpX] [protein_id=NP_250493.1] [location=1954815..1956095] [gbkey=CDS]	-0.0127722	0.0308405	PA1802	lcl|NC_002516.2_prot_NP_250493.1_1805 [gene=clpX] [locus_tag=PA1802] [db_xref=GeneID:878307] [protein=ATP-dependent protease ATP-binding subunit ClpX] [protein_id=NP_250493.1] [location=1954815..1956095] [gbkey=CDS]	-0.522298	1.36252
PA2965	lcl|NC_002516.2_prot_NP_251655.1_2964 [gene=fabF1] [locus_tag=PA2965] [db_xref=GeneID:879894] [protein=3-oxoacyl-ACP synthase] [protein_id=NP_251655.1] [location=complement(3323574..3324818)] [gbkey=CDS]	-0.139407	1.0583	PA0972	lcl|NC_002516.2_prot_NP_249663.1_973 [gene=tolB] [locus_tag=PA0972] [db_xref=GeneID:881864] [protein=translocation protein TolB] [protein_id=NP_249663.1] [location=1056049..1057347] [gbkey=CDS]	0.0665981	0.306969	PA0972	lcl|NC_002516.2_prot_NP_249663.1_973 [gene=tolB] [locus_tag=PA0972] [db_xref=GeneID:881864] [protein=translocation protein TolB] [protein_id=NP_249663.1] [location=1056049..1057347] [gbkey=CDS]	0.23707	1.68443
PA4426	lcl|NC_002516.2_prot_NP_253116.1_4427 [locus_tag=PA4426] [db_xref=GeneID:881225] [protein=hypothetical protein] [protein_id=NP_253116.1] [location=4960516..4961094] [gbkey=CDS]	-0.138225	0.477455	PA5263	lcl|NC_002516.2_prot_NP_253950.1_5266 [gene=argH] [locus_tag=PA5263] [db_xref=GeneID:879636] [protein=argininosuccinate lyase] [protein_id=NP_253950.1] [location=5924596..5925990] [gbkey=CDS]	0.108498	0.667643	PA5263	lcl|NC_002516.2_prot_NP_253950.1_5266 [gene=argH] [locus_tag=PA5263] [db_xref=GeneID:879636] [protein=argininosuccinate lyase] [protein_id=NP_253950.1] [location=5924596..5925990] [gbkey=CDS]	0.105811	0.837467
PA3983	lcl|NC_002516.2_prot_NP_252672.1_3985 [locus_tag=PA3983] [db_xref=GeneID:878898] [protein=hypothetical protein] [protein_id=NP_252672.1] [location=4462879..4463718] [gbkey=CDS]	-0.137618	0.532573	PA5146	lcl|NC_002516.2_prot_NP_253833.1_5147 [locus_tag=PA5146] [db_xref=GeneID:878779] [protein=hypothetical protein] [protein_id=NP_253833.1] [location=5793705..5795957] [gbkey=CDS]	-0.0186685	0.0469396	PA5146	lcl|NC_002516.2_prot_NP_253833.1_5147 [locus_tag=PA5146] [db_xref=GeneID:878779] [protein=hypothetical protein] [protein_id=NP_253833.1] [location=5793705..5795957] [gbkey=CDS]	0.229983	0.809828
PA5507	lcl|NC_002516.2_prot_NP_254194.1_5510 [locus_tag=PA5507] [db_xref=GeneID:878660] [protein=hypothetical protein] [protein_id=NP_254194.1] [location=6198917..6199570] [gbkey=CDS]	-0.137404	0.85827	PA2735	lcl|NC_002516.2_prot_NP_251425.1_2729 [locus_tag=PA2735] [db_xref=GeneID:882625] [protein=restriction-modification system protein] [protein_id=NP_251425.1] [location=complement(3096130..3098508)] [gbkey=CDS]	-0.0414542	0.0992714	PA2735	lcl|NC_002516.2_prot_NP_251425.1_2729 [locus_tag=PA2735] [db_xref=GeneID:882625] [protein=restriction-modification system protein] [protein_id=NP_251425.1] [location=complement(3096130..3098508)] [gbkey=CDS]	0.119166	0.412949
PA3194	lcl|NC_002516.2_prot_NP_251884.1_3191 [gene=edd] [locus_tag=PA3194] [db_xref=GeneID:882909] [protein=phosphogluconate dehydratase] [protein_id=NP_251884.1] [location=complement(3585477..3587303)] [gbkey=CDS]	-0.137068	0.65918	PA1791	lcl|NC_002516.2_prot_NP_250482.1_1793 [locus_tag=PA1791] [db_xref=GeneID:879958] [protein=hypothetical protein] [protein_id=NP_250482.1] [location=complement(1940255..1941586)] [gbkey=CDS]	-0.276377	3.24399	PA1791	lcl|NC_002516.2_prot_NP_250482.1_1793 [locus_tag=PA1791] [db_xref=GeneID:879958] [protein=hypothetical protein] [protein_id=NP_250482.1] [location=complement(1940255..1941586)] [gbkey=CDS]	0.0678241	0.240327
PA1796	lcl|NC_002516.2_prot_NP_250487.1_1798 [gene=folD] [locus_tag=PA1796] [db_xref=GeneID:880636] [protein=bifunctional 5,10-methylene-tetrahydrofolate dehydrogenase/ 5,10-methylene-tetrahydrofolate cyclohydrolase] [protein_id=NP_250487.1] [location=complement(	-0.137031	0.538832	PA3155	lcl|NC_002516.2_prot_NP_251845.1_3153 [gene=wbpE] [locus_tag=PA3155] [db_xref=GeneID:882653] [protein=UDP-2-acetamido-2-deoxy-3-oxo-D-glucuronate aminotransferase] [protein_id=NP_251845.1] [location=complement(3539128..3540207)] [gbkey=CDS]	0.181012	1.23805	PA3155	lcl|NC_002516.2_prot_NP_251845.1_3153 [gene=wbpE] [locus_tag=PA3155] [db_xref=GeneID:882653] [protein=UDP-2-acetamido-2-deoxy-3-oxo-D-glucuronate aminotransferase] [protein_id=NP_251845.1] [location=complement(3539128..3540207)] [gbkey=CDS]	0.126049	1.30159
PA4957	lcl|NC_002516.2_prot_NP_253644.1_4959 [gene=psd] [locus_tag=PA4957] [db_xref=GeneID:879173] [protein=phosphatidylserine decarboxylase] [protein_id=NP_253644.1] [location=5562418..5563287] [gbkey=CDS]	-0.136679	0.61457	PA3552	lcl|NC_002516.2_prot_NP_252242.1_3550 [gene=arnB] [locus_tag=PA3552] [db_xref=GeneID:879143] [protein=UDP-4-amino-4-deoxy-L-arabinose--oxoglutarate aminotransferase] [protein_id=NP_252242.1] [location=3979860..3981008] [gbkey=CDS]	0.337285	1.79059	PA3552	lcl|NC_002516.2_prot_NP_252242.1_3550 [gene=arnB] [locus_tag=PA3552] [db_xref=GeneID:879143] [protein=UDP-4-amino-4-deoxy-L-arabinose--oxoglutarate aminotransferase] [protein_id=NP_252242.1] [location=3979860..3981008] [gbkey=CDS]	0.34282	1.0949
PA0972	lcl|NC_002516.2_prot_NP_249663.1_973 [gene=tolB] [locus_tag=PA0972] [db_xref=GeneID:881864] [protein=translocation protein TolB] [protein_id=NP_249663.1] [location=1056049..1057347] [gbkey=CDS]	-0.136662	0.784357	PA3299	lcl|NC_002516.2_prot_NP_251989.1_3295 [gene=fadD1] [locus_tag=PA3299] [db_xref=GeneID:882462] [protein=long-chain-fatty-acid--CoA ligase] [protein_id=NP_251989.1] [location=complement(3695511..3697199)] [gbkey=CDS]	-0.143999	0.485458	PA3299	lcl|NC_002516.2_prot_NP_251989.1_3295 [gene=fadD1] [locus_tag=PA3299] [db_xref=GeneID:882462] [protein=long-chain-fatty-acid--CoA ligase] [protein_id=NP_251989.1] [location=complement(3695511..3697199)] [gbkey=CDS]	0.143912	0.6532
PA3820	lcl|NC_002516.2_prot_NP_252509.1_3820 [gene=secF] [locus_tag=PA3820] [db_xref=GeneID:879904] [protein=preprotein translocase subunit SecF] [protein_id=NP_252509.1] [location=complement(4276154..4277074)] [gbkey=CDS]	-0.136622	0.636906	PA3674	lcl|NC_002516.2_prot_NP_252364.1_3673 [locus_tag=PA3674] [db_xref=GeneID:879773] [protein=hypothetical protein] [protein_id=NP_252364.1] [location=4114933..4115331] [gbkey=CDS]	0.147625	0.443453	PA3674	lcl|NC_002516.2_prot_NP_252364.1_3673 [locus_tag=PA3674] [db_xref=GeneID:879773] [protein=hypothetical protein] [protein_id=NP_252364.1] [location=4114933..4115331] [gbkey=CDS]	0.0247179	0.101388
PA0265	lcl|NC_002516.2_prot_NP_248956.1_265 [gene=gabD] [locus_tag=PA0265] [db_xref=GeneID:881913] [protein=glutarate-semialdehyde dehydrogenase DavD] [protein_id=NP_248956.1] [location=299522..300973] [gbkey=CDS]	-0.13605	0.231371	PA4847	lcl|NC_002516.2_prot_NP_253534.1_4850 [gene=accB] [locus_tag=PA4847] [db_xref=GeneID:879557] [protein=acetyl-CoA carboxylase biotin carboxyl carrier protein subunit] [protein_id=NP_253534.1] [location=5442304..5442774] [gbkey=CDS]	0.747688	1.26007	PA4847	lcl|NC_002516.2_prot_NP_253534.1_4850 [gene=accB] [locus_tag=PA4847] [db_xref=GeneID:879557] [protein=acetyl-CoA carboxylase biotin carboxyl carrier protein subunit] [protein_id=NP_253534.1] [location=5442304..5442774] [gbkey=CDS]	0.573859	0.818683
PA1432	lcl|NC_002516.2_prot_NP_250123.1_1431 [gene=lasI] [locus_tag=PA1432] [db_xref=GeneID:881777] [protein=acyl-homoserine-lactone synthase] [protein_id=NP_250123.1] [location=1559254..1559859] [gbkey=CDS]	-0.134976	0.890878	PA4686	lcl|NC_002516.2_prot_NP_253375.1_4687 [locus_tag=PA4686] [db_xref=GeneID:881450] [protein=hypothetical protein] [protein_id=NP_253375.1] [location=5254738..5257584] [gbkey=CDS]	0.0454726	0.305205	PA4686	lcl|NC_002516.2_prot_NP_253375.1_4687 [locus_tag=PA4686] [db_xref=GeneID:881450] [protein=hypothetical protein] [protein_id=NP_253375.1] [location=5254738..5257584] [gbkey=CDS]	0.169091	1.76034
PA5065	lcl|NC_002516.2_prot_NP_253752.1_5067 [gene=ubiB] [locus_tag=PA5065] [db_xref=GeneID:878018] [protein=ubiquinone biosynthetic protein UbiB] [protein_id=NP_253752.1] [location=5704077..5705678] [gbkey=CDS]	-0.134777	0.27679	PA0767	lcl|NC_002516.2_prot_NP_249458.1_767 [gene=lepA] [locus_tag=PA0767] [db_xref=GeneID:881998] [protein=elongation factor 4] [protein_id=NP_249458.1] [location=835523..837322] [gbkey=CDS]	0.0188392	0.151992	PA0767	lcl|NC_002516.2_prot_NP_249458.1_767 [gene=lepA] [locus_tag=PA0767] [db_xref=GeneID:881998] [protein=elongation factor 4] [protein_id=NP_249458.1] [location=835523..837322] [gbkey=CDS]	-0.0601387	0.437783
PA2009	lcl|NC_002516.2_prot_NP_250699.1_2012 [gene=hmgA] [locus_tag=PA2009] [db_xref=GeneID:877745] [protein=homogentisate 1,2-dioxygenase] [protein_id=NP_250699.1] [location=complement(2197432..2198730)] [gbkey=CDS]	-0.132877	0.444718	PA3011	lcl|NC_002516.2_prot_NP_251701.1_3010 [gene=topA] [locus_tag=PA3011] [db_xref=GeneID:880353] [protein=DNA topoisomerase I] [protein_id=NP_251701.1] [location=complement(3370100..3372706)] [gbkey=CDS]	-0.055054	0.163039	PA3011	lcl|NC_002516.2_prot_NP_251701.1_3010 [gene=topA] [locus_tag=PA3011] [db_xref=GeneID:880353] [protein=DNA topoisomerase I] [protein_id=NP_251701.1] [location=complement(3370100..3372706)] [gbkey=CDS]	0.233874	0.963041
PA2732	lcl|NC_002516.2_prot_NP_251422.1_2726 [locus_tag=PA2732] [db_xref=GeneID:882706] [protein=hypothetical protein] [protein_id=NP_251422.1] [location=complement(3090221..3093661)] [gbkey=CDS]	-0.132623	0.499835	PA5429	lcl|NC_002516.2_prot_NP_254116.1_5432 [gene=aspA] [locus_tag=PA5429] [db_xref=GeneID:878603] [protein=aspartate ammonia-lyase] [protein_id=NP_254116.1] [location=6109260..6110684] [gbkey=CDS]	0.205327	0.825448	PA5429	lcl|NC_002516.2_prot_NP_254116.1_5432 [gene=aspA] [locus_tag=PA5429] [db_xref=GeneID:878603] [protein=aspartate ammonia-lyase] [protein_id=NP_254116.1] [location=6109260..6110684] [gbkey=CDS]	-0.150029	0.641355
PA0494	lcl|NC_002516.2_prot_NP_249185.1_496 [locus_tag=PA0494] [db_xref=GeneID:877712] [protein=acetyl-CoA carboxylase biotin carboxylase subunit] [protein_id=NP_249185.1] [location=553005..554381] [gbkey=CDS]	-0.132576	0.795145	PA4460	lcl|NC_002516.2_prot_NP_253150.1_4461 [locus_tag=PA4460] [db_xref=GeneID:881017] [protein=hypothetical protein] [protein_id=NP_253150.1] [location=4991392..4991919] [gbkey=CDS]	0.356815	1.64703	PA4460	lcl|NC_002516.2_prot_NP_253150.1_4461 [locus_tag=PA4460] [db_xref=GeneID:881017] [protein=hypothetical protein] [protein_id=NP_253150.1] [location=4991392..4991919] [gbkey=CDS]	0.280283	0.656566
PA1288	lcl|NC_002516.2_prot_NP_249979.1_1287 [locus_tag=PA1288] [db_xref=GeneID:881473] [protein=hypothetical protein] [protein_id=NP_249979.1] [location=complement(1399231..1400505)] [gbkey=CDS]	-0.132259	1.70971	PA2840	lcl|NC_002516.2_prot_NP_251530.1_2839 [locus_tag=PA2840] [db_xref=GeneID:882823] [protein=ATP-dependent RNA helicase] [protein_id=NP_251530.1] [location=complement(3193886..3195589)] [gbkey=CDS]	0.469249	2.10262	PA2840	lcl|NC_002516.2_prot_NP_251530.1_2839 [locus_tag=PA2840] [db_xref=GeneID:882823] [protein=ATP-dependent RNA helicase] [protein_id=NP_251530.1] [location=complement(3193886..3195589)] [gbkey=CDS]	0.168706	0.553359
PA3482	lcl|NC_002516.2_prot_NP_252172.1_3481 [gene=metG] [locus_tag=PA3482] [db_xref=GeneID:878831] [protein=methionine--tRNA ligase] [protein_id=NP_252172.1] [location=3895324..3897357] [gbkey=CDS]	-0.132156	0.760142	PA5553	lcl|NC_002516.2_prot_NP_254240.1_5555 [gene=atpC] [locus_tag=PA5553] [db_xref=GeneID:878082] [protein=ATP synthase subunit epsilon] [protein_id=NP_254240.1] [location=complement(6247811..6248236)] [gbkey=CDS]	0.712235	2.81917	PA5553	lcl|NC_002516.2_prot_NP_254240.1_5555 [gene=atpC] [locus_tag=PA5553] [db_xref=GeneID:878082] [protein=ATP synthase subunit epsilon] [protein_id=NP_254240.1] [location=complement(6247811..6248236)] [gbkey=CDS]	0.685349	1.94067
PA3141	lcl|NC_002516.2_prot_NP_251831.1_3140 [gene=wbpM] [locus_tag=PA3141] [db_xref=GeneID:882583] [protein=nucleotide sugar epimerase/dehydratase WbpM] [protein_id=NP_251831.1] [location=complement(3524681..3526678)] [gbkey=CDS]	-0.132125	0.968253	PA4439	lcl|NC_002516.2_prot_NP_253129.1_4440 [gene=trpS] [locus_tag=PA4439] [db_xref=GeneID:880958] [protein=tryptophan--tRNA ligase] [protein_id=NP_253129.1] [location=complement(4971986..4973332)] [gbkey=CDS]	-0.0865663	0.932854	PA4439	lcl|NC_002516.2_prot_NP_253129.1_4440 [gene=trpS] [locus_tag=PA4439] [db_xref=GeneID:880958] [protein=tryptophan--tRNA ligase] [protein_id=NP_253129.1] [location=complement(4971986..4973332)] [gbkey=CDS]	-0.13978	1.4679
PA2248	lcl|NC_002516.2_prot_NP_250938.1_2250 [gene=bkdA2] [locus_tag=PA2248] [db_xref=GeneID:879226] [protein=2-oxoisovalerate dehydrogenase subunit beta] [protein_id=NP_250938.1] [location=2474442..2475494] [gbkey=CDS]	-0.131037	0.263704	PA3802	lcl|NC_002516.2_prot_NP_252491.1_3802 [gene=hisS] [locus_tag=PA3802] [db_xref=GeneID:878330] [protein=histidine--tRNA ligase] [protein_id=NP_252491.1] [location=complement(4261070..4262359)] [gbkey=CDS]	0.0753254	0.237116	PA3802	lcl|NC_002516.2_prot_NP_252491.1_3802 [gene=hisS] [locus_tag=PA3802] [db_xref=GeneID:878330] [protein=histidine--tRNA ligase] [protein_id=NP_252491.1] [location=complement(4261070..4262359)] [gbkey=CDS]	-0.123244	0.35622
PA2023	lcl|NC_002516.2_prot_NP_250713.1_2026 [gene=galU] [locus_tag=PA2023] [db_xref=GeneID:879968] [protein=UTP-glucose-1-phosphate uridylyltransferase] [protein_id=NP_250713.1] [location=2215102..2215941] [gbkey=CDS]	-0.130129	0.272497	PA4696	lcl|NC_002516.2_prot_NP_253384.1_4698 [gene=ilvI] [locus_tag=PA4696] [db_xref=GeneID:881496] [protein=acetolactate synthase 3 catalytic subunit] [protein_id=NP_253384.1] [location=complement(5274008..5275732)] [gbkey=CDS]	-0.0258276	0.0586911	PA4696	lcl|NC_002516.2_prot_NP_253384.1_4698 [gene=ilvI] [locus_tag=PA4696] [db_xref=GeneID:881496] [protein=acetolactate synthase 3 catalytic subunit] [protein_id=NP_253384.1] [location=complement(5274008..5275732)] [gbkey=CDS]	0.178628	0.419796
PA4887	lcl|NC_002516.2_prot_NP_253574.1_4889 [locus_tag=PA4887] [db_xref=GeneID:882278] [protein=major facilitator superfamily transporter] [protein_id=NP_253574.1] [location=complement(5482452..5483768)] [gbkey=CDS]	-0.130048	0.066534	PA5349	lcl|NC_002516.2_prot_NP_254036.1_5352 [locus_tag=PA5349] [db_xref=GeneID:879643] [protein=rubredoxin reductase] [protein_id=NP_254036.1] [location=complement(6017624..6018778)] [gbkey=CDS]	0.035001	0.139012	PA5349	lcl|NC_002516.2_prot_NP_254036.1_5352 [locus_tag=PA5349] [db_xref=GeneID:879643] [protein=rubredoxin reductase] [protein_id=NP_254036.1] [location=complement(6017624..6018778)] [gbkey=CDS]	0.315651	1.85721
PA0958	lcl|NC_002516.2_prot_NP_249649.1_959 [gene=oprD] [locus_tag=PA0958] [db_xref=GeneID:881970] [protein=porin D] [protein_id=NP_249649.1] [location=complement(1043983..1045314)] [gbkey=CDS]	-0.129895	0.228251	PA3482	lcl|NC_002516.2_prot_NP_252172.1_3481 [gene=metG] [locus_tag=PA3482] [db_xref=GeneID:878831] [protein=methionine--tRNA ligase] [protein_id=NP_252172.1] [location=3895324..3897357] [gbkey=CDS]	0.0400627	0.486204	PA3482	lcl|NC_002516.2_prot_NP_252172.1_3481 [gene=metG] [locus_tag=PA3482] [db_xref=GeneID:878831] [protein=methionine--tRNA ligase] [protein_id=NP_252172.1] [location=3895324..3897357] [gbkey=CDS]	0.00312867	0.0416784
PA3149	lcl|NC_002516.2_prot_NP_251839.1_3147 [gene=wbpH] [locus_tag=PA3149] [db_xref=GeneID:882607] [protein=glycosyltransferase WbpH] [protein_id=NP_251839.1] [location=complement(3532812..3533933)] [gbkey=CDS]	-0.129198	0.579695	PA0411	lcl|NC_002516.2_prot_NP_249102.1_412 [gene=pilJ] [locus_tag=PA0411] [db_xref=GeneID:878180] [protein=twitching motility protein PilJ] [protein_id=NP_249102.1] [location=451130..453178] [gbkey=CDS]	0.317001	0.964087	PA0411	lcl|NC_002516.2_prot_NP_249102.1_412 [gene=pilJ] [locus_tag=PA0411] [db_xref=GeneID:878180] [protein=twitching motility protein PilJ] [protein_id=NP_249102.1] [location=451130..453178] [gbkey=CDS]	0.20922	0.94356
PA3644	lcl|NC_002516.2_prot_NP_252334.1_3643 [gene=lpxA] [locus_tag=PA3644] [db_xref=GeneID:880493] [protein=acyl-[acyl-carrier-protein]--UDP-N-acetylglucosamine O-acyltransferase] [protein_id=NP_252334.1] [location=complement(4082185..4082961)] [gbkey=CDS]	-0.128843	0.331143	PA4408	lcl|NC_002516.2_prot_NP_253098.1_4409 [gene=ftsA] [locus_tag=PA4408] [db_xref=GeneID:881321] [protein=cell division protein FtsA] [protein_id=NP_253098.1] [location=complement(4940535..4941788)] [gbkey=CDS]	-0.123827	1.26287	PA4408	lcl|NC_002516.2_prot_NP_253098.1_4409 [gene=ftsA] [locus_tag=PA4408] [db_xref=GeneID:881321] [protein=cell division protein FtsA] [protein_id=NP_253098.1] [location=complement(4940535..4941788)] [gbkey=CDS]	0.0699767	0.309897
PA1083	lcl|NC_002516.2_prot_NP_249774.1_1082 [gene=flgH] [locus_tag=PA1083] [db_xref=GeneID:879458] [protein=flagellar basal body L-ring protein] [protein_id=NP_249774.1] [location=1169115..1169810] [gbkey=CDS]	-0.128062	0.797991	PA0833	lcl|NC_002516.2_prot_NP_249524.1_833 [locus_tag=PA0833] [db_xref=GeneID:878406] [protein=hypothetical protein] [protein_id=NP_249524.1] [location=907594..908307] [gbkey=CDS]	-0.36599	2.58707	PA0833	lcl|NC_002516.2_prot_NP_249524.1_833 [locus_tag=PA0833] [db_xref=GeneID:878406] [protein=hypothetical protein] [protein_id=NP_249524.1] [location=907594..908307] [gbkey=CDS]	0.0115722	0.0564601
PA1562	lcl|NC_002516.2_prot_NP_250253.1_1562 [gene=acnA] [locus_tag=PA1562] [db_xref=GeneID:879412] [protein=aconitate hydratase] [protein_id=NP_250253.1] [location=complement(1700320..1703052)] [gbkey=CDS]	-0.127768	0.680226	PA5464	lcl|NC_002516.2_prot_NP_254151.1_5468 [locus_tag=PA5464] [db_xref=GeneID:879368] [protein=hypothetical protein] [protein_id=NP_254151.1] [location=6152718..6154676] [gbkey=CDS]	0.153479	1.17666	PA5464	lcl|NC_002516.2_prot_NP_254151.1_5468 [locus_tag=PA5464] [db_xref=GeneID:879368] [protein=hypothetical protein] [protein_id=NP_254151.1] [location=6152718..6154676] [gbkey=CDS]	0.063853	0.287668
PA3802	lcl|NC_002516.2_prot_NP_252491.1_3802 [gene=hisS] [locus_tag=PA3802] [db_xref=GeneID:878330] [protein=histidine--tRNA ligase] [protein_id=NP_252491.1] [location=complement(4261070..4262359)] [gbkey=CDS]	-0.127538	0.301953	PA4701	lcl|NC_002516.2_prot_NP_253389.1_4703 [locus_tag=PA4701] [db_xref=GeneID:881512] [protein=hypothetical protein] [protein_id=NP_253389.1] [location=5280505..5282067] [gbkey=CDS]	-0.0897402	1.77072	PA4701	lcl|NC_002516.2_prot_NP_253389.1_4703 [locus_tag=PA4701] [db_xref=GeneID:881512] [protein=hypothetical protein] [protein_id=NP_253389.1] [location=5280505..5282067] [gbkey=CDS]	-0.139284	1.02596
PA1802	lcl|NC_002516.2_prot_NP_250493.1_1805 [gene=clpX] [locus_tag=PA1802] [db_xref=GeneID:878307] [protein=ATP-dependent protease ATP-binding subunit ClpX] [protein_id=NP_250493.1] [location=1954815..1956095] [gbkey=CDS]	-0.126974	0.201306	PA3644	lcl|NC_002516.2_prot_NP_252334.1_3643 [gene=lpxA] [locus_tag=PA3644] [db_xref=GeneID:880493] [protein=acyl-[acyl-carrier-protein]--UDP-N-acetylglucosamine O-acyltransferase] [protein_id=NP_252334.1] [location=complement(4082185..4082961)] [gbkey=CDS]	0.0444373	0.0938661	PA3644	lcl|NC_002516.2_prot_NP_252334.1_3643 [gene=lpxA] [locus_tag=PA3644] [db_xref=GeneID:880493] [protein=acyl-[acyl-carrier-protein]--UDP-N-acetylglucosamine O-acyltransferase] [protein_id=NP_252334.1] [location=complement(4082185..4082961)] [gbkey=CDS]	0.140883	0.361632
PA4942	lcl|NC_002516.2_prot_NP_253629.1_4944 [gene=hflK] [locus_tag=PA4942] [db_xref=GeneID:877755] [protein=protease subunit HflK] [protein_id=NP_253629.1] [location=complement(5545786..5546988)] [gbkey=CDS]	-0.126956	0.235165	PA2904	lcl|NC_002516.2_prot_NP_251594.1_2903 [gene=cobI] [locus_tag=PA2904] [db_xref=GeneID:882688] [protein=precorrin-2 C(20)-methyltransferase] [protein_id=NP_251594.1] [location=complement(3258353..3259105)] [gbkey=CDS]	-0.0441737	0.0768665	PA2904	lcl|NC_002516.2_prot_NP_251594.1_2903 [gene=cobI] [locus_tag=PA2904] [db_xref=GeneID:882688] [protein=precorrin-2 C(20)-methyltransferase] [protein_id=NP_251594.1] [location=complement(3258353..3259105)] [gbkey=CDS]	-0.179939	0.342971
PA1097	lcl|NC_002516.2_prot_NP_249788.1_1096 [gene=fleQ] [locus_tag=PA1097] [db_xref=GeneID:881960] [protein=transcriptional regulator FleQ] [protein_id=NP_249788.1] [location=1187587..1189059] [gbkey=CDS]	-0.126928	0.363937	PA5552	lcl|NC_002516.2_prot_NP_254239.1_5554 [gene=glmU] [locus_tag=PA5552] [db_xref=GeneID:877892] [protein=bifunctional glucosamine-1-phosphate acetyltransferase/N-acetylglucosamine-1-phosphate uridyltransferase] [protein_id=NP_254239.1] [location=complement(62	0.106595	1.07669	PA5552	lcl|NC_002516.2_prot_NP_254239.1_5554 [gene=glmU] [locus_tag=PA5552] [db_xref=GeneID:877892] [protein=bifunctional glucosamine-1-phosphate acetyltransferase/N-acetylglucosamine-1-phosphate uridyltransferase] [protein_id=NP_254239.1] [location=complement(62	0.126986	0.824279
PA2970	lcl|NC_002516.2_prot_NP_251660.1_2969 [gene=rpmF] [locus_tag=PA2970] [db_xref=GeneID:880144] [protein=50S ribosomal protein L32] [protein_id=NP_251660.1] [location=complement(3328203..3328385)] [gbkey=CDS]	-0.126777	0.221127	PA4774	lcl|NC_002516.2_prot_NP_253462.1_4777 [locus_tag=PA4774] [db_xref=GeneID:881824] [protein=hypothetical protein] [protein_id=NP_253462.1] [location=5362146..5363195] [gbkey=CDS]	-1.28129	4.49919	PA4774	lcl|NC_002516.2_prot_NP_253462.1_4777 [locus_tag=PA4774] [db_xref=GeneID:881824] [protein=hypothetical protein] [protein_id=NP_253462.1] [location=5362146..5363195] [gbkey=CDS]	0.306868	1.39937
PA4439	lcl|NC_002516.2_prot_NP_253129.1_4440 [gene=trpS] [locus_tag=PA4439] [db_xref=GeneID:880958] [protein=tryptophan--tRNA ligase] [protein_id=NP_253129.1] [location=complement(4971986..4973332)] [gbkey=CDS]	-0.126577	0.953463	PA4640	lcl|NC_002516.2_prot_NP_253330.1_4642 [gene=mqoB] [locus_tag=PA4640] [db_xref=GeneID:881249] [protein=malate:quinone oxidoreductase] [protein_id=NP_253330.1] [location=5208464..5209987] [gbkey=CDS]	0.141525	2.67019	PA4640	lcl|NC_002516.2_prot_NP_253330.1_4642 [gene=mqoB] [locus_tag=PA4640] [db_xref=GeneID:881249] [protein=malate:quinone oxidoreductase] [protein_id=NP_253330.1] [location=5208464..5209987] [gbkey=CDS]	0.106157	0.524521
PA3639	lcl|NC_002516.2_prot_NP_252329.1_3638 [gene=accA] [locus_tag=PA3639] [db_xref=GeneID:880489] [protein=acetyl-CoA carboxylase carboxyltransferase subunit alpha] [protein_id=NP_252329.1] [location=complement(4074057..4075007)] [gbkey=CDS]	-0.126152	0.243139	PA2639	lcl|NC_002516.2_prot_NP_251329.1_2637 [gene=nuoD] [locus_tag=PA2639] [db_xref=GeneID:882346] [protein=NADH:-quinone oxidoreductase subunit C/D] [protein_id=NP_251329.1] [location=2983963..2985744] [gbkey=CDS]	0.0856042	0.393018	PA2639	lcl|NC_002516.2_prot_NP_251329.1_2637 [gene=nuoD] [locus_tag=PA2639] [db_xref=GeneID:882346] [protein=NADH:-quinone oxidoreductase subunit C/D] [protein_id=NP_251329.1] [location=2983963..2985744] [gbkey=CDS]	0.00885325	0.0325484
PA2398	lcl|NC_002516.2_prot_NP_251088.1_2399 [gene=fpvA] [locus_tag=PA2398] [db_xref=GeneID:878605] [protein=ferripyoverdine receptor] [protein_id=NP_251088.1] [location=2655187..2657634] [gbkey=CDS]	-0.125933	0.703917	PA4448	lcl|NC_002516.2_prot_NP_253138.1_4449 [gene=hisD] [locus_tag=PA4448] [db_xref=GeneID:880992] [protein=histidinol dehydrogenase] [protein_id=NP_253138.1] [location=complement(4982104..4983426)] [gbkey=CDS]	0.0354623	0.279473	PA4448	lcl|NC_002516.2_prot_NP_253138.1_4449 [gene=hisD] [locus_tag=PA4448] [db_xref=GeneID:880992] [protein=histidinol dehydrogenase] [protein_id=NP_253138.1] [location=complement(4982104..4983426)] [gbkey=CDS]	-0.00210894	0.0130243
PA4457	lcl|NC_002516.2_prot_NP_253147.1_4458 [locus_tag=PA4457] [db_xref=GeneID:881001] [protein=arabinose-5-phosphate isomerase KdsD] [protein_id=NP_253147.1] [location=4989305..4990285] [gbkey=CDS]	-0.125779	0.293471	PA0969	lcl|NC_002516.2_prot_NP_249660.1_970 [gene=tolQ] [locus_tag=PA0969] [db_xref=GeneID:882055] [protein=translocation protein TolQ] [protein_id=NP_249660.1] [location=1053848..1054543] [gbkey=CDS]	0.0788346	0.15917	PA0969	lcl|NC_002516.2_prot_NP_249660.1_970 [gene=tolQ] [locus_tag=PA0969] [db_xref=GeneID:882055] [protein=translocation protein TolQ] [protein_id=NP_249660.1] [location=1053848..1054543] [gbkey=CDS]	0.503664	3.09604
PA2378	lcl|NC_002516.2_prot_NP_251068.1_2379 [locus_tag=PA2378] [db_xref=GeneID:879694] [protein=aldehyde dehydrogenase] [protein_id=NP_251068.1] [location=complement(2629916..2632231)] [gbkey=CDS]	-0.124989	0.435837	PA4855	lcl|NC_002516.2_prot_NP_253542.1_4858 [gene=purD] [locus_tag=PA4855] [db_xref=GeneID:878236] [protein=phosphoribosylamine--glycine ligase] [protein_id=NP_253542.1] [location=5450757..5452046] [gbkey=CDS]	0.0931612	0.517525	PA4855	lcl|NC_002516.2_prot_NP_253542.1_4858 [gene=purD] [locus_tag=PA4855] [db_xref=GeneID:878236] [protein=phosphoribosylamine--glycine ligase] [protein_id=NP_253542.1] [location=5450757..5452046] [gbkey=CDS]	0.00300541	0.0102119
PA0546	lcl|NC_002516.2_prot_NP_249237.1_548 [gene=metK] [locus_tag=PA0546] [db_xref=GeneID:878379] [protein=S-adenosylmethionine synthetase] [protein_id=NP_249237.1] [location=complement(603706..604896)] [gbkey=CDS]	-0.124488	0.545846	PA3654	lcl|NC_002516.2_prot_NP_252344.1_3653 [gene=pyrH] [locus_tag=PA3654] [db_xref=GeneID:880536] [protein=uridylate kinase] [protein_id=NP_252344.1] [location=complement(4092231..4092968)] [gbkey=CDS]	-0.0148908	0.0268711	PA3654	lcl|NC_002516.2_prot_NP_252344.1_3653 [gene=pyrH] [locus_tag=PA3654] [db_xref=GeneID:880536] [protein=uridylate kinase] [protein_id=NP_252344.1] [location=complement(4092231..4092968)] [gbkey=CDS]	0.0506205	0.123697
PA3805	lcl|NC_002516.2_prot_NP_252494.1_3805 [gene=pilF] [locus_tag=PA3805] [db_xref=GeneID:879170] [protein=type 4 fimbrial biogenesis protein PilF] [protein_id=NP_252494.1] [location=complement(4264530..4265288)] [gbkey=CDS]	-0.124411	0.593568	PA3736	lcl|NC_002516.2_prot_NP_252425.1_3736 [gene=hom] [locus_tag=PA3736] [db_xref=GeneID:880337] [protein=homoserine dehydrogenase] [protein_id=NP_252425.1] [location=complement(4188243..4189547)] [gbkey=CDS]	-0.00485163	0.0204768	PA3736	lcl|NC_002516.2_prot_NP_252425.1_3736 [gene=hom] [locus_tag=PA3736] [db_xref=GeneID:880337] [protein=homoserine dehydrogenase] [protein_id=NP_252425.1] [location=complement(4188243..4189547)] [gbkey=CDS]	-0.0782542	0.564963
PA2389	lcl|NC_002516.2_prot_NP_251079.1_2390 [gene=pvdR] [locus_tag=PA2389] [db_xref=GeneID:882270] [protein=pyoverdine biosynthesis protein PvdR] [protein_id=NP_251079.1] [location=2642131..2643306] [gbkey=CDS]	-0.124196	0.418756	PA1376	lcl|NC_002516.2_prot_NP_250067.1_1375 [gene=aceK] [locus_tag=PA1376] [db_xref=GeneID:881156] [protein=bifunctional isocitrate dehydrogenase kinase/phosphatase] [protein_id=NP_250067.1] [location=complement(1493090..1494823)] [gbkey=CDS]	-0.641669	1.83498	PA1376	lcl|NC_002516.2_prot_NP_250067.1_1375 [gene=aceK] [locus_tag=PA1376] [db_xref=GeneID:881156] [protein=bifunctional isocitrate dehydrogenase kinase/phosphatase] [protein_id=NP_250067.1] [location=complement(1493090..1494823)] [gbkey=CDS]	-0.292977	0.937077
PA2250	lcl|NC_002516.2_prot_NP_250940.1_2252 [gene=lpdV] [locus_tag=PA2250] [db_xref=GeneID:878470] [protein=branched-chain alpha-keto acid dehydrogenase complex dihydrolipoyl dehydrogenase] [protein_id=NP_250940.1] [location=2476785..2478179] [gbkey=CDS]	-0.124043	0.378423	PA2582	lcl|NC_002516.2_prot_NP_251272.1_2580 [locus_tag=PA2582] [db_xref=GeneID:880077] [protein=hypothetical protein] [protein_id=NP_251272.1] [location=complement(2918967..2919500)] [gbkey=CDS]	0.205305	1.15254	PA2582	lcl|NC_002516.2_prot_NP_251272.1_2580 [locus_tag=PA2582] [db_xref=GeneID:880077] [protein=hypothetical protein] [protein_id=NP_251272.1] [location=complement(2918967..2919500)] [gbkey=CDS]	0.361338	0.84762
PA3736	lcl|NC_002516.2_prot_NP_252425.1_3736 [gene=hom] [locus_tag=PA3736] [db_xref=GeneID:880337] [protein=homoserine dehydrogenase] [protein_id=NP_252425.1] [location=complement(4188243..4189547)] [gbkey=CDS]	-0.123219	0.805878	PA5172	lcl|NC_002516.2_prot_NP_253859.1_5173 [gene=arcB] [locus_tag=PA5172] [db_xref=GeneID:881792] [protein=ornithine carbamoyltransferase] [protein_id=NP_253859.1] [location=5823716..5824726] [gbkey=CDS]	-0.201811	0.984896	PA5172	lcl|NC_002516.2_prot_NP_253859.1_5173 [gene=arcB] [locus_tag=PA5172] [db_xref=GeneID:881792] [protein=ornithine carbamoyltransferase] [protein_id=NP_253859.1] [location=5823716..5824726] [gbkey=CDS]	-0.0426837	0.137329
PA2983	lcl|NC_002516.2_prot_NP_251673.1_2982 [locus_tag=PA2983] [db_xref=GeneID:878711] [protein=translocation protein TolQ] [protein_id=NP_251673.1] [location=complement(3340114..3340749)] [gbkey=CDS]	-0.122513	0.476723	PA0871	lcl|NC_002516.2_prot_NP_249562.1_871 [gene=phhB] [locus_tag=PA0871] [db_xref=GeneID:880827] [protein=pterin-4-alpha-carbinolamine dehydratase] [protein_id=NP_249562.1] [location=complement(952158..952514)] [gbkey=CDS]	0.450983	1.17373	PA0871	lcl|NC_002516.2_prot_NP_249562.1_871 [gene=phhB] [locus_tag=PA0871] [db_xref=GeneID:880827] [protein=pterin-4-alpha-carbinolamine dehydratase] [protein_id=NP_249562.1] [location=complement(952158..952514)] [gbkey=CDS]	0.495156	0.936904
PA5257	lcl|NC_002516.2_prot_NP_253944.1_5260 [locus_tag=PA5257] [db_xref=GeneID:879722] [protein=hypothetical protein] [protein_id=NP_253944.1] [location=complement(5918350..5919588)] [gbkey=CDS]	-0.122393	0.434432	PA4675	lcl|NC_002516.2_prot_NP_253364.1_4676 [locus_tag=PA4675] [db_xref=GeneID:881415] [protein=TonB-dependent receptor] [protein_id=NP_253364.1] [location=5243178..5245406] [gbkey=CDS]	0.239861	2.11233	PA4675	lcl|NC_002516.2_prot_NP_253364.1_4676 [locus_tag=PA4675] [db_xref=GeneID:881415] [protein=TonB-dependent receptor] [protein_id=NP_253364.1] [location=5243178..5245406] [gbkey=CDS]	0.0831761	0.533791
PA5077	lcl|NC_002516.2_prot_NP_253764.1_5079 [gene=mdoH] [locus_tag=PA5077] [db_xref=GeneID:879628] [protein=glucosyltransferase MdoH] [protein_id=NP_253764.1] [location=complement(5714270..5716855)] [gbkey=CDS]	-0.122133	0.941251	PA4942	lcl|NC_002516.2_prot_NP_253629.1_4944 [gene=hflK] [locus_tag=PA4942] [db_xref=GeneID:877755] [protein=protease subunit HflK] [protein_id=NP_253629.1] [location=complement(5545786..5546988)] [gbkey=CDS]	0.0576961	0.190412	PA4942	lcl|NC_002516.2_prot_NP_253629.1_4944 [gene=hflK] [locus_tag=PA4942] [db_xref=GeneID:877755] [protein=protease subunit HflK] [protein_id=NP_253629.1] [location=complement(5545786..5546988)] [gbkey=CDS]	-0.323157	0.92693
PA4959	lcl|NC_002516.2_prot_NP_253646.1_4961 [gene=fimX] [locus_tag=PA4959] [db_xref=GeneID:878416] [protein=protein FimX] [protein_id=NP_253646.1] [location=5565493..5567568] [gbkey=CDS]	-0.122061	0.498714	PA5110	lcl|NC_002516.2_prot_NP_253797.1_5111 [gene=fbp] [locus_tag=PA5110] [db_xref=GeneID:882240] [protein=fructose-1,6-bisphosphatase] [protein_id=NP_253797.1] [location=complement(5752464..5753474)] [gbkey=CDS]	0.329525	1.49739	PA5110	lcl|NC_002516.2_prot_NP_253797.1_5111 [gene=fbp] [locus_tag=PA5110] [db_xref=GeneID:882240] [protein=fructose-1,6-bisphosphatase] [protein_id=NP_253797.1] [location=complement(5752464..5753474)] [gbkey=CDS]	0.012843	0.0212795
PA4675	lcl|NC_002516.2_prot_NP_253364.1_4676 [locus_tag=PA4675] [db_xref=GeneID:881415] [protein=TonB-dependent receptor] [protein_id=NP_253364.1] [location=5243178..5245406] [gbkey=CDS]	-0.121632	0.977946	PA5053	lcl|NC_002516.2_prot_NP_253740.1_5055 [gene=hslV] [locus_tag=PA5053] [db_xref=GeneID:881049] [protein=ATP-dependent protease peptidase subunit] [protein_id=NP_253740.1] [location=5692576..5693109] [gbkey=CDS]	0.225736	0.546996	PA5053	lcl|NC_002516.2_prot_NP_253740.1_5055 [gene=hslV] [locus_tag=PA5053] [db_xref=GeneID:881049] [protein=ATP-dependent protease peptidase subunit] [protein_id=NP_253740.1] [location=5692576..5693109] [gbkey=CDS]	0.200333	0.379266
PA5136	lcl|NC_002516.2_prot_NP_253823.1_5137 [locus_tag=PA5136] [db_xref=GeneID:878021] [protein=hypothetical protein] [protein_id=NP_253823.1] [location=5784430..5785911] [gbkey=CDS]	-0.120723	0.60183	PA3134	lcl|NC_002516.2_prot_NP_251824.1_3133 [gene=gltX] [locus_tag=PA3134] [db_xref=GeneID:882647] [protein=glutamate--tRNA ligase] [protein_id=NP_251824.1] [location=complement(3515416..3516900)] [gbkey=CDS]	0.094773	0.508502	PA3134	lcl|NC_002516.2_prot_NP_251824.1_3133 [gene=gltX] [locus_tag=PA3134] [db_xref=GeneID:882647] [protein=glutamate--tRNA ligase] [protein_id=NP_251824.1] [location=complement(3515416..3516900)] [gbkey=CDS]	-0.166143	0.527682
PA5549	lcl|NC_002516.2_prot_NP_254236.1_5551 [gene=glmS] [locus_tag=PA5549] [db_xref=GeneID:877797] [protein=glucosamine--fructose-6-phosphate aminotransferase] [protein_id=NP_254236.1] [location=complement(6243111..6244946)] [gbkey=CDS]	-0.120516	0.747482	PA1159	lcl|NC_002516.2_prot_NP_249850.1_1158 [locus_tag=PA1159] [db_xref=GeneID:877579] [protein=cold-shock protein] [protein_id=NP_249850.1] [location=1257772..1257981] [gbkey=CDS]	0.463136	1.00163	PA1159	lcl|NC_002516.2_prot_NP_249850.1_1158 [locus_tag=PA1159] [db_xref=GeneID:877579] [protein=cold-shock protein] [protein_id=NP_249850.1] [location=1257772..1257981] [gbkey=CDS]	0.46875	0.687078
PA0437	lcl|NC_002516.2_prot_NP_249128.1_438 [gene=codA] [locus_tag=PA0437] [db_xref=GeneID:877586] [protein=cytosine deaminase] [protein_id=NP_249128.1] [location=complement(489387..490658)] [gbkey=CDS]	-0.119297	0.619664	PA4566	lcl|NC_002516.2_prot_NP_253256.1_4566 [gene=obg] [locus_tag=PA4566] [db_xref=GeneID:880877] [protein=GTPase ObgE] [protein_id=NP_253256.1] [location=complement(5114670..5115890)] [gbkey=CDS]	0.237243	2.9722	PA4566	lcl|NC_002516.2_prot_NP_253256.1_4566 [gene=obg] [locus_tag=PA4566] [db_xref=GeneID:880877] [protein=GTPase ObgE] [protein_id=NP_253256.1] [location=complement(5114670..5115890)] [gbkey=CDS]	0.278741	2.68904
PA3988	lcl|NC_002516.2_prot_NP_252677.1_3990 [locus_tag=PA3988] [db_xref=GeneID:878911] [protein=hypothetical protein] [protein_id=NP_252677.1] [location=4469613..4470236] [gbkey=CDS]	-0.119092	1.03578	PA4483	lcl|NC_002516.2_prot_NP_253173.1_4484 [gene=gatA] [locus_tag=PA4483] [db_xref=GeneID:881180] [protein=aspartyl/glutamyl-tRNA amidotransferase subunit A] [protein_id=NP_253173.1] [location=5013974..5015428] [gbkey=CDS]	0.211394	1.36307	PA4483	lcl|NC_002516.2_prot_NP_253173.1_4484 [gene=gatA] [locus_tag=PA4483] [db_xref=GeneID:881180] [protein=aspartyl/glutamyl-tRNA amidotransferase subunit A] [protein_id=NP_253173.1] [location=5013974..5015428] [gbkey=CDS]	0.0680034	0.320178
PA5241	lcl|NC_002516.2_prot_NP_253928.1_5243 [gene=ppx] [locus_tag=PA5241] [db_xref=GeneID:877947] [protein=exopolyphosphatase] [protein_id=NP_253928.1] [location=5900879..5902399] [gbkey=CDS]	-0.11906	0.679126	PA3639	lcl|NC_002516.2_prot_NP_252329.1_3638 [gene=accA] [locus_tag=PA3639] [db_xref=GeneID:880489] [protein=acetyl-CoA carboxylase carboxyltransferase subunit alpha] [protein_id=NP_252329.1] [location=complement(4074057..4075007)] [gbkey=CDS]	0.227913	0.619776	PA3639	lcl|NC_002516.2_prot_NP_252329.1_3638 [gene=accA] [locus_tag=PA3639] [db_xref=GeneID:880489] [protein=acetyl-CoA carboxylase carboxyltransferase subunit alpha] [protein_id=NP_252329.1] [location=complement(4074057..4075007)] [gbkey=CDS]	0.236294	0.47856
PA3647	lcl|NC_002516.2_prot_NP_252337.1_3646 [locus_tag=PA3647] [db_xref=GeneID:880526] [protein=hypothetical protein] [protein_id=NP_252337.1] [location=complement(4084505..4085011)] [gbkey=CDS]	-0.118954	0.322811	PA2290	lcl|NC_002516.2_prot_NP_250980.1_2292 [gene=gcd] [locus_tag=PA2290] [db_xref=GeneID:877639] [protein=glucose dehydrogenase] [protein_id=NP_250980.1] [location=complement(2518693..2521104)] [gbkey=CDS]	0.00274101	0.011741	PA2290	lcl|NC_002516.2_prot_NP_250980.1_2292 [gene=gcd] [locus_tag=PA2290] [db_xref=GeneID:877639] [protein=glucose dehydrogenase] [protein_id=NP_250980.1] [location=complement(2518693..2521104)] [gbkey=CDS]	0.303423	2.16444
PA4461	lcl|NC_002516.2_prot_NP_253151.1_4462 [locus_tag=PA4461] [db_xref=GeneID:881018] [protein=ABC transporter ATP-binding protein] [protein_id=NP_253151.1] [location=4991919..4992644] [gbkey=CDS]	-0.118539	0.456371	PA3701	lcl|NC_002516.2_prot_YP_003933612.1_3700 [gene=prfB] [locus_tag=PA3701] [db_xref=GeneID:880384] [protein=peptide chain release factor 1] [exception=ribosomal slippage] [protein_id=YP_003933612.1] [location=complement(join(4142570..4143593,4143595..4143665)	0.235402	1.69496	PA3701	lcl|NC_002516.2_prot_YP_003933612.1_3700 [gene=prfB] [locus_tag=PA3701] [db_xref=GeneID:880384] [protein=peptide chain release factor 1] [exception=ribosomal slippage] [protein_id=YP_003933612.1] [location=complement(join(4142570..4143593,4143595..4143665)	-0.0475113	0.540475
PA3643	lcl|NC_002516.2_prot_NP_252333.1_3642 [gene=lpxB] [locus_tag=PA3643] [db_xref=GeneID:880521] [protein=lipid-A-disaccharide synthase] [protein_id=NP_252333.1] [location=complement(4081045..4082181)] [gbkey=CDS]	-0.117997	0.497332	PA5131	lcl|NC_002516.2_prot_NP_253818.1_5132 [gene=pgm] [locus_tag=PA5131] [db_xref=GeneID:878134] [protein=2,3-bisphosphoglycerate-independent phosphoglycerate mutase] [protein_id=NP_253818.1] [location=5778134..5779681] [gbkey=CDS]	0.309068	1.27343	PA5131	lcl|NC_002516.2_prot_NP_253818.1_5132 [gene=pgm] [locus_tag=PA5131] [db_xref=GeneID:878134] [protein=2,3-bisphosphoglycerate-independent phosphoglycerate mutase] [protein_id=NP_253818.1] [location=5778134..5779681] [gbkey=CDS]	0.238509	0.723781
PA0045	lcl|NC_002516.2_prot_NP_248735.1_47 [locus_tag=PA0045] [db_xref=GeneID:878300] [protein=hypothetical protein] [protein_id=NP_248735.1] [location=60656..61342] [gbkey=CDS]	-0.117665	0.698373	PA4545	lcl|NC_002516.2_prot_NP_253235.1_4545 [gene=comL] [locus_tag=PA4545] [db_xref=GeneID:877897] [protein=competence protein ComL] [protein_id=NP_253235.1] [location=5091961..5092986] [gbkey=CDS]	0.100946	0.69328	PA4545	lcl|NC_002516.2_prot_NP_253235.1_4545 [gene=comL] [locus_tag=PA4545] [db_xref=GeneID:877897] [protein=competence protein ComL] [protein_id=NP_253235.1] [location=5091961..5092986] [gbkey=CDS]	0.0547811	0.381171
PA3831	lcl|NC_002516.2_prot_NP_252520.1_3831 [gene=pepA] [locus_tag=PA3831] [db_xref=GeneID:879865] [protein=leucyl aminopeptidase] [protein_id=NP_252520.1] [location=4288943..4290430] [gbkey=CDS]	-0.117483	1.0176	PA3716	lcl|NC_002516.2_prot_NP_252405.1_3715 [locus_tag=PA3716] [db_xref=GeneID:880385] [protein=hypothetical protein] [protein_id=NP_252405.1] [location=complement(4161973..4163679)] [gbkey=CDS]	-0.103997	0.286006	PA3716	lcl|NC_002516.2_prot_NP_252405.1_3715 [locus_tag=PA3716] [db_xref=GeneID:880385] [protein=hypothetical protein] [protein_id=NP_252405.1] [location=complement(4161973..4163679)] [gbkey=CDS]	-0.0203606	0.0381768
PA3146	lcl|NC_002516.2_prot_NP_251836.1_3144 [gene=wbpK] [locus_tag=PA3146] [db_xref=GeneID:882698] [protein=NAD-dependent epimerase/dehydratase] [protein_id=NP_251836.1] [location=complement(3529508..3530458)] [gbkey=CDS]	-0.117243	0.293496	PA0552	lcl|NC_002516.2_prot_NP_249243.1_554 [gene=pgk] [locus_tag=PA0552] [db_xref=GeneID:879198] [protein=phosphoglycerate kinase] [protein_id=NP_249243.1] [location=611281..612444] [gbkey=CDS]	0.195696	1.10282	PA0552	lcl|NC_002516.2_prot_NP_249243.1_554 [gene=pgk] [locus_tag=PA0552] [db_xref=GeneID:879198] [protein=phosphoglycerate kinase] [protein_id=NP_249243.1] [location=611281..612444] [gbkey=CDS]	-0.0890842	0.173014
PA0896	lcl|NC_002516.2_prot_NP_249587.1_896 [gene=aruF] [locus_tag=PA0896] [db_xref=GeneID:879437] [protein=arginine N-succinyltransferase subunit alpha] [protein_id=NP_249587.1] [location=979329..980345] [gbkey=CDS]	-0.117196	0.287048	PA3977	lcl|NC_002516.2_prot_NP_252666.1_3979 [gene=hemL] [locus_tag=PA3977] [db_xref=GeneID:880859] [protein=glutamate-1-semialdehyde aminotransferase] [protein_id=NP_252666.1] [location=4457362..4458645] [gbkey=CDS]	0.336187	3.75086	PA3977	lcl|NC_002516.2_prot_NP_252666.1_3979 [gene=hemL] [locus_tag=PA3977] [db_xref=GeneID:880859] [protein=glutamate-1-semialdehyde aminotransferase] [protein_id=NP_252666.1] [location=4457362..4458645] [gbkey=CDS]	0.0977308	0.583269
PA2982	lcl|NC_002516.2_prot_NP_251672.1_2981 [locus_tag=PA2982] [db_xref=GeneID:878710] [protein=hypothetical protein] [protein_id=NP_251672.1] [location=complement(3339677..3340117)] [gbkey=CDS]	-0.116919	0.36016	PA5076	lcl|NC_002516.2_prot_NP_253763.1_5078 [locus_tag=PA5076] [db_xref=GeneID:879765] [protein=ABC transporter] [protein_id=NP_253763.1] [location=complement(5713232..5714032)] [gbkey=CDS]	-0.0149064	0.0305217	PA5076	lcl|NC_002516.2_prot_NP_253763.1_5078 [locus_tag=PA5076] [db_xref=GeneID:879765] [protein=ABC transporter] [protein_id=NP_253763.1] [location=complement(5713232..5714032)] [gbkey=CDS]	-0.120788	0.452882
PA4458	lcl|NC_002516.2_prot_NP_253148.1_4459 [locus_tag=PA4458] [db_xref=GeneID:881005] [protein=hypothetical protein] [protein_id=NP_253148.1] [location=4990285..4990824] [gbkey=CDS]	-0.116755	0.532819	PA0938	lcl|NC_002516.2_prot_NP_249629.1_938 [locus_tag=PA0938] [db_xref=GeneID:880291] [protein=hypothetical protein] [protein_id=NP_249629.1] [location=1028172..1029500] [gbkey=CDS]	0.0702049	0.74711	PA0938	lcl|NC_002516.2_prot_NP_249629.1_938 [locus_tag=PA0938] [db_xref=GeneID:880291] [protein=hypothetical protein] [protein_id=NP_249629.1] [location=1028172..1029500] [gbkey=CDS]	0.131548	0.642651
PA3007	lcl|NC_002516.2_prot_NP_251697.1_3006 [gene=lexA] [locus_tag=PA3007] [db_xref=GeneID:879875] [protein=LexA repressor] [protein_id=NP_251697.1] [location=3367903..3368517] [gbkey=CDS]	-0.116098	0.357102	PA0945	lcl|NC_002516.2_prot_NP_249636.1_945 [gene=purM] [locus_tag=PA0945] [db_xref=GeneID:879549] [protein=phosphoribosylformylglycinamidine cyclo-ligase] [protein_id=NP_249636.1] [location=complement(1032763..1033824)] [gbkey=CDS]	0.303496	1.26978	PA0945	lcl|NC_002516.2_prot_NP_249636.1_945 [gene=purM] [locus_tag=PA0945] [db_xref=GeneID:879549] [protein=phosphoribosylformylglycinamidine cyclo-ligase] [protein_id=NP_249636.1] [location=complement(1032763..1033824)] [gbkey=CDS]	-0.138274	0.395947
PA4232	lcl|NC_002516.2_prot_NP_252922.1_4232 [gene=ssb] [locus_tag=PA4232] [db_xref=GeneID:881822] [protein=single-stranded DNA-binding protein] [protein_id=NP_252922.1] [location=complement(4746640..4747137)] [gbkey=CDS]	-0.115962	0.41442	PA1068	lcl|NC_002516.2_prot_NP_249759.1_1067 [locus_tag=PA1068] [db_xref=GeneID:879652] [protein=heat shock protein] [protein_id=NP_249759.1] [location=1153637..1155547] [gbkey=CDS]	-0.308382	2.58793	PA1068	lcl|NC_002516.2_prot_NP_249759.1_1067 [locus_tag=PA1068] [db_xref=GeneID:879652] [protein=heat shock protein] [protein_id=NP_249759.1] [location=1153637..1155547] [gbkey=CDS]	0.154838	1.03386
PA2630	lcl|NC_002516.2_prot_NP_251320.1_2628 [locus_tag=PA2630] [db_xref=GeneID:882337] [protein=hypothetical protein] [protein_id=NP_251320.1] [location=2974129..2975298] [gbkey=CDS]	-0.115923	0.182335	PA2953	lcl|NC_002516.2_prot_NP_251643.1_2952 [locus_tag=PA2953] [db_xref=GeneID:880159] [protein=electron transfer flavoprotein-ubiquinone oxidoreductase] [protein_id=NP_251643.1] [location=3312791..3314446] [gbkey=CDS]	0.0617708	0.507025	PA2953	lcl|NC_002516.2_prot_NP_251643.1_2952 [locus_tag=PA2953] [db_xref=GeneID:880159] [protein=electron transfer flavoprotein-ubiquinone oxidoreductase] [protein_id=NP_251643.1] [location=3312791..3314446] [gbkey=CDS]	-0.189901	1.7059
PA2627	lcl|NC_002516.2_prot_NP_251317.1_2625 [locus_tag=PA2627] [db_xref=GeneID:882333] [protein=high frequency lysogenization protein HflD] [protein_id=NP_251317.1] [location=2971111..2971731] [gbkey=CDS]	-0.115123	0.344123	PA2999	lcl|NC_002516.2_prot_NP_251689.1_2998 [gene=nqrA] [locus_tag=PA2999] [db_xref=GeneID:880558] [protein=Na(+)-translocating NADH-quinone reductase subunit A] [protein_id=NP_251689.1] [location=complement(3356162..3357499)] [gbkey=CDS]	0.131629	1.62773	PA2999	lcl|NC_002516.2_prot_NP_251689.1_2998 [gene=nqrA] [locus_tag=PA2999] [db_xref=GeneID:880558] [protein=Na(+)-translocating NADH-quinone reductase subunit A] [protein_id=NP_251689.1] [location=complement(3356162..3357499)] [gbkey=CDS]	0.109401	1.24892
PA4544	lcl|NC_002516.2_prot_NP_253234.1_4544 [gene=rluD] [locus_tag=PA4544] [db_xref=GeneID:877896] [protein=pseudouridine synthase] [protein_id=NP_253234.1] [location=complement(5090853..5091815)] [gbkey=CDS]	-0.114166	1.14584	PA0795	lcl|NC_002516.2_prot_NP_249486.1_796 [gene=prpC] [locus_tag=PA0795] [db_xref=GeneID:880674] [protein=methylcitrate synthase] [protein_id=NP_249486.1] [location=complement(872986..874113)] [gbkey=CDS]	-0.124773	1.43219	PA0795	lcl|NC_002516.2_prot_NP_249486.1_796 [gene=prpC] [locus_tag=PA0795] [db_xref=GeneID:880674] [protein=methylcitrate synthase] [protein_id=NP_249486.1] [location=complement(872986..874113)] [gbkey=CDS]	0.0302616	0.168195
PA0078	lcl|NC_002516.2_prot_NP_248768.1_79 [locus_tag=PA0078] [db_xref=GeneID:879392] [protein=hypothetical protein] [protein_id=NP_248768.1] [location=complement(95048..96397)] [gbkey=CDS]	-0.113846	0.332033	PA3108	lcl|NC_002516.2_prot_NP_251798.1_3107 [gene=purF] [locus_tag=PA3108] [db_xref=GeneID:880477] [protein=amidophosphoribosyltransferase] [protein_id=NP_251798.1] [location=complement(3488409..3489914)] [gbkey=CDS]	-0.18003	1.17052	PA3108	lcl|NC_002516.2_prot_NP_251798.1_3107 [gene=purF] [locus_tag=PA3108] [db_xref=GeneID:880477] [protein=amidophosphoribosyltransferase] [protein_id=NP_251798.1] [location=complement(3488409..3489914)] [gbkey=CDS]	-0.306817	0.850897
PA2540	lcl|NC_002516.2_prot_NP_251230.1_2537 [locus_tag=PA2540] [db_xref=GeneID:880577] [protein=hypothetical protein] [protein_id=NP_251230.1] [location=complement(2867542..2869302)] [gbkey=CDS]	-0.113773	0.56441	PA4723	lcl|NC_002516.2_prot_NP_253411.1_4725 [gene=dksA] [locus_tag=PA4723] [db_xref=GeneID:881594] [protein=suppressor protein DksA] [protein_id=NP_253411.1] [location=5302386..5302832] [gbkey=CDS]	0.199419	0.69486	PA4723	lcl|NC_002516.2_prot_NP_253411.1_4725 [gene=dksA] [locus_tag=PA4723] [db_xref=GeneID:881594] [protein=suppressor protein DksA] [protein_id=NP_253411.1] [location=5302386..5302832] [gbkey=CDS]	-0.114562	0.109601
PA3724	lcl|NC_002516.2_prot_NP_252413.1_3723 [gene=lasB] [locus_tag=PA3724] [db_xref=GeneID:880368] [protein=elastase LasB] [protein_id=NP_252413.1] [location=complement(4168987..4170483)] [gbkey=CDS]	-0.113444	0.067712	PA1805	lcl|NC_002516.2_prot_NP_250496.1_1808 [gene=ppiD] [locus_tag=PA1805] [db_xref=GeneID:878369] [protein=peptidyl-prolyl cis-trans isomerase D] [protein_id=NP_250496.1] [location=1959263..1961128] [gbkey=CDS]	0.0407146	0.167612	PA1805	lcl|NC_002516.2_prot_NP_250496.1_1808 [gene=ppiD] [locus_tag=PA1805] [db_xref=GeneID:878369] [protein=peptidyl-prolyl cis-trans isomerase D] [protein_id=NP_250496.1] [location=1959263..1961128] [gbkey=CDS]	-0.457123	1.57174
PA3349	lcl|NC_002516.2_prot_NP_252039.1_3346 [locus_tag=PA3349] [db_xref=GeneID:882516] [protein=chemotaxis protein] [protein_id=NP_252039.1] [location=complement(3760897..3761829)] [gbkey=CDS]	-0.113126	0.959276	PA2685	lcl|NC_002516.2_prot_NP_251375.1_2682 [locus_tag=PA2685] [db_xref=GeneID:879130] [protein=hypothetical protein] [protein_id=NP_251375.1] [location=complement(3035752..3037932)] [gbkey=CDS]	-0.323446	2.09179	PA2685	lcl|NC_002516.2_prot_NP_251375.1_2682 [locus_tag=PA2685] [db_xref=GeneID:879130] [protein=hypothetical protein] [protein_id=NP_251375.1] [location=complement(3035752..3037932)] [gbkey=CDS]	0.189832	0.603562
PA0766	lcl|NC_002516.2_prot_NP_249457.1_766 [gene=mucD] [locus_tag=PA0766] [db_xref=GeneID:879207] [protein=serine protease MucD] [protein_id=NP_249457.1] [location=833949..835373] [gbkey=CDS]	-0.112783	0.292394	PA0937	lcl|NC_002516.2_prot_NP_249628.1_937 [locus_tag=PA0937] [db_xref=GeneID:880990] [protein=hypothetical protein] [protein_id=NP_249628.1] [location=1027445..1027984] [gbkey=CDS]	0.0674335	0.104264	PA0937	lcl|NC_002516.2_prot_NP_249628.1_937 [locus_tag=PA0937] [db_xref=GeneID:880990] [protein=hypothetical protein] [protein_id=NP_249628.1] [location=1027445..1027984] [gbkey=CDS]	0.327236	0.577214
PA4526	lcl|NC_002516.2_prot_NP_253216.1_4527 [gene=pilB] [locus_tag=PA4526] [db_xref=GeneID:879459] [protein=type 4 fimbrial biogenesis protein PilB] [protein_id=NP_253216.1] [location=5069763..5071463] [gbkey=CDS]	-0.112658	1.32587	PA3194	lcl|NC_002516.2_prot_NP_251884.1_3191 [gene=edd] [locus_tag=PA3194] [db_xref=GeneID:882909] [protein=phosphogluconate dehydratase] [protein_id=NP_251884.1] [location=complement(3585477..3587303)] [gbkey=CDS]	0.0666785	0.289793	PA3194	lcl|NC_002516.2_prot_NP_251884.1_3191 [gene=edd] [locus_tag=PA3194] [db_xref=GeneID:882909] [protein=phosphogluconate dehydratase] [protein_id=NP_251884.1] [location=complement(3585477..3587303)] [gbkey=CDS]	-0.0167162	0.0575196
PA4420	lcl|NC_002516.2_prot_NP_253110.1_4421 [locus_tag=PA4420] [db_xref=GeneID:881254] [protein=S-adenosyl-methyltransferase MraW] [protein_id=NP_253110.1] [location=complement(4954630..4955571)] [gbkey=CDS]	-0.112609	0.480387	PA3167	lcl|NC_002516.2_prot_NP_251857.1_3164 [gene=serC] [locus_tag=PA3167] [db_xref=GeneID:882700] [protein=3-phosphoserine/phosphohydroxythreonine aminotransferase] [protein_id=NP_251857.1] [location=complement(3555254..3556339)] [gbkey=CDS]	0.110106	0.551826	PA3167	lcl|NC_002516.2_prot_NP_251857.1_3164 [gene=serC] [locus_tag=PA3167] [db_xref=GeneID:882700] [protein=3-phosphoserine/phosphohydroxythreonine aminotransferase] [protein_id=NP_251857.1] [location=complement(3555254..3556339)] [gbkey=CDS]	0.0346311	0.117402
PA0576	lcl|NC_002516.2_prot_NP_249267.1_578 [gene=rpoD] [locus_tag=PA0576] [db_xref=GeneID:882038] [protein=RNA polymerase sigma factor RpoD] [protein_id=NP_249267.1] [location=complement(634371..636224)] [gbkey=CDS]	-0.112485	0.899125	PA5163	lcl|NC_002516.2_prot_NP_253850.1_5164 [gene=rmlA] [locus_tag=PA5163] [db_xref=GeneID:879990] [protein=glucose-1-phosphate thymidylyltransferase] [protein_id=NP_253850.1] [location=5812241..5813122] [gbkey=CDS]	0.164419	0.821007	PA5163	lcl|NC_002516.2_prot_NP_253850.1_5164 [gene=rmlA] [locus_tag=PA5163] [db_xref=GeneID:879990] [protein=glucose-1-phosphate thymidylyltransferase] [protein_id=NP_253850.1] [location=5812241..5813122] [gbkey=CDS]	0.16235	1.0806
PA3247	lcl|NC_002516.2_prot_NP_251937.1_3243 [locus_tag=PA3247] [db_xref=GeneID:882410] [protein=aminopeptidase] [protein_id=NP_251937.1] [location=3633592..3634881] [gbkey=CDS]	-0.112248	0.485976	PA5298	lcl|NC_002516.2_prot_NP_253985.1_5301 [locus_tag=PA5298] [db_xref=GeneID:878159] [protein=xanthine phosphoribosyltransferase] [protein_id=NP_253985.1] [location=5966706..5967278] [gbkey=CDS]	0.105295	0.395855	PA5298	lcl|NC_002516.2_prot_NP_253985.1_5301 [locus_tag=PA5298] [db_xref=GeneID:878159] [protein=xanthine phosphoribosyltransferase] [protein_id=NP_253985.1] [location=5966706..5967278] [gbkey=CDS]	-0.234196	0.772473
PA2952	lcl|NC_002516.2_prot_NP_251642.1_2951 [gene=etfB] [locus_tag=PA2952] [db_xref=GeneID:880158] [protein=electron transfer flavoprotein subunit beta] [protein_id=NP_251642.1] [location=complement(3311721..3312470)] [gbkey=CDS]	-0.112201	0.42439	PA0423	lcl|NC_002516.2_prot_NP_249114.1_424 [gene=pasP] [locus_tag=PA0423] [db_xref=GeneID:877902] [protein=hypothetical protein] [protein_id=NP_249114.1] [location=470662..471237] [gbkey=CDS]	0.170697	0.257345	PA0423	lcl|NC_002516.2_prot_NP_249114.1_424 [gene=pasP] [locus_tag=PA0423] [db_xref=GeneID:877902] [protein=hypothetical protein] [protein_id=NP_249114.1] [location=470662..471237] [gbkey=CDS]	-0.0950532	0.1012
PA0577	lcl|NC_002516.2_prot_NP_249268.1_579 [gene=dnaG] [locus_tag=PA0577] [db_xref=GeneID:882047] [protein=DNA primase] [protein_id=NP_249268.1] [location=complement(636304..638298)] [gbkey=CDS]	-0.1122	1.05336	PA4411	lcl|NC_002516.2_prot_NP_253101.1_4412 [gene=murC] [locus_tag=PA4411] [db_xref=GeneID:881283] [protein=UDP-N-acetylmuramate--L-alanine ligase] [protein_id=NP_253101.1] [location=complement(4943633..4945075)] [gbkey=CDS]	-0.0460861	0.241566	PA4411	lcl|NC_002516.2_prot_NP_253101.1_4412 [gene=murC] [locus_tag=PA4411] [db_xref=GeneID:881283] [protein=UDP-N-acetylmuramate--L-alanine ligase] [protein_id=NP_253101.1] [location=complement(4943633..4945075)] [gbkey=CDS]	0.132786	1.16738
PA1494	lcl|NC_002516.2_prot_NP_250185.1_1494 [locus_tag=PA1494] [db_xref=GeneID:881859] [protein=hypothetical protein] [protein_id=NP_250185.1] [location=complement(1621472..1623127)] [gbkey=CDS]	-0.111648	0.799038	PA0317	lcl|NC_002516.2_prot_NP_249008.1_318 [locus_tag=PA0317] [db_xref=GeneID:878323] [protein=hypothetical protein] [protein_id=NP_249008.1] [location=356681..358075] [gbkey=CDS]	0.0623082	0.374468	PA0317	lcl|NC_002516.2_prot_NP_249008.1_318 [locus_tag=PA0317] [db_xref=GeneID:878323] [protein=hypothetical protein] [protein_id=NP_249008.1] [location=356681..358075] [gbkey=CDS]	0.0934457	0.616244
PA1754	lcl|NC_002516.2_prot_NP_250445.1_1756 [gene=cysB] [locus_tag=PA1754] [db_xref=GeneID:883007] [protein=transcriptional regulator CysB] [protein_id=NP_250445.1] [location=1894249..1895223] [gbkey=CDS]	-0.1114	0.784808	PA4617	lcl|NC_002516.2_prot_NP_253307.1_4617 [locus_tag=PA4617] [db_xref=GeneID:881134] [protein=hypothetical protein] [protein_id=NP_253307.1] [location=5174980..5176104] [gbkey=CDS]	0.12255	0.238375	PA4617	lcl|NC_002516.2_prot_NP_253307.1_4617 [locus_tag=PA4617] [db_xref=GeneID:881134] [protein=hypothetical protein] [protein_id=NP_253307.1] [location=5174980..5176104] [gbkey=CDS]	0.262275	0.343815
PA3645	lcl|NC_002516.2_prot_NP_252335.1_3644 [gene=fabZ] [locus_tag=PA3645] [db_xref=GeneID:880494] [protein=3-hydroxyacyl-[acyl-carrier-protein] dehydratase FabZ] [protein_id=NP_252335.1] [location=complement(4082958..4083398)] [gbkey=CDS]	-0.111264	0.167147	PA1795	lcl|NC_002516.2_prot_NP_250486.1_1797 [gene=cysS] [locus_tag=PA1795] [db_xref=GeneID:880609] [protein=cysteine--tRNA ligase] [protein_id=NP_250486.1] [location=1944747..1946129] [gbkey=CDS]	0.0812847	0.700766	PA1795	lcl|NC_002516.2_prot_NP_250486.1_1797 [gene=cysS] [locus_tag=PA1795] [db_xref=GeneID:880609] [protein=cysteine--tRNA ligase] [protein_id=NP_250486.1] [location=1944747..1946129] [gbkey=CDS]	-0.0125772	0.070457
PA2885	lcl|NC_002516.2_prot_NP_251575.1_2884 [gene=atuR] [locus_tag=PA2885] [db_xref=GeneID:882713] [protein=atu genes repressor] [protein_id=NP_251575.1] [location=complement(3236959..3237555)] [gbkey=CDS]	-0.11122	0.220197	PA3801	lcl|NC_002516.2_prot_NP_252490.1_3801 [locus_tag=PA3801] [db_xref=GeneID:878329] [protein=hypothetical protein] [protein_id=NP_252490.1] [location=complement(4260399..4261043)] [gbkey=CDS]	-0.0184601	0.0374162	PA3801	lcl|NC_002516.2_prot_NP_252490.1_3801 [locus_tag=PA3801] [db_xref=GeneID:878329] [protein=hypothetical protein] [protein_id=NP_252490.1] [location=complement(4260399..4261043)] [gbkey=CDS]	0.601474	1.41078
PA4454	lcl|NC_002516.2_prot_NP_253144.1_4455 [locus_tag=PA4454] [db_xref=GeneID:881007] [protein=hypothetical protein] [protein_id=NP_253144.1] [location=complement(4986811..4987284)] [gbkey=CDS]	-0.111029	0.356759	PA3602	lcl|NC_002516.2_prot_NP_252292.1_3601 [locus_tag=PA3602] [db_xref=GeneID:880138] [protein=hypothetical protein] [protein_id=NP_252292.1] [location=4036265..4037875] [gbkey=CDS]	0.0243628	0.0816311	PA3602	lcl|NC_002516.2_prot_NP_252292.1_3601 [locus_tag=PA3602] [db_xref=GeneID:880138] [protein=hypothetical protein] [protein_id=NP_252292.1] [location=4036265..4037875] [gbkey=CDS]	0.250279	1.95471
PA4628	lcl|NC_002516.2_prot_NP_253318.1_4628 [gene=lysP] [locus_tag=PA4628] [db_xref=GeneID:881192] [protein=lysine-specific permease] [protein_id=NP_253318.1] [location=5195370..5196833] [gbkey=CDS]	-0.110944	0.386866	PA3183	lcl|NC_002516.2_prot_NP_251873.1_3180 [gene=zwf] [locus_tag=PA3183] [db_xref=GeneID:882681] [protein=glucose-6-phosphate 1-dehydrogenase] [protein_id=NP_251873.1] [location=complement(3572324..3573793)] [gbkey=CDS]	-0.329367	1.12501	PA3183	lcl|NC_002516.2_prot_NP_251873.1_3180 [gene=zwf] [locus_tag=PA3183] [db_xref=GeneID:882681] [protein=glucose-6-phosphate 1-dehydrogenase] [protein_id=NP_251873.1] [location=complement(3572324..3573793)] [gbkey=CDS]	-0.324234	1.04273
PA4741	lcl|NC_002516.2_prot_NP_253429.1_4744 [gene=rpsO] [locus_tag=PA4741] [db_xref=GeneID:881675] [protein=30S ribosomal protein S15] [protein_id=NP_253429.1] [location=complement(5325653..5325922)] [gbkey=CDS]	-0.110762	0.31953	PA0299	lcl|NC_002516.2_prot_NP_248990.1_299 [gene=spuC] [locus_tag=PA0299] [db_xref=GeneID:878357] [protein=aminotransferase] [protein_id=NP_248990.1] [location=336951..338321] [gbkey=CDS]	0.0792711	0.19523	PA0299	lcl|NC_002516.2_prot_NP_248990.1_299 [gene=spuC] [locus_tag=PA0299] [db_xref=GeneID:878357] [protein=aminotransferase] [protein_id=NP_248990.1] [location=336951..338321] [gbkey=CDS]	-0.0738701	0.2655
PA4732	lcl|NC_002516.2_prot_NP_253420.1_4735 [gene=pgi] [locus_tag=PA4732] [db_xref=GeneID:881638] [protein=glucose-6-phosphate isomerase] [protein_id=NP_253420.1] [location=5313676..5315340] [gbkey=CDS]	-0.110477	0.303663	PA4931	lcl|NC_002516.2_prot_NP_253618.1_4933 [gene=dnaB] [locus_tag=PA4931] [db_xref=GeneID:879625] [protein=replicative DNA helicase] [protein_id=NP_253618.1] [location=complement(5534162..5535556)] [gbkey=CDS]	0.0247163	0.0877018	PA4931	lcl|NC_002516.2_prot_NP_253618.1_4933 [gene=dnaB] [locus_tag=PA4931] [db_xref=GeneID:879625] [protein=replicative DNA helicase] [protein_id=NP_253618.1] [location=complement(5534162..5535556)] [gbkey=CDS]	0.124579	0.563333
PA1795	lcl|NC_002516.2_prot_NP_250486.1_1797 [gene=cysS] [locus_tag=PA1795] [db_xref=GeneID:880609] [protein=cysteine--tRNA ligase] [protein_id=NP_250486.1] [location=1944747..1946129] [gbkey=CDS]	-0.110209	0.658244	PA5322	lcl|NC_002516.2_prot_NP_254009.2_5325 [gene=algC] [locus_tag=PA5322] [db_xref=GeneID:879406] [protein=phosphomannomutase] [protein_id=NP_254009.2] [location=5991168..5993774] [gbkey=CDS]	0.0367024	0.382409	PA5322	lcl|NC_002516.2_prot_NP_254009.2_5325 [gene=algC] [locus_tag=PA5322] [db_xref=GeneID:879406] [protein=phosphomannomutase] [protein_id=NP_254009.2] [location=5991168..5993774] [gbkey=CDS]	0.144007	1.34231
PA2629	lcl|NC_002516.2_prot_NP_251319.1_2627 [gene=purB] [locus_tag=PA2629] [db_xref=GeneID:882336] [protein=adenylosuccinate lyase] [protein_id=NP_251319.1] [location=2972699..2974069] [gbkey=CDS]	-0.109851	0.440539	PA3156	lcl|NC_002516.2_prot_NP_251846.1_3154 [gene=wbpD] [locus_tag=PA3156] [db_xref=GeneID:882593] [protein=UDP-2-acetamido-3-amino-2,3-dideoxy-D-glucuronate N-acetyltransferase] [protein_id=NP_251846.1] [location=complement(3540210..3540785)] [gbkey=CDS]	0.204472	0.761719	PA3156	lcl|NC_002516.2_prot_NP_251846.1_3154 [gene=wbpD] [locus_tag=PA3156] [db_xref=GeneID:882593] [protein=UDP-2-acetamido-3-amino-2,3-dideoxy-D-glucuronate N-acetyltransferase] [protein_id=NP_251846.1] [location=complement(3540210..3540785)] [gbkey=CDS]	0.0957849	0.200743
PA4459	lcl|NC_002516.2_prot_NP_253149.1_4460 [locus_tag=PA4459] [db_xref=GeneID:881006] [protein=hypothetical protein] [protein_id=NP_253149.1] [location=4990833..4991405] [gbkey=CDS]	-0.109462	0.642094	PA5558	lcl|NC_002516.2_prot_NP_254245.1_5560 [gene=atpF] [locus_tag=PA5558] [db_xref=GeneID:878510] [protein=ATP synthase subunit B] [protein_id=NP_254245.1] [location=complement(6252707..6253177)] [gbkey=CDS]	0.420686	1.44984	PA5558	lcl|NC_002516.2_prot_NP_254245.1_5560 [gene=atpF] [locus_tag=PA5558] [db_xref=GeneID:878510] [protein=ATP synthase subunit B] [protein_id=NP_254245.1] [location=complement(6252707..6253177)] [gbkey=CDS]	0.14731	0.279741
PA2249	lcl|NC_002516.2_prot_NP_250939.1_2251 [gene=bkdB] [locus_tag=PA2249] [db_xref=GeneID:880679] [protein=branched-chain alpha-keto acid dehydrogenase complex lipoamide acyltransferase] [protein_id=NP_250939.1] [location=2475495..2476781] [gbkey=CDS]	-0.109442	0.48847	PA4457	lcl|NC_002516.2_prot_NP_253147.1_4458 [locus_tag=PA4457] [db_xref=GeneID:881001] [protein=arabinose-5-phosphate isomerase KdsD] [protein_id=NP_253147.1] [location=4989305..4990285] [gbkey=CDS]	0.0834339	0.222911	PA4457	lcl|NC_002516.2_prot_NP_253147.1_4458 [locus_tag=PA4457] [db_xref=GeneID:881001] [protein=arabinose-5-phosphate isomerase KdsD] [protein_id=NP_253147.1] [location=4989305..4990285] [gbkey=CDS]	-0.120131	0.352009
PA1806	lcl|NC_002516.2_prot_NP_250497.1_1809 [gene=fabI] [locus_tag=PA1806] [db_xref=GeneID:878311] [protein=NADH-dependent enoyl-ACP reductase] [protein_id=NP_250497.1] [location=complement(1961227..1962024)] [gbkey=CDS]	-0.109343	0.312004	PA0067	lcl|NC_002516.2_prot_NP_248757.1_68 [gene=prlC] [locus_tag=PA0067] [db_xref=GeneID:878482] [protein=oligopeptidase A] [protein_id=NP_248757.1] [location=78710..80755] [gbkey=CDS]	0.0408883	0.171024	PA0067	lcl|NC_002516.2_prot_NP_248757.1_68 [gene=prlC] [locus_tag=PA0067] [db_xref=GeneID:878482] [protein=oligopeptidase A] [protein_id=NP_248757.1] [location=78710..80755] [gbkey=CDS]	-0.00732484	0.0427377
PA4964	lcl|NC_002516.2_prot_NP_253651.1_4966 [gene=parC] [locus_tag=PA4964] [db_xref=GeneID:879741] [protein=DNA topoisomerase IV subunit A] [protein_id=NP_253651.1] [location=complement(5572222..5574486)] [gbkey=CDS]	-0.108458	0.415173	PA5562	lcl|NC_002516.2_prot_NP_254249.1_5564 [gene=spoOJ] [locus_tag=PA5562] [db_xref=GeneID:878129] [protein=chromosome partitioning protein] [protein_id=NP_254249.1] [location=complement(6254972..6255844)] [gbkey=CDS]	0.142582	0.972949	PA5562	lcl|NC_002516.2_prot_NP_254249.1_5564 [gene=spoOJ] [locus_tag=PA5562] [db_xref=GeneID:878129] [protein=chromosome partitioning protein] [protein_id=NP_254249.1] [location=complement(6254972..6255844)] [gbkey=CDS]	0.0727855	0.258791
PA0895	lcl|NC_002516.2_prot_NP_249586.1_895 [gene=aruC] [locus_tag=PA0895] [db_xref=GeneID:878207] [protein=acetylornithine aminotransferase] [protein_id=NP_249586.1] [location=977910..979130] [gbkey=CDS]	-0.108428	0.219861	PA0779	lcl|NC_002516.2_prot_NP_249470.1_779 [locus_tag=PA0779] [db_xref=GeneID:877837] [protein=ATP-dependent protease] [protein_id=NP_249470.1] [location=complement(845793..848192)] [gbkey=CDS]	-0.277708	1.7935	PA0779	lcl|NC_002516.2_prot_NP_249470.1_779 [locus_tag=PA0779] [db_xref=GeneID:877837] [protein=ATP-dependent protease] [protein_id=NP_249470.1] [location=complement(845793..848192)] [gbkey=CDS]	-0.088761	0.400252
PA4668	lcl|NC_002516.2_prot_NP_253357.1_4669 [locus_tag=PA4668] [db_xref=GeneID:881371] [protein=molecular chaperone LolB] [protein_id=NP_253357.1] [location=5236774..5237391] [gbkey=CDS]	-0.107979	0.404206	PA4007	lcl|NC_002516.2_prot_NP_252696.1_4008 [gene=proA] [locus_tag=PA4007] [db_xref=GeneID:878970] [protein=gamma-glutamyl phosphate reductase] [protein_id=NP_252696.1] [location=complement(4486847..4488112)] [gbkey=CDS]	0.211762	1.4824	PA4007	lcl|NC_002516.2_prot_NP_252696.1_4008 [gene=proA] [locus_tag=PA4007] [db_xref=GeneID:878970] [protein=gamma-glutamyl phosphate reductase] [protein_id=NP_252696.1] [location=complement(4486847..4488112)] [gbkey=CDS]	0.0225426	0.0581669
PA4020	lcl|NC_002516.2_prot_NP_252709.1_4021 [gene=mpl] [locus_tag=PA4020] [db_xref=GeneID:879000] [protein=UDP-N-acetylmuramate:L-alanyl-gamma-D-glutamyl-meso-diaminopimelate ligase] [protein_id=NP_252709.1] [location=complement(4498488..4499843)] [gbkey=CDS]	-0.10777	0.220538	PA4519	lcl|NC_002516.2_prot_NP_253209.1_4520 [gene=speC] [locus_tag=PA4519] [db_xref=GeneID:881118] [protein=ornithine decarboxylase] [protein_id=NP_253209.1] [location=complement(5060115..5061278)] [gbkey=CDS]	0.0254237	0.268669	PA4519	lcl|NC_002516.2_prot_NP_253209.1_4520 [gene=speC] [locus_tag=PA4519] [db_xref=GeneID:881118] [protein=ornithine decarboxylase] [protein_id=NP_253209.1] [location=complement(5060115..5061278)] [gbkey=CDS]	-0.01271	0.0335472
PA5162	lcl|NC_002516.2_prot_NP_253849.1_5163 [gene=rmlD] [locus_tag=PA5162] [db_xref=GeneID:879983] [protein=dTDP-4-dehydrorhamnose reductase] [protein_id=NP_253849.1] [location=5811336..5812244] [gbkey=CDS]	-0.10752	0.963854	PA4937	lcl|NC_002516.2_prot_NP_253624.1_4939 [gene=rnr] [locus_tag=PA4937] [db_xref=GeneID:879988] [protein=exoribonuclease R] [protein_id=NP_253624.1] [location=complement(5538696..5541410)] [gbkey=CDS]	-0.2508	0.556701	PA4937	lcl|NC_002516.2_prot_NP_253624.1_4939 [gene=rnr] [locus_tag=PA4937] [db_xref=GeneID:879988] [protein=exoribonuclease R] [protein_id=NP_253624.1] [location=complement(5538696..5541410)] [gbkey=CDS]	0.156175	0.347557
PA5035	lcl|NC_002516.2_prot_NP_253722.1_5037 [gene=gltD] [locus_tag=PA5035] [db_xref=GeneID:881221] [protein=glutamate synthase subunit beta] [protein_id=NP_253722.1] [location=complement(5666234..5667667)] [gbkey=CDS]	-0.107462	0.492658	PA5303	lcl|NC_002516.2_prot_NP_253990.1_5306 [locus_tag=PA5303] [db_xref=GeneID:878056] [protein=hypothetical protein] [protein_id=NP_253990.1] [location=complement(5971850..5972203)] [gbkey=CDS]	0.497385	1.87966	PA5303	lcl|NC_002516.2_prot_NP_253990.1_5306 [locus_tag=PA5303] [db_xref=GeneID:878056] [protein=hypothetical protein] [protein_id=NP_253990.1] [location=complement(5971850..5972203)] [gbkey=CDS]	0.3538	0.394191
PA0482	lcl|NC_002516.2_prot_NP_249173.1_484 [gene=glcB] [locus_tag=PA0482] [db_xref=GeneID:879477] [protein=malate synthase G] [protein_id=NP_249173.1] [location=complement(542170..544347)] [gbkey=CDS]	-0.107229	0.996108	PA4645	lcl|NC_002516.2_prot_NP_253334.1_4646 [locus_tag=PA4645] [db_xref=GeneID:881266] [protein=hypoxanthine-guanine phosphoribosyltransferase] [protein_id=NP_253334.1] [location=complement(5212107..5212664)] [gbkey=CDS]	0.417597	3.67338	PA4645	lcl|NC_002516.2_prot_NP_253334.1_4646 [locus_tag=PA4645] [db_xref=GeneID:881266] [protein=hypoxanthine-guanine phosphoribosyltransferase] [protein_id=NP_253334.1] [location=complement(5212107..5212664)] [gbkey=CDS]	0.139479	1.00233
PA5560	lcl|NC_002516.2_prot_NP_254247.1_5562 [gene=atpB] [locus_tag=PA5560] [db_xref=GeneID:880089] [protein=ATP synthase subunit A] [protein_id=NP_254247.1] [location=complement(6253542..6254411)] [gbkey=CDS]	-0.107122	0.647793	PA3013	lcl|NC_002516.2_prot_NP_251703.1_3012 [gene=foaB] [locus_tag=PA3013] [db_xref=GeneID:880523] [protein=3-ketoacyl-CoA thiolase] [protein_id=NP_251703.1] [location=complement(3373254..3374429)] [gbkey=CDS]	-0.410872	1.04744	PA3013	lcl|NC_002516.2_prot_NP_251703.1_3012 [gene=foaB] [locus_tag=PA3013] [db_xref=GeneID:880523] [protein=3-ketoacyl-CoA thiolase] [protein_id=NP_251703.1] [location=complement(3373254..3374429)] [gbkey=CDS]	-0.271577	0.577245
PA1787	lcl|NC_002516.2_prot_NP_250478.1_1789 [gene=acnB] [locus_tag=PA1787] [db_xref=GeneID:879984] [protein=aconitate hydratase B] [protein_id=NP_250478.1] [location=complement(1935035..1937644)] [gbkey=CDS]	-0.106955	0.736644	PA1750	lcl|NC_002516.2_prot_NP_250441.1_1752 [locus_tag=PA1750] [db_xref=GeneID:882053] [protein=phospho-2-dehydro-3-deoxyheptonate aldolase] [protein_id=NP_250441.1] [location=complement(1890739..1891815)] [gbkey=CDS]	-0.0983343	0.517585	PA1750	lcl|NC_002516.2_prot_NP_250441.1_1752 [locus_tag=PA1750] [db_xref=GeneID:882053] [protein=phospho-2-dehydro-3-deoxyheptonate aldolase] [protein_id=NP_250441.1] [location=complement(1890739..1891815)] [gbkey=CDS]	-0.335927	2.7883
PA2994	lcl|NC_002516.2_prot_NP_251684.1_2993 [gene=nqrF] [locus_tag=PA2994] [db_xref=GeneID:878840] [protein=Na(+)-translocating NADH-quinone reductase subunit F] [protein_id=NP_251684.1] [location=complement(3351656..3352879)] [gbkey=CDS]	-0.106876	0.498208	PA5242	lcl|NC_002516.2_prot_NP_253929.1_5244 [gene=ppk] [locus_tag=PA5242] [db_xref=GeneID:879700] [protein=polyphosphate kinase] [protein_id=NP_253929.1] [location=complement(5902386..5904596)] [gbkey=CDS]	-0.0661569	0.435351	PA5242	lcl|NC_002516.2_prot_NP_253929.1_5244 [gene=ppk] [locus_tag=PA5242] [db_xref=GeneID:879700] [protein=polyphosphate kinase] [protein_id=NP_253929.1] [location=complement(5902386..5904596)] [gbkey=CDS]	0.196727	1.2473
PA4919	lcl|NC_002516.2_prot_NP_253606.1_4921 [gene=pncB1] [locus_tag=PA4919] [db_xref=GeneID:882212] [protein=nicotinate phosphoribosyltransferase] [protein_id=NP_253606.1] [location=5518483..5519682] [gbkey=CDS]	-0.105718	0.744288	PA3820	lcl|NC_002516.2_prot_NP_252509.1_3820 [gene=secF] [locus_tag=PA3820] [db_xref=GeneID:879904] [protein=preprotein translocase subunit SecF] [protein_id=NP_252509.1] [location=complement(4276154..4277074)] [gbkey=CDS]	-0.240947	0.959909	PA3820	lcl|NC_002516.2_prot_NP_252509.1_3820 [gene=secF] [locus_tag=PA3820] [db_xref=GeneID:879904] [protein=preprotein translocase subunit SecF] [protein_id=NP_252509.1] [location=complement(4276154..4277074)] [gbkey=CDS]	0.294963	1.94798
PA4689	lcl|NC_002516.2_prot_NP_253378.1_4690 [locus_tag=PA4689] [db_xref=GeneID:881461] [protein=hypothetical protein] [protein_id=NP_253378.1] [location=complement(5260343..5262649)] [gbkey=CDS]	-0.105484	0.642693	PA2641	lcl|NC_002516.2_prot_NP_251331.1_2639 [gene=nuoF] [locus_tag=PA2641] [db_xref=GeneID:882348] [protein=NADH dehydrogenase I subunit F] [protein_id=NP_251331.1] [location=2986243..2987589] [gbkey=CDS]	0.171776	0.754973	PA2641	lcl|NC_002516.2_prot_NP_251331.1_2639 [gene=nuoF] [locus_tag=PA2641] [db_xref=GeneID:882348] [protein=NADH dehydrogenase I subunit F] [protein_id=NP_251331.1] [location=2986243..2987589] [gbkey=CDS]	0.0868945	0.195622
PA1156	lcl|NC_002516.2_prot_NP_249847.1_1155 [gene=nrdA] [locus_tag=PA1156] [db_xref=GeneID:877716] [protein=ribonucleotide-diphosphate reductase subunit alpha] [protein_id=NP_249847.1] [location=complement(1251418..1254309)] [gbkey=CDS]	-0.105337	0.54244	PA0659	lcl|NC_002516.2_prot_NP_249350.1_659 [locus_tag=PA0659] [db_xref=GeneID:880846] [protein=hypothetical protein] [protein_id=NP_249350.1] [location=complement(712081..713157)] [gbkey=CDS]	-0.312088	0.754368	PA0659	lcl|NC_002516.2_prot_NP_249350.1_659 [locus_tag=PA0659] [db_xref=GeneID:880846] [protein=hypothetical protein] [protein_id=NP_249350.1] [location=complement(712081..713157)] [gbkey=CDS]	-0.148348	0.783415
PA4938	lcl|NC_002516.2_prot_NP_253625.1_4940 [gene=purA] [locus_tag=PA4938] [db_xref=GeneID:877657] [protein=adenylosuccinate synthetase] [protein_id=NP_253625.1] [location=complement(5542073..5543365)] [gbkey=CDS]	-0.105085	0.474578	PA4646	lcl|NC_002516.2_prot_NP_253335.1_4647 [gene=upp] [locus_tag=PA4646] [db_xref=GeneID:881277] [protein=uracil phosphoribosyltransferase] [protein_id=NP_253335.1] [location=5212833..5213471] [gbkey=CDS]	0.298443	1.44571	PA4646	lcl|NC_002516.2_prot_NP_253335.1_4647 [gene=upp] [locus_tag=PA4646] [db_xref=GeneID:881277] [protein=uracil phosphoribosyltransferase] [protein_id=NP_253335.1] [location=5212833..5213471] [gbkey=CDS]	0.302718	1.0141
PA3168	lcl|NC_002516.2_prot_NP_251858.1_3165 [gene=gyrA] [locus_tag=PA3168] [db_xref=GeneID:882800] [protein=DNA gyrase subunit A] [protein_id=NP_251858.1] [location=complement(3556427..3559198)] [gbkey=CDS]	-0.104819	0.549448	PA1838	lcl|NC_002516.2_prot_NP_250529.1_1841 [gene=cysI] [locus_tag=PA1838] [db_xref=GeneID:878581] [protein=sulfite reductase] [protein_id=NP_250529.1] [location=complement(1995148..1996806)] [gbkey=CDS]	0.093161	0.439068	PA1838	lcl|NC_002516.2_prot_NP_250529.1_1841 [gene=cysI] [locus_tag=PA1838] [db_xref=GeneID:878581] [protein=sulfite reductase] [protein_id=NP_250529.1] [location=complement(1995148..1996806)] [gbkey=CDS]	0.0167289	0.0638485
PA3583	lcl|NC_002516.2_prot_NP_252273.1_3582 [gene=glpR] [locus_tag=PA3583] [db_xref=GeneID:880163] [protein=glycerol-3-phosphate regulon repressor] [protein_id=NP_252273.1] [location=4015408..4016163] [gbkey=CDS]	-0.104607	0.451033	PA0126	lcl|NC_002516.2_prot_NP_248816.1_127 [locus_tag=PA0126] [db_xref=GeneID:880627] [protein=hypothetical protein] [protein_id=NP_248816.1] [location=complement(144248..144868)] [gbkey=CDS]	-0.0387832	0.118395	PA0126	lcl|NC_002516.2_prot_NP_248816.1_127 [locus_tag=PA0126] [db_xref=GeneID:880627] [protein=hypothetical protein] [protein_id=NP_248816.1] [location=complement(144248..144868)] [gbkey=CDS]	0.297387	1.12605
PA0298	lcl|NC_002516.2_prot_NP_248989.1_298 [gene=spuB] [locus_tag=PA0298] [db_xref=GeneID:880835] [protein=glutamine synthetase] [protein_id=NP_248989.1] [location=335527..336885] [gbkey=CDS]	-0.103849	0.575453	PA5302	lcl|NC_002516.2_prot_NP_253989.1_5305 [gene=dadX] [locus_tag=PA5302] [db_xref=GeneID:878055] [protein=alanine racemase] [protein_id=NP_253989.1] [location=complement(5970686..5971759)] [gbkey=CDS]	0.15664	1.43439	PA5302	lcl|NC_002516.2_prot_NP_253989.1_5305 [gene=dadX] [locus_tag=PA5302] [db_xref=GeneID:878055] [protein=alanine racemase] [protein_id=NP_253989.1] [location=complement(5970686..5971759)] [gbkey=CDS]	0.306988	2.91351
PA2644	lcl|NC_002516.2_prot_NP_251334.1_2642 [gene=nuoI] [locus_tag=PA2644] [db_xref=GeneID:882353] [protein=NADH-quinone oxidoreductase subunit I] [protein_id=NP_251334.1] [location=2991442..2991990] [gbkey=CDS]	-0.103782	0.804673	PA3562	lcl|NC_002516.2_prot_NP_252252.1_3560 [gene=fruI] [locus_tag=PA3562] [db_xref=GeneID:880225,PseudoCap:PA3562] [protein=PTS system fructose-specific transporter subunit FruI] [protein_id=NP_252252.1] [location=complement(3991541..3994411)] [gbkey=CDS]	0.119579	0.680816	PA3562	lcl|NC_002516.2_prot_NP_252252.1_3560 [gene=fruI] [locus_tag=PA3562] [db_xref=GeneID:880225,PseudoCap:PA3562] [protein=PTS system fructose-specific transporter subunit FruI] [protein_id=NP_252252.1] [location=complement(3991541..3994411)] [gbkey=CDS]	0.00940256	0.0340135
PA4937	lcl|NC_002516.2_prot_NP_253624.1_4939 [gene=rnr] [locus_tag=PA4937] [db_xref=GeneID:879988] [protein=exoribonuclease R] [protein_id=NP_253624.1] [location=complement(5538696..5541410)] [gbkey=CDS]	-0.103744	0.180941	PA4416	lcl|NC_002516.2_prot_NP_253106.1_4417 [gene=murF] [locus_tag=PA4416] [db_xref=GeneID:881289] [protein=UDP-N-acetylmuramoyl-tripeptide--D-alanyl-D-alanine ligase] [protein_id=NP_253106.1] [location=complement(4949772..4951148)] [gbkey=CDS]	0.105749	0.817378	PA4416	lcl|NC_002516.2_prot_NP_253106.1_4417 [gene=murF] [locus_tag=PA4416] [db_xref=GeneID:881289] [protein=UDP-N-acetylmuramoyl-tripeptide--D-alanyl-D-alanine ligase] [protein_id=NP_253106.1] [location=complement(4949772..4951148)] [gbkey=CDS]	0.139164	0.61682
PA4560	lcl|NC_002516.2_prot_NP_253250.1_4560 [gene=ileS] [locus_tag=PA4560] [db_xref=GeneID:878194] [protein=isoleucine--tRNA ligase] [protein_id=NP_253250.1] [location=complement(5106951..5109782)] [gbkey=CDS]	-0.103409	0.609489	PA5493	lcl|NC_002516.2_prot_NP_254180.1_5496 [gene=polA] [locus_tag=PA5493] [db_xref=GeneID:877794] [protein=DNA polymerase I] [protein_id=NP_254180.1] [location=complement(6183784..6186525)] [gbkey=CDS]	0.0794002	0.549357	PA5493	lcl|NC_002516.2_prot_NP_254180.1_5496 [gene=polA] [locus_tag=PA5493] [db_xref=GeneID:877794] [protein=DNA polymerase I] [protein_id=NP_254180.1] [location=complement(6183784..6186525)] [gbkey=CDS]	0.132546	1.20516
PA3713	lcl|NC_002516.2_prot_NP_252402.1_3712 [gene=spdH] [locus_tag=PA3713] [db_xref=GeneID:880404] [protein=spermidine dehydrogenase SpdH] [protein_id=NP_252402.1] [location=4158143..4160005] [gbkey=CDS]	-0.102992	1.43369	PA3169	lcl|NC_002516.2_prot_NP_251859.1_3166 [locus_tag=PA3169] [db_xref=GeneID:882801] [protein=methylthioribose-1-phosphate isomerase] [protein_id=NP_251859.1] [location=complement(3559435..3560511)] [gbkey=CDS]	0.107454	0.553425	PA3169	lcl|NC_002516.2_prot_NP_251859.1_3166 [locus_tag=PA3169] [db_xref=GeneID:882801] [protein=methylthioribose-1-phosphate isomerase] [protein_id=NP_251859.1] [location=complement(3559435..3560511)] [gbkey=CDS]	0.148672	0.442977
PA2828	lcl|NC_002516.2_prot_NP_251518.1_2827 [locus_tag=PA2828] [db_xref=GeneID:878850] [protein=aminotransferase] [protein_id=NP_251518.1] [location=3181137..3182348] [gbkey=CDS]	-0.102889	0.322187	PA4576	lcl|NC_002516.2_prot_NP_253266.1_4576 [locus_tag=PA4576] [db_xref=GeneID:880974] [protein=ATP-dependent protease] [protein_id=NP_253266.1] [location=complement(5123053..5125506)] [gbkey=CDS]	-0.113218	0.85154	PA4576	lcl|NC_002516.2_prot_NP_253266.1_4576 [locus_tag=PA4576] [db_xref=GeneID:880974] [protein=ATP-dependent protease] [protein_id=NP_253266.1] [location=complement(5123053..5125506)] [gbkey=CDS]	0.156525	1.55445
PA0848	lcl|NC_002516.2_prot_NP_249539.1_848 [locus_tag=PA0848] [db_xref=GeneID:877588] [protein=alkyl hydroperoxide reductase] [protein_id=NP_249539.1] [location=927147..927746] [gbkey=CDS]	-0.101783	0.19487	PA2740	lcl|NC_002516.2_prot_NP_251430.1_2734 [gene=pheS] [locus_tag=PA2740] [db_xref=GeneID:882970] [protein=phenylalanine--tRNA ligase subunit alpha] [protein_id=NP_251430.1] [location=complement(3102529..3103545)] [gbkey=CDS]	0.00987403	0.0273864	PA2740	lcl|NC_002516.2_prot_NP_251430.1_2734 [gene=pheS] [locus_tag=PA2740] [db_xref=GeneID:882970] [protein=phenylalanine--tRNA ligase subunit alpha] [protein_id=NP_251430.1] [location=complement(3102529..3103545)] [gbkey=CDS]	-0.0645808	0.232706
PA4971	lcl|NC_002516.2_prot_NP_253658.1_4973 [gene=aspP] [locus_tag=PA4971] [db_xref=GeneID:879756] [protein=adenosine diphosphate sugar pyrophosphatase] [protein_id=NP_253658.1] [location=complement(5580102..5580719)] [gbkey=CDS]	-0.101615	0.31216	PA0943	lcl|NC_002516.2_prot_NP_249634.1_943 [locus_tag=PA0943] [db_xref=GeneID:880898,PseudoCap:PA0943] [protein=hypothetical protein] [protein_id=NP_249634.1] [location=complement(1031386..1032102)] [gbkey=CDS]	0.177404	1.12502	PA0943	lcl|NC_002516.2_prot_NP_249634.1_943 [locus_tag=PA0943] [db_xref=GeneID:880898,PseudoCap:PA0943] [protein=hypothetical protein] [protein_id=NP_249634.1] [location=complement(1031386..1032102)] [gbkey=CDS]	0.0867598	0.21578
PA4333	lcl|NC_002516.2_prot_NP_253023.1_4334 [locus_tag=PA4333] [db_xref=GeneID:881494] [protein=fumarase] [protein_id=NP_253023.1] [location=4861653..4863176] [gbkey=CDS]	-0.10125	0.263136	PA3861	lcl|NC_002516.2_prot_NP_252550.3_3860 [gene=rhl] [locus_tag=PA3861] [db_xref=GeneID:879804] [protein=ATP-dependent RNA helicase RhlB] [protein_id=NP_252550.3] [location=4321434..4322627] [gbkey=CDS]	-0.263168	0.652949	PA3861	lcl|NC_002516.2_prot_NP_252550.3_3860 [gene=rhl] [locus_tag=PA3861] [db_xref=GeneID:879804] [protein=ATP-dependent RNA helicase RhlB] [protein_id=NP_252550.3] [location=4321434..4322627] [gbkey=CDS]	-0.0488444	0.128963
PA5172	lcl|NC_002516.2_prot_NP_253859.1_5173 [gene=arcB] [locus_tag=PA5172] [db_xref=GeneID:881792] [protein=ornithine carbamoyltransferase] [protein_id=NP_253859.1] [location=5823716..5824726] [gbkey=CDS]	-0.101104	0.35635	PA4773	lcl|NC_002516.2_prot_NP_253461.1_4776 [locus_tag=PA4773] [db_xref=GeneID:881823] [protein=hypothetical protein] [protein_id=NP_253461.1] [location=5361586..5362068] [gbkey=CDS]	-1.41389	3.00385	PA4773	lcl|NC_002516.2_prot_NP_253461.1_4776 [locus_tag=PA4773] [db_xref=GeneID:881823] [protein=hypothetical protein] [protein_id=NP_253461.1] [location=5361586..5362068] [gbkey=CDS]	0.95245	2.1248
PA4115	lcl|NC_002516.2_prot_NP_252804.1_4115 [locus_tag=PA4115] [db_xref=GeneID:879777] [protein=hypothetical protein] [protein_id=NP_252804.1] [location=4602503..4603888] [gbkey=CDS]	-0.100919	0.522388	PA3107	lcl|NC_002516.2_prot_NP_251797.1_3106 [gene=metZ] [locus_tag=PA3107] [db_xref=GeneID:880476] [protein=O-succinylhomoserine sulfhydrylase] [protein_id=NP_251797.1] [location=complement(3487181..3488392)] [gbkey=CDS]	-0.0320313	0.205409	PA3107	lcl|NC_002516.2_prot_NP_251797.1_3106 [gene=metZ] [locus_tag=PA3107] [db_xref=GeneID:880476] [protein=O-succinylhomoserine sulfhydrylase] [protein_id=NP_251797.1] [location=complement(3487181..3488392)] [gbkey=CDS]	-0.0236088	0.124777
PA2620	lcl|NC_002516.2_prot_NP_251310.1_2618 [gene=clpA] [locus_tag=PA2620] [db_xref=GeneID:882326] [protein=ATP-binding protease component ClpA] [protein_id=NP_251310.1] [location=complement(2962303..2964579)] [gbkey=CDS]	-0.100655	0.825536	PA5037	lcl|NC_002516.2_prot_NP_253724.1_5039 [locus_tag=PA5037] [db_xref=GeneID:881252] [protein=hypothetical protein] [protein_id=NP_253724.1] [location=complement(5672366..5674021)] [gbkey=CDS]	-0.014254	0.0728648	PA5037	lcl|NC_002516.2_prot_NP_253724.1_5039 [locus_tag=PA5037] [db_xref=GeneID:881252] [protein=hypothetical protein] [protein_id=NP_253724.1] [location=complement(5672366..5674021)] [gbkey=CDS]	-0.156534	1.70041
PA4694	lcl|NC_002516.2_prot_NP_253382.1_4696 [gene=ilvC] [locus_tag=PA4694] [db_xref=GeneID:881483] [protein=ketol-acid reductoisomerase] [protein_id=NP_253382.1] [location=complement(5272455..5273471)] [gbkey=CDS]	-0.0997765	0.429539	PA0302	lcl|NC_002516.2_prot_NP_248993.1_302 [gene=spuF] [locus_tag=PA0302] [db_xref=GeneID:877636] [protein=polyamine transporter PotG] [protein_id=NP_248993.1] [location=341111..342265] [gbkey=CDS]	-0.27955	0.752441	PA0302	lcl|NC_002516.2_prot_NP_248993.1_302 [gene=spuF] [locus_tag=PA0302] [db_xref=GeneID:877636] [protein=polyamine transporter PotG] [protein_id=NP_248993.1] [location=341111..342265] [gbkey=CDS]	0.431062	1.49813
PA5164	lcl|NC_002516.2_prot_NP_253851.1_5165 [gene=rmlC] [locus_tag=PA5164] [db_xref=GeneID:879991] [protein=dTDP-4-dehydrorhamnose 3,5-epimerase] [protein_id=NP_253851.1] [location=5813122..5813667] [gbkey=CDS]	-0.0995498	0.266622	PA4052	lcl|NC_002516.2_prot_NP_252741.1_4053 [gene=nusB] [locus_tag=PA4052] [db_xref=GeneID:878643] [protein=transcription antitermination protein NusB] [protein_id=NP_252741.1] [location=complement(4533640..4534119)] [gbkey=CDS]	0.0604747	0.237303	PA4052	lcl|NC_002516.2_prot_NP_252741.1_4053 [gene=nusB] [locus_tag=PA4052] [db_xref=GeneID:878643] [protein=transcription antitermination protein NusB] [protein_id=NP_252741.1] [location=complement(4533640..4534119)] [gbkey=CDS]	0.117942	0.215137
PA4329	lcl|NC_002516.2_prot_NP_253019.1_4330 [gene=pykA] [locus_tag=PA4329] [db_xref=GeneID:881516] [protein=pyruvate kinase] [protein_id=NP_253019.1] [location=4856960..4858411] [gbkey=CDS]	-0.0993775	1.97122	PA0009	lcl|NC_002516.2_prot_NP_064729.1_9 [gene=glyQ] [locus_tag=PA0009] [db_xref=GeneID:878095] [protein=glycine--tRNA ligase subunit alpha] [protein_id=NP_064729.1] [location=complement(12488..13435)] [gbkey=CDS]	-0.200127	0.99174	PA0009	lcl|NC_002516.2_prot_NP_064729.1_9 [gene=glyQ] [locus_tag=PA0009] [db_xref=GeneID:878095] [protein=glycine--tRNA ligase subunit alpha] [protein_id=NP_064729.1] [location=complement(12488..13435)] [gbkey=CDS]	-0.274615	0.769266
PA3107	lcl|NC_002516.2_prot_NP_251797.1_3106 [gene=metZ] [locus_tag=PA3107] [db_xref=GeneID:880476] [protein=O-succinylhomoserine sulfhydrylase] [protein_id=NP_251797.1] [location=complement(3487181..3488392)] [gbkey=CDS]	-0.0988074	0.80551	PA5413	lcl|NC_002516.2_prot_NP_254100.1_5416 [gene=ltaA] [locus_tag=PA5413] [db_xref=GeneID:880064] [protein=low specificity l-threonine aldolase] [protein_id=NP_254100.1] [location=complement(6092046..6093086)] [gbkey=CDS]	0.167234	0.617769	PA5413	lcl|NC_002516.2_prot_NP_254100.1_5416 [gene=ltaA] [locus_tag=PA5413] [db_xref=GeneID:880064] [protein=low specificity l-threonine aldolase] [protein_id=NP_254100.1] [location=complement(6092046..6093086)] [gbkey=CDS]	0.0596748	0.299467
PA2613	lcl|NC_002516.2_prot_NP_251303.1_2611 [locus_tag=PA2613] [db_xref=GeneID:882319] [protein=recombination factor protein RarA] [protein_id=NP_251303.1] [location=complement(2954818..2956143)] [gbkey=CDS]	-0.0984279	0.563403	PA4964	lcl|NC_002516.2_prot_NP_253651.1_4966 [gene=parC] [locus_tag=PA4964] [db_xref=GeneID:879741] [protein=DNA topoisomerase IV subunit A] [protein_id=NP_253651.1] [location=complement(5572222..5574486)] [gbkey=CDS]	-0.00241091	0.00755762	PA4964	lcl|NC_002516.2_prot_NP_253651.1_4966 [gene=parC] [locus_tag=PA4964] [db_xref=GeneID:879741] [protein=DNA topoisomerase IV subunit A] [protein_id=NP_253651.1] [location=complement(5572222..5574486)] [gbkey=CDS]	0.135285	0.691459
PA4764	lcl|NC_002516.2_prot_NP_253452.1_4767 [gene=fur] [locus_tag=PA4764] [db_xref=GeneID:881780] [protein=ferric uptake regulation protein] [protein_id=NP_253452.1] [location=complement(5351675..5352079)] [gbkey=CDS]	-0.0982681	0.160181	PA3559	lcl|NC_002516.2_prot_NP_252249.1_3557 [locus_tag=PA3559] [db_xref=GeneID:879827] [protein=nucleotide sugar dehydrogenase] [protein_id=NP_252249.1] [location=3987290..3988684] [gbkey=CDS]	0.437619	1.97663	PA3559	lcl|NC_002516.2_prot_NP_252249.1_3557 [locus_tag=PA3559] [db_xref=GeneID:879827] [protein=nucleotide sugar dehydrogenase] [protein_id=NP_252249.1] [location=3987290..3988684] [gbkey=CDS]	0.717542	3.11774
PA5291	lcl|NC_002516.2_prot_NP_253978.1_5294 [locus_tag=PA5291] [db_xref=GeneID:877729] [protein=choline transporter] [protein_id=NP_253978.1] [location=5955180..5957165] [gbkey=CDS]	-0.0977274	0.300968	PA3735	lcl|NC_002516.2_prot_NP_252424.1_3735 [gene=thrC] [locus_tag=PA3735] [db_xref=GeneID:880336] [protein=threonine synthase] [protein_id=NP_252424.1] [location=complement(4186781..4188190)] [gbkey=CDS]	-0.0414477	0.125848	PA3735	lcl|NC_002516.2_prot_NP_252424.1_3735 [gene=thrC] [locus_tag=PA3735] [db_xref=GeneID:880336] [protein=threonine synthase] [protein_id=NP_252424.1] [location=complement(4186781..4188190)] [gbkey=CDS]	-0.186535	0.565719
PA5528	lcl|NC_002516.2_prot_NP_254215.1_5531 [locus_tag=PA5528] [db_xref=GeneID:877964] [protein=hypothetical protein] [protein_id=NP_254215.1] [location=complement(6219885..6220739)] [gbkey=CDS]	-0.097544	0.447406	PA1687	lcl|NC_002516.2_prot_NP_250378.1_1689 [gene=speE] [locus_tag=PA1687] [db_xref=GeneID:883061] [protein=polyamine aminopropyltransferase] [protein_id=NP_250378.1] [location=1836367..1837227] [gbkey=CDS]	0.266912	1.04681	PA1687	lcl|NC_002516.2_prot_NP_250378.1_1689 [gene=speE] [locus_tag=PA1687] [db_xref=GeneID:883061] [protein=polyamine aminopropyltransferase] [protein_id=NP_250378.1] [location=1836367..1837227] [gbkey=CDS]	0.21382	0.885946
PA2859	lcl|NC_002516.2_prot_NP_251549.1_2858 [gene=greB] [locus_tag=PA2859] [db_xref=GeneID:879611] [protein=transcription elongation factor GreB] [protein_id=NP_251549.1] [location=3212525..3213031] [gbkey=CDS]	-0.0974486	0.27704	PA2001	lcl|NC_002516.2_prot_NP_250691.1_2004 [gene=atoB] [locus_tag=PA2001] [db_xref=GeneID:879046] [protein=acetyl-CoA acetyltransferase] [protein_id=NP_250691.1] [location=2187065..2188246] [gbkey=CDS]	-0.0844532	0.353665	PA2001	lcl|NC_002516.2_prot_NP_250691.1_2004 [gene=atoB] [locus_tag=PA2001] [db_xref=GeneID:879046] [protein=acetyl-CoA acetyltransferase] [protein_id=NP_250691.1] [location=2187065..2188246] [gbkey=CDS]	0.0502185	0.148733
PA5131	lcl|NC_002516.2_prot_NP_253818.1_5132 [gene=pgm] [locus_tag=PA5131] [db_xref=GeneID:878134] [protein=2,3-bisphosphoglycerate-independent phosphoglycerate mutase] [protein_id=NP_253818.1] [location=5778134..5779681] [gbkey=CDS]	-0.0973962	0.77745	PA5312	lcl|NC_002516.2_prot_NP_253999.1_5315 [locus_tag=PA5312] [db_xref=GeneID:877979] [protein=aldehyde dehydrogenase] [protein_id=NP_253999.1] [location=complement(5982097..5983590)] [gbkey=CDS]	-0.0648094	0.199518	PA5312	lcl|NC_002516.2_prot_NP_253999.1_5315 [locus_tag=PA5312] [db_xref=GeneID:877979] [protein=aldehyde dehydrogenase] [protein_id=NP_253999.1] [location=complement(5982097..5983590)] [gbkey=CDS]	-0.200548	0.790122
PA0899	lcl|NC_002516.2_prot_NP_249590.1_899 [gene=aruB] [locus_tag=PA0899] [db_xref=GeneID:878588] [protein=N-succinylarginine dihydrolase] [protein_id=NP_249590.1] [location=982885..984231] [gbkey=CDS]	-0.0968839	0.192218	PA4569	lcl|NC_002516.2_prot_NP_253259.1_4569 [gene=ispB] [locus_tag=PA4569] [db_xref=GeneID:880946] [protein=octaprenyl-diphosphate synthase] [protein_id=NP_253259.1] [location=5116865..5117833] [gbkey=CDS]	0.0514439	0.227199	PA4569	lcl|NC_002516.2_prot_NP_253259.1_4569 [gene=ispB] [locus_tag=PA4569] [db_xref=GeneID:880946] [protein=octaprenyl-diphosphate synthase] [protein_id=NP_253259.1] [location=5116865..5117833] [gbkey=CDS]	0.101636	0.899661
PA4448	lcl|NC_002516.2_prot_NP_253138.1_4449 [gene=hisD] [locus_tag=PA4448] [db_xref=GeneID:880992] [protein=histidinol dehydrogenase] [protein_id=NP_253138.1] [location=complement(4982104..4983426)] [gbkey=CDS]	-0.0965093	0.417793	PA4442	lcl|NC_002516.2_prot_NP_253132.1_4443 [gene=cysN] [locus_tag=PA4442] [db_xref=GeneID:880979] [protein=bifunctional sulfate adenylyltransferase subunit 1/adenylylsulfate kinase] [protein_id=NP_253132.1] [location=complement(4974694..4976595)] [gbkey=CDS]	-0.147075	0.771922	PA4442	lcl|NC_002516.2_prot_NP_253132.1_4443 [gene=cysN] [locus_tag=PA4442] [db_xref=GeneID:880979] [protein=bifunctional sulfate adenylyltransferase subunit 1/adenylylsulfate kinase] [protein_id=NP_253132.1] [location=complement(4974694..4976595)] [gbkey=CDS]	0.091579	0.570275
PA2739	lcl|NC_002516.2_prot_NP_251429.1_2733 [gene=pheT] [locus_tag=PA2739] [db_xref=GeneID:882969] [protein=phenylalanine--tRNA ligase subunit beta] [protein_id=NP_251429.1] [location=complement(3100116..3102494)] [gbkey=CDS]	-0.0963888	1.20422	PA2249	lcl|NC_002516.2_prot_NP_250939.1_2251 [gene=bkdB] [locus_tag=PA2249] [db_xref=GeneID:880679] [protein=branched-chain alpha-keto acid dehydrogenase complex lipoamide acyltransferase] [protein_id=NP_250939.1] [location=2475495..2476781] [gbkey=CDS]	-0.163126	0.840602	PA2249	lcl|NC_002516.2_prot_NP_250939.1_2251 [gene=bkdB] [locus_tag=PA2249] [db_xref=GeneID:880679] [protein=branched-chain alpha-keto acid dehydrogenase complex lipoamide acyltransferase] [protein_id=NP_250939.1] [location=2475495..2476781] [gbkey=CDS]	-0.123994	0.589653
PA4519	lcl|NC_002516.2_prot_NP_253209.1_4520 [gene=speC] [locus_tag=PA4519] [db_xref=GeneID:881118] [protein=ornithine decarboxylase] [protein_id=NP_253209.1] [location=complement(5060115..5061278)] [gbkey=CDS]	-0.0960895	0.410148	PA3160	lcl|NC_002516.2_prot_NP_251850.1_3158 [gene=wzz] [locus_tag=PA3160] [db_xref=GeneID:879922] [protein=O-antigen chain length regulator] [protein_id=NP_251850.1] [location=complement(3545881..3546927)] [gbkey=CDS]	-0.301794	1.19598	PA3160	lcl|NC_002516.2_prot_NP_251850.1_3158 [gene=wzz] [locus_tag=PA3160] [db_xref=GeneID:879922] [protein=O-antigen chain length regulator] [protein_id=NP_251850.1] [location=complement(3545881..3546927)] [gbkey=CDS]	0.0311211	0.0880423
PA5146	lcl|NC_002516.2_prot_NP_253833.1_5147 [locus_tag=PA5146] [db_xref=GeneID:878779] [protein=hypothetical protein] [protein_id=NP_253833.1] [location=5793705..5795957] [gbkey=CDS]	-0.0960512	0.241477	PA3731	lcl|NC_002516.2_prot_NP_252420.1_3730 [locus_tag=PA3731] [db_xref=GeneID:880302] [protein=hypothetical protein] [protein_id=NP_252420.1] [location=complement(4182075..4182770)] [gbkey=CDS]	0.610728	0.747808	PA3731	lcl|NC_002516.2_prot_NP_252420.1_3730 [locus_tag=PA3731] [db_xref=GeneID:880302] [protein=hypothetical protein] [protein_id=NP_252420.1] [location=complement(4182075..4182770)] [gbkey=CDS]	0.5619	0.524842
PA3002	lcl|NC_002516.2_prot_NP_251692.1_3001 [gene=mfd] [locus_tag=PA3002] [db_xref=GeneID:880415] [protein=transcription-repair coupling factor] [protein_id=NP_251692.1] [location=3360875..3364321] [gbkey=CDS]	-0.0958486	0.642062	PA4919	lcl|NC_002516.2_prot_NP_253606.1_4921 [gene=pncB1] [locus_tag=PA4919] [db_xref=GeneID:882212] [protein=nicotinate phosphoribosyltransferase] [protein_id=NP_253606.1] [location=5518483..5519682] [gbkey=CDS]	-0.0880854	0.331736	PA4919	lcl|NC_002516.2_prot_NP_253606.1_4921 [gene=pncB1] [locus_tag=PA4919] [db_xref=GeneID:882212] [protein=nicotinate phosphoribosyltransferase] [protein_id=NP_253606.1] [location=5518483..5519682] [gbkey=CDS]	0.010518	0.0228499
PA3538	lcl|NC_002516.2_prot_NP_252228.1_3536 [locus_tag=PA3538] [db_xref=GeneID:879008] [protein=ABC transporter ATP-binding protein] [protein_id=NP_252228.1] [location=3959955..3961037] [gbkey=CDS]	-0.095762	0.377761	PA0870	lcl|NC_002516.2_prot_NP_249561.1_870 [gene=phhC] [locus_tag=PA0870] [db_xref=GeneID:880839] [protein=aromatic amino acid aminotransferase] [protein_id=NP_249561.1] [location=complement(950962..952161)] [gbkey=CDS]	-0.189376	0.605157	PA0870	lcl|NC_002516.2_prot_NP_249561.1_870 [gene=phhC] [locus_tag=PA0870] [db_xref=GeneID:880839] [protein=aromatic amino acid aminotransferase] [protein_id=NP_249561.1] [location=complement(950962..952161)] [gbkey=CDS]	-0.246688	1.19431
PA4007	lcl|NC_002516.2_prot_NP_252696.1_4008 [gene=proA] [locus_tag=PA4007] [db_xref=GeneID:878970] [protein=gamma-glutamyl phosphate reductase] [protein_id=NP_252696.1] [location=complement(4486847..4488112)] [gbkey=CDS]	-0.0955162	0.23627	PA2644	lcl|NC_002516.2_prot_NP_251334.1_2642 [gene=nuoI] [locus_tag=PA2644] [db_xref=GeneID:882353] [protein=NADH-quinone oxidoreductase subunit I] [protein_id=NP_251334.1] [location=2991442..2991990] [gbkey=CDS]	0.326382	1.16896	PA2644	lcl|NC_002516.2_prot_NP_251334.1_2642 [gene=nuoI] [locus_tag=PA2644] [db_xref=GeneID:882353] [protein=NADH-quinone oxidoreductase subunit I] [protein_id=NP_251334.1] [location=2991442..2991990] [gbkey=CDS]	0.290838	1.76439
PA3763	lcl|NC_002516.2_prot_NP_252452.1_3763 [gene=purL] [locus_tag=PA3763] [db_xref=GeneID:879752] [protein=phosphoribosylformylglycinamidine synthase] [protein_id=NP_252452.1] [location=complement(4215544..4219440)] [gbkey=CDS]	-0.0947331	0.645753	PA0265	lcl|NC_002516.2_prot_NP_248956.1_265 [gene=gabD] [locus_tag=PA0265] [db_xref=GeneID:881913] [protein=glutarate-semialdehyde dehydrogenase DavD] [protein_id=NP_248956.1] [location=299522..300973] [gbkey=CDS]	-0.277637	0.849644	PA0265	lcl|NC_002516.2_prot_NP_248956.1_265 [gene=gabD] [locus_tag=PA0265] [db_xref=GeneID:881913] [protein=glutarate-semialdehyde dehydrogenase DavD] [protein_id=NP_248956.1] [location=299522..300973] [gbkey=CDS]	-0.467011	1.26051
PA4425	lcl|NC_002516.2_prot_NP_253115.1_4426 [locus_tag=PA4425] [db_xref=GeneID:881196] [protein=phosphoheptose isomerase] [protein_id=NP_253115.1] [location=4959926..4960519] [gbkey=CDS]	-0.0944641	0.269895	PA3480	lcl|NC_002516.2_prot_NP_252170.1_3479 [locus_tag=PA3480] [db_xref=GeneID:878281] [protein=deoxycytidine triphosphate deaminase] [protein_id=NP_252170.1] [location=complement(3893432..3893998)] [gbkey=CDS]	0.249832	0.977004	PA3480	lcl|NC_002516.2_prot_NP_252170.1_3479 [locus_tag=PA3480] [db_xref=GeneID:878281] [protein=deoxycytidine triphosphate deaminase] [protein_id=NP_252170.1] [location=complement(3893432..3893998)] [gbkey=CDS]	0.162357	0.561476
PA1805	lcl|NC_002516.2_prot_NP_250496.1_1808 [gene=ppiD] [locus_tag=PA1805] [db_xref=GeneID:878369] [protein=peptidyl-prolyl cis-trans isomerase D] [protein_id=NP_250496.1] [location=1959263..1961128] [gbkey=CDS]	-0.094192	0.171392	PA4443	lcl|NC_002516.2_prot_NP_253133.1_4444 [gene=cysD] [locus_tag=PA4443] [db_xref=GeneID:880980] [protein=sulfate adenylyltransferase subunit 2] [protein_id=NP_253133.1] [location=complement(4976607..4977524)] [gbkey=CDS]	0.0725725	0.300448	PA4443	lcl|NC_002516.2_prot_NP_253133.1_4444 [gene=cysD] [locus_tag=PA4443] [db_xref=GeneID:880980] [protein=sulfate adenylyltransferase subunit 2] [protein_id=NP_253133.1] [location=complement(4976607..4977524)] [gbkey=CDS]	-0.108189	0.406538
PA4945	lcl|NC_002516.2_prot_NP_253632.1_4947 [gene=miaA] [locus_tag=PA4945] [db_xref=GeneID:878016] [protein=tRNA delta(2)-isopentenylpyrophosphate transferase] [protein_id=NP_253632.1] [location=complement(5548751..5549722)] [gbkey=CDS]	-0.0939281	0.28002	PA2620	lcl|NC_002516.2_prot_NP_251310.1_2618 [gene=clpA] [locus_tag=PA2620] [db_xref=GeneID:882326] [protein=ATP-binding protease component ClpA] [protein_id=NP_251310.1] [location=complement(2962303..2964579)] [gbkey=CDS]	-0.0858174	0.853137	PA2620	lcl|NC_002516.2_prot_NP_251310.1_2618 [gene=clpA] [locus_tag=PA2620] [db_xref=GeneID:882326] [protein=ATP-binding protease component ClpA] [protein_id=NP_251310.1] [location=complement(2962303..2964579)] [gbkey=CDS]	0.00987308	0.0844593
PA4991	lcl|NC_002516.2_prot_NP_253678.1_4993 [locus_tag=PA4991] [db_xref=GeneID:880166] [protein=hypothetical protein] [protein_id=NP_253678.1] [location=5606496..5607671] [gbkey=CDS]	-0.0938717	0.510966	PA3903	lcl|NC_002516.2_prot_NP_252592.1_3904 [gene=prfC] [locus_tag=PA3903] [db_xref=GeneID:878928] [protein=peptide chain release factor 3] [protein_id=NP_252592.1] [location=4371969..4373552] [gbkey=CDS]	0.0511334	0.206471	PA3903	lcl|NC_002516.2_prot_NP_252592.1_3904 [gene=prfC] [locus_tag=PA3903] [db_xref=GeneID:878928] [protein=peptide chain release factor 3] [protein_id=NP_252592.1] [location=4371969..4373552] [gbkey=CDS]	0.0585433	0.224858
PA4554	lcl|NC_002516.2_prot_NP_253244.1_4554 [gene=pilY1] [locus_tag=PA4554] [db_xref=GeneID:877859] [protein=type 4 fimbrial biogenesis protein PilY1] [protein_id=NP_253244.1] [location=5100683..5104168] [gbkey=CDS]	-0.0937801	0.46066	PA2612	lcl|NC_002516.2_prot_NP_251302.1_2610 [gene=serS] [locus_tag=PA2612] [db_xref=GeneID:882318] [protein=serine--tRNA ligase] [protein_id=NP_251302.1] [location=complement(2953416..2954696)] [gbkey=CDS]	-0.0159494	0.0282513	PA2612	lcl|NC_002516.2_prot_NP_251302.1_2610 [gene=serS] [locus_tag=PA2612] [db_xref=GeneID:882318] [protein=serine--tRNA ligase] [protein_id=NP_251302.1] [location=complement(2953416..2954696)] [gbkey=CDS]	-0.416154	1.20737
PA4447	lcl|NC_002516.2_prot_NP_253137.1_4448 [gene=hisC1] [locus_tag=PA4447] [db_xref=GeneID:880991] [protein=histidinol-phosphate aminotransferase] [protein_id=NP_253137.1] [location=complement(4981046..4982101)] [gbkey=CDS]	-0.0928677	0.300018	PA0895	lcl|NC_002516.2_prot_NP_249586.1_895 [gene=aruC] [locus_tag=PA0895] [db_xref=GeneID:878207] [protein=acetylornithine aminotransferase] [protein_id=NP_249586.1] [location=977910..979130] [gbkey=CDS]	-0.252274	1.3778	PA0895	lcl|NC_002516.2_prot_NP_249586.1_895 [gene=aruC] [locus_tag=PA0895] [db_xref=GeneID:878207] [protein=acetylornithine aminotransferase] [protein_id=NP_249586.1] [location=977910..979130] [gbkey=CDS]	-0.415513	1.87649
PA2553	lcl|NC_002516.2_prot_NP_251243.1_2550 [locus_tag=PA2553] [db_xref=GeneID:878532] [protein=acyl-CoA thiolase] [protein_id=NP_251243.1] [location=complement(2885362..2886552)] [gbkey=CDS]	-0.0925641	0.254994	PA5441	lcl|NC_002516.2_prot_NP_254128.1_5445 [locus_tag=PA5441] [db_xref=GeneID:877847] [protein=hypothetical protein] [protein_id=NP_254128.1] [location=complement(6125796..6127997)] [gbkey=CDS]	-0.185297	0.865468	PA5441	lcl|NC_002516.2_prot_NP_254128.1_5445 [locus_tag=PA5441] [db_xref=GeneID:877847] [protein=hypothetical protein] [protein_id=NP_254128.1] [location=complement(6125796..6127997)] [gbkey=CDS]	-0.377592	1.8137
PA5567	lcl|NC_002516.2_prot_NP_254254.1_5569 [locus_tag=PA5567] [db_xref=GeneID:878126] [protein=tRNA modification GTPase TrmE] [protein_id=NP_254254.1] [location=complement(6260390..6261757)] [gbkey=CDS]	-0.0920453	0.302308	PA0998	lcl|NC_002516.2_prot_NP_249689.1_996 [gene=pqsC] [locus_tag=PA0998] [db_xref=GeneID:880660] [protein=hypothetical protein] [protein_id=NP_249689.1] [location=1080853..1081899] [gbkey=CDS]	-0.514153	2.47876	PA0998	lcl|NC_002516.2_prot_NP_249689.1_996 [gene=pqsC] [locus_tag=PA0998] [db_xref=GeneID:880660] [protein=hypothetical protein] [protein_id=NP_249689.1] [location=1080853..1081899] [gbkey=CDS]	-0.275448	1.61299
PA4465	lcl|NC_002516.2_prot_NP_253155.1_4466 [locus_tag=PA4465] [db_xref=GeneID:880998] [protein=hypothetical protein] [protein_id=NP_253155.1] [location=4995229..4996089] [gbkey=CDS]	-0.0916118	0.172204	PA3166	lcl|NC_002516.2_prot_NP_251856.1_3163 [gene=pheA] [locus_tag=PA3166] [db_xref=GeneID:882699] [protein=bifunctional chorismate mutase/prephenate dehydratase] [protein_id=NP_251856.1] [location=complement(3554157..3555254)] [gbkey=CDS]	0.0222166	0.0610371	PA3166	lcl|NC_002516.2_prot_NP_251856.1_3163 [gene=pheA] [locus_tag=PA3166] [db_xref=GeneID:882699] [protein=bifunctional chorismate mutase/prephenate dehydratase] [protein_id=NP_251856.1] [location=complement(3554157..3555254)] [gbkey=CDS]	-0.0274786	0.0784067
PA4812	lcl|NC_002516.2_prot_YP_003933614.1_4815 [gene=fdnG] [locus_tag=PA4812] [db_xref=GeneID:880124,PseudoCap:PA4812] [protein=formate dehydrogenase-O major subunit] [transl_except=(pos:589..591,aa:Sec)] [protein_id=YP_003933614.1] [location=complement(5398628.	-0.0915298	1.33557	PA2399	lcl|NC_002516.2_prot_NP_251089.1_2400 [gene=pvdD] [locus_tag=PA2399] [db_xref=GeneID:879750] [protein=pyoverdine synthetase D] [protein_id=NP_251089.1] [location=complement(2657798..2665144)] [gbkey=CDS]	-1.00516	0.858556	PA2399	lcl|NC_002516.2_prot_NP_251089.1_2400 [gene=pvdD] [locus_tag=PA2399] [db_xref=GeneID:879750] [protein=pyoverdine synthetase D] [protein_id=NP_251089.1] [location=complement(2657798..2665144)] [gbkey=CDS]	0.152164	0.569098
PA3654	lcl|NC_002516.2_prot_NP_252344.1_3653 [gene=pyrH] [locus_tag=PA3654] [db_xref=GeneID:880536] [protein=uridylate kinase] [protein_id=NP_252344.1] [location=complement(4092231..4092968)] [gbkey=CDS]	-0.0914639	0.172445	PA2235	lcl|NC_002516.2_prot_NP_250925.1_2238 [gene=pslE] [locus_tag=PA2235] [db_xref=GeneID:878490] [protein=biofilm formation protein PslE] [protein_id=NP_250925.1] [location=2458295..2460283] [gbkey=CDS]	-0.027883	0.0607906	PA2235	lcl|NC_002516.2_prot_NP_250925.1_2238 [gene=pslE] [locus_tag=PA2235] [db_xref=GeneID:878490] [protein=biofilm formation protein PslE] [protein_id=NP_250925.1] [location=2458295..2460283] [gbkey=CDS]	0.33577	1.38991
PA2232	lcl|NC_002516.2_prot_NP_250922.1_2235 [gene=pslB] [locus_tag=PA2232] [db_xref=GeneID:880925] [protein=biofilm formation protein PslB] [protein_id=NP_250922.1] [location=2455103..2456569] [gbkey=CDS]	-0.0914029	0.747073	PA5332	lcl|NC_002516.2_prot_NP_254019.1_5335 [gene=crc] [locus_tag=PA5332] [db_xref=GeneID:878037] [protein=catabolite repression control protein] [protein_id=NP_254019.1] [location=6002121..6002900] [gbkey=CDS]	-0.0914316	0.305746	PA5332	lcl|NC_002516.2_prot_NP_254019.1_5335 [gene=crc] [locus_tag=PA5332] [db_xref=GeneID:878037] [protein=catabolite repression control protein] [protein_id=NP_254019.1] [location=6002121..6002900] [gbkey=CDS]	-0.193913	0.564651
PA1580	lcl|NC_002516.2_prot_NP_250271.1_1581 [gene=gltA] [locus_tag=PA1580] [db_xref=GeneID:882117] [protein=citrate synthase] [protein_id=NP_250271.1] [location=complement(1719109..1720395)] [gbkey=CDS]	-0.0913137	0.143918	PA3527	lcl|NC_002516.2_prot_NP_252217.1_3525 [gene=pyrC] [locus_tag=PA3527] [db_xref=GeneID:879809] [protein=dihydroorotase] [protein_id=NP_252217.1] [location=3947095..3948141] [gbkey=CDS]	0.239597	1.63907	PA3527	lcl|NC_002516.2_prot_NP_252217.1_3525 [gene=pyrC] [locus_tag=PA3527] [db_xref=GeneID:879809] [protein=dihydroorotase] [protein_id=NP_252217.1] [location=3947095..3948141] [gbkey=CDS]	0.267382	0.711231
PA5209	lcl|NC_002516.2_prot_NP_253896.1_5211 [locus_tag=PA5209] [db_xref=GeneID:879544] [protein=hypothetical protein] [protein_id=NP_253896.1] [location=5863825..5865189] [gbkey=CDS]	-0.0909904	0.153997	PA5435	lcl|NC_002516.2_prot_NP_254122.1_5438 [locus_tag=PA5435] [db_xref=GeneID:877876] [protein=pyruvate carboxylase subunit B] [protein_id=NP_254122.1] [location=complement(6116493..6118316)] [gbkey=CDS]	-0.125097	0.461136	PA5435	lcl|NC_002516.2_prot_NP_254122.1_5438 [locus_tag=PA5435] [db_xref=GeneID:877876] [protein=pyruvate carboxylase subunit B] [protein_id=NP_254122.1] [location=complement(6116493..6118316)] [gbkey=CDS]	-0.0306152	0.0717882
PA5438	lcl|NC_002516.2_prot_NP_254125.1_5442 [locus_tag=PA5438] [db_xref=GeneID:878524] [protein=transcriptional regulator] [protein_id=NP_254125.1] [location=complement(6121172..6122053)] [gbkey=CDS]	-0.0907348	0.359848	PA4461	lcl|NC_002516.2_prot_NP_253151.1_4462 [locus_tag=PA4461] [db_xref=GeneID:881018] [protein=ABC transporter ATP-binding protein] [protein_id=NP_253151.1] [location=4991919..4992644] [gbkey=CDS]	-0.026238	0.0858225	PA4461	lcl|NC_002516.2_prot_NP_253151.1_4462 [locus_tag=PA4461] [db_xref=GeneID:881018] [protein=ABC transporter ATP-binding protein] [protein_id=NP_253151.1] [location=4991919..4992644] [gbkey=CDS]	-0.0534307	0.173848
PA1155	lcl|NC_002516.2_prot_NP_249846.1_1154 [gene=nrdB] [locus_tag=PA1155] [db_xref=GeneID:877692] [protein=ribonucleotide-diphosphate reductase subunit beta] [protein_id=NP_249846.1] [location=complement(1249907..1251154)] [gbkey=CDS]	-0.0899938	0.269567	PA0537	lcl|NC_002516.2_prot_NP_249228.1_539 [locus_tag=PA0537] [db_xref=GeneID:878574] [protein=hypothetical protein] [protein_id=NP_249228.1] [location=complement(596274..596882)] [gbkey=CDS]	0.199508	0.564169	PA0537	lcl|NC_002516.2_prot_NP_249228.1_539 [locus_tag=PA0537] [db_xref=GeneID:878574] [protein=hypothetical protein] [protein_id=NP_249228.1] [location=complement(596274..596882)] [gbkey=CDS]	0.333607	2.25755
PA5320	lcl|NC_002516.2_prot_NP_254007.1_5323 [gene=coaC] [locus_tag=PA5320] [db_xref=GeneID:877887] [protein=bifunctional phosphopantothenoylcysteine decarboxylase/phosphopantothenate synthase] [protein_id=NP_254007.1] [location=5989460..5990668] [gbkey=CDS]	-0.0892298	0.238889	PA0892	lcl|NC_002516.2_prot_NP_249583.1_892 [gene=aotP] [locus_tag=PA0892] [db_xref=GeneID:882247] [protein=arginine/ornithine ABC transporter ATP-binding protein AotP] [protein_id=NP_249583.1] [location=975613..976377] [gbkey=CDS]	0.284084	1.33201	PA0892	lcl|NC_002516.2_prot_NP_249583.1_892 [gene=aotP] [locus_tag=PA0892] [db_xref=GeneID:882247] [protein=arginine/ornithine ABC transporter ATP-binding protein AotP] [protein_id=NP_249583.1] [location=975613..976377] [gbkey=CDS]	0.128791	0.309488
PA4916	lcl|NC_002516.2_prot_NP_253603.1_4918 [locus_tag=PA4916] [db_xref=GeneID:878462] [protein=hypothetical protein] [protein_id=NP_253603.1] [location=complement(5516399..5517094)] [gbkey=CDS]	-0.0891969	0.344591	PA3810	lcl|NC_002516.2_prot_NP_252499.1_3810 [gene=hscA] [locus_tag=PA3810] [db_xref=GeneID:879936] [protein=chaperone protein HscA] [protein_id=NP_252499.1] [location=complement(4267717..4269576)] [gbkey=CDS]	0.201845	1.30052	PA3810	lcl|NC_002516.2_prot_NP_252499.1_3810 [gene=hscA] [locus_tag=PA3810] [db_xref=GeneID:879936] [protein=chaperone protein HscA] [protein_id=NP_252499.1] [location=complement(4267717..4269576)] [gbkey=CDS]	0.291388	2.43308
PA4755	lcl|NC_002516.2_prot_NP_253443.1_4758 [gene=greA] [locus_tag=PA4755] [db_xref=GeneID:881736] [protein=transcription elongation factor GreA] [protein_id=NP_253443.1] [location=complement(5339391..5339867)] [gbkey=CDS]	-0.0890864	0.0841918	PA2616	lcl|NC_002516.2_prot_NP_251306.1_2614 [gene=trxB1] [locus_tag=PA2616] [db_xref=GeneID:882322] [protein=thioredoxin reductase] [protein_id=NP_251306.1] [location=2959468..2960418] [gbkey=CDS]	-0.201344	1.13203	PA2616	lcl|NC_002516.2_prot_NP_251306.1_2614 [gene=trxB1] [locus_tag=PA2616] [db_xref=GeneID:882322] [protein=thioredoxin reductase] [protein_id=NP_251306.1] [location=2959468..2960418] [gbkey=CDS]	-0.582276	2.85475
PA5203	lcl|NC_002516.2_prot_NP_253890.1_5205 [gene=gshA] [locus_tag=PA5203] [db_xref=GeneID:879474] [protein=glutamate--cysteine ligase] [protein_id=NP_253890.1] [location=5856532..5858115] [gbkey=CDS]	-0.0881402	0.482709	PA0447	lcl|NC_002516.2_prot_NP_249138.1_448 [gene=gcdH] [locus_tag=PA0447] [db_xref=GeneID:880534] [protein=glutaryl-CoA dehydrogenase] [protein_id=NP_249138.1] [location=complement(502719..503900)] [gbkey=CDS]	0.240823	1.10167	PA0447	lcl|NC_002516.2_prot_NP_249138.1_448 [gene=gcdH] [locus_tag=PA0447] [db_xref=GeneID:880534] [protein=glutaryl-CoA dehydrogenase] [protein_id=NP_249138.1] [location=complement(502719..503900)] [gbkey=CDS]	0.381787	1.86465
PA3804	lcl|NC_002516.2_prot_NP_252493.1_3804 [locus_tag=PA3804] [db_xref=GeneID:879054] [protein=hypothetical protein] [protein_id=NP_252493.1] [location=complement(4263490..4264533)] [gbkey=CDS]	-0.0881173	0.324393	PA4920	lcl|NC_002516.2_prot_NP_253607.1_4922 [gene=nadE] [locus_tag=PA4920] [db_xref=GeneID:882213] [protein=NAD synthetase] [protein_id=NP_253607.1] [location=5519711..5520538] [gbkey=CDS]	0.139976	0.821569	PA4920	lcl|NC_002516.2_prot_NP_253607.1_4922 [gene=nadE] [locus_tag=PA4920] [db_xref=GeneID:882213] [protein=NAD synthetase] [protein_id=NP_253607.1] [location=5519711..5520538] [gbkey=CDS]	0.140889	0.302149
PA2900	lcl|NC_002516.2_prot_NP_251590.1_2899 [locus_tag=PA2900] [db_xref=GeneID:882565] [protein=hypothetical protein] [protein_id=NP_251590.1] [location=complement(3254598..3255407)] [gbkey=CDS]	-0.0878681	0.34559	PA5277	lcl|NC_002516.2_prot_NP_253964.1_5280 [gene=lysA] [locus_tag=PA5277] [db_xref=GeneID:877749] [protein=diaminopimelate decarboxylase] [protein_id=NP_253964.1] [location=5941487..5942734] [gbkey=CDS]	-0.0324427	0.139554	PA5277	lcl|NC_002516.2_prot_NP_253964.1_5280 [gene=lysA] [locus_tag=PA5277] [db_xref=GeneID:877749] [protein=diaminopimelate decarboxylase] [protein_id=NP_253964.1] [location=5941487..5942734] [gbkey=CDS]	-0.160256	1.23223
PA0306a	lcl|NC_002516.2_prot_YP_008719731.1_307 [locus_tag=PA0306a] [db_xref=GeneID:17373339] [protein=transcriptional regulator] [protein_id=YP_008719731.1] [location=complement(347832..348335)] [gbkey=CDS]	-0.0871904	0.160663	PA3629	lcl|NC_002516.2_prot_NP_252319.1_3628 [gene=adhC] [locus_tag=PA3629] [db_xref=GeneID:880459] [protein=alcohol dehydrogenase] [protein_id=NP_252319.1] [location=complement(4063875..4064987)] [gbkey=CDS]	-0.213301	1.17219	PA3629	lcl|NC_002516.2_prot_NP_252319.1_3628 [gene=adhC] [locus_tag=PA3629] [db_xref=GeneID:880459] [protein=alcohol dehydrogenase] [protein_id=NP_252319.1] [location=complement(4063875..4064987)] [gbkey=CDS]	0.0892202	0.700608
PA4872	lcl|NC_002516.2_prot_NP_253559.1_4875 [locus_tag=PA4872] [db_xref=GeneID:878100] [protein=hypothetical protein] [protein_id=NP_253559.1] [location=complement(5469115..5469978)] [gbkey=CDS]	-0.0869823	0.390414	PA2462	lcl|NC_002516.2_prot_NP_251152.1_2459 [locus_tag=PA2462] [db_xref=GeneID:882914] [protein=hypothetical protein] [protein_id=NP_251152.1] [location=complement(2761921..2778804)] [gbkey=CDS]	0.110585	0.381001	PA2462	lcl|NC_002516.2_prot_NP_251152.1_2459 [locus_tag=PA2462] [db_xref=GeneID:882914] [protein=hypothetical protein] [protein_id=NP_251152.1] [location=complement(2761921..2778804)] [gbkey=CDS]	0.369194	1.21595
PA3480	lcl|NC_002516.2_prot_NP_252170.1_3479 [locus_tag=PA3480] [db_xref=GeneID:878281] [protein=deoxycytidine triphosphate deaminase] [protein_id=NP_252170.1] [location=complement(3893432..3893998)] [gbkey=CDS]	-0.0869262	0.165155	PA2540	lcl|NC_002516.2_prot_NP_251230.1_2537 [locus_tag=PA2540] [db_xref=GeneID:880577] [protein=hypothetical protein] [protein_id=NP_251230.1] [location=complement(2867542..2869302)] [gbkey=CDS]	-0.904351	4.86463	PA2540	lcl|NC_002516.2_prot_NP_251230.1_2537 [locus_tag=PA2540] [db_xref=GeneID:880577] [protein=hypothetical protein] [protein_id=NP_251230.1] [location=complement(2867542..2869302)] [gbkey=CDS]	-0.254523	1.24308
PA0964	lcl|NC_002516.2_prot_NP_249655.1_965 [gene=pmpR] [locus_tag=PA0964] [db_xref=GeneID:882153,PseudoCap:PA0964] [protein=transcriptional regulator PmpR] [protein_id=NP_249655.1] [location=1050301..1051047] [gbkey=CDS]	-0.0864198	0.186313	PA0999	lcl|NC_002516.2_prot_NP_249690.1_997 [gene=pqsD] [locus_tag=PA0999] [db_xref=GeneID:880625] [protein=3-oxoacyl-ACP synthase] [protein_id=NP_249690.1] [location=1081942..1082955] [gbkey=CDS]	-0.327412	1.88322	PA0999	lcl|NC_002516.2_prot_NP_249690.1_997 [gene=pqsD] [locus_tag=PA0999] [db_xref=GeneID:880625] [protein=3-oxoacyl-ACP synthase] [protein_id=NP_249690.1] [location=1081942..1082955] [gbkey=CDS]	0.102339	0.433914
PA3155	lcl|NC_002516.2_prot_NP_251845.1_3153 [gene=wbpE] [locus_tag=PA3155] [db_xref=GeneID:882653] [protein=UDP-2-acetamido-2-deoxy-3-oxo-D-glucuronate aminotransferase] [protein_id=NP_251845.1] [location=complement(3539128..3540207)] [gbkey=CDS]	-0.0863644	0.798489	PA5200	lcl|NC_002516.2_prot_NP_253887.1_5202 [gene=amgR] [locus_tag=PA5200] [db_xref=GeneID:880301] [protein=osmolarity response regulator] [protein_id=NP_253887.1] [location=complement(5852653..5853396)] [gbkey=CDS]	0.340154	1.32567	PA5200	lcl|NC_002516.2_prot_NP_253887.1_5202 [gene=amgR] [locus_tag=PA5200] [db_xref=GeneID:880301] [protein=osmolarity response regulator] [protein_id=NP_253887.1] [location=complement(5852653..5853396)] [gbkey=CDS]	0.0744288	0.117274
PA3848	lcl|NC_002516.2_prot_NP_252537.1_3847 [locus_tag=PA3848] [db_xref=GeneID:879840] [protein=hypothetical protein] [protein_id=NP_252537.1] [location=4308456..4309811] [gbkey=CDS]	-0.0847806	0.311589	PA2023	lcl|NC_002516.2_prot_NP_250713.1_2026 [gene=galU] [locus_tag=PA2023] [db_xref=GeneID:879968] [protein=UTP-glucose-1-phosphate uridylyltransferase] [protein_id=NP_250713.1] [location=2215102..2215941] [gbkey=CDS]	-0.0600023	0.156051	PA2023	lcl|NC_002516.2_prot_NP_250713.1_2026 [gene=galU] [locus_tag=PA2023] [db_xref=GeneID:879968] [protein=UTP-glucose-1-phosphate uridylyltransferase] [protein_id=NP_250713.1] [location=2215102..2215941] [gbkey=CDS]	-0.310869	1.1307
PA2823	lcl|NC_002516.2_prot_NP_251513.1_2822 [locus_tag=PA2823] [db_xref=GeneID:878677] [protein=hypothetical protein] [protein_id=NP_251513.1] [location=complement(3176117..3177007)] [gbkey=CDS]	-0.084634	0.460072	PA5428	lcl|NC_002516.2_prot_NP_254115.1_5431 [locus_tag=PA5428] [db_xref=GeneID:878602] [protein=transcriptional regulator] [protein_id=NP_254115.1] [location=complement(6108176..6109084)] [gbkey=CDS]	0.409776	1.08974	PA5428	lcl|NC_002516.2_prot_NP_254115.1_5431 [locus_tag=PA5428] [db_xref=GeneID:878602] [protein=transcriptional regulator] [protein_id=NP_254115.1] [location=complement(6108176..6109084)] [gbkey=CDS]	0.387694	0.644379
PA0955	lcl|NC_002516.2_prot_NP_249646.1_956 [locus_tag=PA0955] [db_xref=GeneID:881993] [protein=hypothetical protein] [protein_id=NP_249646.1] [location=complement(1040724..1041680)] [gbkey=CDS]	-0.0845749	0.192005	PA3083	lcl|NC_002516.2_prot_NP_251773.1_3082 [gene=pepN] [locus_tag=PA3083] [db_xref=GeneID:882952] [protein=aminopeptidase] [protein_id=NP_251773.1] [location=complement(3460380..3463037)] [gbkey=CDS]	-0.0329668	0.336037	PA3083	lcl|NC_002516.2_prot_NP_251773.1_3082 [gene=pepN] [locus_tag=PA3083] [db_xref=GeneID:882952] [protein=aminopeptidase] [protein_id=NP_251773.1] [location=complement(3460380..3463037)] [gbkey=CDS]	0.121152	1.34564
PA3126	lcl|NC_002516.2_prot_NP_251816.1_3125 [gene=ibpA] [locus_tag=PA3126] [db_xref=GeneID:882640] [protein=heat-shock protein IbpA] [protein_id=NP_251816.1] [location=complement(3508717..3509166)] [gbkey=CDS]	-0.0841619	0.260222	PA1337	lcl|NC_002516.2_prot_NP_250028.1_1336 [gene=ansB] [locus_tag=PA1337] [db_xref=GeneID:882207] [protein=glutaminase-asparaginase] [protein_id=NP_250028.1] [location=complement(1450545..1451633)] [gbkey=CDS]	0.291657	1.02845	PA1337	lcl|NC_002516.2_prot_NP_250028.1_1336 [gene=ansB] [locus_tag=PA1337] [db_xref=GeneID:882207] [protein=glutaminase-asparaginase] [protein_id=NP_250028.1] [location=complement(1450545..1451633)] [gbkey=CDS]	0.136677	0.340684
PA0869	lcl|NC_002516.2_prot_NP_249560.1_869 [gene=pbpG] [locus_tag=PA0869] [db_xref=GeneID:877694] [protein=D-alanyl-D-alanine endopeptidase] [protein_id=NP_249560.1] [location=complement(949716..950648)] [gbkey=CDS]	-0.084135	0.238048	PA1097	lcl|NC_002516.2_prot_NP_249788.1_1096 [gene=fleQ] [locus_tag=PA1097] [db_xref=GeneID:881960] [protein=transcriptional regulator FleQ] [protein_id=NP_249788.1] [location=1187587..1189059] [gbkey=CDS]	0.00948116	0.035393	PA1097	lcl|NC_002516.2_prot_NP_249788.1_1096 [gene=fleQ] [locus_tag=PA1097] [db_xref=GeneID:881960] [protein=transcriptional regulator FleQ] [protein_id=NP_249788.1] [location=1187587..1189059] [gbkey=CDS]	0.0309663	0.192001
PA4848	lcl|NC_002516.2_prot_NP_253535.1_4851 [gene=accC] [locus_tag=PA4848] [db_xref=GeneID:879558] [protein=acetyl-CoA carboxylase biotin carboxylase subunit] [protein_id=NP_253535.1] [location=5442792..5444141] [gbkey=CDS]	-0.0841271	0.484847	PA3713	lcl|NC_002516.2_prot_NP_252402.1_3712 [gene=spdH] [locus_tag=PA3713] [db_xref=GeneID:880404] [protein=spermidine dehydrogenase SpdH] [protein_id=NP_252402.1] [location=4158143..4160005] [gbkey=CDS]	0.350642	2.72209	PA3713	lcl|NC_002516.2_prot_NP_252402.1_3712 [gene=spdH] [locus_tag=PA3713] [db_xref=GeneID:880404] [protein=spermidine dehydrogenase SpdH] [protein_id=NP_252402.1] [location=4158143..4160005] [gbkey=CDS]	0.212299	2.13018
PA0937	lcl|NC_002516.2_prot_NP_249628.1_937 [locus_tag=PA0937] [db_xref=GeneID:880990] [protein=hypothetical protein] [protein_id=NP_249628.1] [location=1027445..1027984] [gbkey=CDS]	-0.0839124	0.113759	PA0768	lcl|NC_002516.2_prot_NP_249459.1_768 [gene=lepB] [locus_tag=PA0768] [db_xref=GeneID:882104] [protein=signal peptidase I] [protein_id=NP_249459.1] [location=837328..838182] [gbkey=CDS]	0.176802	1.08933	PA0768	lcl|NC_002516.2_prot_NP_249459.1_768 [gene=lepB] [locus_tag=PA0768] [db_xref=GeneID:882104] [protein=signal peptidase I] [protein_id=NP_249459.1] [location=837328..838182] [gbkey=CDS]	0.44187	2.92637
PA3631	lcl|NC_002516.2_prot_NP_252321.1_3630 [locus_tag=PA3631] [db_xref=GeneID:880467] [protein=hypothetical protein] [protein_id=NP_252321.1] [location=4066103..4067329] [gbkey=CDS]	-0.0839096	0.177194	PA1464	lcl|NC_002516.2_prot_NP_250155.1_1463 [locus_tag=PA1464] [db_xref=GeneID:882080] [protein=purine-binding chemotaxis protein] [protein_id=NP_250155.1] [location=1594087..1594566] [gbkey=CDS]	-0.0185346	0.039058	PA1464	lcl|NC_002516.2_prot_NP_250155.1_1463 [locus_tag=PA1464] [db_xref=GeneID:882080] [protein=purine-binding chemotaxis protein] [protein_id=NP_250155.1] [location=1594087..1594566] [gbkey=CDS]	-0.315621	0.853443
PA0396	lcl|NC_002516.2_prot_NP_249087.1_397 [gene=pilU] [locus_tag=PA0396] [db_xref=GeneID:878362] [protein=twitching motility protein PilU] [protein_id=NP_249087.1] [location=437782..438930] [gbkey=CDS]	-0.0833687	0.302272	PA4544	lcl|NC_002516.2_prot_NP_253234.1_4544 [gene=rluD] [locus_tag=PA4544] [db_xref=GeneID:877896] [protein=pseudouridine synthase] [protein_id=NP_253234.1] [location=complement(5090853..5091815)] [gbkey=CDS]	0.0556151	0.345405	PA4544	lcl|NC_002516.2_prot_NP_253234.1_4544 [gene=rluD] [locus_tag=PA4544] [db_xref=GeneID:877896] [protein=pseudouridine synthase] [protein_id=NP_253234.1] [location=complement(5090853..5091815)] [gbkey=CDS]	0.206907	1.24399
PA4606	lcl|NC_002516.2_prot_NP_253296.1_4606 [locus_tag=PA4606] [db_xref=GeneID:881098] [protein=hypothetical protein] [protein_id=NP_253296.1] [location=complement(5163788..5165854)] [gbkey=CDS]	-0.0833225	0.336639	PA3806	lcl|NC_002516.2_prot_NP_252495.1_3806 [locus_tag=PA3806] [db_xref=GeneID:879171] [protein=23S rRNA (adenine(2503)-C(2))-methyltransferase RlmN] [protein_id=NP_252495.1] [location=complement(4265306..4266445)] [gbkey=CDS]	0.219005	0.882001	PA3806	lcl|NC_002516.2_prot_NP_252495.1_3806 [locus_tag=PA3806] [db_xref=GeneID:879171] [protein=23S rRNA (adenine(2503)-C(2))-methyltransferase RlmN] [protein_id=NP_252495.1] [location=complement(4265306..4266445)] [gbkey=CDS]	0.0585404	0.156259
PA4636	lcl|NC_002516.2_prot_NP_253326.1_4638 [locus_tag=PA4636] [db_xref=GeneID:881223] [protein=hypothetical protein] [protein_id=NP_253326.1] [location=5204928..5206088] [gbkey=CDS]	-0.0827882	0.343278	PA0592	lcl|NC_002516.2_prot_NP_249283.1_594 [gene=ksgA] [locus_tag=PA0592] [db_xref=GeneID:880847] [protein=ribosomal RNA small subunit methyltransferase A] [protein_id=NP_249283.1] [location=complement(650575..651381)] [gbkey=CDS]	0.00864714	0.0260066	PA0592	lcl|NC_002516.2_prot_NP_249283.1_594 [gene=ksgA] [locus_tag=PA0592] [db_xref=GeneID:880847] [protein=ribosomal RNA small subunit methyltransferase A] [protein_id=NP_249283.1] [location=complement(650575..651381)] [gbkey=CDS]	-0.0996683	0.398331
PA5562	lcl|NC_002516.2_prot_NP_254249.1_5564 [gene=spoOJ] [locus_tag=PA5562] [db_xref=GeneID:878129] [protein=chromosome partitioning protein] [protein_id=NP_254249.1] [location=complement(6254972..6255844)] [gbkey=CDS]	-0.0827554	0.734325	PA0421	lcl|NC_002516.2_prot_NP_249112.1_422 [locus_tag=PA0421] [db_xref=GeneID:877975] [protein=hypothetical protein] [protein_id=NP_249112.1] [location=468410..469900] [gbkey=CDS]	0.106079	1.00298	PA0421	lcl|NC_002516.2_prot_NP_249112.1_422 [locus_tag=PA0421] [db_xref=GeneID:877975] [protein=hypothetical protein] [protein_id=NP_249112.1] [location=468410..469900] [gbkey=CDS]	0.13596	0.875225
PA4727	lcl|NC_002516.2_prot_NP_253415.1_4730 [gene=pcnB] [locus_tag=PA4727] [db_xref=GeneID:881610] [protein=poly(A) polymerase] [protein_id=NP_253415.1] [location=5309326..5310729] [gbkey=CDS]	-0.0827271	0.329219	PA5134	lcl|NC_002516.2_prot_NP_253821.1_5135 [locus_tag=PA5134] [db_xref=GeneID:878610] [protein=carboxyl-terminal protease] [protein_id=NP_253821.1] [location=5782278..5783588] [gbkey=CDS]	0.101254	0.552323	PA5134	lcl|NC_002516.2_prot_NP_253821.1_5135 [locus_tag=PA5134] [db_xref=GeneID:878610] [protein=carboxyl-terminal protease] [protein_id=NP_253821.1] [location=5782278..5783588] [gbkey=CDS]	-0.0905849	0.642983
PA3243	lcl|NC_002516.2_prot_NP_251933.1_3239 [gene=minC] [locus_tag=PA3243] [db_xref=GeneID:882406] [protein=septum formation inhibitor] [protein_id=NP_251933.1] [location=3630765..3631556] [gbkey=CDS]	-0.08238	0.163241	PA3819	lcl|NC_002516.2_prot_NP_252508.1_3819 [locus_tag=PA3819] [db_xref=GeneID:879909] [protein=hypothetical protein] [protein_id=NP_252508.1] [location=complement(4275422..4275970)] [gbkey=CDS]	-0.661576	2.13843	PA3819	lcl|NC_002516.2_prot_NP_252508.1_3819 [locus_tag=PA3819] [db_xref=GeneID:879909] [protein=hypothetical protein] [protein_id=NP_252508.1] [location=complement(4275422..4275970)] [gbkey=CDS]	0.154284	0.39508
PA5445	lcl|NC_002516.2_prot_NP_254132.1_5449 [locus_tag=PA5445] [db_xref=GeneID:878025] [protein=coenzyme A transferase] [protein_id=NP_254132.1] [location=6133838..6135331] [gbkey=CDS]	-0.0820974	0.228383	PA1767	lcl|NC_002516.2_prot_NP_250458.1_1769 [locus_tag=PA1767] [db_xref=GeneID:880717] [protein=hypothetical protein] [protein_id=NP_250458.1] [location=complement(1910685..1912211)] [gbkey=CDS]	-0.359145	0.988146	PA1767	lcl|NC_002516.2_prot_NP_250458.1_1769 [locus_tag=PA1767] [db_xref=GeneID:880717] [protein=hypothetical protein] [protein_id=NP_250458.1] [location=complement(1910685..1912211)] [gbkey=CDS]	0.106678	0.229343
PA5237	lcl|NC_002516.2_prot_NP_253924.1_5239 [locus_tag=PA5237] [db_xref=GeneID:880853] [protein=3-octaprenyl-4-hydroxybenzoate carboxy-lyase] [protein_id=NP_253924.1] [location=complement(5895261..5896727)] [gbkey=CDS]	-0.0818033	0.39672	PA4423	lcl|NC_002516.2_prot_NP_253113.1_4424 [locus_tag=PA4423] [db_xref=GeneID:881236] [protein=hypothetical protein] [protein_id=NP_253113.1] [location=4957709..4959523] [gbkey=CDS]	0.712077	1.54595	PA4423	lcl|NC_002516.2_prot_NP_253113.1_4424 [locus_tag=PA4423] [db_xref=GeneID:881236] [protein=hypothetical protein] [protein_id=NP_253113.1] [location=4957709..4959523] [gbkey=CDS]	0.556337	0.990041
PA0705	lcl|NC_002516.2_prot_NP_249396.1_706 [gene=migA] [locus_tag=PA0705] [db_xref=GeneID:878545] [protein=alpha-1,6-rhamnosyltransferase MigA] [protein_id=NP_249396.1] [location=complement(778309..779208)] [gbkey=CDS]	-0.0815925	0.385827	PA0079	lcl|NC_002516.2_prot_NP_248769.1_80 [locus_tag=PA0079] [db_xref=GeneID:879382] [protein=hypothetical protein] [protein_id=NP_248769.1] [location=complement(96404..97738)] [gbkey=CDS]	-0.414302	2.4699	PA0079	lcl|NC_002516.2_prot_NP_248769.1_80 [locus_tag=PA0079] [db_xref=GeneID:879382] [protein=hypothetical protein] [protein_id=NP_248769.1] [location=complement(96404..97738)] [gbkey=CDS]	-0.085453	0.41477
PA0651	lcl|NC_002516.2_prot_NP_249342.1_651 [gene=trpC] [locus_tag=PA0651] [db_xref=GeneID:882120] [protein=indole-3-glycerol phosphate synthase] [protein_id=NP_249342.1] [location=705130..705966] [gbkey=CDS]	-0.0808946	0.17528	PA1754	lcl|NC_002516.2_prot_NP_250445.1_1756 [gene=cysB] [locus_tag=PA1754] [db_xref=GeneID:883007] [protein=transcriptional regulator CysB] [protein_id=NP_250445.1] [location=1894249..1895223] [gbkey=CDS]	-0.125206	0.501413	PA1754	lcl|NC_002516.2_prot_NP_250445.1_1756 [gene=cysB] [locus_tag=PA1754] [db_xref=GeneID:883007] [protein=transcriptional regulator CysB] [protein_id=NP_250445.1] [location=1894249..1895223] [gbkey=CDS]	0.277395	1.25644
PA2462	lcl|NC_002516.2_prot_NP_251152.1_2459 [locus_tag=PA2462] [db_xref=GeneID:882914] [protein=hypothetical protein] [protein_id=NP_251152.1] [location=complement(2761921..2778804)] [gbkey=CDS]	-0.0808225	0.362403	PA4236	lcl|NC_002516.2_prot_NP_252926.1_4236 [gene=katA] [locus_tag=PA4236] [db_xref=GeneID:881831] [protein=catalase] [protein_id=NP_252926.1] [location=complement(4752260..4753708)] [gbkey=CDS]	0.0227555	0.154961	PA4236	lcl|NC_002516.2_prot_NP_252926.1_4236 [gene=katA] [locus_tag=PA4236] [db_xref=GeneID:881831] [protein=catalase] [protein_id=NP_252926.1] [location=complement(4752260..4753708)] [gbkey=CDS]	-0.0209797	0.133658
PA5414	lcl|NC_002516.2_prot_NP_254101.1_5417 [locus_tag=PA5414] [db_xref=GeneID:880065] [protein=hypothetical protein] [protein_id=NP_254101.1] [location=complement(6093167..6093808)] [gbkey=CDS]	-0.0805149	0.185961	PA2652	lcl|NC_002516.2_prot_NP_251342.1_2650 [locus_tag=PA2652] [db_xref=GeneID:882361] [protein=methyl-accepting chemotaxis protein] [protein_id=NP_251342.1] [location=complement(3000074..3001759)] [gbkey=CDS]	0.16857	1.36142	PA2652	lcl|NC_002516.2_prot_NP_251342.1_2650 [locus_tag=PA2652] [db_xref=GeneID:882361] [protein=methyl-accepting chemotaxis protein] [protein_id=NP_251342.1] [location=complement(3000074..3001759)] [gbkey=CDS]	0.395334	2.53754
PA3849	lcl|NC_002516.2_prot_NP_252538.1_3848 [locus_tag=PA3849] [db_xref=GeneID:879841] [protein=nucleoid-associated protein NdpA] [protein_id=NP_252538.1] [location=4309904..4310908] [gbkey=CDS]	-0.0803593	0.284113	PA4996	lcl|NC_002516.2_prot_NP_253683.1_4998 [gene=rfaE] [locus_tag=PA4996] [db_xref=GeneID:881680] [protein=bifunctional heptose 7-phosphate kinase/heptose 1-phosphate adenyltransferase] [protein_id=NP_253683.1] [location=complement(5612268..5613692)] [gbkey=CDS	0.148402	2.52317	PA4996	lcl|NC_002516.2_prot_NP_253683.1_4998 [gene=rfaE] [locus_tag=PA4996] [db_xref=GeneID:881680] [protein=bifunctional heptose 7-phosphate kinase/heptose 1-phosphate adenyltransferase] [protein_id=NP_253683.1] [location=complement(5612268..5613692)] [gbkey=CDS	0.257612	4.7371
PA0413	lcl|NC_002516.2_prot_NP_249104.1_414 [gene=chpA] [locus_tag=PA0413] [db_xref=GeneID:878176,PseudoCap:PA0413] [protein=chemotactic signal transduction system protein] [protein_id=NP_249104.1] [location=454126..461544] [gbkey=CDS]	-0.0801097	0.382516	PA4758	lcl|NC_002516.2_prot_NP_253446.1_4761 [gene=carA] [locus_tag=PA4758] [db_xref=GeneID:881751] [protein=carbamoyl phosphate synthase small subunit] [protein_id=NP_253446.1] [location=complement(5343767..5344903)] [gbkey=CDS]	-0.0620684	0.122413	PA4758	lcl|NC_002516.2_prot_NP_253446.1_4761 [gene=carA] [locus_tag=PA4758] [db_xref=GeneID:881751] [protein=carbamoyl phosphate synthase small subunit] [protein_id=NP_253446.1] [location=complement(5343767..5344903)] [gbkey=CDS]	-0.171931	0.759358
PA4931	lcl|NC_002516.2_prot_NP_253618.1_4933 [gene=dnaB] [locus_tag=PA4931] [db_xref=GeneID:879625] [protein=replicative DNA helicase] [protein_id=NP_253618.1] [location=complement(5534162..5535556)] [gbkey=CDS]	-0.079297	0.634921	PA5335	lcl|NC_002516.2_prot_NP_254022.1_5338 [locus_tag=PA5335] [db_xref=GeneID:878219] [protein=hypothetical protein] [protein_id=NP_254022.1] [location=6004277..6005140] [gbkey=CDS]	0.107026	0.877872	PA5335	lcl|NC_002516.2_prot_NP_254022.1_5338 [locus_tag=PA5335] [db_xref=GeneID:878219] [protein=hypothetical protein] [protein_id=NP_254022.1] [location=6004277..6005140] [gbkey=CDS]	-0.068724	0.255407
PA4745	lcl|NC_002516.2_prot_NP_253433.1_4748 [gene=nusA] [locus_tag=PA4745] [db_xref=GeneID:881696] [protein=transcription elongation factor NusA] [protein_id=NP_253433.1] [location=complement(5329977..5331458)] [gbkey=CDS]	-0.078813	0.865672	PA3804	lcl|NC_002516.2_prot_NP_252493.1_3804 [locus_tag=PA3804] [db_xref=GeneID:879054] [protein=hypothetical protein] [protein_id=NP_252493.1] [location=complement(4263490..4264533)] [gbkey=CDS]	0.151487	0.985597	PA3804	lcl|NC_002516.2_prot_NP_252493.1_3804 [locus_tag=PA3804] [db_xref=GeneID:879054] [protein=hypothetical protein] [protein_id=NP_252493.1] [location=complement(4263490..4264533)] [gbkey=CDS]	0.109852	0.35605
PA1766	lcl|NC_002516.2_prot_NP_250457.1_1768 [locus_tag=PA1766] [db_xref=GeneID:877800] [protein=hypothetical protein] [protein_id=NP_250457.1] [location=complement(1909698..1910681)] [gbkey=CDS]	-0.0787977	0.387229	PA3117	lcl|NC_002516.2_prot_NP_251807.1_3116 [gene=asd] [locus_tag=PA3117] [db_xref=GeneID:882803] [protein=aspartate-semialdehyde dehydrogenase] [protein_id=NP_251807.1] [location=complement(3499486..3500598)] [gbkey=CDS]	-0.0490714	0.195847	PA3117	lcl|NC_002516.2_prot_NP_251807.1_3116 [gene=asd] [locus_tag=PA3117] [db_xref=GeneID:882803] [protein=aspartate-semialdehyde dehydrogenase] [protein_id=NP_251807.1] [location=complement(3499486..3500598)] [gbkey=CDS]	-0.0774762	0.54262
PA3570	lcl|NC_002516.2_prot_NP_252260.1_3568 [gene=mmsA] [locus_tag=PA3570] [db_xref=GeneID:878814] [protein=methylmalonate-semialdehyde dehydrogenase] [protein_id=NP_252260.1] [location=complement(4002108..4003601)] [gbkey=CDS]	-0.0782764	0.242745	PA5320	lcl|NC_002516.2_prot_NP_254007.1_5323 [gene=coaC] [locus_tag=PA5320] [db_xref=GeneID:877887] [protein=bifunctional phosphopantothenoylcysteine decarboxylase/phosphopantothenate synthase] [protein_id=NP_254007.1] [location=5989460..5990668] [gbkey=CDS]	-0.0775196	0.246223	PA5320	lcl|NC_002516.2_prot_NP_254007.1_5323 [gene=coaC] [locus_tag=PA5320] [db_xref=GeneID:877887] [protein=bifunctional phosphopantothenoylcysteine decarboxylase/phosphopantothenate synthase] [protein_id=NP_254007.1] [location=5989460..5990668] [gbkey=CDS]	-0.126481	0.384407
PA3139	lcl|NC_002516.2_prot_NP_251829.1_3138 [locus_tag=PA3139] [db_xref=GeneID:882671] [protein=aspartate aminotransferase] [protein_id=NP_251829.1] [location=3522748..3523944] [gbkey=CDS]	-0.0780575	0.407564	PA3657	lcl|NC_002516.2_prot_NP_252347.1_3656 [gene=map] [locus_tag=PA3657] [db_xref=GeneID:880564] [protein=methionine aminopeptidase] [protein_id=NP_252347.1] [location=4095172..4095957] [gbkey=CDS]	0.282327	1.74824	PA3657	lcl|NC_002516.2_prot_NP_252347.1_3656 [gene=map] [locus_tag=PA3657] [db_xref=GeneID:880564] [protein=methionine aminopeptidase] [protein_id=NP_252347.1] [location=4095172..4095957] [gbkey=CDS]	0.00305285	0.00583923
PA3629	lcl|NC_002516.2_prot_NP_252319.1_3628 [gene=adhC] [locus_tag=PA3629] [db_xref=GeneID:880459] [protein=alcohol dehydrogenase] [protein_id=NP_252319.1] [location=complement(4063875..4064987)] [gbkey=CDS]	-0.0779654	0.518625	PA1553	lcl|NC_002516.2_prot_NP_250244.1_1554 [gene=ccoO1] [locus_tag=PA1553] [db_xref=GeneID:883010] [protein=cbb3-type cytochrome C oxidase subunit II] [protein_id=NP_250244.1] [location=complement(1690701..1691312)] [gbkey=CDS]	0.374654	1.21312	PA1553	lcl|NC_002516.2_prot_NP_250244.1_1554 [gene=ccoO1] [locus_tag=PA1553] [db_xref=GeneID:883010] [protein=cbb3-type cytochrome C oxidase subunit II] [protein_id=NP_250244.1] [location=complement(1690701..1691312)] [gbkey=CDS]	0.296653	1.64334
PA2831	lcl|NC_002516.2_prot_NP_251521.1_2830 [locus_tag=PA2831] [db_xref=GeneID:882811] [protein=hypothetical protein] [protein_id=NP_251521.1] [location=3184002..3185129] [gbkey=CDS]	-0.0778423	0.28081	PA4054	lcl|NC_002516.2_prot_NP_252743.1_4055 [gene=ribB] [locus_tag=PA4054] [db_xref=GeneID:878914] [protein=3,4-dihydroxy-2-butanone-4-phosphate synthase] [protein_id=NP_252743.1] [location=complement(4534710..4535807)] [gbkey=CDS]	0.0765597	0.620338	PA4054	lcl|NC_002516.2_prot_NP_252743.1_4055 [gene=ribB] [locus_tag=PA4054] [db_xref=GeneID:878914] [protein=3,4-dihydroxy-2-butanone-4-phosphate synthase] [protein_id=NP_252743.1] [location=complement(4534710..4535807)] [gbkey=CDS]	-0.0327675	0.225578
PA4406	lcl|NC_002516.2_prot_NP_253096.1_4407 [gene=lpxC] [locus_tag=PA4406] [db_xref=GeneID:881292] [protein=UDP-3-O-[3-hydroxymyristoyl] N-acetylglucosamine deacetylase] [protein_id=NP_253096.1] [location=complement(4938276..4939187)] [gbkey=CDS]	-0.0774868	0.185468	PA2008	lcl|NC_002516.2_prot_NP_250698.1_2011 [gene=fahA] [locus_tag=PA2008] [db_xref=GeneID:878748] [protein=fumarylacetoacetase] [protein_id=NP_250698.1] [location=complement(2196129..2197427)] [gbkey=CDS]	-0.200257	0.874935	PA2008	lcl|NC_002516.2_prot_NP_250698.1_2011 [gene=fahA] [locus_tag=PA2008] [db_xref=GeneID:878748] [protein=fumarylacetoacetase] [protein_id=NP_250698.1] [location=complement(2196129..2197427)] [gbkey=CDS]	-0.274255	1.57586
PA0796	lcl|NC_002516.2_prot_NP_249487.1_797 [gene=prpB] [locus_tag=PA0796] [db_xref=GeneID:882026] [protein=2-methylisocitrate lyase] [protein_id=NP_249487.1] [location=complement(874206..875102)] [gbkey=CDS]	-0.0771003	0.556909	PA4369	lcl|NC_002516.2_prot_NP_253059.1_4370 [locus_tag=PA4369] [db_xref=GeneID:881385] [protein=hypothetical protein] [protein_id=NP_253059.1] [location=complement(4897427..4897999)] [gbkey=CDS]	0.285801	1.07935	PA4369	lcl|NC_002516.2_prot_NP_253059.1_4370 [locus_tag=PA4369] [db_xref=GeneID:881385] [protein=hypothetical protein] [protein_id=NP_253059.1] [location=complement(4897427..4897999)] [gbkey=CDS]	0.626447	4.55524
PA3822	lcl|NC_002516.2_prot_NP_252511.1_3822 [locus_tag=PA3822] [db_xref=GeneID:878280] [protein=preprotein translocase subunit YajC] [protein_id=NP_252511.1] [location=complement(4279007..4279345)] [gbkey=CDS]	-0.0763173	0.136481	PA4842	lcl|NC_002516.2_prot_NP_253529.1_4845 [locus_tag=PA4842] [db_xref=GeneID:879631] [protein=hypothetical protein] [protein_id=NP_253529.1] [location=complement(5434656..5435726)] [gbkey=CDS]	-0.00703346	0.0275875	PA4842	lcl|NC_002516.2_prot_NP_253529.1_4845 [locus_tag=PA4842] [db_xref=GeneID:879631] [protein=hypothetical protein] [protein_id=NP_253529.1] [location=complement(5434656..5435726)] [gbkey=CDS]	0.262962	1.53364
PA5413	lcl|NC_002516.2_prot_NP_254100.1_5416 [gene=ltaA] [locus_tag=PA5413] [db_xref=GeneID:880064] [protein=low specificity l-threonine aldolase] [protein_id=NP_254100.1] [location=complement(6092046..6093086)] [gbkey=CDS]	-0.07552	0.241373	PA5348	lcl|NC_002516.2_prot_NP_254035.1_5351 [locus_tag=PA5348] [db_xref=GeneID:879642] [protein=DNA-binding protein] [protein_id=NP_254035.1] [location=complement(6017150..6017422)] [gbkey=CDS]	0.0734722	0.153152	PA5348	lcl|NC_002516.2_prot_NP_254035.1_5351 [locus_tag=PA5348] [db_xref=GeneID:879642] [protein=DNA-binding protein] [protein_id=NP_254035.1] [location=complement(6017150..6017422)] [gbkey=CDS]	0.131369	0.180753
PA2667	lcl|NC_002516.2_prot_NP_251357.1_2665 [locus_tag=PA2667] [db_xref=GeneID:882376] [protein=hypothetical protein] [protein_id=NP_251357.1] [location=3016246..3016599] [gbkey=CDS]	-0.075497	0.0917615	PA2250	lcl|NC_002516.2_prot_NP_250940.1_2252 [gene=lpdV] [locus_tag=PA2250] [db_xref=GeneID:878470] [protein=branched-chain alpha-keto acid dehydrogenase complex dihydrolipoyl dehydrogenase] [protein_id=NP_250940.1] [location=2476785..2478179] [gbkey=CDS]	-0.367075	2.35754	PA2250	lcl|NC_002516.2_prot_NP_250940.1_2252 [gene=lpdV] [locus_tag=PA2250] [db_xref=GeneID:878470] [protein=branched-chain alpha-keto acid dehydrogenase complex dihydrolipoyl dehydrogenase] [protein_id=NP_250940.1] [location=2476785..2478179] [gbkey=CDS]	-0.119041	0.403106
PA4997	lcl|NC_002516.2_prot_NP_253684.1_4999 [gene=msbA] [locus_tag=PA4997] [db_xref=GeneID:881672] [protein=transporter MsbA] [protein_id=NP_253684.1] [location=complement(5613733..5615544)] [gbkey=CDS]	-0.0739278	0.253193	PA0140	lcl|NC_002516.2_prot_NP_248830.1_141 [gene=ahpF] [locus_tag=PA0140] [db_xref=GeneID:879326] [protein=alkyl hydroperoxide reductase] [protein_id=NP_248830.1] [location=158907..160472] [gbkey=CDS]	0.0943629	0.620947	PA0140	lcl|NC_002516.2_prot_NP_248830.1_141 [gene=ahpF] [locus_tag=PA0140] [db_xref=GeneID:879326] [protein=alkyl hydroperoxide reductase] [protein_id=NP_248830.1] [location=158907..160472] [gbkey=CDS]	0.0993143	0.629684
PA2991	lcl|NC_002516.2_prot_NP_251681.1_2990 [gene=sth] [locus_tag=PA2991] [db_xref=GeneID:878679] [protein=soluble pyridine nucleotide transhydrogenase] [protein_id=NP_251681.1] [location=complement(3348838..3350232)] [gbkey=CDS]	-0.0735024	1.48388	PA3150	lcl|NC_002516.2_prot_NP_251840.1_3148 [gene=wbpG] [locus_tag=PA3150] [db_xref=GeneID:882581] [protein=LPS biosynthesis protein WbpG] [protein_id=NP_251840.1] [location=complement(3533948..3535081)] [gbkey=CDS]	-0.212311	0.379791	PA3150	lcl|NC_002516.2_prot_NP_251840.1_3148 [gene=wbpG] [locus_tag=PA3150] [db_xref=GeneID:882581] [protein=LPS biosynthesis protein WbpG] [protein_id=NP_251840.1] [location=complement(3533948..3535081)] [gbkey=CDS]	-0.295018	0.715453
PA2953	lcl|NC_002516.2_prot_NP_251643.1_2952 [locus_tag=PA2953] [db_xref=GeneID:880159] [protein=electron transfer flavoprotein-ubiquinone oxidoreductase] [protein_id=NP_251643.1] [location=3312791..3314446] [gbkey=CDS]	-0.0728152	0.414123	PA1228	lcl|NC_002516.2_prot_NP_249919.1_1227 [locus_tag=PA1228] [db_xref=GeneID:882243] [protein=hypothetical protein] [protein_id=NP_249919.1] [location=complement(1330117..1330467)] [gbkey=CDS]	0.30037	1.44987	PA1228	lcl|NC_002516.2_prot_NP_249919.1_1227 [locus_tag=PA1228] [db_xref=GeneID:882243] [protein=hypothetical protein] [protein_id=NP_249919.1] [location=complement(1330117..1330467)] [gbkey=CDS]	0.50823	1.42811
PA4960	lcl|NC_002516.2_prot_NP_253647.1_4962 [locus_tag=PA4960] [db_xref=GeneID:878558] [protein=phosphoserine phosphatase] [protein_id=NP_253647.1] [location=complement(5567655..5568944)] [gbkey=CDS]	-0.0726103	0.323977	PA4438	lcl|NC_002516.2_prot_NP_253128.1_4439 [locus_tag=PA4438] [db_xref=GeneID:880957] [protein=hypothetical protein] [protein_id=NP_253128.1] [location=complement(4970797..4971891)] [gbkey=CDS]	-0.0501406	0.178106	PA4438	lcl|NC_002516.2_prot_NP_253128.1_4439 [locus_tag=PA4438] [db_xref=GeneID:880957] [protein=hypothetical protein] [protein_id=NP_253128.1] [location=complement(4970797..4971891)] [gbkey=CDS]	-0.267473	0.949573
PA1800	lcl|NC_002516.2_prot_NP_250491.1_1803 [gene=tig] [locus_tag=PA1800] [db_xref=GeneID:877637] [protein=trigger factor] [protein_id=NP_250491.1] [location=1952665..1953975] [gbkey=CDS]	-0.0719308	0.148562	PA5125	lcl|NC_002516.2_prot_NP_253812.1_5126 [gene=ntrC] [locus_tag=PA5125] [db_xref=GeneID:877699] [protein=two-component response regulator NtrC] [protein_id=NP_253812.1] [location=5773377..5774807] [gbkey=CDS]	0.0148915	0.0311479	PA5125	lcl|NC_002516.2_prot_NP_253812.1_5126 [gene=ntrC] [locus_tag=PA5125] [db_xref=GeneID:877699] [protein=two-component response regulator NtrC] [protein_id=NP_253812.1] [location=5773377..5774807] [gbkey=CDS]	-0.0132187	0.0340811
PA3047	lcl|NC_002516.2_prot_NP_251737.1_3046 [locus_tag=PA3047] [db_xref=GeneID:882878] [protein=D-alanyl-D-alanine carboxypeptidase] [protein_id=NP_251737.1] [location=3410264..3411694] [gbkey=CDS]	-0.0715558	0.151195	PA5203	lcl|NC_002516.2_prot_NP_253890.1_5205 [gene=gshA] [locus_tag=PA5203] [db_xref=GeneID:879474] [protein=glutamate--cysteine ligase] [protein_id=NP_253890.1] [location=5856532..5858115] [gbkey=CDS]	0.133583	0.672796	PA5203	lcl|NC_002516.2_prot_NP_253890.1_5205 [gene=gshA] [locus_tag=PA5203] [db_xref=GeneID:879474] [protein=glutamate--cysteine ligase] [protein_id=NP_253890.1] [location=5856532..5858115] [gbkey=CDS]	0.0618591	0.216934
PA3673	lcl|NC_002516.2_prot_NP_252363.1_3672 [gene=plsB] [locus_tag=PA3673] [db_xref=GeneID:880591] [protein=glycerol-3-phosphate acyltransferase] [protein_id=NP_252363.1] [location=4112285..4114789] [gbkey=CDS]	-0.0711776	0.242503	PA1775	lcl|NC_002516.2_prot_NP_250466.1_1777 [gene=cmpX] [locus_tag=PA1775] [db_xref=GeneID:877590] [protein=hypothetical protein] [protein_id=NP_250466.1] [location=1919579..1920403] [gbkey=CDS]	-0.148043	0.363714	PA1775	lcl|NC_002516.2_prot_NP_250466.1_1777 [gene=cmpX] [locus_tag=PA1775] [db_xref=GeneID:877590] [protein=hypothetical protein] [protein_id=NP_250466.1] [location=1919579..1920403] [gbkey=CDS]	0.00219592	0.00440525
PA2642	lcl|NC_002516.2_prot_NP_251332.1_2640 [gene=nuoG] [locus_tag=PA2642] [db_xref=GeneID:882349] [protein=NADH-quinone oxidoreductase subunit G] [protein_id=NP_251332.1] [location=2987721..2990438] [gbkey=CDS]	-0.0710017	0.502068	PA4476	lcl|NC_002516.2_prot_NP_253166.1_4477 [locus_tag=PA4476] [db_xref=GeneID:881045] [protein=hypothetical protein] [protein_id=NP_253166.1] [location=complement(5004798..5008628)] [gbkey=CDS]	-0.00372266	0.00640823	PA4476	lcl|NC_002516.2_prot_NP_253166.1_4477 [locus_tag=PA4476] [db_xref=GeneID:881045] [protein=hypothetical protein] [protein_id=NP_253166.1] [location=complement(5004798..5008628)] [gbkey=CDS]	0.434397	2.00762
PA5044	lcl|NC_002516.2_prot_NP_253731.1_5046 [gene=pilM] [locus_tag=PA5044] [db_xref=GeneID:881162] [protein=type 4 fimbrial biogenesis protein PilM] [protein_id=NP_253731.1] [location=complement(5679649..5680713)] [gbkey=CDS]	-0.0709629	0.721879	PA4732	lcl|NC_002516.2_prot_NP_253420.1_4735 [gene=pgi] [locus_tag=PA4732] [db_xref=GeneID:881638] [protein=glucose-6-phosphate isomerase] [protein_id=NP_253420.1] [location=5313676..5315340] [gbkey=CDS]	0.152942	0.511815	PA4732	lcl|NC_002516.2_prot_NP_253420.1_4735 [gene=pgi] [locus_tag=PA4732] [db_xref=GeneID:881638] [protein=glucose-6-phosphate isomerase] [protein_id=NP_253420.1] [location=5313676..5315340] [gbkey=CDS]	0.133294	0.335182
PA5221	lcl|NC_002516.2_prot_NP_253908.1_5223 [locus_tag=PA5221] [db_xref=GeneID:879231] [protein=2-octaprenyl-3-methyl-6-methoxy-1,4-benzoquinol hydroxylase] [protein_id=NP_253908.1] [location=complement(5878754..5879971)] [gbkey=CDS]	-0.0709162	0.761698	PA3996	lcl|NC_002516.2_prot_NP_252685.1_3997 [gene=lis] [locus_tag=PA3996] [db_xref=GeneID:878931] [protein=lipoyl synthase] [protein_id=NP_252685.1] [location=complement(4476994..4477977)] [gbkey=CDS]	0.0703696	0.141115	PA3996	lcl|NC_002516.2_prot_NP_252685.1_3997 [gene=lis] [locus_tag=PA3996] [db_xref=GeneID:878931] [protein=lipoyl synthase] [protein_id=NP_252685.1] [location=complement(4476994..4477977)] [gbkey=CDS]	-0.40588	3.15793
PA4743	lcl|NC_002516.2_prot_NP_253431.1_4746 [gene=rbfA] [locus_tag=PA4743] [db_xref=GeneID:881688] [protein=ribosome-binding factor A] [protein_id=NP_253431.1] [location=complement(5326935..5327324)] [gbkey=CDS]	-0.0708428	0.110895	PA3187	lcl|NC_002516.2_prot_NP_251877.1_3184 [locus_tag=PA3187] [db_xref=GeneID:880539] [protein=ABC transporter ATP-binding protein] [protein_id=NP_251877.1] [location=complement(3577320..3578480)] [gbkey=CDS]	-0.195504	1.13539	PA3187	lcl|NC_002516.2_prot_NP_251877.1_3184 [locus_tag=PA3187] [db_xref=GeneID:880539] [protein=ABC transporter ATP-binding protein] [protein_id=NP_251877.1] [location=complement(3577320..3578480)] [gbkey=CDS]	-0.20902	1.29437
PA5046	lcl|NC_002516.2_prot_NP_253733.1_5048 [locus_tag=PA5046] [db_xref=GeneID:881142] [protein=malic enzyme] [protein_id=NP_253733.1] [location=complement(5683471..5684739)] [gbkey=CDS]	-0.0705493	0.222126	PA0001	lcl|NC_002516.2_prot_NP_064721.1_1 [gene=dnaA] [locus_tag=PA0001] [db_xref=GeneID:878417] [protein=chromosome replication initiator DnaA] [protein_id=NP_064721.1] [location=483..2027] [gbkey=CDS]	0.218017	2.06727	PA0001	lcl|NC_002516.2_prot_NP_064721.1_1 [gene=dnaA] [locus_tag=PA0001] [db_xref=GeneID:878417] [protein=chromosome replication initiator DnaA] [protein_id=NP_064721.1] [location=483..2027] [gbkey=CDS]	0.0968956	0.522466
PA0903	lcl|NC_002516.2_prot_NP_249594.1_903 [gene=alaS] [locus_tag=PA0903] [db_xref=GeneID:878299] [protein=alanine--tRNA ligase] [protein_id=NP_249594.1] [location=986818..989442] [gbkey=CDS]	-0.0704101	1.4218	PA1528	lcl|NC_002516.2_prot_NP_250219.1_1528 [gene=zipA] [locus_tag=PA1528] [db_xref=GeneID:879535] [protein=cell division protein ZipA] [protein_id=NP_250219.1] [location=1665065..1665934] [gbkey=CDS]	-0.203786	0.364959	PA1528	lcl|NC_002516.2_prot_NP_250219.1_1528 [gene=zipA] [locus_tag=PA1528] [db_xref=GeneID:879535] [protein=cell division protein ZipA] [protein_id=NP_250219.1] [location=1665065..1665934] [gbkey=CDS]	0.0444556	0.0726478
PA4505	lcl|NC_002516.2_prot_NP_253195.1_4506 [locus_tag=PA4505] [db_xref=GeneID:881158] [protein=ABC transporter ATP-binding protein] [protein_id=NP_253195.1] [location=5044054..5045028] [gbkey=CDS]	-0.0702843	0.202057	PA2323	lcl|NC_002516.2_prot_NP_251013.1_2325 [locus_tag=PA2323] [db_xref=GeneID:883046] [protein=glyceraldehyde-3-phosphate dehydrogenase] [protein_id=NP_251013.1] [location=2562447..2564072] [gbkey=CDS]	-0.00537811	0.0202819	PA2323	lcl|NC_002516.2_prot_NP_251013.1_2325 [locus_tag=PA2323] [db_xref=GeneID:883046] [protein=glyceraldehyde-3-phosphate dehydrogenase] [protein_id=NP_251013.1] [location=2562447..2564072] [gbkey=CDS]	-0.0457382	0.18442
PA5080	lcl|NC_002516.2_prot_NP_253767.1_5082 [locus_tag=PA5080] [db_xref=GeneID:880248] [protein=prolyl aminopeptidase] [protein_id=NP_253767.1] [location=complement(5719316..5720287)] [gbkey=CDS]	-0.0701186	0.147196	PA3686	lcl|NC_002516.2_prot_NP_252376.1_3685 [gene=adk] [locus_tag=PA3686] [db_xref=GeneID:879082] [protein=adenylate kinase] [protein_id=NP_252376.1] [location=complement(4126948..4127595)] [gbkey=CDS]	0.396255	0.820073	PA3686	lcl|NC_002516.2_prot_NP_252376.1_3685 [gene=adk] [locus_tag=PA3686] [db_xref=GeneID:879082] [protein=adenylate kinase] [protein_id=NP_252376.1] [location=complement(4126948..4127595)] [gbkey=CDS]	0.56579	0.803807
PA0767	lcl|NC_002516.2_prot_NP_249458.1_767 [gene=lepA] [locus_tag=PA0767] [db_xref=GeneID:881998] [protein=elongation factor 4] [protein_id=NP_249458.1] [location=835523..837322] [gbkey=CDS]	-0.0696567	0.827303	PA0047	lcl|NC_002516.2_prot_NP_248737.1_49 [locus_tag=PA0047] [db_xref=GeneID:877928] [protein=hypothetical protein] [protein_id=NP_248737.1] [location=61879..62388] [gbkey=CDS]	-0.375098	2.01025	PA0047	lcl|NC_002516.2_prot_NP_248737.1_49 [locus_tag=PA0047] [db_xref=GeneID:877928] [protein=hypothetical protein] [protein_id=NP_248737.1] [location=61879..62388] [gbkey=CDS]	0.218445	1.41654
PA1053	lcl|NC_002516.2_prot_NP_249744.1_1052 [locus_tag=PA1053] [db_xref=GeneID:881262] [protein=hypothetical protein] [protein_id=NP_249744.1] [location=1141268..1141732] [gbkey=CDS]	-0.0689628	0.188577	PA0406	lcl|NC_002516.2_prot_NP_249097.1_407 [gene=tonB3] [locus_tag=PA0406] [db_xref=GeneID:878224] [protein=transporter TonB] [protein_id=NP_249097.1] [location=complement(447391..448350)] [gbkey=CDS]	0.415829	1.74008	PA0406	lcl|NC_002516.2_prot_NP_249097.1_407 [gene=tonB3] [locus_tag=PA0406] [db_xref=GeneID:878224] [protein=transporter TonB] [protein_id=NP_249097.1] [location=complement(447391..448350)] [gbkey=CDS]	0.658234	2.56422
PA5288	lcl|NC_002516.2_prot_NP_253975.1_5291 [gene=glnK] [locus_tag=PA5288] [db_xref=GeneID:878342] [protein=nitrogen regulatory protein P-II 2] [protein_id=NP_253975.1] [location=complement(5952483..5952821)] [gbkey=CDS]	-0.0687328	0.142996	PA3105	lcl|NC_002516.2_prot_NP_251795.1_3104 [gene=xcpQ] [locus_tag=PA3105] [db_xref=GeneID:880114] [protein=type II secretion system protein D] [protein_id=NP_251795.1] [location=3484354..3486330] [gbkey=CDS]	-0.179944	1.28242	PA3105	lcl|NC_002516.2_prot_NP_251795.1_3104 [gene=xcpQ] [locus_tag=PA3105] [db_xref=GeneID:880114] [protein=type II secretion system protein D] [protein_id=NP_251795.1] [location=3484354..3486330] [gbkey=CDS]	0.21527	2.14952
PA5204	lcl|NC_002516.2_prot_NP_253891.1_5206 [gene=argA] [locus_tag=PA5204] [db_xref=GeneID:879475] [protein=N-acetylglutamate synthase] [protein_id=NP_253891.1] [location=complement(5858158..5859456)] [gbkey=CDS]	-0.0678388	0.370969	PA3799	lcl|NC_002516.2_prot_NP_252488.1_3799 [locus_tag=PA3799] [db_xref=GeneID:878229] [protein=GTPase Der] [protein_id=NP_252488.1] [location=complement(4257696..4259177)] [gbkey=CDS]	-0.404394	1.08862	PA3799	lcl|NC_002516.2_prot_NP_252488.1_3799 [locus_tag=PA3799] [db_xref=GeneID:878229] [protein=GTPase Der] [protein_id=NP_252488.1] [location=complement(4257696..4259177)] [gbkey=CDS]	0.082909	0.146891
PA3834	lcl|NC_002516.2_prot_NP_252523.1_3834 [gene=valS] [locus_tag=PA3834] [db_xref=GeneID:879905] [protein=valine--tRNA ligase] [protein_id=NP_252523.1] [location=4291356..4294208] [gbkey=CDS]	-0.0677166	0.55195	PA3126	lcl|NC_002516.2_prot_NP_251816.1_3125 [gene=ibpA] [locus_tag=PA3126] [db_xref=GeneID:882640] [protein=heat-shock protein IbpA] [protein_id=NP_251816.1] [location=complement(3508717..3509166)] [gbkey=CDS]	-0.121764	0.704419	PA3126	lcl|NC_002516.2_prot_NP_251816.1_3125 [gene=ibpA] [locus_tag=PA3126] [db_xref=GeneID:882640] [protein=heat-shock protein IbpA] [protein_id=NP_251816.1] [location=complement(3508717..3509166)] [gbkey=CDS]	0.213085	1.42204
PA1822	lcl|NC_002516.2_prot_NP_250513.1_1825 [gene=fimL] [locus_tag=PA1822] [db_xref=GeneID:881776] [protein=hypothetical protein] [protein_id=NP_250513.1] [location=1981017..1982705] [gbkey=CDS]	-0.0672204	0.35743	PA4695	lcl|NC_002516.2_prot_NP_253383.1_4697 [gene=ilvH] [locus_tag=PA4695] [db_xref=GeneID:881490] [protein=acetolactate synthase small subunit] [protein_id=NP_253383.1] [location=complement(5273514..5274005)] [gbkey=CDS]	-0.180842	0.576789	PA4695	lcl|NC_002516.2_prot_NP_253383.1_4697 [gene=ilvH] [locus_tag=PA4695] [db_xref=GeneID:881490] [protein=acetolactate synthase small subunit] [protein_id=NP_253383.1] [location=complement(5273514..5274005)] [gbkey=CDS]	-0.126068	0.492623
PA3484	lcl|NC_002516.2_prot_NP_252174.1_3483 [locus_tag=PA3484] [db_xref=GeneID:880027] [protein=hypothetical protein] [protein_id=NP_252174.1] [location=3898278..3899504] [gbkey=CDS]	-0.0672159	0.151852	PA4489	lcl|NC_002516.2_prot_NP_253179.1_4490 [locus_tag=PA4489] [db_xref=GeneID:881072] [protein=hypothetical protein] [protein_id=NP_253179.1] [location=complement(5020402..5024952)] [gbkey=CDS]	-0.032105	0.36311	PA4489	lcl|NC_002516.2_prot_NP_253179.1_4490 [locus_tag=PA4489] [db_xref=GeneID:881072] [protein=hypothetical protein] [protein_id=NP_253179.1] [location=complement(5020402..5024952)] [gbkey=CDS]	0.0698255	1.33192
PA5242	lcl|NC_002516.2_prot_NP_253929.1_5244 [gene=ppk] [locus_tag=PA5242] [db_xref=GeneID:879700] [protein=polyphosphate kinase] [protein_id=NP_253929.1] [location=complement(5902386..5904596)] [gbkey=CDS]	-0.0672085	0.375849	PA1757	lcl|NC_002516.2_prot_NP_250448.1_1759 [gene=thrH] [locus_tag=PA1757] [db_xref=GeneID:877969] [protein=phosphoserine phosphatase] [protein_id=NP_250448.1] [location=1896630..1897247] [gbkey=CDS]	-0.253279	1.5578	PA1757	lcl|NC_002516.2_prot_NP_250448.1_1759 [gene=thrH] [locus_tag=PA1757] [db_xref=GeneID:877969] [protein=phosphoserine phosphatase] [protein_id=NP_250448.1] [location=1896630..1897247] [gbkey=CDS]	-0.32335	2.012
PA3263	lcl|NC_002516.2_prot_NP_251953.1_3259 [locus_tag=PA3263] [db_xref=GeneID:882426] [protein=recombination associated protein RdgC] [protein_id=NP_251953.1] [location=3651056..3651976] [gbkey=CDS]	-0.0670625	0.401349	PA0932	lcl|NC_002516.2_prot_NP_249623.1_932 [gene=cysM] [locus_tag=PA0932] [db_xref=GeneID:881832] [protein=cysteine synthase B] [protein_id=NP_249623.1] [location=1020708..1021607] [gbkey=CDS]	0.0645235	0.0963054	PA0932	lcl|NC_002516.2_prot_NP_249623.1_932 [gene=cysM] [locus_tag=PA0932] [db_xref=GeneID:881832] [protein=cysteine synthase B] [protein_id=NP_249623.1] [location=1020708..1021607] [gbkey=CDS]	0.18892	0.349012
PA4661	lcl|NC_002516.2_prot_NP_253350.1_4662 [gene=pagL] [locus_tag=PA4661] [db_xref=GeneID:881344] [protein=lipid A 3-O-deacylase] [protein_id=NP_253350.1] [location=complement(5229459..5229980)] [gbkey=CDS]	-0.0668618	0.206252	PA0381	lcl|NC_002516.2_prot_NP_249072.1_382 [gene=thiG] [locus_tag=PA0381] [db_xref=GeneID:879802] [protein=thiazole synthase] [protein_id=NP_249072.1] [location=423719..424516] [gbkey=CDS]	0.152771	0.938192	PA0381	lcl|NC_002516.2_prot_NP_249072.1_382 [gene=thiG] [locus_tag=PA0381] [db_xref=GeneID:879802] [protein=thiazole synthase] [protein_id=NP_249072.1] [location=423719..424516] [gbkey=CDS]	-0.0255724	0.114159
PA2080	lcl|NC_002516.2_prot_NP_250770.1_2082 [gene=kynU] [locus_tag=PA2080] [db_xref=GeneID:877856] [protein=kynureninase KynU] [protein_id=NP_250770.1] [location=complement(2289085..2290335)] [gbkey=CDS]	-0.0667494	0.711308	PA0353	lcl|NC_002516.2_prot_NP_249044.1_354 [gene=ilvD] [locus_tag=PA0353] [db_xref=GeneID:879274] [protein=dihydroxy-acid dehydratase] [protein_id=NP_249044.1] [location=complement(396057..397895)] [gbkey=CDS]	0.00339372	0.0156808	PA0353	lcl|NC_002516.2_prot_NP_249044.1_354 [gene=ilvD] [locus_tag=PA0353] [db_xref=GeneID:879274] [protein=dihydroxy-acid dehydratase] [protein_id=NP_249044.1] [location=complement(396057..397895)] [gbkey=CDS]	-0.107602	0.526136
PA5277	lcl|NC_002516.2_prot_NP_253964.1_5280 [gene=lysA] [locus_tag=PA5277] [db_xref=GeneID:877749] [protein=diaminopimelate decarboxylase] [protein_id=NP_253964.1] [location=5941487..5942734] [gbkey=CDS]	-0.0663582	0.290773	PA5257	lcl|NC_002516.2_prot_NP_253944.1_5260 [locus_tag=PA5257] [db_xref=GeneID:879722] [protein=hypothetical protein] [protein_id=NP_253944.1] [location=complement(5918350..5919588)] [gbkey=CDS]	-0.137873	0.47843	PA5257	lcl|NC_002516.2_prot_NP_253944.1_5260 [locus_tag=PA5257] [db_xref=GeneID:879722] [protein=hypothetical protein] [protein_id=NP_253944.1] [location=complement(5918350..5919588)] [gbkey=CDS]	0.100428	0.366507
PA1452	lcl|NC_002516.2_prot_NP_250143.1_1451 [gene=flhA] [locus_tag=PA1452] [db_xref=GeneID:881867] [protein=flagellar biosynthesis protein FlhA] [protein_id=NP_250143.1] [location=1580321..1582444] [gbkey=CDS]	-0.0659621	0.213931	PA4636	lcl|NC_002516.2_prot_NP_253326.1_4638 [locus_tag=PA4636] [db_xref=GeneID:881223] [protein=hypothetical protein] [protein_id=NP_253326.1] [location=5204928..5206088] [gbkey=CDS]	-0.0164602	0.0739576	PA4636	lcl|NC_002516.2_prot_NP_253326.1_4638 [locus_tag=PA4636] [db_xref=GeneID:881223] [protein=hypothetical protein] [protein_id=NP_253326.1] [location=5204928..5206088] [gbkey=CDS]	-0.0134495	0.0617889
PA0963	lcl|NC_002516.2_prot_NP_249654.1_964 [gene=aspS] [locus_tag=PA0963] [db_xref=GeneID:881917] [protein=aspartate--tRNA ligase] [protein_id=NP_249654.1] [location=1048459..1050234] [gbkey=CDS]	-0.0654308	0.93692	PA4957	lcl|NC_002516.2_prot_NP_253644.1_4959 [gene=psd] [locus_tag=PA4957] [db_xref=GeneID:879173] [protein=phosphatidylserine decarboxylase] [protein_id=NP_253644.1] [location=5562418..5563287] [gbkey=CDS]	0.133138	0.698261	PA4957	lcl|NC_002516.2_prot_NP_253644.1_4959 [gene=psd] [locus_tag=PA4957] [db_xref=GeneID:879173] [protein=phosphatidylserine decarboxylase] [protein_id=NP_253644.1] [location=5562418..5563287] [gbkey=CDS]	-0.0438819	0.141852
PA3950	lcl|NC_002516.2_prot_NP_252639.1_3951 [locus_tag=PA3950] [db_xref=GeneID:878847] [protein=ATP-dependent RNA helicase] [protein_id=NP_252639.1] [location=complement(4430599..4431948)] [gbkey=CDS]	-0.0651943	0.116399	PA0035	lcl|NC_002516.2_prot_NP_248725.1_36 [gene=trpA] [locus_tag=PA0035] [db_xref=GeneID:879479] [protein=tryptophan synthase subunit alpha] [protein_id=NP_248725.1] [location=complement(37087..37893)] [gbkey=CDS]	-0.230889	0.644617	PA0035	lcl|NC_002516.2_prot_NP_248725.1_36 [gene=trpA] [locus_tag=PA0035] [db_xref=GeneID:879479] [protein=tryptophan synthase subunit alpha] [protein_id=NP_248725.1] [location=complement(37087..37893)] [gbkey=CDS]	-0.535787	1.70451
PA4067	lcl|NC_002516.2_prot_NP_252756.1_4066 [gene=oprG] [locus_tag=PA4067] [db_xref=GeneID:879793] [protein=outer membrane protein OprG] [protein_id=NP_252756.1] [location=4544607..4545305] [gbkey=CDS]	-0.0650342	0.188678	PA0373	lcl|NC_002516.2_prot_NP_249064.1_374 [gene=ftsY] [locus_tag=PA0373] [db_xref=GeneID:883018] [protein=signal recognition particle receptor FtsY] [protein_id=NP_249064.1] [location=417527..418894] [gbkey=CDS]	0.0196513	0.137954	PA0373	lcl|NC_002516.2_prot_NP_249064.1_374 [gene=ftsY] [locus_tag=PA0373] [db_xref=GeneID:883018] [protein=signal recognition particle receptor FtsY] [protein_id=NP_249064.1] [location=417527..418894] [gbkey=CDS]	-0.115293	0.755224
PA3082	lcl|NC_002516.2_prot_NP_251772.1_3081 [gene=gbt] [locus_tag=PA3082] [db_xref=GeneID:882950] [protein=glycine betaine transmethylase] [protein_id=NP_251772.1] [location=complement(3457969..3459933)] [gbkey=CDS]	-0.0648397	0.2769	PA0934	lcl|NC_002516.2_prot_NP_249625.1_934 [gene=relA] [locus_tag=PA0934] [db_xref=GeneID:881299] [protein=GTP pyrophosphokinase] [protein_id=NP_249625.1] [location=1023053..1025296] [gbkey=CDS]	-0.0289272	0.136678	PA0934	lcl|NC_002516.2_prot_NP_249625.1_934 [gene=relA] [locus_tag=PA0934] [db_xref=GeneID:881299] [protein=GTP pyrophosphokinase] [protein_id=NP_249625.1] [location=1023053..1025296] [gbkey=CDS]	0.0859548	0.316313
PA2776	lcl|NC_002516.2_prot_NP_251466.1_2777 [locus_tag=PA2776] [db_xref=GeneID:880542] [protein=hypothetical protein] [protein_id=NP_251466.1] [location=3133710..3134993] [gbkey=CDS]	-0.0648371	0.316218	PA4317	lcl|NC_002516.2_prot_NP_253007.1_4318 [locus_tag=PA4317] [db_xref=GeneID:881547] [protein=hypothetical protein] [protein_id=NP_253007.1] [location=4845938..4846675] [gbkey=CDS]	-0.309625	0.696939	PA4317	lcl|NC_002516.2_prot_NP_253007.1_4318 [locus_tag=PA4317] [db_xref=GeneID:881547] [protein=hypothetical protein] [protein_id=NP_253007.1] [location=4845938..4846675] [gbkey=CDS]	0.414421	1.01567
PA0266	lcl|NC_002516.2_prot_NP_248957.1_266 [locus_tag=PA0266] [db_xref=GeneID:880917] [protein=5-aminovalerate aminotransferase DavT] [protein_id=NP_248957.1] [location=301218..302498] [gbkey=CDS]	-0.0645935	0.49585	PA5557	lcl|NC_002516.2_prot_NP_254244.1_5559 [gene=atpH] [locus_tag=PA5557] [db_xref=GeneID:878509] [protein=ATP synthase subunit delta] [protein_id=NP_254244.1] [location=complement(6252159..6252695)] [gbkey=CDS]	0.544185	1.46415	PA5557	lcl|NC_002516.2_prot_NP_254244.1_5559 [gene=atpH] [locus_tag=PA5557] [db_xref=GeneID:878509] [protein=ATP synthase subunit delta] [protein_id=NP_254244.1] [location=complement(6252159..6252695)] [gbkey=CDS]	0.892121	2.93478
PA3011	lcl|NC_002516.2_prot_NP_251701.1_3010 [gene=topA] [locus_tag=PA3011] [db_xref=GeneID:880353] [protein=DNA topoisomerase I] [protein_id=NP_251701.1] [location=complement(3370100..3372706)] [gbkey=CDS]	-0.0642777	0.164419	PA0077	lcl|NC_002516.2_prot_NP_248767.1_78 [gene=icmF1] [locus_tag=PA0077] [db_xref=GeneID:879396,PseudoCap:PA0077] [protein=type VI secretion protein IcmF] [protein_id=NP_248767.1] [location=complement(91521..94826)] [gbkey=CDS]	-0.460501	1.671	PA0077	lcl|NC_002516.2_prot_NP_248767.1_78 [gene=icmF1] [locus_tag=PA0077] [db_xref=GeneID:879396,PseudoCap:PA0077] [protein=type VI secretion protein IcmF] [protein_id=NP_248767.1] [location=complement(91521..94826)] [gbkey=CDS]	0.183678	0.616242
PA3481	lcl|NC_002516.2_prot_NP_252171.1_3480 [locus_tag=PA3481] [db_xref=GeneID:878282] [protein=hypothetical protein] [protein_id=NP_252171.1] [location=complement(3894099..3895193)] [gbkey=CDS]	-0.0636579	0.441926	PA2398	lcl|NC_002516.2_prot_NP_251088.1_2399 [gene=fpvA] [locus_tag=PA2398] [db_xref=GeneID:878605] [protein=ferripyoverdine receptor] [protein_id=NP_251088.1] [location=2655187..2657634] [gbkey=CDS]	-0.0444294	0.330196	PA2398	lcl|NC_002516.2_prot_NP_251088.1_2399 [gene=fpvA] [locus_tag=PA2398] [db_xref=GeneID:878605] [protein=ferripyoverdine receptor] [protein_id=NP_251088.1] [location=2655187..2657634] [gbkey=CDS]	0.0839409	0.735406
PA0139	lcl|NC_002516.2_prot_NP_248829.1_140 [gene=ahpC] [locus_tag=PA0139] [db_xref=GeneID:879431] [protein=alkyl hydroperoxide reductase] [protein_id=NP_248829.1] [location=158199..158762] [gbkey=CDS]	-0.0635039	0.567839	PA1041	lcl|NC_002516.2_prot_NP_249732.1_1039 [locus_tag=PA1041] [db_xref=GeneID:881756] [protein=hypothetical protein] [protein_id=NP_249732.1] [location=1126969..1127601] [gbkey=CDS]	-0.0185554	0.0492675	PA1041	lcl|NC_002516.2_prot_NP_249732.1_1039 [locus_tag=PA1041] [db_xref=GeneID:881756] [protein=hypothetical protein] [protein_id=NP_249732.1] [location=1126969..1127601] [gbkey=CDS]	0.125709	0.306366
PA5304	lcl|NC_002516.2_prot_NP_253991.1_5307 [gene=dadA] [locus_tag=PA5304] [db_xref=GeneID:878057] [protein=D-amino acid dehydrogenase small subunit] [protein_id=NP_253991.1] [location=complement(5972178..5973476)] [gbkey=CDS]	-0.0634052	0.442685	PA5445	lcl|NC_002516.2_prot_NP_254132.1_5449 [locus_tag=PA5445] [db_xref=GeneID:878025] [protein=coenzyme A transferase] [protein_id=NP_254132.1] [location=6133838..6135331] [gbkey=CDS]	0.073846	0.215092	PA5445	lcl|NC_002516.2_prot_NP_254132.1_5449 [locus_tag=PA5445] [db_xref=GeneID:878025] [protein=coenzyme A transferase] [protein_id=NP_254132.1] [location=6133838..6135331] [gbkey=CDS]	0.440385	1.94116
PA4292	lcl|NC_002516.2_prot_NP_252982.1_4292 [locus_tag=PA4292] [db_xref=GeneID:881583] [protein=phosphate transporter] [protein_id=NP_252982.1] [location=4815043..4816512] [gbkey=CDS]	-0.0632523	0.767672	PA3531	lcl|NC_002516.2_prot_NP_252221.1_3529 [gene=bfrB] [locus_tag=PA3531] [db_xref=GeneID:879026] [protein=bacterioferritin] [protein_id=NP_252221.1] [location=3950284..3950760] [gbkey=CDS]	0.179809	0.39571	PA3531	lcl|NC_002516.2_prot_NP_252221.1_3529 [gene=bfrB] [locus_tag=PA3531] [db_xref=GeneID:879026] [protein=bacterioferritin] [protein_id=NP_252221.1] [location=3950284..3950760] [gbkey=CDS]	-0.00920953	0.0102632
PA5552	lcl|NC_002516.2_prot_NP_254239.1_5554 [gene=glmU] [locus_tag=PA5552] [db_xref=GeneID:877892] [protein=bifunctional glucosamine-1-phosphate acetyltransferase/N-acetylglucosamine-1-phosphate uridyltransferase] [protein_id=NP_254239.1] [location=complement(62	-0.0630901	0.439065	PA5143	lcl|NC_002516.2_prot_NP_253830.1_5144 [gene=hisB] [locus_tag=PA5143] [db_xref=GeneID:878789] [protein=imidazoleglycerol-phosphate dehydratase] [protein_id=NP_253830.1] [location=complement(5791083..5791676)] [gbkey=CDS]	-0.0495117	0.14485	PA5143	lcl|NC_002516.2_prot_NP_253830.1_5144 [gene=hisB] [locus_tag=PA5143] [db_xref=GeneID:878789] [protein=imidazoleglycerol-phosphate dehydratase] [protein_id=NP_253830.1] [location=complement(5791083..5791676)] [gbkey=CDS]	0.151244	0.363791
PA0971	lcl|NC_002516.2_prot_NP_249662.1_972 [gene=tolA] [locus_tag=PA0971] [db_xref=GeneID:882033] [protein=translocation protein TolA] [protein_id=NP_249662.1] [location=1055009..1056052] [gbkey=CDS]	-0.0630058	0.0732371	PA4430	lcl|NC_002516.2_prot_NP_253120.1_4431 [locus_tag=PA4430] [db_xref=GeneID:880944] [protein=cytochrome b] [protein_id=NP_253120.1] [location=complement(4963055..4964266)] [gbkey=CDS]	-0.195186	0.425351	PA4430	lcl|NC_002516.2_prot_NP_253120.1_4431 [locus_tag=PA4430] [db_xref=GeneID:880944] [protein=cytochrome b] [protein_id=NP_253120.1] [location=complement(4963055..4964266)] [gbkey=CDS]	-0.0412921	0.0912427
PA5338	lcl|NC_002516.2_prot_NP_254025.1_5341 [gene=spoT] [locus_tag=PA5338] [db_xref=GeneID:877912] [protein=guanosine-3,5-bis(diphosphate) 3-pyrophosphohydrolase] [protein_id=NP_254025.1] [location=6006231..6008336] [gbkey=CDS]	-0.0627667	0.163891	PA4402	lcl|NC_002516.2_prot_NP_253092.1_4403 [gene=argJ] [locus_tag=PA4402] [db_xref=GeneID:881305] [protein=bifunctional ornithine acetyltransferase/N-acetylglutamate synthase] [protein_id=NP_253092.1] [location=complement(4932502..4933719)] [gbkey=CDS]	0.181448	1.10639	PA4402	lcl|NC_002516.2_prot_NP_253092.1_4403 [gene=argJ] [locus_tag=PA4402] [db_xref=GeneID:881305] [protein=bifunctional ornithine acetyltransferase/N-acetylglutamate synthase] [protein_id=NP_253092.1] [location=complement(4932502..4933719)] [gbkey=CDS]	0.20291	1.17469
PA5119	lcl|NC_002516.2_prot_NP_253806.1_5120 [gene=glnA] [locus_tag=PA5119] [db_xref=GeneID:877688] [protein=glutamine synthetase] [protein_id=NP_253806.1] [location=5766484..5767893] [gbkey=CDS]	-0.0621878	0.237387	PA2830	lcl|NC_002516.2_prot_NP_251520.1_2829 [gene=htpX] [locus_tag=PA2830] [db_xref=GeneID:882810] [protein=protease HtpX] [protein_id=NP_251520.1] [location=3182986..3183861] [gbkey=CDS]	0.0736082	0.114383	PA2830	lcl|NC_002516.2_prot_NP_251520.1_2829 [gene=htpX] [locus_tag=PA2830] [db_xref=GeneID:882810] [protein=protease HtpX] [protein_id=NP_251520.1] [location=3182986..3183861] [gbkey=CDS]	0.381763	0.87845
PA5176	lcl|NC_002516.2_prot_NP_253863.1_5177 [locus_tag=PA5176] [db_xref=GeneID:881740] [protein=ADP-ribose diphosphatase NudE] [protein_id=NP_253863.1] [location=complement(5828904..5829470)] [gbkey=CDS]	-0.0610851	0.17995	PA3940	lcl|NC_002516.2_prot_NP_252629.1_3941 [locus_tag=PA3940] [db_xref=GeneID:878829] [protein=DNA binding protein] [protein_id=NP_252629.1] [location=4418303..4418584] [gbkey=CDS]	-0.136117	0.330315	PA3940	lcl|NC_002516.2_prot_NP_252629.1_3941 [locus_tag=PA3940] [db_xref=GeneID:878829] [protein=DNA binding protein] [protein_id=NP_252629.1] [location=4418303..4418584] [gbkey=CDS]	-0.495616	0.856326
PA3525	lcl|NC_002516.2_prot_NP_252215.1_3523 [gene=argG] [locus_tag=PA3525] [db_xref=GeneID:878872] [protein=argininosuccinate synthase] [protein_id=NP_252215.1] [location=complement(3944662..3945879)] [gbkey=CDS]	-0.0609663	0.197406	PA4742	lcl|NC_002516.2_prot_NP_253430.1_4745 [gene=truB] [locus_tag=PA4742] [db_xref=GeneID:881676] [protein=tRNA pseudouridine synthase B] [protein_id=NP_253430.1] [location=complement(5326018..5326932)] [gbkey=CDS]	-0.171472	1.39816	PA4742	lcl|NC_002516.2_prot_NP_253430.1_4745 [gene=truB] [locus_tag=PA4742] [db_xref=GeneID:881676] [protein=tRNA pseudouridine synthase B] [protein_id=NP_253430.1] [location=complement(5326018..5326932)] [gbkey=CDS]	-0.221606	0.533483
PA4730	lcl|NC_002516.2_prot_NP_253418.1_4733 [gene=panC] [locus_tag=PA4730] [db_xref=GeneID:881622] [protein=pantoate--beta-alanine ligase] [protein_id=NP_253418.1] [location=5312261..5313112] [gbkey=CDS]	-0.0606261	0.240527	PA2994	lcl|NC_002516.2_prot_NP_251684.1_2993 [gene=nqrF] [locus_tag=PA2994] [db_xref=GeneID:878840] [protein=Na(+)-translocating NADH-quinone reductase subunit F] [protein_id=NP_251684.1] [location=complement(3351656..3352879)] [gbkey=CDS]	0.134714	0.679735	PA2994	lcl|NC_002516.2_prot_NP_251684.1_2993 [gene=nqrF] [locus_tag=PA2994] [db_xref=GeneID:878840] [protein=Na(+)-translocating NADH-quinone reductase subunit F] [protein_id=NP_251684.1] [location=complement(3351656..3352879)] [gbkey=CDS]	0.0815054	0.392972
PA2904	lcl|NC_002516.2_prot_NP_251594.1_2903 [gene=cobI] [locus_tag=PA2904] [db_xref=GeneID:882688] [protein=precorrin-2 C(20)-methyltransferase] [protein_id=NP_251594.1] [location=complement(3258353..3259105)] [gbkey=CDS]	-0.0603862	0.118365	PA3980	lcl|NC_002516.2_prot_NP_252669.1_3982 [locus_tag=PA3980] [db_xref=GeneID:878903] [protein=(dimethylallyl)adenosine tRNA methylthiotransferase] [protein_id=NP_252669.1] [location=4459879..4461219] [gbkey=CDS]	0.133728	1.28761	PA3980	lcl|NC_002516.2_prot_NP_252669.1_3982 [locus_tag=PA3980] [db_xref=GeneID:878903] [protein=(dimethylallyl)adenosine tRNA methylthiotransferase] [protein_id=NP_252669.1] [location=4459879..4461219] [gbkey=CDS]	0.0277032	0.105226
PA5308	lcl|NC_002516.2_prot_NP_253995.1_5311 [gene=lrp] [locus_tag=PA5308] [db_xref=GeneID:878436] [protein=leucine-responsive regulatory protein] [protein_id=NP_253995.1] [location=5977123..5977611] [gbkey=CDS]	-0.0603616	0.149069	PA5044	lcl|NC_002516.2_prot_NP_253731.1_5046 [gene=pilM] [locus_tag=PA5044] [db_xref=GeneID:881162] [protein=type 4 fimbrial biogenesis protein PilM] [protein_id=NP_253731.1] [location=complement(5679649..5680713)] [gbkey=CDS]	0.0450957	0.400518	PA5044	lcl|NC_002516.2_prot_NP_253731.1_5046 [gene=pilM] [locus_tag=PA5044] [db_xref=GeneID:881162] [protein=type 4 fimbrial biogenesis protein PilM] [protein_id=NP_253731.1] [location=complement(5679649..5680713)] [gbkey=CDS]	0.0861258	0.479084
PA1714	lcl|NC_002516.2_prot_NP_250405.1_1716 [gene=exsD] [locus_tag=PA1714] [db_xref=GeneID:880880] [protein=hypothetical protein] [protein_id=NP_250405.1] [location=1858207..1859037] [gbkey=CDS]	-0.0601959	0.86496	PA3751	lcl|NC_002516.2_prot_NP_252440.1_3751 [gene=purT] [locus_tag=PA3751] [db_xref=GeneID:880455] [protein=phosphoribosylglycinamide formyltransferase] [protein_id=NP_252440.1] [location=complement(4203324..4204505)] [gbkey=CDS]	-0.0888172	0.591396	PA3751	lcl|NC_002516.2_prot_NP_252440.1_3751 [gene=purT] [locus_tag=PA3751] [db_xref=GeneID:880455] [protein=phosphoribosylglycinamide formyltransferase] [protein_id=NP_252440.1] [location=complement(4203324..4204505)] [gbkey=CDS]	0.1151	0.560828
PA0395	lcl|NC_002516.2_prot_NP_249086.1_396 [gene=pilT] [locus_tag=PA0395] [db_xref=GeneID:878389] [protein=twitching motility protein PilT] [protein_id=NP_249086.1] [location=436570..437604] [gbkey=CDS]	-0.0601289	0.294383	PA4234	lcl|NC_002516.2_prot_NP_252924.1_4234 [gene=uvrA] [locus_tag=PA4234] [db_xref=GeneID:881827] [protein=excinuclease ABC subunit A] [protein_id=NP_252924.1] [location=4748756..4751593] [gbkey=CDS]	0.126992	0.57323	PA4234	lcl|NC_002516.2_prot_NP_252924.1_4234 [gene=uvrA] [locus_tag=PA4234] [db_xref=GeneID:881827] [protein=excinuclease ABC subunit A] [protein_id=NP_252924.1] [location=4748756..4751593] [gbkey=CDS]	0.163118	0.490569
PA2585	lcl|NC_002516.2_prot_NP_251275.1_2583 [gene=uvrC] [locus_tag=PA2585] [db_xref=GeneID:880581] [protein=excinuclease ABC subunit C] [protein_id=NP_251275.1] [location=complement(2923961..2925787)] [gbkey=CDS]	-0.0597151	0.1159	PA0372	lcl|NC_002516.2_prot_NP_249063.1_373 [locus_tag=PA0372] [db_xref=GeneID:883000] [protein=zinc protease] [protein_id=NP_249063.1] [location=complement(416009..417406)] [gbkey=CDS]	-0.0183141	0.0434665	PA0372	lcl|NC_002516.2_prot_NP_249063.1_373 [locus_tag=PA0372] [db_xref=GeneID:883000] [protein=zinc protease] [protein_id=NP_249063.1] [location=complement(416009..417406)] [gbkey=CDS]	-0.189326	0.647102
PA1162	lcl|NC_002516.2_prot_NP_249853.1_1161 [gene=dapE] [locus_tag=PA1162] [db_xref=GeneID:877783] [protein=succinyl-diaminopimelate desuccinylase] [protein_id=NP_249853.1] [location=complement(1259291..1260442)] [gbkey=CDS]	-0.059225	0.358968	PA3803	lcl|NC_002516.2_prot_NP_252492.1_3803 [gene=gcpE] [locus_tag=PA3803] [db_xref=GeneID:879053] [protein=4-hydroxy-3-methylbut-2-en-1-yl diphosphate synthase (flavodoxin)] [protein_id=NP_252492.1] [location=complement(4262378..4263493)] [gbkey=CDS]	0.0763931	0.501201	PA3803	lcl|NC_002516.2_prot_NP_252492.1_3803 [gene=gcpE] [locus_tag=PA3803] [db_xref=GeneID:879053] [protein=4-hydroxy-3-methylbut-2-en-1-yl diphosphate synthase (flavodoxin)] [protein_id=NP_252492.1] [location=complement(4262378..4263493)] [gbkey=CDS]	-0.00398382	0.0142107
PA5152	lcl|NC_002516.2_prot_NP_253839.1_5153 [locus_tag=PA5152] [db_xref=GeneID:879975] [protein=ABC transporter ATP-binding protein] [protein_id=NP_253839.1] [location=5800527..5801300] [gbkey=CDS]	-0.0592147	0.208875	PA2638	lcl|NC_002516.2_prot_NP_251328.1_2636 [gene=nuoB] [locus_tag=PA2638] [db_xref=GeneID:882345] [protein=NADH-quinone oxidoreductase subunit B] [protein_id=NP_251328.1] [location=2983205..2983882] [gbkey=CDS]	0.359929	1.48668	PA2638	lcl|NC_002516.2_prot_NP_251328.1_2636 [gene=nuoB] [locus_tag=PA2638] [db_xref=GeneID:882345] [protein=NADH-quinone oxidoreductase subunit B] [protein_id=NP_251328.1] [location=2983205..2983882] [gbkey=CDS]	0.373066	1.05752
PA0077	lcl|NC_002516.2_prot_NP_248767.1_78 [gene=icmF1] [locus_tag=PA0077] [db_xref=GeneID:879396,PseudoCap:PA0077] [protein=type VI secretion protein IcmF] [protein_id=NP_248767.1] [location=complement(91521..94826)] [gbkey=CDS]	-0.0591173	0.173273	PA4044	lcl|NC_002516.2_prot_NP_252733.1_4045 [gene=dxs] [locus_tag=PA4044] [db_xref=GeneID:879037] [protein=1-deoxy-D-xylulose-5-phosphate synthase] [protein_id=NP_252733.1] [location=4526547..4528430] [gbkey=CDS]	0.12804	1.11352	PA4044	lcl|NC_002516.2_prot_NP_252733.1_4045 [gene=dxs] [locus_tag=PA4044] [db_xref=GeneID:879037] [protein=1-deoxy-D-xylulose-5-phosphate synthase] [protein_id=NP_252733.1] [location=4526547..4528430] [gbkey=CDS]	0.180346	1.95737
PA0892	lcl|NC_002516.2_prot_NP_249583.1_892 [gene=aotP] [locus_tag=PA0892] [db_xref=GeneID:882247] [protein=arginine/ornithine ABC transporter ATP-binding protein AotP] [protein_id=NP_249583.1] [location=975613..976377] [gbkey=CDS]	-0.0588693	0.135247	PA4987	lcl|NC_002516.2_prot_NP_253674.1_4989 [locus_tag=PA4987] [db_xref=GeneID:879016] [protein=transcriptional regulator] [protein_id=NP_253674.1] [location=5603173..5603772] [gbkey=CDS]	0.645585	0.723854	PA4987	lcl|NC_002516.2_prot_NP_253674.1_4989 [locus_tag=PA4987] [db_xref=GeneID:879016] [protein=transcriptional regulator] [protein_id=NP_253674.1] [location=5603173..5603772] [gbkey=CDS]	0.231317	0.115757
PA4438	lcl|NC_002516.2_prot_NP_253128.1_4439 [locus_tag=PA4438] [db_xref=GeneID:880957] [protein=hypothetical protein] [protein_id=NP_253128.1] [location=complement(4970797..4971891)] [gbkey=CDS]	-0.058312	0.219736	PA2019	lcl|NC_002516.2_prot_NP_250709.1_2022 [locus_tag=PA2019] [db_xref=GeneID:878839] [protein=multidrug efflux lipoprotein] [protein_id=NP_250709.1] [location=complement(2211322..2212512)] [gbkey=CDS]	0.641105	5.19893	PA2019	lcl|NC_002516.2_prot_NP_250709.1_2022 [locus_tag=PA2019] [db_xref=GeneID:878839] [protein=multidrug efflux lipoprotein] [protein_id=NP_250709.1] [location=complement(2211322..2212512)] [gbkey=CDS]	0.574695	3.38334
PA3560	lcl|NC_002516.2_prot_NP_252250.1_3558 [gene=fruA] [locus_tag=PA3560] [db_xref=GeneID:879828,PseudoCap:PA3560] [protein=PTS system fructose-specific transporter subunit IIBC] [protein_id=NP_252250.1] [location=complement(3988838..3990595)] [gbkey=CDS]	-0.0582238	0.114452	PA1162	lcl|NC_002516.2_prot_NP_249853.1_1161 [gene=dapE] [locus_tag=PA1162] [db_xref=GeneID:877783] [protein=succinyl-diaminopimelate desuccinylase] [protein_id=NP_249853.1] [location=complement(1259291..1260442)] [gbkey=CDS]	0.317457	3.45192	PA1162	lcl|NC_002516.2_prot_NP_249853.1_1161 [gene=dapE] [locus_tag=PA1162] [db_xref=GeneID:877783] [protein=succinyl-diaminopimelate desuccinylase] [protein_id=NP_249853.1] [location=complement(1259291..1260442)] [gbkey=CDS]	0.201052	0.493757
PA0085	lcl|NC_002516.2_prot_NP_248775.1_86 [gene=hcp1] [locus_tag=PA0085] [db_xref=GeneID:879446,PseudoCap:PA0085] [protein=protein secretion apparatus assembly protein] [protein_id=NP_248775.1] [location=103350..103838] [gbkey=CDS]	-0.0568298	0.071072	PA3553	lcl|NC_002516.2_prot_NP_252243.1_3551 [gene=arnC] [locus_tag=PA3553] [db_xref=GeneID:878472] [protein=undecaprenyl-phosphate 4-deoxy-4-formamido-L-arabinose transferase] [protein_id=NP_252243.1] [location=3981005..3982024] [gbkey=CDS]	0.283715	2.89925	PA3553	lcl|NC_002516.2_prot_NP_252243.1_3551 [gene=arnC] [locus_tag=PA3553] [db_xref=GeneID:878472] [protein=undecaprenyl-phosphate 4-deoxy-4-formamido-L-arabinose transferase] [protein_id=NP_252243.1] [location=3981005..3982024] [gbkey=CDS]	0.484399	2.38953
PA3769	lcl|NC_002516.2_prot_NP_252458.1_3769 [gene=guaA] [locus_tag=PA3769] [db_xref=GeneID:880552] [protein=GMP synthase] [protein_id=NP_252458.1] [location=complement(4225660..4227237)] [gbkey=CDS]	-0.0563109	0.233903	PA3692	lcl|NC_002516.2_prot_NP_252382.1_3691 [gene=lptF] [locus_tag=PA3692] [db_xref=GeneID:879104] [protein=outer membrane porin F] [protein_id=NP_252382.1] [location=4134591..4135376] [gbkey=CDS]	-0.497846	1.77038	PA3692	lcl|NC_002516.2_prot_NP_252382.1_3691 [gene=lptF] [locus_tag=PA3692] [db_xref=GeneID:879104] [protein=outer membrane porin F] [protein_id=NP_252382.1] [location=4134591..4135376] [gbkey=CDS]	-0.283876	1.15777
PA3118	lcl|NC_002516.2_prot_NP_251808.1_3117 [gene=leuB] [locus_tag=PA3118] [db_xref=GeneID:882812] [protein=3-isopropylmalate dehydrogenase] [protein_id=NP_251808.1] [location=complement(3500668..3501750)] [gbkey=CDS]	-0.0561479	0.282969	PA1674	lcl|NC_002516.2_prot_NP_250365.1_1676 [gene=folE2] [locus_tag=PA1674] [db_xref=GeneID:879308] [protein=GTP cyclohydrolase I] [protein_id=NP_250365.1] [location=complement(1825495..1826040)] [gbkey=CDS]	0.21844	0.484395	PA1674	lcl|NC_002516.2_prot_NP_250365.1_1676 [gene=folE2] [locus_tag=PA1674] [db_xref=GeneID:879308] [protein=GTP cyclohydrolase I] [protein_id=NP_250365.1] [location=complement(1825495..1826040)] [gbkey=CDS]	0.191922	0.33784
PA4309	lcl|NC_002516.2_prot_NP_252999.1_4309 [gene=pctA] [locus_tag=PA4309] [db_xref=GeneID:881565] [protein=chemotactic transducer PctA] [protein_id=NP_252999.1] [location=4835264..4837153] [gbkey=CDS]	-0.0559932	0.212433	PA3019	lcl|NC_002516.2_prot_NP_251709.1_3018 [locus_tag=PA3019] [db_xref=GeneID:878861] [protein=ABC transporter ATP-binding protein] [protein_id=NP_251709.1] [location=complement(3379815..3381737)] [gbkey=CDS]	-0.0508624	0.100916	PA3019	lcl|NC_002516.2_prot_NP_251709.1_3018 [locus_tag=PA3019] [db_xref=GeneID:878861] [protein=ABC transporter ATP-binding protein] [protein_id=NP_251709.1] [location=complement(3379815..3381737)] [gbkey=CDS]	0.169724	0.425875
PA1614	lcl|NC_002516.2_prot_NP_250305.1_1615 [gene=gpsA] [locus_tag=PA1614] [db_xref=GeneID:881904] [protein=glycerol-3-phosphate dehydrogenase] [protein_id=NP_250305.1] [location=1758748..1759770] [gbkey=CDS]	-0.0558446	0.138189	PA4565	lcl|NC_002516.2_prot_NP_253255.1_4565 [gene=proB] [locus_tag=PA4565] [db_xref=GeneID:880909] [protein=gamma-glutamyl kinase] [protein_id=NP_253255.1] [location=complement(5113481..5114599)] [gbkey=CDS]	0.237103	1.57099	PA4565	lcl|NC_002516.2_prot_NP_253255.1_4565 [gene=proB] [locus_tag=PA4565] [db_xref=GeneID:880909] [protein=gamma-glutamyl kinase] [protein_id=NP_253255.1] [location=complement(5113481..5114599)] [gbkey=CDS]	0.444931	2.98332
PA4407	lcl|NC_002516.2_prot_NP_253097.1_4408 [gene=ftsZ] [locus_tag=PA4407] [db_xref=GeneID:881296] [protein=cell division protein FtsZ] [protein_id=NP_253097.1] [location=complement(4939300..4940484)] [gbkey=CDS]	-0.0557487	0.253102	PA2734	lcl|NC_002516.2_prot_NP_251424.1_2728 [locus_tag=PA2734] [db_xref=GeneID:882624] [protein=hypothetical protein] [protein_id=NP_251424.1] [location=complement(3094757..3096052)] [gbkey=CDS]	0.00447769	0.0130001	PA2734	lcl|NC_002516.2_prot_NP_251424.1_2728 [locus_tag=PA2734] [db_xref=GeneID:882624] [protein=hypothetical protein] [protein_id=NP_251424.1] [location=complement(3094757..3096052)] [gbkey=CDS]	0.192034	0.813169
PA3020	lcl|NC_002516.2_prot_NP_251710.1_3019 [locus_tag=PA3020] [db_xref=GeneID:878768] [protein=lytic transglycosylase] [protein_id=NP_251710.1] [location=3381963..3383891] [gbkey=CDS]	-0.0556392	0.148129	PA2854	lcl|NC_002516.2_prot_NP_251544.1_2853 [locus_tag=PA2854] [db_xref=GeneID:879852] [protein=hypothetical protein] [protein_id=NP_251544.1] [location=complement(3207290..3208261)] [gbkey=CDS]	0.312374	1.22404	PA2854	lcl|NC_002516.2_prot_NP_251544.1_2853 [locus_tag=PA2854] [db_xref=GeneID:879852] [protein=hypothetical protein] [protein_id=NP_251544.1] [location=complement(3207290..3208261)] [gbkey=CDS]	0.24212	0.795695
PA4576	lcl|NC_002516.2_prot_NP_253266.1_4576 [locus_tag=PA4576] [db_xref=GeneID:880974] [protein=ATP-dependent protease] [protein_id=NP_253266.1] [location=complement(5123053..5125506)] [gbkey=CDS]	-0.0556189	0.365266	PA0794	lcl|NC_002516.2_prot_NP_249485.1_795 [locus_tag=PA0794] [db_xref=GeneID:882027] [protein=aconitate hydratase] [protein_id=NP_249485.1] [location=complement(870249..872855)] [gbkey=CDS]	-0.205267	1.81342	PA0794	lcl|NC_002516.2_prot_NP_249485.1_795 [locus_tag=PA0794] [db_xref=GeneID:882027] [protein=aconitate hydratase] [protein_id=NP_249485.1] [location=complement(870249..872855)] [gbkey=CDS]	-0.0186825	0.235639
PA4000	lcl|NC_002516.2_prot_NP_252689.1_4001 [locus_tag=PA4000] [db_xref=GeneID:878957] [protein=hypothetical protein] [protein_id=NP_252689.1] [location=complement(4480205..4481233)] [gbkey=CDS]	-0.0548438	0.466844	PA2975	lcl|NC_002516.2_prot_NP_251665.1_2974 [gene=rluC] [locus_tag=PA2975] [db_xref=GeneID:880474] [protein=ribosomal large subunit pseudouridine synthase C] [protein_id=NP_251665.1] [location=complement(3331348..3332304)] [gbkey=CDS]	0.079533	0.205233	PA2975	lcl|NC_002516.2_prot_NP_251665.1_2974 [gene=rluC] [locus_tag=PA2975] [db_xref=GeneID:880474] [protein=ribosomal large subunit pseudouridine synthase C] [protein_id=NP_251665.1] [location=complement(3331348..3332304)] [gbkey=CDS]	0.246987	1.05596
PA0019	lcl|NC_002516.2_prot_NP_248709.1_19 [gene=def] [locus_tag=PA0019] [db_xref=GeneID:879306] [protein=peptide deformylase] [protein_id=NP_248709.1] [location=complement(21067..21573)] [gbkey=CDS]	-0.0548156	0.302939	PA2695	lcl|NC_002516.2_prot_NP_251385.1_2692 [locus_tag=PA2695] [db_xref=GeneID:882711] [protein=hypothetical protein] [protein_id=NP_251385.1] [location=complement(3048051..3049154)] [gbkey=CDS]	0.315542	1.47867	PA2695	lcl|NC_002516.2_prot_NP_251385.1_2692 [locus_tag=PA2695] [db_xref=GeneID:882711] [protein=hypothetical protein] [protein_id=NP_251385.1] [location=complement(3048051..3049154)] [gbkey=CDS]	-0.481474	0.525555
PA3108	lcl|NC_002516.2_prot_NP_251798.1_3107 [gene=purF] [locus_tag=PA3108] [db_xref=GeneID:880477] [protein=amidophosphoribosyltransferase] [protein_id=NP_251798.1] [location=complement(3488409..3489914)] [gbkey=CDS]	-0.0548009	0.216084	PA1793	lcl|NC_002516.2_prot_NP_250484.1_1795 [gene=ppiB] [locus_tag=PA1793] [db_xref=GeneID:880667] [protein=peptidyl-prolyl cis-trans isomerase B] [protein_id=NP_250484.1] [location=complement(1942447..1942944)] [gbkey=CDS]	0.665984	1.01388	PA1793	lcl|NC_002516.2_prot_NP_250484.1_1795 [gene=ppiB] [locus_tag=PA1793] [db_xref=GeneID:880667] [protein=peptidyl-prolyl cis-trans isomerase B] [protein_id=NP_250484.1] [location=complement(1942447..1942944)] [gbkey=CDS]	0.692765	0.639714
PA1417	lcl|NC_002516.2_prot_NP_250108.1_1416 [locus_tag=PA1417] [db_xref=GeneID:881729] [protein=hypothetical protein] [protein_id=NP_250108.1] [location=complement(1541145..1542746)] [gbkey=CDS]	-0.0544784	0.448741	PA4960	lcl|NC_002516.2_prot_NP_253647.1_4962 [locus_tag=PA4960] [db_xref=GeneID:878558] [protein=phosphoserine phosphatase] [protein_id=NP_253647.1] [location=complement(5567655..5568944)] [gbkey=CDS]	0.123603	0.536217	PA4960	lcl|NC_002516.2_prot_NP_253647.1_4962 [locus_tag=PA4960] [db_xref=GeneID:878558] [protein=phosphoserine phosphatase] [protein_id=NP_253647.1] [location=complement(5567655..5568944)] [gbkey=CDS]	0.0127214	0.048566
PA3999	lcl|NC_002516.2_prot_NP_252688.1_4000 [gene=dacC] [locus_tag=PA3999] [db_xref=GeneID:878956] [protein=D-ala-D-ala-carboxypeptidase] [protein_id=NP_252688.1] [location=complement(4478979..4480139)] [gbkey=CDS]	-0.0536231	0.403635	PA3640	lcl|NC_002516.2_prot_NP_252330.1_3639 [gene=dnaE] [locus_tag=PA3640] [db_xref=GeneID:880490] [protein=DNA polymerase III subunit alpha] [protein_id=NP_252330.1] [location=complement(4075157..4078678)] [gbkey=CDS]	-0.0170477	0.0949362	PA3640	lcl|NC_002516.2_prot_NP_252330.1_3639 [gene=dnaE] [locus_tag=PA3640] [db_xref=GeneID:880490] [protein=DNA polymerase III subunit alpha] [protein_id=NP_252330.1] [location=complement(4075157..4078678)] [gbkey=CDS]	0.0777288	0.424233
PA1553	lcl|NC_002516.2_prot_NP_250244.1_1554 [gene=ccoO1] [locus_tag=PA1553] [db_xref=GeneID:883010] [protein=cbb3-type cytochrome C oxidase subunit II] [protein_id=NP_250244.1] [location=complement(1690701..1691312)] [gbkey=CDS]	-0.0534584	0.184884	PA3646	lcl|NC_002516.2_prot_NP_252336.1_3645 [gene=lpxD] [locus_tag=PA3646] [db_xref=GeneID:880525] [protein=UDP-3-O-acylglucosamine N-acyltransferase] [protein_id=NP_252336.1] [location=complement(4083444..4084505)] [gbkey=CDS]	0.22481	0.962509	PA3646	lcl|NC_002516.2_prot_NP_252336.1_3645 [gene=lpxD] [locus_tag=PA3646] [db_xref=GeneID:880525] [protein=UDP-3-O-acylglucosamine N-acyltransferase] [protein_id=NP_252336.1] [location=complement(4083444..4084505)] [gbkey=CDS]	0.302533	1.45871
PA1554	lcl|NC_002516.2_prot_NP_250245.1_1555 [gene=ccoN1] [locus_tag=PA1554] [db_xref=GeneID:883001] [protein=cbb3-type cytochrome C oxidase subunit I] [protein_id=NP_250245.1] [location=complement(1691327..1692754)] [gbkey=CDS]	-0.0532451	0.321266	PA5373	lcl|NC_002516.2_prot_NP_254060.1_5376 [gene=betB] [locus_tag=PA5373] [db_xref=GeneID:881619] [protein=betaine aldehyde dehydrogenase] [protein_id=NP_254060.1] [location=complement(6049185..6050657)] [gbkey=CDS]	0.228431	1.72871	PA5373	lcl|NC_002516.2_prot_NP_254060.1_5376 [gene=betB] [locus_tag=PA5373] [db_xref=GeneID:881619] [protein=betaine aldehyde dehydrogenase] [protein_id=NP_254060.1] [location=complement(6049185..6050657)] [gbkey=CDS]	0.208245	1.60707
PA5113	lcl|NC_002516.2_prot_NP_253800.1_5114 [locus_tag=PA5113] [db_xref=GeneID:878827] [protein=hypothetical protein] [protein_id=NP_253800.1] [location=complement(5756347..5757741)] [gbkey=CDS]	-0.0530005	0.259636	PA1634	lcl|NC_002516.2_prot_NP_250325.1_1635 [gene=kdpB] [locus_tag=PA1634] [db_xref=GeneID:883011] [protein=potassium-transporting ATPase subunit B] [protein_id=NP_250325.1] [location=1777751..1779823] [gbkey=CDS]	0.171933	0.849737	PA1634	lcl|NC_002516.2_prot_NP_250325.1_1635 [gene=kdpB] [locus_tag=PA1634] [db_xref=GeneID:883011] [protein=potassium-transporting ATPase subunit B] [protein_id=NP_250325.1] [location=1777751..1779823] [gbkey=CDS]	0.302237	1.18463
PA5302	lcl|NC_002516.2_prot_NP_253989.1_5305 [gene=dadX] [locus_tag=PA5302] [db_xref=GeneID:878055] [protein=alanine racemase] [protein_id=NP_253989.1] [location=complement(5970686..5971759)] [gbkey=CDS]	-0.052914	0.136188	PA0401	lcl|NC_002516.2_prot_NP_249092.1_402 [locus_tag=PA0401] [db_xref=GeneID:878275] [protein=dihydroorotase] [protein_id=NP_249092.1] [location=complement(443419..444690)] [gbkey=CDS]	0.170365	0.506582	PA0401	lcl|NC_002516.2_prot_NP_249092.1_402 [locus_tag=PA0401] [db_xref=GeneID:878275] [protein=dihydroorotase] [protein_id=NP_249092.1] [location=complement(443419..444690)] [gbkey=CDS]	0.100535	0.629281
PA2463	lcl|NC_002516.2_prot_NP_251153.1_2460 [locus_tag=PA2463] [db_xref=GeneID:882955] [protein=hypothetical protein] [protein_id=NP_251153.1] [location=complement(2778917..2780614)] [gbkey=CDS]	-0.0525652	0.267904	PA0594	lcl|NC_002516.2_prot_NP_249285.1_596 [gene=surA] [locus_tag=PA0594] [db_xref=GeneID:879552] [protein=chaperone SurA] [protein_id=NP_249285.1] [location=complement(652480..653772)] [gbkey=CDS]	0.171224	0.625428	PA0594	lcl|NC_002516.2_prot_NP_249285.1_596 [gene=surA] [locus_tag=PA0594] [db_xref=GeneID:879552] [protein=chaperone SurA] [protein_id=NP_249285.1] [location=complement(652480..653772)] [gbkey=CDS]	-0.321901	0.667277
PA5322	lcl|NC_002516.2_prot_NP_254009.2_5325 [gene=algC] [locus_tag=PA5322] [db_xref=GeneID:879406] [protein=phosphomannomutase] [protein_id=NP_254009.2] [location=5991168..5993774] [gbkey=CDS]	-0.05236	1.03929	PA5425	lcl|NC_002516.2_prot_NP_254112.1_5428 [gene=purK] [locus_tag=PA5425] [db_xref=GeneID:878440] [protein=5-(carboxyamino)imidazole ribonucleotide synthase] [protein_id=NP_254112.1] [location=complement(6105159..6106241)] [gbkey=CDS]	0.363664	2.49708	PA5425	lcl|NC_002516.2_prot_NP_254112.1_5428 [gene=purK] [locus_tag=PA5425] [db_xref=GeneID:878440] [protein=5-(carboxyamino)imidazole ribonucleotide synthase] [protein_id=NP_254112.1] [location=complement(6105159..6106241)] [gbkey=CDS]	0.155575	0.467682
PA4617	lcl|NC_002516.2_prot_NP_253307.1_4617 [locus_tag=PA4617] [db_xref=GeneID:881134] [protein=hypothetical protein] [protein_id=NP_253307.1] [location=5174980..5176104] [gbkey=CDS]	-0.0522115	0.0955827	PA3050	lcl|NC_002516.2_prot_NP_251740.1_3049 [gene=pyrD] [locus_tag=PA3050] [db_xref=GeneID:882867] [protein=dihydroorotate dehydrogenase] [protein_id=NP_251740.1] [location=complement(3414701..3415729)] [gbkey=CDS]	0.198762	1.73527	PA3050	lcl|NC_002516.2_prot_NP_251740.1_3049 [gene=pyrD] [locus_tag=PA3050] [db_xref=GeneID:882867] [protein=dihydroorotate dehydrogenase] [protein_id=NP_251740.1] [location=complement(3414701..3415729)] [gbkey=CDS]	0.344929	2.26086
PA2843	lcl|NC_002516.2_prot_NP_251533.1_2842 [locus_tag=PA2843] [db_xref=GeneID:880259] [protein=aldolase] [protein_id=NP_251533.1] [location=3197642..3198988] [gbkey=CDS]	-0.0521472	0.113684	PA0420	lcl|NC_002516.2_prot_NP_249111.1_421 [gene=bioA] [locus_tag=PA0420] [db_xref=GeneID:878017] [protein=adenosylmethionine--8-amino-7-oxononanoate aminotransferase BioA] [protein_id=NP_249111.1] [location=complement(466833..468236)] [gbkey=CDS]	0.0237829	0.069932	PA0420	lcl|NC_002516.2_prot_NP_249111.1_421 [gene=bioA] [locus_tag=PA0420] [db_xref=GeneID:878017] [protein=adenosylmethionine--8-amino-7-oxononanoate aminotransferase BioA] [protein_id=NP_249111.1] [location=complement(466833..468236)] [gbkey=CDS]	0.070547	0.452583
PA5464	lcl|NC_002516.2_prot_NP_254151.1_5468 [locus_tag=PA5464] [db_xref=GeneID:879368] [protein=hypothetical protein] [protein_id=NP_254151.1] [location=6152718..6154676] [gbkey=CDS]	-0.0519928	0.318491	PA4839	lcl|NC_002516.2_prot_NP_253526.1_4842 [gene=speA] [locus_tag=PA4839] [db_xref=GeneID:879594] [protein=arginine decarboxylase] [protein_id=NP_253526.1] [location=complement(5431381..5433291)] [gbkey=CDS]	0.226855	2.09439	PA4839	lcl|NC_002516.2_prot_NP_253526.1_4842 [gene=speA] [locus_tag=PA4839] [db_xref=GeneID:879594] [protein=arginine decarboxylase] [protein_id=NP_253526.1] [location=complement(5431381..5433291)] [gbkey=CDS]	0.0899982	0.472664
PA2735	lcl|NC_002516.2_prot_NP_251425.1_2729 [locus_tag=PA2735] [db_xref=GeneID:882625] [protein=restriction-modification system protein] [protein_id=NP_251425.1] [location=complement(3096130..3098508)] [gbkey=CDS]	-0.0513791	0.151748	PA1689	lcl|NC_002516.2_prot_NP_250380.1_1691 [locus_tag=PA1689] [db_xref=GeneID:879257] [protein=hypothetical protein] [protein_id=NP_250380.1] [location=1838260..1840362] [gbkey=CDS]	0.187018	1.10749	PA1689	lcl|NC_002516.2_prot_NP_250380.1_1691 [locus_tag=PA1689] [db_xref=GeneID:879257] [protein=hypothetical protein] [protein_id=NP_250380.1] [location=1838260..1840362] [gbkey=CDS]	0.263491	1.60209
PA2537	lcl|NC_002516.2_prot_NP_251227.1_2534 [locus_tag=PA2537] [db_xref=GeneID:878085] [protein=acyltransferase] [protein_id=NP_251227.1] [location=complement(2865107..2865736)] [gbkey=CDS]	-0.0513043	0.120514	PA0507	lcl|NC_002516.2_prot_NP_249198.1_509 [locus_tag=PA0507] [db_xref=GeneID:878181] [protein=acyl-CoA dehydrogenase] [protein_id=NP_249198.1] [location=566932..568728] [gbkey=CDS]	-2.18042	1.80278	PA0507	lcl|NC_002516.2_prot_NP_249198.1_509 [locus_tag=PA0507] [db_xref=GeneID:878181] [protein=acyl-CoA dehydrogenase] [protein_id=NP_249198.1] [location=566932..568728] [gbkey=CDS]	-0.0417186	0.0952071
PA0432	lcl|NC_002516.2_prot_NP_249123.1_433 [gene=sahH] [locus_tag=PA0432] [db_xref=GeneID:877746] [protein=adenosylhomocysteinase] [protein_id=NP_249123.1] [location=complement(482706..484115)] [gbkey=CDS]	-0.0512773	0.193784	PA3115	lcl|NC_002516.2_prot_NP_251805.1_3114 [gene=fimV] [locus_tag=PA3115] [db_xref=GeneID:879911] [protein=motility protein FimV] [protein_id=NP_251805.1] [location=complement(3495446..3498205)] [gbkey=CDS]	0.223216	1.12826	PA3115	lcl|NC_002516.2_prot_NP_251805.1_3114 [gene=fimV] [locus_tag=PA3115] [db_xref=GeneID:879911] [protein=motility protein FimV] [protein_id=NP_251805.1] [location=complement(3495446..3498205)] [gbkey=CDS]	0.0940426	0.0844082
PA0011	lcl|NC_002516.2_prot_NP_248701.1_11 [locus_tag=PA0011] [db_xref=GeneID:877921] [protein=lipid A biosynthesis lauroyl acyltransferase] [protein_id=NP_248701.1] [location=14235..15122] [gbkey=CDS]	-0.0512483	0.108778	PA1723	lcl|NC_002516.2_prot_NP_250414.1_1725 [gene=pscJ] [locus_tag=PA1723] [db_xref=GeneID:881901] [protein=type III export protein PscJ] [protein_id=NP_250414.1] [location=1864134..1864880] [gbkey=CDS]	-0.0977165	0.261081	PA1723	lcl|NC_002516.2_prot_NP_250414.1_1725 [gene=pscJ] [locus_tag=PA1723] [db_xref=GeneID:881901] [protein=type III export protein PscJ] [protein_id=NP_250414.1] [location=1864134..1864880] [gbkey=CDS]	0.263161	1.04833
PA4854	lcl|NC_002516.2_prot_NP_253541.1_4857 [gene=purH] [locus_tag=PA4854] [db_xref=GeneID:880046] [protein=bifunctional phosphoribosylaminoimidazolecarboxamide formyltransferase/IMP cyclohydrolase] [protein_id=NP_253541.1] [location=5449046..5450653] [gbkey=CDS	-0.0512197	0.433862	PA4606	lcl|NC_002516.2_prot_NP_253296.1_4606 [locus_tag=PA4606] [db_xref=GeneID:881098] [protein=hypothetical protein] [protein_id=NP_253296.1] [location=complement(5163788..5165854)] [gbkey=CDS]	0.0516532	0.363548	PA4606	lcl|NC_002516.2_prot_NP_253296.1_4606 [locus_tag=PA4606] [db_xref=GeneID:881098] [protein=hypothetical protein] [protein_id=NP_253296.1] [location=complement(5163788..5165854)] [gbkey=CDS]	0.11068	0.345817
PA5279	lcl|NC_002516.2_prot_NP_253966.1_5282 [locus_tag=PA5279] [db_xref=GeneID:878327] [protein=hypothetical protein] [protein_id=NP_253966.1] [location=5943606..5944307] [gbkey=CDS]	-0.0502432	0.256347	PA1432	lcl|NC_002516.2_prot_NP_250123.1_1431 [gene=lasI] [locus_tag=PA1432] [db_xref=GeneID:881777] [protein=acyl-homoserine-lactone synthase] [protein_id=NP_250123.1] [location=1559254..1559859] [gbkey=CDS]	0.589194	4.1162	PA1432	lcl|NC_002516.2_prot_NP_250123.1_1431 [gene=lasI] [locus_tag=PA1432] [db_xref=GeneID:881777] [protein=acyl-homoserine-lactone synthase] [protein_id=NP_250123.1] [location=1559254..1559859] [gbkey=CDS]	0.447275	2.21717
PA2025	lcl|NC_002516.2_prot_NP_250715.1_2028 [gene=gor] [locus_tag=PA2025] [db_xref=GeneID:878570] [protein=glutathione reductase] [protein_id=NP_250715.1] [location=2216688..2218043] [gbkey=CDS]	-0.0501163	0.238933	PA3704	lcl|NC_002516.2_prot_NP_252393.1_3703 [gene=wspE] [locus_tag=PA3704] [db_xref=GeneID:880394] [protein=chemotaxis sensor/effector fusion protein] [protein_id=NP_252393.1] [location=complement(4145943..4148252)] [gbkey=CDS]	0.108708	0.375386	PA3704	lcl|NC_002516.2_prot_NP_252393.1_3703 [gene=wspE] [locus_tag=PA3704] [db_xref=GeneID:880394] [protein=chemotaxis sensor/effector fusion protein] [protein_id=NP_252393.1] [location=complement(4145943..4148252)] [gbkey=CDS]	0.372338	1.53561
PA0783	lcl|NC_002516.2_prot_NP_249474.1_783 [gene=putP] [locus_tag=PA0783] [db_xref=GeneID:877927] [protein=sodium/proline symporter PutP] [protein_id=NP_249474.1] [location=855277..856797] [gbkey=CDS]	-0.0499837	0.176875	PA3849	lcl|NC_002516.2_prot_NP_252538.1_3848 [locus_tag=PA3849] [db_xref=GeneID:879841] [protein=nucleoid-associated protein NdpA] [protein_id=NP_252538.1] [location=4309904..4310908] [gbkey=CDS]	0.208398	0.689208	PA3849	lcl|NC_002516.2_prot_NP_252538.1_3848 [locus_tag=PA3849] [db_xref=GeneID:879841] [protein=nucleoid-associated protein NdpA] [protein_id=NP_252538.1] [location=4309904..4310908] [gbkey=CDS]	-0.108735	0.431154
PA0079	lcl|NC_002516.2_prot_NP_248769.1_80 [locus_tag=PA0079] [db_xref=GeneID:879382] [protein=hypothetical protein] [protein_id=NP_248769.1] [location=complement(96404..97738)] [gbkey=CDS]	-0.0496604	0.162657	PA1544	lcl|NC_002516.2_prot_NP_250235.1_1544 [gene=anr] [locus_tag=PA1544] [db_xref=GeneID:883009] [protein=transcriptional regulator Anr] [protein_id=NP_250235.1] [location=complement(1681071..1681805)] [gbkey=CDS]	-0.109252	0.383858	PA1544	lcl|NC_002516.2_prot_NP_250235.1_1544 [gene=anr] [locus_tag=PA1544] [db_xref=GeneID:883009] [protein=transcriptional regulator Anr] [protein_id=NP_250235.1] [location=complement(1681071..1681805)] [gbkey=CDS]	-0.232358	0.73564
PA4565	lcl|NC_002516.2_prot_NP_253255.1_4565 [gene=proB] [locus_tag=PA4565] [db_xref=GeneID:880909] [protein=gamma-glutamyl kinase] [protein_id=NP_253255.1] [location=complement(5113481..5114599)] [gbkey=CDS]	-0.0495752	0.113596	PA3645	lcl|NC_002516.2_prot_NP_252335.1_3644 [gene=fabZ] [locus_tag=PA3645] [db_xref=GeneID:880494] [protein=3-hydroxyacyl-[acyl-carrier-protein] dehydratase FabZ] [protein_id=NP_252335.1] [location=complement(4082958..4083398)] [gbkey=CDS]	-0.17371	0.445561	PA3645	lcl|NC_002516.2_prot_NP_252335.1_3644 [gene=fabZ] [locus_tag=PA3645] [db_xref=GeneID:880494] [protein=3-hydroxyacyl-[acyl-carrier-protein] dehydratase FabZ] [protein_id=NP_252335.1] [location=complement(4082958..4083398)] [gbkey=CDS]	-0.448343	1.16289
PA4545	lcl|NC_002516.2_prot_NP_253235.1_4545 [gene=comL] [locus_tag=PA4545] [db_xref=GeneID:877897] [protein=competence protein ComL] [protein_id=NP_253235.1] [location=5091961..5092986] [gbkey=CDS]	-0.0486007	0.198072	PA4395	lcl|NC_002516.2_prot_NP_253085.1_4396 [locus_tag=PA4395] [db_xref=GeneID:881331] [protein=nucleotide-binding protein] [protein_id=NP_253085.1] [location=complement(4925316..4925795)] [gbkey=CDS]	0.473519	1.77589	PA4395	lcl|NC_002516.2_prot_NP_253085.1_4396 [locus_tag=PA4395] [db_xref=GeneID:881331] [protein=nucleotide-binding protein] [protein_id=NP_253085.1] [location=complement(4925316..4925795)] [gbkey=CDS]	0.0802367	0.0649185
PA4621	lcl|NC_002516.2_prot_NP_253311.1_4621 [locus_tag=PA4621] [db_xref=GeneID:881161] [protein=oxidoreductase] [protein_id=NP_253311.1] [location=complement(5179437..5182268)] [gbkey=CDS]	-0.0485734	0.176675	PA5010	lcl|NC_002516.2_prot_NP_253697.1_5012 [gene=waaG] [locus_tag=PA5010] [db_xref=GeneID:881532] [protein=UDP-glucose:(heptosyl) LPS alpha 1,3-glucosyltransferase WaaG] [protein_id=NP_253697.1] [location=complement(5628668..5629789)] [gbkey=CDS]	0.106628	0.376316	PA5010	lcl|NC_002516.2_prot_NP_253697.1_5012 [gene=waaG] [locus_tag=PA5010] [db_xref=GeneID:881532] [protein=UDP-glucose:(heptosyl) LPS alpha 1,3-glucosyltransferase WaaG] [protein_id=NP_253697.1] [location=complement(5628668..5629789)] [gbkey=CDS]	0.363384	1.85231
PA0455	lcl|NC_002516.2_prot_NP_249146.1_456 [gene=dbpA] [locus_tag=PA0455] [db_xref=GeneID:881459] [protein=ATP-dependent RNA helicase DbpA] [protein_id=NP_249146.1] [location=complement(513051..514427)] [gbkey=CDS]	-0.0475161	0.301857	PA3805	lcl|NC_002516.2_prot_NP_252494.1_3805 [gene=pilF] [locus_tag=PA3805] [db_xref=GeneID:879170] [protein=type 4 fimbrial biogenesis protein PilF] [protein_id=NP_252494.1] [location=complement(4264530..4265288)] [gbkey=CDS]	0.296372	0.836054	PA3805	lcl|NC_002516.2_prot_NP_252494.1_3805 [gene=pilF] [locus_tag=PA3805] [db_xref=GeneID:879170] [protein=type 4 fimbrial biogenesis protein PilF] [protein_id=NP_252494.1] [location=complement(4264530..4265288)] [gbkey=CDS]	0.256183	0.962587
PA0654	lcl|NC_002516.2_prot_NP_249345.1_654 [gene=speD] [locus_tag=PA0654] [db_xref=GeneID:878446] [protein=S-adenosylmethionine decarboxylase] [protein_id=NP_249345.1] [location=707686..708480] [gbkey=CDS]	-0.0474533	0.094382	PA2044	lcl|NC_002516.2_prot_NP_250734.1_2047 [locus_tag=PA2044] [db_xref=GeneID:877614] [protein=hypothetical protein] [protein_id=NP_250734.1] [location=complement(2236492..2238366)] [gbkey=CDS]	0.357853	3.46665	PA2044	lcl|NC_002516.2_prot_NP_250734.1_2047 [locus_tag=PA2044] [db_xref=GeneID:877614] [protein=hypothetical protein] [protein_id=NP_250734.1] [location=complement(2236492..2238366)] [gbkey=CDS]	0.304958	1.97118
PA0898	lcl|NC_002516.2_prot_NP_249589.1_898 [gene=aruD] [locus_tag=PA0898] [db_xref=GeneID:883040] [protein=N-succinylglutamate 5-semialdehyde dehydrogenase] [protein_id=NP_249589.1] [location=981422..982888] [gbkey=CDS]	-0.0472855	0.139189	PA1009	lcl|NC_002516.2_prot_NP_249700.1_1007 [locus_tag=PA1009] [db_xref=GeneID:879264] [protein=hypothetical protein] [protein_id=NP_249700.1] [location=complement(1092510..1093067)] [gbkey=CDS]	0.254145	0.772752	PA1009	lcl|NC_002516.2_prot_NP_249700.1_1007 [locus_tag=PA1009] [db_xref=GeneID:879264] [protein=hypothetical protein] [protein_id=NP_249700.1] [location=complement(1092510..1093067)] [gbkey=CDS]	0.548408	2.53354
PA0595	lcl|NC_002516.2_prot_NP_249286.1_597 [gene=ostA] [locus_tag=PA0595] [db_xref=GeneID:880756] [protein=organic solvent tolerance protein OstA] [protein_id=NP_249286.1] [location=complement(653753..656527)] [gbkey=CDS]	-0.0470259	0.302491	PA1479	lcl|NC_002516.2_prot_NP_250170.1_1478 [gene=ccmE] [locus_tag=PA1479] [db_xref=GeneID:881024] [protein=cytochrome c-type biogenesis protein CcmE] [protein_id=NP_250170.1] [location=1604599..1605087] [gbkey=CDS]	0.28875	1.39363	PA1479	lcl|NC_002516.2_prot_NP_250170.1_1478 [gene=ccmE] [locus_tag=PA1479] [db_xref=GeneID:881024] [protein=cytochrome c-type biogenesis protein CcmE] [protein_id=NP_250170.1] [location=1604599..1605087] [gbkey=CDS]	0.607362	4.59416
PA4686	lcl|NC_002516.2_prot_NP_253375.1_4687 [locus_tag=PA4686] [db_xref=GeneID:881450] [protein=hypothetical protein] [protein_id=NP_253375.1] [location=5254738..5257584] [gbkey=CDS]	-0.0467636	0.394191	PA5565	lcl|NC_002516.2_prot_NP_254252.1_5567 [gene=gidA] [locus_tag=PA5565] [db_xref=GeneID:877676] [protein=tRNA uridine 5-carboxymethylaminomethyl modification protein GidA] [protein_id=NP_254252.1] [location=complement(6257305..6259197)] [gbkey=CDS]	0.291944	2.35649	PA5565	lcl|NC_002516.2_prot_NP_254252.1_5567 [gene=gidA] [locus_tag=PA5565] [db_xref=GeneID:877676] [protein=tRNA uridine 5-carboxymethylaminomethyl modification protein GidA] [protein_id=NP_254252.1] [location=complement(6257305..6259197)] [gbkey=CDS]	0.430749	3.64488
PA0016	lcl|NC_002516.2_prot_NP_248706.1_16 [gene=trkA] [locus_tag=PA0016] [db_xref=GeneID:879255] [protein=potassium transporter inner membrane associated protein] [protein_id=NP_248706.1] [location=complement(17366..18739)] [gbkey=CDS]	-0.0464563	0.247412	PA0542	lcl|NC_002516.2_prot_NP_249233.1_544 [locus_tag=PA0542] [db_xref=GeneID:879311] [protein=hypothetical protein] [protein_id=NP_249233.1] [location=complement(599757..600176)] [gbkey=CDS]	0.573621	1.38319	PA0542	lcl|NC_002516.2_prot_NP_249233.1_544 [locus_tag=PA0542] [db_xref=GeneID:879311] [protein=hypothetical protein] [protein_id=NP_249233.1] [location=complement(599757..600176)] [gbkey=CDS]	0.694276	1.62729
PA3159	lcl|NC_002516.2_prot_NP_251849.1_3157 [gene=wbpA] [locus_tag=PA3159] [db_xref=GeneID:879921] [protein=UDP-N-acetyl-d-glucosamine 6-dehydrogenase] [protein_id=NP_251849.1] [location=complement(3543764..3545074)] [gbkey=CDS]	-0.0463866	0.0911879	PA2979	lcl|NC_002516.2_prot_NP_251669.1_2978 [gene=kdsB] [locus_tag=PA2979] [db_xref=GeneID:880169] [protein=3-deoxy-manno-octulosonate cytidylyltransferase] [protein_id=NP_251669.1] [location=complement(3337692..3338456)] [gbkey=CDS]	0.254357	0.942224	PA2979	lcl|NC_002516.2_prot_NP_251669.1_2978 [gene=kdsB] [locus_tag=PA2979] [db_xref=GeneID:880169] [protein=3-deoxy-manno-octulosonate cytidylyltransferase] [protein_id=NP_251669.1] [location=complement(3337692..3338456)] [gbkey=CDS]	0.276705	0.993547
PA3158	lcl|NC_002516.2_prot_NP_251848.1_3156 [gene=wbpB] [locus_tag=PA3158] [db_xref=GeneID:882642] [protein=UDP-N-acetyl-2-amino-2-deoxy-D-glucuronate oxidase] [protein_id=NP_251848.1] [location=complement(3542740..3543690)] [gbkey=CDS]	-0.0463674	0.170887	PA4726	lcl|NC_002516.2_prot_NP_253414.1_4729 [gene=cbrB] [locus_tag=PA4726] [db_xref=GeneID:881609] [protein=two-component response regulator CbrB] [protein_id=NP_253414.1] [location=5306989..5308425] [gbkey=CDS]	0.113325	0.552374	PA4726	lcl|NC_002516.2_prot_NP_253414.1_4729 [gene=cbrB] [locus_tag=PA4726] [db_xref=GeneID:881609] [protein=two-component response regulator CbrB] [protein_id=NP_253414.1] [location=5306989..5308425] [gbkey=CDS]	0.07198	0.355855
[truncated: 550 more rows]

## Sheet: Ext. Data Fig. 3b Source Data
Majority protein IDs	Fasta headers	locus_tag	Log2FC 72-79	-Log Student's T-test p-value 72_79	Log2FC125-79	-Log Student's T-test p-value 125_79	Log2FC965-79	-Log Student's T-test p-value 964_79
[truncated: 96 more rows]
